# Supplementary material for: The biocontrol agent Pseudomonas chlororaphis PA23 primes Brassica napus defenses through distinct gene networks
Source: BMC Genomics. 2017 Jun 19;18:467. doi: 10.1186/s12864-017-3848-6 (PMC5477169; doi:10.1186/s12864-017-3848-6)
Supplement: Supplementary file 3 — Dataset S1. Trinity transcriptome assembly of unmapped reads from control treatment groups. (FASTA 51567 kb) [file 12864_2017_3848_MOESM3_ESM.fasta]

>TRINITY_DN51892_c0_g1_i1 len=224 path=[202:0-223] [-1, 202, -2]
TTAGTTGACCATTCCCACTCCTATTTATGTAGTAATATATTCATATCTATCCTGAAACTC
AGGTGTGGGAATGGTCATCTTACCTTAAGAGAGCTTAAGCGAGGAAATTTAGTTGACGCA
ATGCAACATGCCGATGAAGAAGAGGATATCAATAAGGTGTTGAGGTACTTCTCTTATGAG
CATTTCTATGTCATATATTGCAAGTTCTGAGAGCATGGTTACTG
>TRINITY_DN51808_c0_g1_i1 len=225 path=[203:0-224] [-1, 203, -2]
TGTAGCTCGGGTCGAATGGCTCAGCTTTCTCTAGACTTCCAACGTTGAATGTCACTTCCA
CATCGGCTGGGCTGGTCTTCAGGTAATTCCAAGAACGGTGCTTCTTGACTCAACAAACAA
GAATCAACTAGTGTTTTGGACTATTGAAGAAATAGAGTCATTAAGAAGTAGTTATGTCCG
AATGAACAACAAAGACATCAAGATGGGTCAACGCTTAGAAGTCAA
>TRINITY_DN51840_c0_g1_i1 len=253 path=[1:0-252] [-1, 1, -2]
TGAATGTATGTGTGTGTTATATATTGTTATATTTATTTTCTTAAATACTACGCAACAACC
TCGAAGAGAAATTAAAGTGGTTTAGCATGCACAACTTCTCTCTGATTATTTAAATGGACA
AAGTGATAAAAGAGAATTAATAAAGAAGCAGAAGTTGTATACATGAAGATACCATTCTGT
ATATTTTCAGTTTCTCAACGTTCAACTTCGAGCAGGAGTCTTCCCCTTCTTATCCTTTGT
CTCCCGGCGTTCA
>TRINITY_DN51811_c0_g1_i1 len=220 path=[1:0-157 419:158-181 160:182-219] [-1, 1, 419, 160, -2]
GCGGCGGAAGGTCCCCGCTCGAGGCGGAGCCAAACCGTTCCCCAACGCTTGCAGCTGCTT
CGAGCGGGGGACGTGACTGCGACGAGCGGTTTGGCGGTTCCGGTCTACACGATGACTTCG
GTGTTGTTGTTTGTGATGTGGGCCCTTGTGGCGGCGATCCCTTGTCAGGACAGAGGGCTT
CAGGTGCATTTCAACGTGCCTAGGAGTTTTCAGTGGGGAG
>TRINITY_DN51886_c0_g1_i1 len=204 path=[1:0-203] [-1, 1, -2]
TGAGTTGTATGTAACCAAAGTTCTCAGGATATGCTAATAGCGGAAGTCAGGATGATGCTC
AGCTTCTGTTCAGGGAGATGTCTACTACTGATCTCACCACATGGAGTTTGATGGTTCGTA
TCCTGATAACATTGAGTTATATGTAACCAAAGTTCTCTTCGTTGATTACGCGCAAAGGAT
TTTTCAGGGTTTATCAAAGAAGAG
>TRINITY_DN51830_c0_g1_i1 len=223 path=[1:0-222] [-1, 1, -2]
ACCAGTAATAAACAGCCAGGAAGATATCTATAAGTTGTGTAATATAGATTCAGAAGAGTC
TTTGAGGTTTGTATTACTGGTTTCATCTATAGATTATAGCTGAACATGGATCATTTAAGA
AGTACATGTACAACTTTGTGAACAACAAGCCAACACTGAGCCAGTTCAGGTATGGACGTC
AAGTCCCTGTGAAGACATCAAAGGCTGAGTTTATAAGCAAAGA
>TRINITY_DN51829_c0_g1_i1 len=264 path=[242:0-263] [-1, 242, -2]
TTGCGGTAGGAGGAGACCAAAGTCCACAAACCCAAATCAAACAAAGACAAAGCGGGTACG
GACGGACCGCAATGAATTGAAACCTGAACGCTGCTCCATAACCTTCAAAAGCGAATGCGA
TGTAACATTGCCATGATCGAATAAGATGCACGGCCCTGGGATATGTCACAAAGCCGGAAG
ATCCACCGAGGATACGCAGACTTCTCAGACAGAAGAAGCCAATAGAAGCCTCCTTCTTAC
AAGATAAAGCTTTCCTTTCTCCTG
>TRINITY_DN51861_c0_g1_i1 len=313 path=[1:0-312] [-1, 1, -2]
TTGACAGATTGATTAGTCGAAAATTGGTGAAATCACCGACATCAAATCCTTCTTGGAGAT
TTGCAGACGCAAGGATGCTTCCTCCGCCCGCATAAAGAAGAATGTCGGAAAGACCAGCTC
CATCAAGATCAAGGTCAGATGCCAAAAGTACTTGTACACCCTTGTCCTTAAGGATTTGGA
GAAGGCCGAGAAGTTGAAGCAAAGTCTTCCACCTAACCTCACCATCGCCGATACCCCAAA
GAAGAACCAAAAGGGAAAGAGAATCGCATAGATAGTTGAACAGTGGGGTTAGATTACGGA
TTCAAGCAGTGGA
>TRINITY_DN51868_c0_g1_i1 len=258 path=[236:0-257] [-1, 236, -2]
GCATTTGATTCTACAGGTCGTCATTACGATCAAAATGGAAACTACACAGATTGGTGGACA
CCATCTACAGTTGCCGCATTTAAAGAACGCGCCCAATGCTTCATTGACCAATATGGTAAT
TACAGCATTCCCGGCCCAGACGACAAACCACTTTACGTCAATGGTAAACTCACGCTAGGT
GAAAACATTGCCGATGCAGGAGGATTATCTGCCTCGTATGCTGCTTGGAAAAGACGTCAA
GGAGAAAGTAATGATAAG
>TRINITY_DN51896_c0_g1_i1 len=441 path=[1:0-120 99:121-440] [-1, 1, 99, -2]
GAAAGATACTTCTTTCAATAATAAGAGATACCATTTTAGTTTGTTTTGTAGCTTTCTGGA
ATGGTGATAAACTGAAAATCAGTGAAGTCATCTAGAGGGCTAAAGTAACTGAATTTGGTC
TCGAGAATCTCGGGCAAATTCTGTTGGCCCTTAAGCTCAACAAAGAGTGTCACGTGGGTT
TCAAGGAATGTCTGGGTCAGTTGTTGCTGCAACATGGTAACGACATCTCATGTGTCATCT
ACGACGAGTTCCTCTACTTTGCAGAAGCCGCAGCCAAAGAGTTTAACATTCCATCCGTTA
TTTTCAGCACAACAAGTGCCACAGCTTTTCTTTGCCGCTCTGTATTCGACAAGTTCTTGA
ATGAGTTTAAAGAAAAGCAAGACGAGCTAGTTCCGGAGTTTCATCCCCTGAGGTACAAAG
ACTTTCCGGACTCACGTCGGG
>TRINITY_DN51816_c0_g1_i1 len=504 path=[1:0-503] [-1, 1, -2]
AATGTGCATTCTCCATATTCATATGCAGGTATATCAACTCAGTATTAGCTTAGTTAAGTT
TGTTTATCTCCTTGAAGTTTCTTTTGTTGTATGTCTTTGATTGCATTTCATTTATCCATG
TGGGAAAGCTATAAAGTAAATGGTTAGATCATTTTCGGACTATTCATTAAGTTTTTCTAA
ATTATTTTGTATATTAAAAAAGGCTGCTTAGTTACCACACAGGGTCATCTGGACAATCTA
AGTGCTTTTGATTAGAGTAGGATTTTCTACTGAATTATAGATTATCAGATGTCAACTTAG
GTGTTAATGTGTTTAGTAATGAATTTGAGATTGTATGATGCTTGACTGTTCTTGAGCCTT
TTTGTCTTGTAAGTTCCTTTCAACTCGGCATTTTAGGTCTTTTCAACTCTGGTTTTCATG
GTCTTCCATATGCGTATGTACTTCCTTCTGTAGCAACAGCAGGATACAATTCAGTTAACT
ACGCACCCAACGGTTATGGAGGCA
>TRINITY_DN51825_c0_g1_i1 len=299 path=[277:0-298] [-1, 277, -2]
ATGGGAAGAAATCTAGTCAAAGTAACGCTACACCAAGTTGTGGAGAGATCTCTACAGGAC
TGCTCAGAAACTGCAATTCGACAGATATTTCACCTGAGGAATCTTGTTCTTTAGAGAATG
AATCCAGTAAGAGAGTAAACACAACAACTGGAGATGGAAACAAGAAGAAAACAAGGAGGA
TCCAATCTTCTCAGCTTTCTCTAAAGTCCTTTTTCACTTCAAAATCTGCTTCATATGTTT
CCTCAAGTCAGAGCTCCTCCCAAGTCGAGAGCATCACAGAACCGACTTTTTCCAGCAAA
>TRINITY_DN51819_c0_g1_i1 len=285 path=[1:0-284] [-1, 1, -2]
GCAAAAGAGAATAAGGGAGGAGATAGACCGGTCTGTTAGTAGCAGCAGTGGTTCTGGGAA
GCTGACTAGCCCCACGGGTTATCAGGCCTTCTCCTTTGGAGCTGATGGGCCTGGACACCA
ATGAGCTCTGTGTTTTGGTTGGTAGCTTGTGAATAGTTGTTAGTGTGTACATTCATTTCA
TTCTTTGATGGTTATGTCACTTGAGCATATGATGTATCGCTCCAATAAATTTATCTTTGT
GTAATGCGTTACTATCCAGAGAATTAAGTAGAGATAGTAACGCAT
>TRINITY_DN51866_c0_g1_i1 len=232 path=[1:0-231] [-1, 1, -2]
GGTTCCCAAGGATCCCACCGAGAGAAGAAGCCATCCAAACGTTTTCCTCTCAGTCGACGT
TTCTAGTGTTCGGCCTCTTAGCTCTTCTTCAGTTCTTGGTAACTTTAAACATCAGAGAAA
AATCTCTAAACCTTCCGGAGAATCATTCTCCTTCTGGTGGTGGTGGTGGTATCAAGAGCC
ATGTCTCTGACCTTTCGCGCGTGCTGAGGAAGCCGGAGATATCTTACTCCAT
>TRINITY_DN51869_c0_g1_i1 len=233 path=[211:0-232] [-1, 211, -2]
AGGTTGGACGCTCTAAGACATAACCCAAAAGACTGGCGCAGGAGGGGAAACACTTGTTGA
GGTTGGACGCTCTAAGACATACACACCAATGGCTGACGATGTGGGGCATGTTTTGAAGTT
TGAGTGTGTAGTGGTCAATGCGGAGACACAACAGAACGTGGGCCATTCGTGTACTATATT
GACTTCTCGTGTTATTCCAGCTCCATCACCTTCTCCGCGTAGGATGATCCCTG
>TRINITY_DN51884_c0_g1_i1 len=218 path=[1:0-217] [-1, 1, -2]
TGCTGAATGAAAAGACTGTGCCAGGGGATATCATAGCTCCTAATGGAGTGAGGGTGGTGC
TATGAAAATGCAAGTGGAAGCTAAACATAAAAAGAGAGTCCTTGCCAGATTCTTGAGTCT
AAAGGTAATTATGCATTGCTTATCTTTGCATGTCTGCTAGATTTTTGCTTTCCATTCCCT
TAAAGATTAGGTAAAGCAAATGTTATATGTTGGCTTTA
>TRINITY_DN51814_c0_g1_i1 len=265 path=[243:0-264] [-1, 243, -2]
CAGTTTGATGACTTGTTTTGTGGAGGGGATGATTGCTGCAATTGAGATTGGTCTTGGAGC
TTATGGTGAACTGAAGTATCCATCTCTCCCTGAAAGGATGGGTTGGATATATCCATGTAT
TGGTGAGTTTCAGGTGATTTTCAGAGAGCTATCGCCTCTCCTTCACTTTATCGCCAACCT
TCTCATCTAGTTCAAGGATCAACTTGCTTTGTAGATTTGGATTACTTTATAAAACGCATG
CACGGTGACACATACACAGCGGTTG
>TRINITY_DN51878_c0_g1_i1 len=227 path=[1:0-226] [-1, 1, -2]
AATCTACTTTATATGCTGTACTGAAAGCTCAGTTCCAAACTTAGGTGATTGATTGATCGT
TTCGTTGTTTCATTATCCGATTCACGTTTTCTTCTCATGCATGTTGTGATCCACACTCTC
GTTAAGAACATCTTATTCTATTATTTACGGCCTAGTTTATTAACTCTTAAGGTCAACAAC
ATTGAATGTTCGTTAAATCAGATCCTATGAAATGAAATAATCAATCA
>TRINITY_DN51862_c0_g1_i1 len=277 path=[1:0-276] [-1, 1, -2]
ATCACCTTGAAAATCCTTCAAATCCCTCTTCAAGCTCTACCATATCCGACTCTACTTGTA
TCATCATTACGCAGGTGAAAAGCTTCACCAGAAACACATAGGCTGAGATCTTCACATGTG
ACGCAGCGACAGATAACTTCATCGGAGACGCATTCGTTGCGATGAAAATTTGGTCCGGCA
TTTGGAGCATGTCGAGTTCATCATCTTCCATTTAGTGTTTAAAAATGGAGAATCTAGGAT
TTATCACAATATTGGAGTGTTTTCAGAGGAGAGAGAG
>TRINITY_DN51842_c0_g1_i1 len=202 path=[1:0-201] [-1, 1, -2]
TAGCTGTCCATGAGAGAAAACATCTCTTGGTAGATACAAACCGACTTGCGAAAGTGATTG
ACCCTGACTCTTATTGATAGTAATAGCAAATGCAACTGCAAGAGGCAGTTGTCTCCTCCT
CATTTTGAAAGGCAACTTCTTATCCGATGGTGTGATAGAAAGTCTAGGAATAACCACAGT
ACGACCAACCTCTCGTCCAGTA
>TRINITY_DN51885_c0_g1_i1 len=257 path=[235:0-256] [-1, 235, -2]
GGGTGCATCAGTGCCCTTGCTAATGACGAACTTTGCGCCTTACGTTATCTCGTACTTGAA
GTCTTGTACCTGTAGTTCGAACTCTTATCAACGTATCTACTCACATCATCTATATCACAT
ATTGCAAGATGCGTTCATCAACACTATCAGCATCTGCTGTTCTCCTCCTCTCAGGACTTG
CTAGCGCACAAACATTTACTGATTGTGATCCAACAAAAAAAACCTGTCCTGCAGACCCAG
CCATCGGAGGAATTCAA
>TRINITY_DN51817_c0_g1_i1 len=237 path=[1:0-236] [-1, 1, -2]
AGGTACTGTTACTTCATCCCACAATTCATCTCCTTTTCATTTATGTATCTAATCGTTTTC
TCGTGTTATGCTTTGTCTGACTCTCACTTGGAATATAGTTAGTAGTTTTAGTTGGATGAG
AATTTTCTTTTGTTGCTTATCTGTGCTCTAAAACAGAACTAGAGTTGCAGAAACAAGTCA
TATCAAAAGCGAGAAAGAAACCACAGATTCAAGGAAGGGGAAGAGGAATTGGAATCA
>TRINITY_DN51851_c0_g1_i1 len=246 path=[224:0-109 311:110-245] [-1, 224, 311, -2]
AAGCAGTTCTTCAGCAAAGTTTCCGTGACCCTCGCGGCTGCTAAAAGGCATTTAACGCAA
AAGATTCAGAGTATGGATGATAAGGTAGAAAAGCAGATTGATCTCTCCAAGGGAGTCAAG
AGCGAGGTCACCTTGGCTCGTGAGGATATCAACTCACTTGAGATTGATTTGGCGTCATTG
AATAATTTGATTAGTGGACTGGATGGGAAGTTGGACACACTGGAATACAAGCAGGATGTT
ACAAAT
>TRINITY_DN51851_c0_g2_i1 len=204 path=[447:0-67 311:68-203] [-1, 447, 311, -2]
AGCCACGGCAGTAGCCATGTTGGCTTTCGTCACGTACATAAGGTCGAAAAGCAGATTGAT
CTCTCCAAGGGAGTCAAGAGCGAGGTCACCTTGGCTCGTGAGGATATCAACTCACTTGAG
ATTGATTTGGCGTCATTGAATAATTTGATTAGTGGACTGGATGGGAAGTTGGACACACTG
GAATACAAGCAGGATGTTACAAAT
>TRINITY_DN51849_c0_g1_i1 len=254 path=[1:0-253] [-1, 1, -2]
TATTGTCTTTCTTTAGGACGCGGAGTTGAGTATGGCTAAGAGGAGCTTCGGTACATCGTC
TCCAGGATCGGTGAACAATAAGACAGTGGTTGGGCTGAAGTCAGTTAGAAAAGTGAAGTT
GCTGTATGCTAATACACCTACTTCAACAATAGTTAATGGTAAGAGAGTGGCTAAGTTAAC
CAGAACCATTCCACGTGTTGGCGGAGGAGCTAAACCGGCGCTAAGGAGTAAAGATTCCTT
GAAGAAGAAGAAAG
>TRINITY_DN51870_c0_g1_i1 len=238 path=[1:0-237] [-1, 1, -2]
AAAGTGTGACAGATGGATATATCTATGTGGAATCTTTGTTTTGGTAATGGTGAATTTAAT
TTGGGTCGATGAGGATAAACCTTAAGGCTTGTTTCTCATGTTTTTATCCTTCCTTGGATG
TCTGAGACCATTTACTAGACTGTTTTATTTTATATTGTTTAATCATATTTTGTTTGTTTT
TTGTGATCTTTTGATGAGGATTAATCTTAAGGCTTGTTTCTCAAAACATTCGCAGTGG
>TRINITY_DN51895_c0_g1_i1 len=333 path=[1:0-332] [-1, 1, -2]
GGAGATCGTCGGTTTTGGTTCGGTTGATTCAGATTTTCGGTGTTATGCTCATAAGTACCA
TTCGGGTTTTAGTAATTATACAGATTCAGTTTGGTTTCTTCCGTACTCGGTTCGGATTGT
AACCAATGTTAATGTTTGAAATCGTCCAAAAATTTATTTTTTAACCTCAATTGACAAATT
GTTTTTCTGTAATTAAAAATTAATCAAACTATCTAAATTAACTAAAACGTATTCAAAATA
ACAAATAAAACAAACTACAAAAATATTTTGAATACTCAAAAATATCTAAATCACCTTAAC
ATATATAAAAACACTAACATATTTAACTAATTT
>TRINITY_DN51832_c0_g1_i1 len=255 path=[1:0-254] [-1, 1, -2]
ATCCAAGTTCTTGATCGAACATTTTGTTAGGGTTTTTAGGGTTTTCCTGACGGTTTCGGA
TCTTGTGAGTTAATTAGGGTTTTAGAGTGGTTTAAGCTATTTTCACGGTTTTGACCCAAA
ACTTTCAGACAAAAACCCCTTTTGTTTTGTCTTTTCATAACCTCTAAATTTCGTTGTATC
GTTTAATCTAAGCCTCTATGGCTCTCTTTTTTTTCTACAGGATATTCGTTGGTTGGTGTG
GTAAGTCATTTCACA
>TRINITY_DN51874_c0_g1_i1 len=242 path=[1:0-241] [-1, 1, -2]
AGAAGATCAACTTTTTAATGAACTCATATAGATGAAAATCAGTTGCGGACCCTTGTTGAT
ATACGTAGAATATCATTGTTTAATCTTCATTGTACAACAGTATCTAGTTGTGTGCGTGAG
ATATGTTTAACATGTGCGGAATGACTTATGCAGTTACTAGCAAAACTAAAATGATGTGTG
CATTATCTTTCCTTTACTCTTCACTTTTACCTTCAAACTTATCTTATATTATTACATTGA
AG
>TRINITY_DN51890_c0_g1_i1 len=224 path=[1:0-223] [-1, 1, -2]
GGAGATGGTAGAAGATAACCATTCCAAGGTCCCTGTAGTGGATATTGATATAGTCCTACA
ACAAAAGGAAAATGCTAGTTCACCAGCTCAGACTTCTATTAAAGAGATAGAAGGTCTCCG
TTCCACACTTGAAACTATTCATGCATCGCCACCTACTTTTGTTCCTTCAGATACTACTGT
GGACCACCTTGCTGCGGGAAGCACATTGATAGCTTCTGCACCTT
>TRINITY_DN51860_c0_g1_i1 len=220 path=[1:0-219] [-1, 1, -2]
AGTAGACTCCGTCTATCCCACAGAACAACCTGAAACACAGATTGTCAGAACCAACATGTC
TGAATCTATAATATGTGTGTATATATATATGATATTCTCTCTGTCTTTCAAAGAGATTAA
TTTTAACATTTTTATTGTTATATAAATAATTTCATTTTAAAATTTCATTGCAATTTATAC
CTATTTTGAACTTAATATTAATTACAAATTACATTAATTT
>TRINITY_DN51893_c0_g1_i1 len=231 path=[209:0-141 328:142-230] [-1, 209, 328, -2]
GCAGCCTCAAGTGTATTCCTGGTTGCACAAGCTTCATCCAGCTCGCTAGACAGAGAGGAG
CTCGAGAAGGTGAAAGAAGAAATTTCAGATCAGAATAACAAATTAGCAGAAGCACATAGC
ACCATAAAATCACTTGAAGATACACTTGCTCAGACAGAAAGCAACATGGATTCGCTGTCC
AAACAAATCGAAGATGAAAAACTTCTCACTACAAATTTGAAGACAGAATTA
>TRINITY_DN51844_c0_g1_i1 len=238 path=[216:0-237] [-1, 216, -2]
ATCACAGAGTCAAAAGCTTATTACAGCCTCTTGATTTTTTAAATCTGACAACAGGGTGGA
GGTTTAGGGATCTTTGAGTTGAATCCGTTCTATGTGAATTCATTGGAGGAGGGAGAGAAA
GAAAAGTGCAGAGAGAGGAAGAGGTGTTGTTGTCAAGTTTGTGAGTTTTTGTATTCATCT
TCTTGGTGTGGGGGCAGTTGCTAAATAATGCAAAGCTAGAAGAATCCTGTTGCCTTTG
>TRINITY_DN51835_c0_g1_i1 len=204 path=[182:0-203] [-1, 182, -2]
GTCGATGAGCTCATTTCCACCAAGAACCTCACCACATATCCATTATTCTTACCTCAGTGT
AAGTCAAACTTTTAGCGTCCTTAGTTTGCTAATATTTTGTCTTGTTTTTTTTGTAACAAA
TGATGTTTATGGCGTACGTGGATGCAAGTTCAGATGATCTGCCTCTGTGGGGCTTTGTGG
GCGAGTTGGCACCTGGAAAAAATG
>TRINITY_DN51810_c0_g1_i1 len=305 path=[283:0-304] [-1, 283, -2]
AAAAAAACCGCGTACCCTAGCCGAATCGCAGTTATGGAAGGAGCTTGATAATCGATTTCA
AGAGACTTTCAATCGTCTGGTGTACAAGCTTCGTTTCATAAACTCGCCGCCGCCGGTTGT
ATTCACGTATTCTAATATCAAGGCTAAGGACGGTTCTTCGTTGGCAGTCGAGCTCGTCGA
AGCAGCCACGGACAGGCGAGTTACATCGGGCCCGCTATCGTCCTCTCAGATTGAGATCGT
GGCGCTGGACGCGGGGTTCACGGCGGGAAGCTGGACCTTGGAAGAGTTCAATCGGAAGAT
TGTCA
>TRINITY_DN51865_c0_g1_i1 len=258 path=[236:0-257] [-1, 236, -2]
AAATGAACAGGTGAATCTGGAAGGGAAGGTTGTAGTGCCTGGACTTATTGATTCACATGT
TCATTTGATTTCTGGGGGACTGCAGATGGCTCAAGTTGGACTCAGAGGAGTGAGTCAAAA
GGAAGAGTTTTGCAAAATGGTTAAAGACGCCGTGCAGAATGCAAAAGAAGGCTTATGGAT
TCTTGGTGGTGGATGGAACAATGATTTCTGGGGAGGAGAGTTGCCCTCTGCTTCTTGGAT
TGATGAAATCTCTCCTCA
>TRINITY_DN51898_c0_g1_i1 len=278 path=[1:0-277] [-1, 1, -2]
CATGCGGCAGCAGTTATTGATCTTCTTCACCTGAGGTTCTAAACCCTCTGCATACACTCC
AAAATCCGCCATCACTTTTCCATTTAATTACGTCACAGCTACTTTCCCGCGAGATCTTGA
GGCCTGTCACAGTGTGGTACTCCTGAAGCGAAAACCGGAGAGGCTTCCTTGCAAATATAA
ACCACTTCTCATGCATCTTCGAGGTAATCAGCTGCTTACACAAGAAGCTATCCACCAATT
TCCCCGAAAACTTGAGGTTGTTTTCAAACATATCATGG
>TRINITY_DN51887_c0_g1_i1 len=220 path=[1:0-219] [-1, 1, -2]
ATTTGTAGGAACCCTTTGGTGTCTTGGTTTGTAGGAGAATGTACTGGATTGTGTATTAAA
AGCAACTCTAGAAAGATTGGTGCTCTTATCCATGGAGTCTCATTACATAGTAACTTCCTT
ACGTGGTTATGGAAGCTCAACGGTATTTATTCATGCGACAAATCTGACTATCAAAATGCA
TTAACATGTTGAGACTTGAAATACTTAGTATACATAAGGT
>TRINITY_DN51834_c0_g1_i1 len=337 path=[1:0-294 273:295-336] [-1, 1, 273, -2]
AAAGTGCGTGTATTCACAATAATCCTCGAGTCATCTTCCTACAAATCCACCAGTTATATT
CACAGAACACAAAAGCACAAAGAACACAAAAGCACAAAGAAAACTCAAAAGAGGTTCAGA
CACGAGAGAGAAGACACAGTTCTTGGGTATCAATGAGATATTAAGCCATGCAAATCAAAG
TGCTAGTGAGAAATTCTCATCAATGATGTTACCTTCTTCACGAGTTCAAAACTCTTTCAA
TGGCGGAAATGTAAAACTCTTTGGGCATTGTACCCATGATCGACTCTCGTTTCTCTCCGT
TCTTGAAGAGTATGAGATCAAGGCTGTACCTGTAGTG
>TRINITY_DN51834_c0_g2_i1 len=338 path=[1:0-294 357:295-337] [-1, 1, 357, -2]
AAAGTGCGTGTATTCACAATAATCCTCGAGTCATCTTCCTACAAATCCACCAGTTATATT
CACAGAACACAAAAGCACAAAGAACACAAAAGCACAAAGAAAACTCAAAAGAGGTTCAGA
CACGAGAGAGAAGACACAGTTCTTGGGTATCAATGAGATATTAAGCCATGCAAATCAAAG
TGCTAGTGAGAAATTCTCATCAATGATGTTACCTTCTTCACGAGTTCAAAACTCTTTCAA
TGGCGGAAATGTAAAACTCTTTGGGCATTGTACCCATGATCGACTCTCGTTTCTCACCGT
TCTTGAAGAGGAGCACTACAGGTACAGCCTTGATCTCA
>TRINITY_DN51813_c0_g1_i1 len=296 path=[274:0-295] [-1, 274, -2]
GATCGCCTTAAGGCATTGCGCCTTATTGTTTGACCTTCCACCCAATTCTTGCACCACTTT
CTTCCTCTTTCTACTACCCATTTCCTGCTTACCCTCTCTTCTGTCTTCACCATCATCAAA
TTGTTGTACCATCATACCTGAAGATAACTTATTCCTTAACCCTTTAGGAGGACGCCTGCG
CACATAACTACTCTTCTTGATAGTCCCGGAAGATCTAGGCTCAGGGGAACCTACACGGAA
AACCGTTGAACTATCAAAGAAAGGATTCTGCACACTGGCTTCACTACTGTCGTCGA
>TRINITY_DN51880_c0_g1_i1 len=278 path=[1:0-277] [-1, 1, -2]
CGCAAGTTCATTCTTCCTCTCAAGTGTCAGCTGAATCGGTTCCAACAGTGGACATAAACT
CTTCAAGGATCCTTCAACATGACCCAGATCCGAGTCTTCTGCAGCAAACGTCTCTTCCTC
CCGTGATTTCTTCGCCGCATCTTCTTCATCCTCACGTTCAATCATGCGACGGCACTCTTC
CAGCATCTCCAGTCGGGCCTTCCTTTCCTCCTCAAGCGTTCTCACCGGCCTATCATAGTT
CACAAAGGCCCGGATCTCTTCTATCTCCTCCATCGAGG
>TRINITY_DN51836_c0_g1_i1 len=205 path=[1:0-204] [-1, 1, -2]
GACACACTAAGCTGTTCTGTAAACCTTTCTGTGTGTTTCTGTGACTTATGTCGGATGTGT
ATATTGCTGAGCTTTGATGGTTTAATTTTTTTATTTTTTCCCTCATTAATGTTTGTGGGT
CTCTTCCAAAGATCTTGTTGTTTCAAAGTTTTTTCTTTTTTCGCCTATCTAATCTCATTC
AATCTACAAAACACACACACACAAG
>TRINITY_DN51857_c0_g1_i1 len=218 path=[196:0-217] [-1, 196, -2]
AGAAAGAAAGAGAAATAGAAAAAACGGAAGAAGAACCTTTTCGATGGATCTTCAAGAGGA
AGCACTTTTTGTTTGGATTTCTCTTTCTTTCTCTGGGTGGTCCTGTTGATCATACAGAGA
GGAAGACAAAGAGTTATCGATGGCTGAAGATGGAAACTTGCATATTGGTAATAGTAATTA
CAATAGAGAAGAAGAAGGAGAGGTTGGTTCATAGTGTT
>TRINITY_DN51877_c0_g1_i1 len=280 path=[337:0-199 2:200-279] [-1, 337, 2, -2]
CTCAAGAGGTGGGAATCAGGCTGACAGTAGTGTCCTAAACAGTGGAAACTGTCGGGTAAG
TTGTCGGGTCTGTAGAATGAGACAGACTTGTTCTTGTCTCGAGGAGAGACGTATCGCCAT
ATCAATTCAAATGATGTGATCTCGGCTACTTCTAAGTCTCCAAGATTGATTCTTCCTGAA
GCAAAGCCTTGACCTGAAGGACAGTGGGGAAGAGAAGCAGCGAGAGAGAGATAGGAATGT
TTGGGTGCAAGTGTCTCTGTTGGAACAATCTCACAGAATT
>TRINITY_DN51877_c0_g2_i1 len=280 path=[337:0-199 513:200-279] [-1, 337, 513, -2]
CTCAAGAGGTGGGAATCAGGCTGACAGTAGTGTCCTAAACAGTGGAAACTGTCGGGTAAG
TTGTCGGGTCTGTAGAATGAGACAGACTTGTTCTTGTCTCGAGGAGAGACGTATCGCCAT
ATCAATTCAAATGATGTGATCTCGGCTACTTCTAAGTCTCCAAGATTGATTCTTCCTGAA
GCAAAGCCTTGACCTGAAGGCCAGTGGGGAAGAGAAGCAGGGAGGGAGAAGGTTTGGGGT
TGCTTCAATGACGGAAATTCTGTGAGATTGTTCCAACAGA
>TRINITY_DN51820_c0_g1_i1 len=327 path=[1:0-326] [-1, 1, -2]
AAAATTGAGGTTACATCTTTTCAAATGTTCCTCAATTAATATATAAGGGATAAGATCAAT
ACTATTAAATTAGGAACATGTCCAATTGATAATAGTTGAGTCCAACATATTTAATAACTG
CATTTAAATTTTCAGAATTGAAAAAATACTTTTACATCCGGAATTACCTTTTATTAATCA
ACACACCATTTGTAACTTCCAACCCAAAATTCTAGGTACCACCTTTTCTTTCTAATACAA
ATATTACCGACAGTTATATATATAAATATATAATAACTAATATTCCTTCTTTTTTTGGGT
TTTATCAAATCCTAATTGTTAACATAT
>TRINITY_DN51804_c0_g1_i1 len=206 path=[184:0-205] [-1, 184, -2]
GTTTGTCGAGTTTATTACCGGGTGATAGAGTAGTAGATCGTGAATAAAACTGTTTCTCGA
CCTCATCATGTCTTAAAGATTGAAAAAGTCAACTCTTCAATCTTTAAGTTTGTTATGCGA
CCACGTTTAAGAAATAAAATACATGAGTTACTACTCTATCACCCGGTATTTCATCTCTTA
AACCCTTGTTCTGAAAATGCTCCCAG
>TRINITY_DN51823_c0_g1_i1 len=239 path=[217:0-183 378:184-238] [-1, 217, 378, -2]
AAGTTGACGCTCAAGCTGCTCTAGTTCCTTTGAGTTGAGAGGTCATCATATGGGAGGAGG
AGGAGGATGGGAAGGCAATGAACAGAATGTTCCGTACGAGCATCATCACCAAGCTCAACC
TCAAGGACTATTCCAGCCTCTTGAATGCAATCCTACACTGCAGATAGGGTATGACAATCC
AGTAGGCTCGGAGCAGATAACTACAACAACACAAGCTCAGGCGCAGCCAGGAAACGGTT
>TRINITY_DN51864_c0_g1_i1 len=250 path=[228:0-249] [-1, 228, -2]
TGGACTCTACGGCCTCGAAGAAATCTGTCAAGAAAGAAGAACAGTTCTGTATTTGAAATT
GTGTGCCTCGTGGAACTGGACCTTGGAGAAAGTTATGGGAGAAGTTCATGTATGATAGAA
ATGAGAGGTTGCCAAGATCTTGAGGAAAAAATGTTCAGCTGGATTGCAGCTGCAATAGCC
GTTGGACCTGGTTTACTCTGTGGATTGGTTATGGGACATATCTTCACTTCACACAATCAA
GAATGGTTTA
>TRINITY_DN51881_c0_g1_i1 len=303 path=[281:0-302] [-1, 281, -2]
GATAACATCCCGACTTGAGTTGAGAAGAGTGAGAGAGAGAGAGAGAGGGAGTAAATGGGG
AAGAGAAACAATTTAAAGAGAAGAGTTAGATCTAAGGAAAAGGGCTTAGATGAGGATTAT
GTGATATCAGACGAAGATGAATCTGAAGGTGATGATCTGAATGAGGATTCTTTTGATGGT
TGTGCTGTGGAGGAGGATGAGGTGGAGGTGGAAGAGGAGGAGGTTGTGCTGAGGAGCGTT
GAGTGGCCGAAAGTGAAGACCGGTACACGTGGCAATCGGAAGATCACGGGATGCAAGTCG
AGA
>TRINITY_DN51850_c0_g1_i1 len=201 path=[1:0-171 208:172-200] [-1, 1, 208, -2]
GTCCGTCCCAAGAGCTGGCAACACTTTCTTGTAATGCTTCACTCTGTTCTTCCACTTACC
ATCGTCGTGTTTCAACCCACTGGCGCTCCCTCCGTGAACGTCAGAGATTCTCTCCGGAGC
CACGTTCAACCTCTCTGGCCACTTCGGGATCGACCCTAGACCCGACTTCTTGTCCGTCCC
TGCGTGCTTGCACCCACACTT
>TRINITY_DN51850_c0_g2_i1 len=202 path=[1:0-171 150:172-201] [-1, 1, 150, -2]
GTCCGTCCCAAGAGCTGGCAACACTTTCTTGTAATGCTTCACTCTGTTCTTCCACTTACC
ATCGTCGTGTTTCAACCCACTGGCGCTCCCTCCGTGAACGTCAGAGATTCTCTCCGGAGC
CACGTTCAACCTCTCTGGCCACTTCGGGATCGACCCTAGACCCGACTTCTTGACTTTAAG
TGTGGGTGCAAGCACGCAGGGA
>TRINITY_DN51854_c0_g1_i1 len=275 path=[1:0-274] [-1, 1, -2]
GGATTTCGATTTGGTTAATGGTAGGCTTAACCTCAGCAAATGCCAAAAGTTGTTCAAGTC
CCTTCTCGGTCCAATTCGAGACACCAATAGCCTTTGCAAGTCCCTCCTTGTATAACTTCT
CCATGGCTCTCCATGTTGGCTCTGGGTTTTCTGTCAAATCCTTCTTGATAACGTACTTGC
CATCAGCGCCAATCTTTACTGATCTATCTTGATTCTTCTCTGCGGCAATGGGCCAATGGA
TCAAAAATGCATCAATGTATGGTGTTTGGAGCTTC
>TRINITY_DN51873_c0_g1_i1 len=252 path=[304:0-175 2:176-251] [-1, 304, 2, -2]
TATAGGATTCTTCGGATGTTAATCTGATTTCAAATTGCTCTTCAACCTTGGAGATCTTTG
TCTTTACGTTGAAAGTAAGAAAATGATTTAAAAGATTCCAACGCCTGTTTGGTTTATAAA
GATCAGGCTGTGTACGATCTCAAATGCACCAGTTTGGTATTTTGGCAAGGAAGATAAGAG
AAAAAAAAAAAGAAACTATACAATCTGGTGTATCCATTTGCAGAGATTAATAAAAGCAAA
AGTAGTTTCTGA
>TRINITY_DN51873_c0_g2_i1 len=251 path=[304:0-175 456:176-250] [-1, 304, 456, -2]
TATAGGATTCTTCGGATGTTAATCTGATTTCAAATTGCTCTTCAACCTTGGAGATCTTTG
TCTTTACGTTGAAAGTAAGAAAATGATTTAAAAGATTCCAACGCCTGTTTGGTTTATAAA
GATCAGGCTGTGTACGATCTCAAATGCACCAGTTTGGTATTTTGGCAAGGAAGATACGAG
AAAAAAAAAACTATACAATCTGATGTATCTCATGTAATTTGGTGATTCAGAAACTACTTT
TGCTTTTATTA
>TRINITY_DN51826_c0_g1_i1 len=275 path=[253:0-128 359:129-274] [-1, 253, 359, -2]
GCCTTACACAAATAGTTCATAGCTTACACTCGTTTCGATTGCAAGTATAGACAGATGGTA
ATTGTGTAAGGCAGTTTTATTATTTGTTGACGTACAAGCTCCCCATAGAAGCCCAAAGAG
AGTGGATAGTCATATGTGCTCATGGAAGTAGAGCCATTGGATGATGAGACGACATGAAGA
AACTGGGAGCGGCTGTTCGCTGTGTTGAGACTGAGGAGGAAAAGAAAGCTGCAGAGGAGA
GGGAGACTGCTAAGAAGCCCAAAGAGAGTGGATAG
>TRINITY_DN51826_c0_g2_i1 len=315 path=[359:0-168 359:169-314] [-1, 359, 359, -2]
AGAAGCCCAAAGAGAGTGGATAGTCATATGTGCTCATGGAAGTAGAGCCATTGGATGATG
AGACGACATGAAGAAACTGGGAGCGGCTGTTCGCTGTGTTGAGACTGAGGAGGAAAAGAA
AGCTGCAGAGGAGAGGGAGACTGCTAAGAAGCCCAAAGAGAGTGGATAGTCATATGTGCT
CATGGAAGTAGAGCCATTGGATGATGAGACGACATGAAGAAACTGGGAGCGGCTGTTCGC
TGTGTTGAGACTGAGGAGGAAAAGAAAGCTGCAGAGGAGAGGGAGACTGCTAAGAAGCCC
AAAGAGAGTGGATAG
>TRINITY_DN51812_c0_g1_i1 len=343 path=[1:0-342] [-1, 1, -2]
GTCAGATGTTGCCATTTCATGATCAAGAAAACACTGAACTTTCTGGTTTGACTATTCCAG
TGGTAAATGGAGTAGATTCTGGTTTTCATCTTTATCATCATCATCTTCACTATGTGCAAG
AATGTTCTGTGACAGCATGCTTATATCTTCTTCATCCTCCCCCGTTTCTTTGTTCACATC
GCGCTTCTCCTTTTCATTAAGTTCAATGCCAGCTTCTATCTCCCTTGCTCGTCTAGCCAT
TGCTTTGATTTCATGGATCTTATTCTCAAACTCCATAGATTCACCACTCTCAACCTGAGG
AGAATCCAAGGAGTTTGAGAATAAGATTCATTAAGTTCAATGC
>TRINITY_DN51867_c0_g1_i1 len=263 path=[1:0-262] [-1, 1, -2]
GCCCATCCATATCCCAACAACTGAGTGGTTTGCGTCAGCAACATAGCGGCTGCGACGCTT
CCGACAAAGAAATTTGGGTTTCCTGGGACGAACTGGTCGTGGTCGTTTAACCCTGGTCCG
TTCAATGTGAAGGAACATGTTCTCATCTCGATATTTGCTAATACGGGCGCTGGAGGAGCT
TATGCAACCGGTATTAGCAAATATCGAGATAAGAACATGCTCCTTCACATTAAACGGACC
AGGTTCAAGTCTCACTCTTTAGA
>TRINITY_DN51879_c0_g1_i1 len=209 path=[1:0-208] [-1, 1, -2]
CAGACCCTCACGAAATCAGTCGGCTTCTTCCTCCTCCATTCTCTGTTGATTGATTTTGGA
AACGACGAGTGGTTTCCGAGATGTTATTCTTCGAGTGGGTCTGTGATTGTGATGATCGGA
GTATCATCACCAGCTGAAGAAGGAGACGACAACGCCGCCGCCGCCGCTCTATCGTCGGAG
GATTTTTATTCTCCCAACAAGTCAGTGAG
>TRINITY_DN51845_c0_g1_i1 len=285 path=[263:0-284] [-1, 263, -2]
GAGGAACTAAATGGCTGCAGCTATCTAGTTCCTCCTCCACCACCACTGATGATCCCTCCT
ATGGATAACAGAGACCGCACCAATGCCTCTTCAGCTTCCTTGACTGATCCCTACAGTGCT
TTTCTTGCACAGACAATGAACATGGATCTATATAACAAAATGGCTGCAGCTATCTACAGA
CAACAGTCTGATCAGACTACAAAGGTAAATACAAGCATGCCCTCAAGTTCTTCTAATCAC
GAGAAAAGAGATTAGTCCTACCATACTCAAAAATACATTTTTTTT
>TRINITY_DN51897_c0_g1_i1 len=330 path=[1:0-329] [-1, 1, -2]
AGCCTCGAAAGCGTCTTCTTAACGGAACCAAACGTCACCGCCCACAGAGTAACATCCATC
GGTCTCATCCCAGTAGAATCAAAATTAGGTACTTTGAGTACGCTAATTTCGACTCCACTG
GGATGAGACCGATGGATGATATCCTTCCAGAACGGTTTGGAAGAACCCTGACGGTTATTT
GCCGGGAAAAGTGGCTCCTTTGATGAAGTTTTTCGGTTTCATGTCTTTGGCTTATCTCTT
GCTCGGCCTCCTTTGGTTTCTGAGGTTTGTTAAGTTCTGGAAGGATATCATTCAGCTGCA
CTATCATATCACTTTGGTTATCGCTCTTGG
>TRINITY_DN51852_c0_g1_i1 len=239 path=[217:0-238] [-1, 217, -2]
CTTCCTCCTTTGCTGAATCTCCTTGGAAACGGCTATTGAGGAGATTAAAATGATTGAAAC
AATAGAAGGTTGTGTGATCTCTGCAGTGAAAGAGGTCACAGAGTATTTCCATGGAGATTC
AGCAAAGGAGGAAGCTCAGGTGTTGAGAGTATTCGTGGTTGTGAGAGACTTTCTGTTCAT
TCTAGATGAAGTATGCAAGGAAATAGATGCGAGTTAAAGAAGAGAGTACTCTCTTCTTT
>TRINITY_DN51843_c0_g1_i1 len=212 path=[190:0-211] [-1, 190, -2]
GGAAAAGATCACATCTTGTCGAGCACAAACTTCAATCGCATCTTCTCACAGGACCCAAAG
CCTATCAGAAAAAACACAAGCCAACAAAAACACAAGCTAAAGAAGAAGACAGAGAACATG
AAAACATAAAGCTCGATCGATCATTAAATAGATTTGTTTATATAAATTTCAGATTAGAGA
GCGTTAACTTGAAGAAGACAGAGAGTCATGAG
>TRINITY_DN51847_c0_g1_i1 len=223 path=[201:0-222] [-1, 201, -2]
ACTTTTCATCGCACCGAATTGCAAATCTATATCATCGAAAAGGATATGGCAGATATAATT
ATCGCCGAGTCACTTATTGAATAACATATATCCGGAATATCATACAATTAAAAAGTTAAT
TTATATATAAAGAGGATTATTCATATATGTCCATTATTATATGGTTCGTCGTGGTTGCCT
TCAACCGGGGTTTCGTTCTTGGCCGGATTAAACCTTTAGCTAG
>TRINITY_DN51853_c0_g1_i1 len=215 path=[1:0-178 228:179-214] [-1, 1, 228, -2]
TATATTCCAAATAAAGCTCGATAGCACGAGTTAAATGCCTTAGACCAGGCACACCTTCCA
GCAAAGAGACAATAGGAGTAAAAGTCATGTTGATAATGTCTGGAGCTGCAGGTACCGTCT
TAGCCCATCTAGTGTGGCTTTGCTCAAGATCGTCTCCTCCTCTTCTCCTAAATATTACTT
GTCTTTGTATTTCAACGGCCCGGTGATAGATTGAC
>TRINITY_DN51853_c0_g2_i1 len=215 path=[1:0-178 157:179-214] [-1, 1, 157, -2]
TATATTCCAAATAAAGCTCGATAGCACGAGTTAAATGCCTTAGACCAGGCACACCTTCCA
GCAAAGAGACAATAGGAGTAAAAGTCATGTTGATAATGTCTGGAGCTGCAGGTACCGTCT
TAGCCCATCTAGTGTGGCTTTGCTCAAGATCGTCTCCTCCTCTTCTCCTAAATATTACTG
TAATATCCTTGTCAATCTATCACCGGGCCGTTGAA
>TRINITY_DN51848_c0_g1_i1 len=245 path=[223:0-244] [-1, 223, -2]
GGATTAAGTTTTTTTTTTTTTTTGATTTTTTTGAAACTAACTTTTTGGGATTATGTTTCA
TTTAACAAAAGCATATGCAGAGTCCTAAAGAGGAACAACCTTGATTTACCTTTAGTGGGT
CTTGAGGACAAACAGTGTGTGTGTGTGTGAGTCTCCTCTTCTGAGGTCTAATTGTCTTTC
ATTTTGTTTTTCTTTCAAGTTCCCGGCTCTACGTGAGTTTGTTAAGACAGGGAAACCTGT
TTGGG
>TRINITY_DN51876_c0_g1_i1 len=207 path=[237:0-153 2:154-206] [-1, 237, 2, -2]
TACATGATAAGTATATTCAGATTACAACAATTTATATCAAACTTGTTCACTCATCTCGCA
GGTCAGATATTCCTAAGAAATAGACCTCTTTGTGTTTCCTTCCTTGAAATAGTCTAACTC
TATGAGTGACAAATCAAGAACTTGATAGGTATAAGACTAAGAGAGAGAGCTGATGATGGA
TGATGTTTTCAGGATTGAAGATATGCC
>TRINITY_DN51876_c0_g2_i1 len=207 path=[237:0-153 367:154-206] [-1, 237, 367, -2]
TACATGATAAGTATATTCAGATTACAACAATTTATATCAAACTTGTTCACTCATCTCGCA
GGTCAGATATTCCTAAGAAATAGACCTCTTTGTGTTTCCTTCCTTGAAATAGTCTAACTC
TATGAGTGACAAATCAAGAACTTGATAGGTATAATTAAGACTAAGAGAGAAGAGAGAAGG
AAGGCATATCTTCAATCCTGAAAACAT
>TRINITY_DN51828_c0_g1_i1 len=399 path=[256:0-210 256:211-398] [-1, 256, 256, -2]
CAAAGGAGTCAGTCTCTTCATGTACTTTCTTGCTATTTTGGGGAGAATCCCAAAAACTGT
ACATTTGAACAAGTTACTGCAACCCTCTTGAATTTTATAAGGTTGTTCAAGAAAGCACAT
GAAGAGAATGTCAAGCAAGTGGAGTTGGAGAAGAAGAAAGCCGCAAAGGAAGCGGGAATG
GTAAAGGCCAAAGGAGTCAGTCTCTTCATGTACTTTCTTGCTATTTTGGGGAGAATCCCA
AAAACTGTACATTTGAACAAGTTACTGCAACCCTCTTGAATTTTATAAGGTTGTTCAAGA
AAGCACATGAAGAGAATGTCAAGCAAGTGGAGTTGGAGAAGAAGAAAGCCGCAAAGGAAG
CGGGAATGGTAAAGGCCAAAGGAGTCAGTCTCTTCATGT
>TRINITY_DN51801_c0_g1_i1 len=225 path=[203:0-224] [-1, 203, -2]
AATAGAGAGAGAAAGAGAAACACTTTCCGACTCGCTTTGTTTCTGTCGTGAGAAAAAAAG
GATTTAGAAATTTCAATGGGTTGTTGCCAATCCTTGTGTTCGGATGAACACCAGCCGCTC
GGGAAAGACGGAGCTCAGCCGCCGCAAGTGACTCAAAACCACCGCGGCGGCGCTACGACG
GCTGACAACGGCGGAATCGGAGGCGGCGGTGTAGCTGGAGAAAGA
>TRINITY_DN51800_c0_g1_i1 len=205 path=[1:0-204] [-1, 1, -2]
TAAGGATGCGACTCCTGATAATGCGAATGATGAAGATGGTTGCCCTGACGCAGAGACGGT
CTAACCTCAGTCCATAACTGCACTCTGTGAACAATCTTCTCTGCGGTCGATTGAAGAGTT
GATGAGTGTCCGTGTCAAGAAGAAGGTGGATTTATCAAAAGGCGAGCAAGAGGATATGCT
GATATTTACAAGGAGGAAGAAGAAG
>TRINITY_DN51875_c0_g1_i1 len=214 path=[1:0-213] [-1, 1, -2]
GATCTTGATGAGGAAATGTTGGAGATGCGAATTGCCGGGTTCAGTGGTAAATCTAGAGAA
TCTGGGGCTGATATGACATGAAACTGAATTGGTGTGACGTACATCATTGTAGAGAACTCA
GTAGTTCTCAAGAAACTTTGTTCTGAATATGTGTTTTTCCATGCTGGAACACAACTTCAT
GCTTAGTATGGTTGTATAGTCATGGGCTTCATAT
>TRINITY_DN51859_c0_g1_i1 len=221 path=[1:0-220] [-1, 1, -2]
AAATTATAGAATATGTGCAGACAAGTTGAGTTCTTTTCCATGAAGCTGGCTACTATAAAT
TCAAGTTTGGAGTCAAACCCTGATGCTGCTTTATCTATAGAGCCGGGAGAGTCGTTAACA
CAGTCTCTTACGCAATAGCTTGCTTATGGTAAAGACTTCTGTCATGAATATATTATCATG
CCAAGAACATGCCTAGATTCTCAGACACGCAATCTCCCTCA
>TRINITY_DN51863_c0_g1_i1 len=338 path=[316:0-337] [-1, 316, -2]
GTTGGTGTGGAGCATGTCTATGAACTCCAGTCTCTAAGATACGACGAAGCTCTCCAACTC
TTCTGCCGAGCTGCTTTCGACCAGCAACATCCTCCTACTAGTTTTGAATCACTCGCTCTT
CGTGCTGTCCAGGTTGCAAGTTTCCTTCCTCTGACTCTTAAAATCATAGGTTCGTCTTTA
CATGGCAAGGATGAAAGGACTTGGGAGGAGGAGCTGCAAAAACTCGAAGGAGACCAAGAG
AAAACTATAATGGAAGTAATGAAGAAGAGCTGCGCAAGAGCAAATGAGGAGTAGGTAAAT
TCGATGATGAAGATTTAATAACATCAAGTGGGTTTATG
>TRINITY_DN51888_c0_g1_i1 len=213 path=[191:0-212] [-1, 191, -2]
GTATTTTTGGCAGAACTCGAATGCTTGCATAGCCGTGCTCTGGTACATAATCTCCAATCT
GGCATTGTTTCGGAGAATATCGAGGACGGTTCTGTATGTCTCCCACAAAAACTTCAACCA
TGGTGTAACGATTGCACGGTCGGTACGATCTCTGGATTGTTCGCCCGATACTGTTGACAA
AAGGATAGACTCTGGGGTTTCTGTAGCTTCCAA
>TRINITY_DN51807_c0_g1_i1 len=208 path=[186:0-207] [-1, 186, -2]
TGAGGGAAACTCTGAACACTGTATCGAAGACTGAATTGAACAGAGAGAGATATTAGATTG
AGAAACGGATGAGAAGGAGAAGGGAGAGAAGAATCTGGGTTTTGTATATAAATATTATTA
TATATTGATAATCGGTTATGGGTTTTCAGAAAGATTCAAGCTTTCAATTTGAATCACAAG
TTTTTATAAAAAATTTCAAAATTTAGGG
>TRINITY_DN51805_c0_g1_i1 len=239 path=[1:0-238] [-1, 1, -2]
GCATGGAGGCATGTTTTCGAGGGGCTTGATTTGAGCGAGATTGAGATGAAGACGGAGGAG
AGGAGAGGGAGGGAGGATGTTGGGATGATTAATCTCTGTTCTCCGCCGAAGAACGCTTTG
CTGTTGATGAGGTGTAGATCTGATCCGGTTAAGGTGGCTGCGTTGGCGAACCGGGTTCGG
GAGAGGCAGATGTGTTTGATGATCATAGCTTCAATCTCTTCCTCATGTACCTTCGAAGC
>TRINITY_DN51872_c0_g1_i1 len=389 path=[52:0-73 103:74-366 396:367-388] [-1, 52, 103, 396, -2]
GAACTAATTTTATATTAATTTACTTTTTATAGTAACAATAAACTCTTGACTAACAAAACT
TTCACTAAAAATGACATTAGGACATTGTCTTCAGCCTCATTGTCAATTTTATTTTCATGC
ATACTATATTTAATATCAATTTTCTTTAAAATAAAATTATCATTTTATGTATTCAGAATA
ACTAACAAGTTACAATAGATTTTAACTAATTCCGGTTGTTATTTAATAGAATCTTTGAAA
TATATTTGTTAACATTATAAAAGATGATGTATATGAACCATCATAGGGAATCAACTTTAC
TCAATATATATATATATATAATAACTTTAATGTTCTGTTTATATTTTATTAGAATAAATA
TTGCTTACAACTGCGCCTCCATCTTTTTA
>TRINITY_DN51827_c0_g1_i1 len=216 path=[1:0-215] [-1, 1, -2]
GCAAGATCCACACATGGTGTTGATTTGAGAGAAGTCGTGATACGTGTACCTGAACGTGAT
CAGGTCTATCAACCCACTGAGGAAGAGCTGAGGAGTTATCTCGATCCATACGAAAATATA
ATATGCTCGGAGTGTCACCAAGGTGAAGACGATGGGCTTATGCTGCTTTGTGATCTTTGT
GATTCATCTGCTCATACGTACTGTGTTGGACTCGGG
>TRINITY_DN51803_c0_g1_i1 len=312 path=[290:0-311] [-1, 290, -2]
GGATATAATCATCGTATTTTATTTTGTCGTTTATTAACACAAAATTCCAAAAAAAAAAAG
GATTACTAAATGATAGAATGGAGAATTCAATCAAATATTAATTTAACATGTATGTACACG
TAAGAGAAAAAAAAAAGAAAAAGAAAACGATACGATCATGCATGATTCTCATTCATTCAA
TGGCTACGTCCTTCCCGAGATTTACCGGTACTCGACGATCCGGCTCCGGATCCTTTGGTT
GAGACACTCCCTGACCCGGACCCTCTGCTTCCAAAGTAAAGATCCGACAAGTAATTTCCT
ATATCTTCAGAG
>TRINITY_DN51883_c0_g1_i1 len=272 path=[1:0-271] [-1, 1, -2]
AAAGAGAGCTCGGGTGAACCTTAATGTCCAACACAAATCGTTAGACTCTGGAAACTGCTG
GAGTTGGCTCTGTGACATACGTGATCCTGGTGTTGAGTCTCTTATCAAGTTCAAATTCAA
TTCATATAGTGCTGGCGATGATGACTATGAAGGATATGATTATAGCTTATCTGGTAGACT
GTCAGCTGTCCGCATCGTATTCCTCTACAGATTTGTTCAAGAGGTTACAGCGTACTTCAT
GGGACTTGCCACTCCTCATACAGAAGAAGTCA
>TRINITY_DN51818_c0_g1_i1 len=261 path=[239:0-260] [-1, 239, -2]
AAGCCACACTCTCTCAACGTCTCGAACGTCTGCGTAATCTTCTTCTCCGAGTACTTCAGC
AAGTAAGGCCATTTCTTGAACGTTGACCAGACCTCGTCAACGCTAAATCCTAGCTTTTTG
TAGATACACACTTTCATCTCTATAGTCTTCTCGCTCAGCTCGTAGAAAACGTAGAGAGCG
TTGACGAACTTTTTGGAGAGTGCGGCTTAACGGAAGAGGAGGTGCGTGCGGTAGTTAAGA
AGTATCCGGAATGCGTAGGCA
>TRINITY_DN51824_c0_g1_i1 len=208 path=[1:0-207] [-1, 1, -2]
GAGAGAAAGAGATGACCTTTGGTTTTAATTGGGAGCTCTTTTCTCGGATACGTAATTAGA
ATCGAAGCACCTCTATATCCTCATTCTCCGTTGTCAAAACCCTTAAACAAGTTTCATCTT
ATCTTTTTCCTAAAGACTAAAGATTTCTTTCCTCATTTTCATTCACCTGCAAACCCTGAT
GAAGTTCCCTCTGGAGCTTCGTCTTCTG
>TRINITY_DN51833_c0_g1_i1 len=232 path=[210:0-231] [-1, 210, -2]
AACGAGAGGACAGAGAAAGGCATCCTGTTAATCAGAAGGATAAACATACACTGCATCCTG
TTGCGATCACCGATATTCCAGCAGACACCATGGATAAAGATGAGATACTTGAAAGTGAGT
TTTTCGATACGAGGCAAGCGTTCCTGAGTCTTTGCCAAGGAAACCATTATCAGTATGATA
CACAAAGGCAGGAGCGGTTGTATTGTGGAGGTGGTAAAGCACCATCATGGAA
>TRINITY_DN51837_c0_g1_i1 len=263 path=[241:0-262] [-1, 241, -2]
ACAGGAACGACACAAACAATATGGAACTCCAAGACCATTATGGAATGCGGCATCACAAAT
CATCATGGCCGTGGGATATCTAGTGATGGCTTTAGCCATGCCCGGTTCACTATACATCGG
TTCAATGGTGGTTGGTGTTTGCTATGGTGTCCGGTTAGCCATAACCGTACCAACAGCTTC
TGAGCTATTCGGTCTCAAATACTACGGACTCATCTACAACATACTCGTACTGAACTTACC
ACTTGGCTCGTTCCTCTTCTCGG
>TRINITY_DN51809_c0_g1_i1 len=322 path=[300:0-321] [-1, 300, -2]
TGGTCTCTCAGCTCATCGGTGTCTTTAGTGTTATGAAATACACCGATGAGCTGAGAGACC
AAACAGAGCCACACCGCTACGTGTATACGTCATTCTCTCAAGACGTACCACCAGAAGCAG
CCATGGACTTTTCTTCAAGATGATTGCCTTCGTGATGCTCCTCTTCCTTCTTGGCATTGA
GAAACCGACCGCCACATCCTCTAGGTCGTCTTATCGCATGCAAATGACGAGACTCATGCA
GATACGGCTTACGCGACTTGACAACTTTATTATGGGAGTCCAGCAACAATGTGTGCCTTT
ACCATCTGATGCAGTCGAGGAA
>TRINITY_DN42710_c0_g1_i1 len=673 path=[151:0-73 202:74-101 230:102-304 433:305-345 474:346-360 489:361-580 709:581-583 712:584-603 732:604-634 763:635-665 794:666-666 794:667-667 794:668-668 794:669-669 794:670-670 794:671-671 794:672-672] [-1, 151, 202, 230, 433, 474, 489, 709, 712, 732, 763, 794, 794, 794, 794, 794, 794, 794, -2]
CCCGTGAAGTCCGTCTCCGACTAACCCTACGGTCCCTCATCGAGTGCTTACTCCCATACT
GTTGCACTTACCAATCTCCTCCCTCCGACCAAGACGACACCGTCTCTTCCTCTTCCTCCG
ACAAAACCGGTGCAGTTATTACCGGAACTTTCTTCGGCCACCGTCATGGCCACGTCAGCT
TTTGCCTCCAAGACGACACTCATCCGTTCTCTCAGCCGCCTCTCTCCTACTCGAGCTAGC
CGTTCCCACGGCGGCTCTAGCTCGTGAGATGGAGGAGGGCTTTCTCCGAATCGCTCTCCG
GAGCAAAAGCAACCGCCGGTCTGATATCTTAGACGTGCCGGTTTGGTCTATGTACTGCAA
CGGAAGGAAAGTTGGGTTCGCCGTGAAGAGAGAGATAACTGAAAACGACGTCATGTTTCT
TCGGATGATGAAGTCTGTTTCCGTTGGCGCAGGGGTGGTTCCAAACGGCGAGACGTTGTA
TTTGAGGGCGAAGTTTGAGCGAGTCACGGGGTCTAGCGACTCGGAAGCGTTTCATATGGT
TAACCCAGAGGGTAGCTATGGACAGGAGCTTAGCATTTTTCTTTTGAGATCGTGATATAC
TTGTTAACTTGTGATTATGAAAAAATCTAGTTCTTATGATGTGTTTTTTTTTTTTTTTTT
TTTTTTTTTTTTT
>TRINITY_DN42710_c0_g1_i2 len=411 path=[2208:0-83 474:84-98 489:99-318 709:319-321 712:322-341 732:342-372 763:373-403 794:404-404 794:405-405 794:406-406 794:407-407 794:408-408 794:409-409 794:410-410] [-1, 2208, 474, 489, 709, 712, 732, 763, 794, 794, 794, 794, 794, 794, 794, -2]
CCGGAGAGCGATTCTGAGAAATCCCTCCTCCATCTCACGAGCAAAAGCAACCGCCGGTCT
AATATCTTAGACGTGCCGGTTTGGTCTATGTACTGCAACGGAAGGAAAGTTGGGTTCGCC
GTGAAGAGAGAGATAACTGAAAACGACGTCATGTTTCTTCGGATGATGAAGTCTGTTTCC
GTTGGCGCAGGGGTGGTTCCAAACGGCGAGACGTTGTATTTGAGGGCGAAGTTTGAGCGA
GTCACGGGGTCTAGCGACTCGGAAGCGTTTCATATGGTTAACCCAGAGGGTAGCTATGGA
CAGGAGCTTAGCATTTTTCTTTTGAGATCGTGATATACTTGTTAACTTGTGATTATGAAA
AAATCTAGTTCTTATGATGTGTTTTTTTTTTTTTTTTTTTTTTTTTTTTTT
>TRINITY_DN42710_c0_g1_i3 len=674 path=[1924:0-26 1441:27-52 1981:53-70 1977:71-74 202:75-102 230:103-305 433:306-346 474:347-361 489:362-581 709:582-584 712:585-604 732:605-635 763:636-666 794:667-667 794:668-668 794:669-669 794:670-670 794:671-671 794:672-672 794:673-673] [-1, 1924, 1441, 1981, 1977, 202, 230, 433, 474, 489, 709, 712, 732, 763, 794, 794, 794, 794, 794, 794, 794, -2]
GTTCGTCGGAGACGGACTTCACGGGCACAGTCAACGTTGGTCGGAGAGTTAATCCCATAC
TGTTGCACTTACCAATCTCCTCCCTCCGACCAAGACGACACCGTCTCTTCCTCTTCCTCC
GACAAAACCGGTGCAGTTATTACCGGAACTTTCTTCGGCCACCGTCATGGCCACGTCAGC
TTTTGCCTCCAAGACGACACTCATCCGTTCTCTCAGCCGCCTCTCTCCTACTCGAGCTAG
CCGTTCCCACGGCGGCTCTAGCTCGTGAGATGGAGGAGGGCTTTCTCCGAATCGCTCTCC
GGAGCAAAAGCAACCGCCGGTCTGATATCTTAGACGTGCCGGTTTGGTCTATGTACTGCA
ACGGAAGGAAAGTTGGGTTCGCCGTGAAGAGAGAGATAACTGAAAACGACGTCATGTTTC
TTCGGATGATGAAGTCTGTTTCCGTTGGCGCAGGGGTGGTTCCAAACGGCGAGACGTTGT
ATTTGAGGGCGAAGTTTGAGCGAGTCACGGGGTCTAGCGACTCGGAAGCGTTTCATATGG
TTAACCCAGAGGGTAGCTATGGACAGGAGCTTAGCATTTTTCTTTTGAGATCGTGATATA
CTTGTTAACTTGTGATTATGAAAAAATCTAGTTCTTATGATGTGTTTTTTTTTTTTTTTT
TTTTTTTTTTTTTT
>TRINITY_DN42750_c0_g1_i1 len=572 path=[912:0-270 1160:271-288 1178:289-523 1413:524-535 2683:536-559 1449:560-571] [-1, 912, 1160, 1178, 1413, 2683, 1449, -2]
ATATATTTGTTCGGTCTTTAGATAGTAAATAACACGTCTAAGTTGTAATAACAGCTAATA
ATGGTGATTTCACTTATCTAAACTCACCCTACAATAATACTTACGAAAAGCTGGCTTCCT
AAGGAAGATACAAATTACATTAATGATTTCAATCATTCAGGAAGGTTTCGAAATCGAATG
TCACATTGTCTTCAGCTACCGGTTCAGGCAACGGGATAACCAGGCTGGCTTGGTTACAAC
TGTCCATGAGCCAGCTCTCAACTTCCGACAGTTTGGTCTGCAAGACGTTTTCGTTAGTTC
CCGGTTGCTGTTGAACAGTCTCTGCTTGTGAACCCCACTCAGGTAGACGAAACACATCTG
CATTGCTCCTCTGACAATAATCAGCAACGTTGAGCTGACAATTGCGTTGTTGAGTGTACA
TTTGTGGGTTTATTGTTGGAGCCACTAGGGAAGGGGTGGATCGTGAAACTTTAGCAATGG
GCCGAGTTCCAGAAGAGGCCACTCGAGACCTTAAGTTACCTATATAAGTACTTCTTTTAT
CCTTTTGGATGCTCAATGATTGCCTGACTCTA
>TRINITY_DN42750_c0_g1_i2 len=687 path=[912:0-270 1160:271-288 1178:289-523 1413:524-535 1425:536-547 1437:548-554 3207:555-572 244:573-579 3563:580-603 275:604-652 324:653-686] [-1, 912, 1160, 1178, 1413, 1425, 1437, 3207, 244, 3563, 275, 324, -2]
ATATATTTGTTCGGTCTTTAGATAGTAAATAACACGTCTAAGTTGTAATAACAGCTAATA
ATGGTGATTTCACTTATCTAAACTCACCCTACAATAATACTTACGAAAAGCTGGCTTCCT
AAGGAAGATACAAATTACATTAATGATTTCAATCATTCAGGAAGGTTTCGAAATCGAATG
TCACATTGTCTTCAGCTACCGGTTCAGGCAACGGGATAACCAGGCTGGCTTGGTTACAAC
TGTCCATGAGCCAGCTCTCAACTTCCGACAGTTTGGTCTGCAAGACGTTTTCGTTAGTTC
CCGGTTGCTGTTGAACAGTCTCTGCTTGTGAACCCCACTCAGGTAGACGAAACACATCTG
CATTGCTCCTCTGACAATAATCAGCAACGTTGAGCTGACAATTGCGTTGTTGAGTGTACA
TTTGTGGGTTTATTGTTGGAGCCACTAGGGAAGGGGTGGATCGTGAAACTTTAGCAATGG
GCCGAGTTCCAGAAGAGGCCACTCGAGACCTTAAGTTACCTATATAAGTACTTCTTCTAT
CCTTTTGGATGCTCAGAGTATCATCCGGTTATCCCAAAACACTTGGCCAAGGAATAAGAT
TGAGATCCGGCCTTGCTCATCATCATCCAGCCGTGTTGCTAATCTGCCAAACGTCAACAG
AGGCAGGAATAGAGTCAGGCAATCATT
>TRINITY_DN42750_c0_g2_i1 len=396 path=[1823:0-145 1946:146-187 1988:188-384 2185:385-395] [-1, 1823, 1946, 1988, 2185, -2]
GATCATGCTCCCTGGCAAAGGGTTTTGGGACAGCCTGATGATATTTGGAATAGGAGACGG
TGGAATCTGGCGGGTCACAGTTGGTGAAGCTGGAAGGGATATGGTGGGTGGATTGTGAGA
CTTTACCATTGGTATGTAGACCCACCATATCCCTTCCGTAGTGGCACCACCAACCATAAC
CGCAGAAATGTACGCTCAACAACAACAACAACGCAGTCGTCAACTCAATGTCCCTGATTA
TCGTGCAGCGGTGACCGGGTCTCAGAGCAATCTTTACACTCAACATTCAGTCCAGAGCAA
AAGTGTCGGTCAGTTTCAGGCAAATGCAGGTCTGTTCGCGCCACCTGAACCTCCTCTTAC
CACTGGTGGTTTGCAAGCACAGACAGTTCAACAGCA
>TRINITY_DN42750_c0_g3_i1 len=210 path=[1618:0-86 3562:87-110 1706:111-115 1711:116-135 1731:136-141 1737:142-154 3541:155-175 30:176-209] [-1, 1618, 3562, 1706, 1711, 1731, 1737, 3541, 30, -2]
CTGAGCTGGATGGGTCCTGAAGTATTCGCGTTGAGTAATCCATGTCTTGTCTTTATCATT
AGCATGACAATGATCTATGCTGGAGACGGCGGCACACCAGTATGGACAAGGAGCAGGGAT
GTCACACACATAACAGTGACACATGTCGCAGTAACACTCGTGTGCTAAGTACTCCTTCAA
CTCAACATCACATGAGAGTTACTGCGACAT
>TRINITY_DN42721_c0_g1_i1 len=353 path=[56:0-100 134:101-122 156:123-127 2239:128-169 203:170-190 224:191-226 260:227-267 2605:268-291 325:292-298 332:299-308 342:309-337 1867:338-352] [-1, 56, 134, 156, 2239, 203, 224, 260, 2605, 325, 332, 342, 1867, -2]
AGAAGCCATGGATGAGACTGTTAGCACTCGGGACGAAGAGAGAATAGACGACGAAGACGA
GTGGCTTCTGGAGCTGTATTCAATTTGTCCGATTCCAGTCTTCTCAAAATCGTTAAAGGC
GACATCACCAAATGGTCCGTCGATGCATCCTCCGATGCTATCGTGAATCCAGCAAATGAG
AGAATGCTAGGTGGTGGTGGTGCTGATGGAGCAATACATAGAGCTGCTGGGCCACAGCTT
AGAGCAGCGTGCTATGAGGTCTCTGAAGTTCGTCCTGGAGTCCGTTGTCCATTAGGTGAA
GCAAGAATCACTCCGGGTTTTAACTTGCCTGCATCACGCGTGATTCACACCGT
>TRINITY_DN42721_c0_g1_i2 len=382 path=[2011:0-97 1579:98-151 156:152-156 161:157-198 203:199-219 1669:220-255 260:256-296 2605:297-320 325:321-327 332:328-337 342:338-366 1867:367-381] [-1, 2011, 1579, 156, 161, 203, 1669, 260, 2605, 325, 332, 342, 1867, -2]
CTCTCATCCTCGCCGTTAAAACTTTCCACACCGCCGCGTTACGGTTACGGAGCCACTCGT
CTTCGTCCCGAGTGATAACAGTCTCATCCATGGCTTCTGGAGCTGTATTCAGTTTATCCG
ATTCGAGTATTCTCAAAATCGTTAAAGGCGACATCACTAAATGGTCCGTCGATGCGTCCT
CCGATGCTATCGTGAATCCAGCAAATGAGAGAATGCTAGGCGGTGGTGGTGCAGATGGAG
CAATACATAGAGCTGCTGGGCCACAGCTTAGAGCAGCGTGCTATGAGGTCTCTGAAGTTC
GTCCTGGAGTCCGTTGTCCATTAGGTGAAGCAAGAATCACTCCGGGTTTTAACTTGCCTG
CATCACGCGTGATTCACACCGT
>TRINITY_DN42721_c0_g1_i3 len=315 path=[56:0-100 134:101-122 156:123-127 2239:128-169 203:170-190 224:191-226 260:227-267 2605:268-291 325:292-298 2453:299-314] [-1, 56, 134, 156, 2239, 203, 224, 260, 2605, 325, 2453, -2]
AGAAGCCATGGATGAGACTGTTAGCACTCGGGACGAAGAGAGAATAGACGACGAAGACGA
GTGGCTTCTGGAGCTGTATTCAATTTGTCCGATTCCAGTCTTCTCAAAATCGTTAAAGGC
GACATCACCAAATGGTCCGTCGATGCATCCTCCGATGCTATCGTGAATCCAGCAAATGAG
AGAATGCTAGGTGGTGGTGGTGCTGATGGAGCAATACATAGAGCTGCTGGGCCACAGCTT
AGAGCAGCGTGCTATGAGGTCTCTGAAGTTCGTCCTGGAGTCCGTTGTCCATTAGGTGAG
GCAAGTTAAAACCCG
>TRINITY_DN42721_c0_g1_i4 len=344 path=[2011:0-97 1579:98-151 156:152-156 161:157-198 203:199-219 1669:220-255 260:256-296 2605:297-320 325:321-327 2453:328-343] [-1, 2011, 1579, 156, 161, 203, 1669, 260, 2605, 325, 2453, -2]
CTCTCATCCTCGCCGTTAAAACTTTCCACACCGCCGCGTTACGGTTACGGAGCCACTCGT
CTTCGTCCCGAGTGATAACAGTCTCATCCATGGCTTCTGGAGCTGTATTCAGTTTATCCG
ATTCGAGTATTCTCAAAATCGTTAAAGGCGACATCACTAAATGGTCCGTCGATGCGTCCT
CCGATGCTATCGTGAATCCAGCAAATGAGAGAATGCTAGGCGGTGGTGGTGCAGATGGAG
CAATACATAGAGCTGCTGGGCCACAGCTTAGAGCAGCGTGCTATGAGGTCTCTGAAGTTC
GTCCTGGAGTCCGTTGTCCATTAGGTGAGGCAAGTTAAAACCCG
>TRINITY_DN42721_c0_g2_i1 len=291 path=[984:0-84 1046:85-117 1079:118-134 1096:135-135 1097:136-155 1117:156-188 1150:189-207 1169:208-265 1227:266-290] [-1, 984, 1046, 1079, 1096, 1097, 1117, 1150, 1169, 1227, -2]
GCACTTCCTTTGCTTTGTTTACCCACACGCTATAGATATCGTCGGCAAACAAAACAAAAT
GCACCTCTTTAAAGTCATTGGCGAAGTCTTTGATCGTTGATATACCGACCACAGCAGCTT
CATCAAAAGGATATCCGTAAATTCCACAAGATATGGCAGGAAATGCAATGTACTTGATGT
TGTTTTCCTTAGCCACTCTCAGACTATTTCTGTAAGAGTTGGTGAGGGATTCTTTAGGGT
TGAGAGCTGAGTCATAGATAGGTCCAACGGTGTGAATCACACGTGATGCAG
>TRINITY_DN42721_c0_g2_i2 len=291 path=[984:0-84 1046:85-117 1079:118-134 1096:135-135 1097:136-155 1117:156-188 1150:189-207 1771:208-265 1829:266-290] [-1, 984, 1046, 1079, 1096, 1097, 1117, 1150, 1771, 1829, -2]
GCACTTCCTTTGCTTTGTTTACCCACACGCTATAGATATCGTCGGCAAACAAAACAAAAT
GCACCTCTTTAAAGTCATTGGCGAAGTCTTTGATCGTTGATATACCGACCACAGCAGCTT
CATCAAAAGGATATCCGTAAATTCCACAAGATATGGCAGGAAATGCAATGTACTTGATGT
TGTTTTCCTTAGCCACTCTCAGACTATTCCTGTAAGAATTGGTGAGGGATTCTTCAGGGT
TGACAGCTGAGTCGTAGATTGGTCCAACGGTGTGAATCACGCGTGATGCAG
>TRINITY_DN42721_c0_g2_i3 len=328 path=[984:0-84 1046:85-117 1079:118-134 1096:135-135 1097:136-155 1117:156-188 1150:189-207 1169:208-265 2469:266-282 2196:283-283 342:284-312 371:313-327] [-1, 984, 1046, 1079, 1096, 1097, 1117, 1150, 1169, 2469, 2196, 342, 371, -2]
GCACTTCCTTTGCTTTGTTTACCCACACGCTATAGATATCGTCGGCAAACAAAACAAAAT
GCACCTCTTTAAAGTCATTGGCGAAGTCTTTGATCGTTGATATACCGACCACAGCAGCTT
CATCAAAAGGATATCCGTAAATTCCACAAGATATGGCAGGAAATGCAATGTACTTGATGT
TGTTTTCCTTAGCCACTCTCAGACTATTTCTGTAAGAGTTGGTGAGGGATTCTTTAGGGT
TGAGAGCTGAGTCATAGATAGGTCCATTAGGTGAAGCAAGAATCACTCCGGGTTTTAACT
TGCCTGCATCACGTGTGATTCACACCGT
>TRINITY_DN42721_c0_g2_i4 len=207 path=[984:0-84 1046:85-117 1079:118-134 1096:135-135 1097:136-155 1117:156-188 2359:189-206] [-1, 984, 1046, 1079, 1096, 1097, 1117, 2359, -2]
GCACTTCCTTTGCTTTGTTTACCCACACGCTATAGATATCGTCGGCAAACAAAACAAAAT
GCACCTCTTTAAAGTCATTGGCGAAGTCTTTGATCGTTGATATACCGACCACAGCAGCTT
CATCAAAAGGATATCCGTAAATTCCACAAGATATGGCAGGAAATGCAATGTACTTGATGT
TGTTTTCCTCACCAACTCTTACAGAAA
>TRINITY_DN42721_c0_g2_i5 len=328 path=[984:0-84 1046:85-117 1079:118-134 1096:135-135 1097:136-155 1117:156-188 1150:189-207 1771:208-265 2179:266-282 2196:283-283 342:284-312 1867:313-327] [-1, 984, 1046, 1079, 1096, 1097, 1117, 1150, 1771, 2179, 2196, 342, 1867, -2]
GCACTTCCTTTGCTTTGTTTACCCACACGCTATAGATATCGTCGGCAAACAAAACAAAAT
GCACCTCTTTAAAGTCATTGGCGAAGTCTTTGATCGTTGATATACCGACCACAGCAGCTT
CATCAAAAGGATATCCGTAAATTCCACAAGATATGGCAGGAAATGCAATGTACTTGATGT
TGTTTTCCTTAGCCACTCTCAGACTATTCCTGTAAGAATTGGTGAGGGATTCTTCAGGGT
TGACAGCTGAGTCGTAGATTGGTCCATTAGGTGAAGCAAGAATCACTCCGGGTTTTAACT
TGCCTGCATCACGCGTGATTCACACCGT
>TRINITY_DN42788_c0_g1_i1 len=204 path=[2713:0-28 4161:29-48 1374:49-62 1388:63-67 431:68-92 2299:93-105 2312:106-121 485:122-193 557:194-194 557:195-195 557:196-196 557:197-197 557:198-198 557:199-199 557:200-200 557:201-201 557:202-202 557:203-203] [-1, 2713, 4161, 1374, 1388, 431, 2299, 2312, 485, 557, 557, 557, 557, 557, 557, 557, 557, 557, 557, -2]
GGTTTGTCTTGAATCAGGAGTTGCTTTTTATCAAATACTAGACACAGGCCATCATTAGCA
TTTCAGTATTTGGTTGTTTAAGTTTTATTTATTGTTGCGTTATACAGCTATTGTGCATCT
TATCACAAGTTCACAACTCCAAAATATAATTCAGTTGCTTTTGCTTCCCGGAAAAAAAAA
AAAAAAAAAAAAAAAAAAAAAAAA
>TRINITY_DN42788_c0_g2_i1 len=261 path=[843:0-25 846:26-32 853:33-39 860:40-42 863:43-45 866:46-55 876:56-61 882:62-62 883:63-65 886:66-70 891:71-81 902:82-91 912:92-106 927:107-107 3059:108-130 263:131-137 270:138-141 274:142-144 277:145-178 311:179-199 332:200-200 333:201-204 337:205-216 349:217-219 352:220-220 2769:221-238 2787:239-244 377:245-250 383:251-260] [-1, 843, 846, 853, 860, 863, 866, 876, 882, 883, 886, 891, 902, 912, 927, 3059, 263, 270, 274, 277, 311, 332, 333, 337, 349, 352, 2769, 2787, 377, 383, -2]
AAATCTACATCTTCATTCATCGCTTCAGCAACTTGTTTGGCTTTATCTTCGTTGAACCCA
AGCGCCTCCAAGATCTGGCGGCCTGCTGAATCCTTTTGAGACCAAACCAGTTGCTGAAGC
GATGAATGAAGATGTAGATTTGAGCTTCAAGAAACAAAGTCAATAGTGATGGAGGTTTTT
ACAATCAGCAAAGCTTATGCAACTGTATGGAGTAGCAAAAAGCAACTCCTGATTCAAGAC
AAACCAGTCTCACTCTTTATC
>TRINITY_DN42788_c0_g2_i2 len=287 path=[843:0-25 1208:26-32 1215:33-34 1217:35-37 1220:38-40 1223:41-56 1239:57-67 1249:68-87 1269:88-119 1166:120-130 1177:131-146 1193:147-149 1196:150-152 1199:153-154 1201:155-161 270:162-165 274:166-168 277:169-202 2652:203-219 1319:220-226 333:227-230 337:231-242 349:243-245 352:246-246 2769:247-264 2787:265-270 377:271-276 383:277-286] [-1, 843, 1208, 1215, 1217, 1220, 1223, 1239, 1249, 1269, 1166, 1177, 1193, 1196, 1199, 1201, 270, 274, 277, 2652, 1319, 333, 337, 349, 352, 2769, 2787, 377, 383, -2]
AAATCTACATCTTCATTCATCGCTTCTGCAACTTGTTTGGCTTTATTTTCGTTAAACCCG
AGCGCCTCAAAAGGACTCAGCAGGCCGCCAGATTTTGGAGGCGCTCGGGTTTAACGAAAA
TAAAGCCAAACAAGTTGCAGAAGCGATGAATGAAGATGTAGATTTGAGCTTCAAGAAACA
AAGTCAATAGTGATGGAGGTTTTATTACAATCAGCAAAGCTTATGCAACTGTATGGAGTA
GCAAAAAGCAACTCCTGATTCAAGACAAACCAGTCTCACTCTTTATC
>TRINITY_DN42788_c0_g2_i3 len=229 path=[706:0-24 708:25-35 719:36-37 721:38-49 733:50-55 739:56-60 744:61-74 758:75-79 763:80-80 2737:81-96 1201:97-103 270:104-107 274:108-110 277:111-144 2652:145-161 1319:162-168 333:169-172 337:173-184 349:185-187 352:188-188 353:189-193 358:194-207 372:208-212 377:213-218 383:219-228] [-1, 706, 708, 719, 721, 733, 739, 744, 758, 763, 2737, 1201, 270, 274, 277, 2652, 1319, 333, 337, 349, 352, 353, 358, 372, 377, 383, -2]
CTCTGTGTCTAGTATTTGATAAAGAGTGAGACTGGTTTGTCTTGAATCAGGAGTTGGTTT
TTGCTACTCCATACAGTTGCAGAAGCGATGAATGAAGATGTAGATTTGAGCTTCAAGAAA
CAAAGTCAATAGTGATGGAGGTTTTATTACAATCAGCAAAGCTTATGCAACTGTATGGAG
TAGCAAAAACCAACTCCTGATTCAAGACAAACCAGTCTCACTCTTTATC
>TRINITY_DN42788_c0_g2_i4 len=203 path=[48:0-47 73:48-52 78:53-53 79:54-70 96:71-109 135:110-114 140:115-123 149:124-124 150:125-126 152:127-155 181:156-157 2837:158-170 1269:171-202] [-1, 48, 73, 78, 79, 96, 135, 140, 149, 150, 152, 181, 2837, 1269]
TGAAGAAGTACATATCTGATTTCCCTAGCAGCTTTATAATCTCATCTCGAACCTGCTCGC
AAGGCCGTTGACTGGGCTATTGATGAGAAGAAAAAATCTGGTGTGGATGGGGAACTAACC
ACTGCCTACTTGCTTCTTGGGGTTTGGTCTCAAAAGGACTCAGCAGGCCGCCAGATTTTG
GAGGCGCTCGGGTTTAACGAAAA
>TRINITY_DN42788_c0_g2_i5 len=220 path=[843:0-25 846:26-32 853:33-39 860:40-42 863:43-45 866:46-55 2616:56-74 277:75-108 311:109-129 3125:130-149 767:150-161 779:162-165 1326:166-172 2635:173-189 805:190-219] [-1, 843, 846, 853, 860, 863, 866, 2616, 277, 311, 3125, 767, 779, 1326, 2635, 805, -2]
AAATCTACATCTTCATTCATCGCTTCAGCAACTTGTTTGGCTTTATCTTCGTTGAATGAA
GATGTAGATTTGAGCTTCAAGAAACAAAGTCAATAGTGATGGAGGTTTTTACAATCAGCA
AAGCTTATGCTACTCCATACAGTTGCATAAGCTTTGCTGATTGTAATAAAACCTCCATCA
CTATTGACTTTGTTTCTTGAAGCGATGAATGAAGATGTAG
>TRINITY_DN42788_c0_g2_i6 len=203 path=[1065:0-70 96:71-109 135:110-114 140:115-123 149:124-124 150:125-126 152:127-155 181:156-157 2837:158-170 1269:171-202] [-1, 1065, 96, 135, 140, 149, 150, 152, 181, 2837, 1269]
GGGAAATCAGATATGTACTTCTTCAGCCCTGAGCATCCTCCTCTTACTGAACCTGCTCGC
AAGGCCGTTGACTGGGCTATTGATGAGAAGAAAAAATCTGGTGTGGATGGGGAACTAACC
ACTGCCTACTTGCTTCTTGGGGTTTGGTCTCAAAAGGACTCAGCAGGCCGCCAGATTTTG
GAGGCGCTCGGGTTTAACGAAAA
>TRINITY_DN42788_c0_g2_i7 len=265 path=[1208:0-29 1215:30-31 1217:32-34 1220:35-37 1223:38-53 1239:54-64 1114:65-96 2850:97-109 933:110-129 135:130-134 140:135-143 149:144-144 150:145-146 152:147-175 181:176-177 2837:178-190 1269:191-222 1166:223-233 1177:234-249 1193:250-252 1196:253-255 1199:256-257 1201:258-264] [-1, 1208, 1215, 1217, 1220, 1223, 1239, 1114, 2850, 933, 135, 140, 149, 150, 152, 181, 2837, 1269, 1166, 1177, 1193, 1196, 1199, 1201]
TCTACATCTTCATTCATCGCTTCTGCAACTTGTTTGGCTTTATTTTCGTTAAACCCGAGC
GCCTCCAAAATCTGGCGGCCTGCTGAGTCCTTTTGAGACCAAACCCCAAGAAAAAATCTG
GTGTGGATGGGGAACTAACCACTGCCTACTTGCTTCTTGGGGTTTGGTCTCAAAAGGACT
CAGCAGGCCGCCAGATTTTGGAGGCGCTCGGGTTTAACGAAAATAAAGCCAAACAAGTTG
CAGAAGCGATGAATGAAGATGTAGA
>TRINITY_DN42788_c0_g2_i8 len=203 path=[1215:0-24 1217:25-27 1220:28-30 1223:31-46 3021:47-65 1196:66-68 1199:69-70 1201:71-77 270:78-81 274:82-84 277:85-118 2652:119-135 1319:136-142 333:143-146 337:147-158 349:159-161 352:162-162 353:163-167 358:168-181 372:182-186 377:187-192 383:193-202] [-1, 1215, 1217, 1220, 1223, 3021, 1196, 1199, 1201, 270, 274, 277, 2652, 1319, 333, 337, 349, 352, 353, 358, 372, 377, 383, -2]
CTTCATTCATCGCTTCTGCAACTTGTTTGGCTTTATTTTCGTTAAACAAGTTGCAGAAGC
GATGAATGAAGATGTAGATTTGAGCTTCAAGAAACAAAGTCAATAGTGATGGAGGTTTTA
TTACAATCAGCAAAGCTTATGCAACTGTATGGAGTAGCAAAAACCAACTCCTGATTCAAG
ACAAACCAGTCTCACTCTTTATC
>TRINITY_DN42788_c0_g2_i9 len=202 path=[843:0-25 846:26-32 853:33-39 860:40-42 863:43-45 866:46-55 876:56-61 882:62-62 883:63-65 886:66-70 891:71-81 902:82-91 912:92-106 927:107-107 928:108-112 933:113-132 135:133-137 140:138-146 149:147-147 150:148-149 152:150-178 181:179-180 183:181-185 188:186-186 189:187-201] [-1, 843, 846, 853, 860, 863, 866, 876, 882, 883, 886, 891, 902, 912, 927, 928, 933, 135, 140, 149, 150, 152, 181, 183, 188, 189, -2]
AAATCTACATCTTCATTCATCGCTTCAGCAACTTGTTTGGCTTTATCTTCGTTGAACCCA
AGCGCCTCCAAGATCTGGCGGCCTGCTGAATCCTTTTGAGACCAAACCCCAAGAAAAAAT
CTGGTGTGGATGGGGAACTAACCACTGCCTACTTGCTTCTTGGGGTTTGGTCTCAAAAGG
ATTCAGCAGGCCGCCAGATCTT
>TRINITY_DN42788_c0_g2_i10 len=262 path=[843:0-25 846:26-32 853:33-39 860:40-42 863:43-45 866:46-55 876:56-61 882:62-62 883:63-65 886:66-70 891:71-81 902:82-91 2691:92-113 274:114-116 277:117-150 311:151-171 3125:172-191 767:192-203 779:204-207 1326:208-214 2635:215-231 805:232-261] [-1, 843, 846, 853, 860, 863, 866, 876, 882, 883, 886, 891, 902, 2691, 274, 277, 311, 3125, 767, 779, 1326, 2635, 805, -2]
AAATCTACATCTTCATTCATCGCTTCAGCAACTTGTTTGGCTTTATCTTCGTTGAACCCA
AGCGCCTCCAAGATCTGGCGGCCTGCTGAATCGATGAATGAAGATGTAGATTTGAGCTTC
AAGAAACAAAGTCAATAGTGATGGAGGTTTTTACAATCAGCAAAGCTTATGCTACTCCAT
ACAGTTGCATAAGCTTTGCTGATTGTAATAAAACCTCCATCACTATTGACTTTGTTTCTT
GAAGCGATGAATGAAGATGTAG
>TRINITY_DN42788_c0_g2_i11 len=217 path=[843:0-25 846:26-32 853:33-39 860:40-42 863:43-45 866:46-55 876:56-61 882:62-62 2793:63-84 261:85-86 263:87-93 270:94-97 274:98-100 277:101-134 311:135-155 332:156-156 333:157-160 337:161-172 349:173-175 352:176-176 2769:177-194 2787:195-200 377:201-206 383:207-216] [-1, 843, 846, 853, 860, 863, 866, 876, 882, 2793, 261, 263, 270, 274, 277, 311, 332, 333, 337, 349, 352, 2769, 2787, 377, 383, -2]
AAATCTACATCTTCATTCATCGCTTCAGCAACTTGTTTGGCTTTATCTTCGTTGAACCCA
AGCAAGTTGCTGAAGCGATGAATGAAGATGTAGATTTGAGCTTCAAGAAACAAAGTCAAT
AGTGATGGAGGTTTTTACAATCAGCAAAGCTTATGCAACTGTATGGAGTAGCAAAAAGCA
ACTCCTGATTCAAGACAAACCAGTCTCACTCTTTATC
>TRINITY_DN42788_c0_g2_i12 len=205 path=[706:0-24 708:25-35 719:36-37 721:38-49 733:50-55 739:56-60 744:61-74 758:75-79 763:80-80 2737:81-96 1201:97-103 270:104-107 274:108-110 277:111-144 2652:145-161 1319:162-168 333:169-172 337:173-184 3105:185-204] [-1, 706, 708, 719, 721, 733, 739, 744, 758, 763, 2737, 1201, 270, 274, 277, 2652, 1319, 333, 337, 3105, -2]
CTCTGTGTCTAGTATTTGATAAAGAGTGAGACTGGTTTGTCTTGAATCAGGAGTTGGTTT
TTGCTACTCCATACAGTTGCAGAAGCGATGAATGAAGATGTAGATTTGAGCTTCAAGAAA
CAAAGTCAATAGTGATGGAGGTTTTATTACAATCAGCAAAGCTTATGCAACTGTATGGAG
TAGCATAAGCTTTGCTGATTGTAAA
>TRINITY_DN42788_c0_g2_i13 len=263 path=[843:0-25 1208:26-32 1215:33-34 1217:35-37 1220:38-40 1223:41-56 1239:57-67 1249:68-87 1269:88-119 1166:120-130 1177:131-146 1193:147-149 1196:150-152 1199:153-154 1201:155-161 270:162-165 274:166-168 277:169-202 2652:203-219 1319:220-226 333:227-230 337:231-242 3105:243-262] [-1, 843, 1208, 1215, 1217, 1220, 1223, 1239, 1249, 1269, 1166, 1177, 1193, 1196, 1199, 1201, 270, 274, 277, 2652, 1319, 333, 337, 3105, -2]
AAATCTACATCTTCATTCATCGCTTCTGCAACTTGTTTGGCTTTATTTTCGTTAAACCCG
AGCGCCTCAAAAGGACTCAGCAGGCCGCCAGATTTTGGAGGCGCTCGGGTTTAACGAAAA
TAAAGCCAAACAAGTTGCAGAAGCGATGAATGAAGATGTAGATTTGAGCTTCAAGAAACA
AAGTCAATAGTGATGGAGGTTTTATTACAATCAGCAAAGCTTATGCAACTGTATGGAGTA
GCATAAGCTTTGCTGATTGTAAA
>TRINITY_DN42757_c0_g1_i1 len=229 path=[1627:0-31 1636:32-59 1664:60-199 1804:200-228] [-1, 1627, 1636, 1664, 1804, -2]
TTGAACGAGAGGAGCGATGTTTATAGCTTCGGTGTTCTTGTTATGGAGATGATATCGGGG
AGGAACCCTGTGGATTACAGCAGGCCTGTCGGAGAGGTGAATCTTGTGGAGTGGTTGAAG
AGAATGGTGTCGAATCGTGAAGCGGAAGGGGTTTTGGATCCGAGGCTGGTGGACAAACCG
TCTTTGAGGTCGTTGAAGCGTACGCTTTTGGTGGCTTTGAGATGTGTTG
>TRINITY_DN42757_c0_g2_i1 len=272 path=[178:0-120 276:121-158 314:159-198 3016:199-219 1804:220-248 1833:249-271] [-1, 178, 276, 314, 3016, 1804, 1833, -2]
GAGGAGAGTCAGTGAAAGAGTGGAAGCTAACTGGTCATTCTTGATCAGAATGGAATTAAC
ACTCTCATCCTCTGATTCCGCCACATTCATCTTCCTCGGTGACCTTCTCGGATCACCTCC
TCCCCCGCCGCCGCCGGAGTTTCTCCGATCATCTCTCGACACCAAGTCCTCAGCCTCAAG
CATGTGAATGACATGACCCGTCTTTGAGGTCGTTGAAGCGTACGCTTTTGGTGGCTTTGA
GATGTGTTGATCCTAATGCTCAGAAGAGACCA
>TRINITY_DN42757_c0_g2_i2 len=229 path=[178:0-120 276:121-158 314:159-198 354:199-207 363:208-228] [-1, 178, 276, 314, 354, 363, -2]
GAGGAGAGTCAGTGAAAGAGTGGAAGCTAACTGGTCATTCTTGATCAGAATGGAATTAAC
ACTCTCATCCTCTGATTCCGCCACATTCATCTTCCTCGGTGACCTTCTCGGATCACCTCC
TCCCCCGCCGCCGCCGGAGTTTCTCCGATCATCTCTCGACACCAAGTCCTCAGCCTCAAG
CATGTGAATGACATGACCCATCTTTGGTCTCTTCTGAGCATTAGGATCA
>TRINITY_DN42757_c0_g2_i3 len=248 path=[178:0-120 276:121-158 314:159-198 354:199-207 2892:208-224 1833:225-247] [-1, 178, 276, 314, 354, 2892, 1833, -2]
GAGGAGAGTCAGTGAAAGAGTGGAAGCTAACTGGTCATTCTTGATCAGAATGGAATTAAC
ACTCTCATCCTCTGATTCCGCCACATTCATCTTCCTCGGTGACCTTCTCGGATCACCTCC
TCCCCCGCCGCCGCCGGAGTTTCTCCGATCATCTCTCGACACCAAGTCCTCAGCCTCAAG
CATGTGAATGACATGACCCATCTTTGGTGGCTTTGAGATGTGTTGATCCTAATGCTCAGA
AGAGACCA
>TRINITY_DN42757_c0_g3_i1 len=225 path=[146:0-54 3063:55-80 2093:81-224] [-1, 146, 3063, 2093, -2]
AAAATTATAATGCCAAAGCTTCGGAGAAGGAGGAGGAGAGTCAGTGAAAGAGTGGGAGGA
AGCTTTGGCATTATAATTTTGGTACACTATTTTTAGAAGTTTTCTTGTGTGTCTGTGTAG
ATTCTTGTAATTTTGCAATAATAAAAAAATGTGGCTTAGATTAAAAAAGAGTTTTATATG
TTGTTTTTACATTAGGTGAGGACTGTTGTAATATAAAGCCTTAAT
>TRINITY_DN42757_c0_g4_i1 len=366 path=[1065:0-55 1098:56-76 1119:77-159 1307:160-278 1426:279-332 1480:333-365] [-1, 1065, 1098, 1119, 1307, 1426, 1480, -2]
GCCCTCTGTTGTTGAGAAGATTCTTTATAGCGACTATCGATTTATCCTCGAGGACGAAGC
GATAGGTAGAGTGCGGCACAAGAATCTCGTGAGGCTCCTTGGTTACTGCGTCGAAGGAGA
GCATAGGATGCTTGTTTACGAGTATGTCGATAACGGGAACTTAGAGCAGTGGCTTCACGG
CGATGCGTTGGGAGCTAAGAGTCCTCTCACGTGGGAGATTAGAATGAACATCGTTCTCGG
GACGGCTAAAGGGTTGATGTATTTACACGAAGGTCTTGAACCTAAGGTTGTTCATAGAGA
TATCAAGTCTAGTAATATCTTGCTCGACAAGCAATGGAACGCGAAGGTTTCGGATTTTGG
TTTAGC
>TRINITY_DN42757_c0_g4_i2 len=365 path=[1172:0-75 1119:76-158 1307:159-277 1426:278-331 1480:332-364] [-1, 1172, 1119, 1307, 1426, 1480, -2]
AAGAATCTTCTCAACAACAGAGGGCAGGCTGAGAAAGAGTTCAAAGTCGAGGTCGAAGCG
ATAGGTAGAGTGCGGCACAAGAATCTCGTGAGGCTCCTTGGTTACTGCGTCGAAGGAGAG
CATAGGATGCTTGTTTACGAGTATGTCGATAACGGGAACTTAGAGCAGTGGCTTCACGGC
GATGCGTTGGGAGCTAAGAGTCCTCTCACGTGGGAGATTAGAATGAACATCGTTCTCGGG
ACGGCTAAAGGGTTGATGTATTTACACGAAGGTCTTGAACCTAAGGTTGTTCATAGAGAT
ATCAAGTCTAGTAATATCTTGCTCGACAAGCAATGGAACGCGAAGGTTTCGGATTTTGGT
TTAGC
>TRINITY_DN42757_c0_g4_i3 len=243 path=[3199:0-36 1307:37-155 1426:156-209 1480:210-242] [-1, 3199, 1307, 1426, 1480, -2]
AACCAAGGAGCCTCACGAGTATGTCGATAACGGGAACTTAGAGCAGTGGCTTCACGGCGA
TGCGTTGGGAGCTAAGAGTCCTCTCACGTGGGAGATTAGAATGAACATCGTTCTCGGGAC
GGCTAAAGGGTTGATGTATTTACACGAAGGTCTTGAACCTAAGGTTGTTCATAGAGATAT
CAAGTCTAGTAATATCTTGCTCGACAAGCAATGGAACGCGAAGGTTTCGGATTTTGGTTT
AGC
>TRINITY_DN42722_c0_g1_i1 len=298 path=[1:0-50 29:51-69 48:70-123 102:124-143 122:144-146 125:147-264 243:265-297] [-1, 1, 29, 48, 102, 122, 125, 243, -2]
AAGCCAATAGAGAGGCCAAACAAGCCAGCTGTTGAGGTAAGCAGCTCCAGCAGCCAATGC
AAACACAATGGCGATATCTCTCACGACATAACTCATGGACTTCCATGGGTTCTTAACCCA
ACAATGCTTAGGAATAGCTGCTCTAATATCCGCCAAGTTGAACGGAGGAGGCGCGCCTGG
GTCGAATCTCTGCGTCTGGTGTTCTTCTGAGGTTGGAGGAGGTGAGTCAGCTGTTAAAGG
CGTGGTTACATTCAACGCGGCCCAGTTCTTAGTGGAGAACCCATTCAGACGAAACGCA
>TRINITY_DN42722_c0_g1_i2 len=328 path=[1:0-50 29:51-69 48:70-123 102:124-143 122:144-146 125:147-264 1611:265-281 774:282-282 775:283-305 798:306-327] [-1, 1, 29, 48, 102, 122, 125, 1611, 774, 775, 798, -2]
AAGCCAATAGAGAGGCCAAACAAGCCAGCTGTTGAGGTAAGCAGCTCCAGCAGCCAATGC
AAACACAATGGCGATATCTCTCACGACATAACTCATGGACTTCCATGGGTTCTTAACCCA
ACAATGCTTAGGAATAGCTGCTCTAATATCCGCCAAGTTGAACGGAGGAGGCGCGCCTGG
GTCGAATCTCTGCGTCTGGTGTTCTTCTGAGGTTGGAGGAGGTGAGTCAGCTGTTAAAGG
CGTGGTTACATTCAACGCGGCCCAGATCCACTTTCCTCTCCAACACCACCTTCAAACTCA
AACCATTTCGTCTGAATGGGTTCTCCAC
>TRINITY_DN42719_c0_g1_i1 len=215 path=[530:0-54 562:55-67 575:68-154 662:155-180 688:181-184 692:185-214] [-1, 530, 562, 575, 662, 688, 692, -2]
GCTGTCGCTTGGCCTTGGGAGGCGTGCGGAAGGGGCAATCTTTATGAGCTTTTCAACCTA
CCTTTTGTGACAAACAGAGTTTTTCTTATGGCTAGAATGAGAAACCATGTGGTCGCTGTG
ATTTTCTCCTTGATCATCAGTAGCAACGCAGAGCTTAAAACTGTCTTTAAGATCTGAGCC
TGCAAGCCTTTGAAGAACCCCAAGACCCCTTCTTT
>TRINITY_DN42723_c0_g1_i1 len=252 path=[230:0-183 391:184-251] [-1, 230, 391, -2]
GAGAGGATAGCTTATAGAGCCTCCGAATCAAAGGTTGAAAATGGTGTTGAAGTAATAGCA
GGATTGAGTAAAGTTCCATCCTCCCTTTTTCAACTGCACTCTCACTCTTCCTCGACAGCA
CTAGGGAGCTTCAAATGCTTGCAACAATCAGTAATCTCAATGCAGTTAGGGTTCTCACAT
GCTTTACTCAAACTGATTCTCCTTAGCGCCGTCGAGATTGACAAAGCCTACCCGCGTGAT
TTCATGCAAGTG
>TRINITY_DN42723_c0_g2_i1 len=232 path=[230:0-183 459:184-231] [-1, 230, 459, -2]
GAGAGGATAGCTTATAGAGCCTCCGAATCAAAGGTTGAAAATGGTGTTGAAGTAATAGCA
GGATTGAGTAAAGTTCCATCCTCCCTTTTTCAACTGCACTCTCACTCTTCCTCGACAGCA
CTAGGGAGCTTCAAATGCTTGCAACAATCAGTAATCTCAATGCAGTTAGGGTTCTCACAT
GCTTAACTCAAAGAAAAGTGTTGCTGAAGGAAGGAGAATCAGTTTGAGTAAA
>TRINITY_DN42723_c1_g1_i1 len=305 path=[407:0-59 443:60-265 649:266-286 670:287-304] [-1, 407, 443, 649, 670, -2]
TTCTGAGATTCCTGCTTCTTCACTTTCTAGGATGTCTCGGTACCAACTCTGCAATTATCT
ACGTGAGGTGATGTTACTTGAATTAATGGCAGGATTGAGTAAAGTCTCATTCACCCAGAA
AATACTAACATGGATGGGACTTTCTTTCTGTTCTTTAGACTGGTTGTGAGGGACCTAAAA
CCAATCCCAAGTTATTAATTGTTCTTCAAATGACTTTGCTTACGTTAATCATCCTATCCT
TATCCCCATGAAAAGAGTGAGTATTTGATATCCAAATCATATTCTCATGCCTATGAAAGA
CTGAA
>TRINITY_DN42723_c2_g1_i1 len=220 path=[968:0-75 2:76-96 3313:97-116 1068:117-137 1089:138-149 1101:150-150 1102:151-219] [-1, 968, 2, 3313, 1068, 1089, 1101, 1102, -2]
TCGAGGCGAGAGGGTCTCTTCTGGGTCAGCCAGCCACAGTAAGTCTTTGTTTCTTCTTCG
TTCCGTTTGATTCTCTTTCTCTCGTTTCTGCTTTGTGTTTCGTTTCTCTCTCTTGTGCCT
CAACGATTATCTGGATCCGAAGCAATCTCAAATACAAAGCAGCATTAGAATCAACAGGAA
ACAAAGGAAGCAAAGTAGAATTGAACTGAATCAATTCGGA
>TRINITY_DN42723_c2_g2_i1 len=238 path=[1934:0-70 1982:71-105 2017:106-142 2054:143-174 2086:175-197 2109:198-216 2128:217-237] [-1, 1934, 1982, 2017, 2054, 2086, 2109, 2128, -2]
GAGAGCCCTAACTGCATTGAGATTAGTGATTGCTGCAAGCATCTGAAACTCCCTAGCGCC
GTCGAGATTGACAAAGCGTACCCGCGTGATTTCATGCAAGTGGGGAGAGTGAGAGTGCAG
TTGAAAAGAGAGGATGGGACTTTAGTCAATCCCGCCATTGCTTCAAGGAAGCAACTGATG
CAGAAAATTGCAGAATTGGTACCGAGACATCCAGAGAGAGTGAAGAAGCAGGAATCTC
>TRINITY_DN42723_c2_g2_i2 len=587 path=[1934:0-70 1982:71-105 2017:106-142 2425:143-539 2822:540-586] [-1, 1934, 1982, 2017, 2425, 2822, -2]
GAGAGCCCTAACTGCATTGAGATTAGTGATTGCTGCAAGCATCTGAAACTCCCTAGCGCC
GTCGAGATTGACAAAGCGTACCCGCGTGATTTCATGCAAGTGGGGAGAGTGAGAGTGCAG
TTGAAAAGAGAGGATGGGACTTTTGTCAATCCCGCCATTGCTTCAAGTAAGACCTCATCT
CTGCATTCTTTTGTGATATCATTTGAATTGAGCTTTTGCGGTTTTGTGTATTCCTGACTA
CAAATCACAAGGTAGTCTTGTTGCGAATGTTGCTTGTTATCTAAACATGAGTTGCATATT
CAGTTTTGGTCGCTAGTATGAACTTTCAACAATCTTTTGTCGTCTGCTATCTTTTTTTCC
CATCATCACATCACACCCTGATTTAAACTGAAGGCTCTATGAGCTGTTCCATTGATCTCT
AATTTTCTTTTTATCTGTGGCCAAGTCTCATTTTCCCTTCTTTGTTAAAATAAGCTGTTA
CATATTTTGTACATGTCGATCTTATGCACACAGAAGGGAAGGGAACTACAAGTTTTTGTG
CAACTTGTAGCTTTTGTTTGACGTGTTAGGCATTTGTGTTCATTATG
>TRINITY_DN42723_c2_g2_i3 len=237 path=[1556:0-50 3483:51-69 1982:70-104 2017:105-141 2054:142-173 2086:174-196 2109:197-215 2128:216-236] [-1, 1556, 3483, 1982, 2017, 2054, 2086, 2109, 2128, -2]
TAATCTCAATGCAGTTAGGGCTCTCACAAGCTTTACTCAAACTGATTCTCCCTAGCGCCG
TCGAGATTGACAAAGCGTACCCGCGTGATTTCATGCAAGTGGGGAGAGTGAGAGTGCAGT
TGAAAAGAGAGGATGGGACTTTAGTCAATCCCGCCATTGCTTCAAGGAAGCAACTGATGC
AGAAAATTGCAGAATTGGTACCGAGACATCCAGAGAGAGTGAAGAAGCAGGAATCTC
>TRINITY_DN42723_c2_g3_i1 len=239 path=[1556:0-50 1584:51-57 3401:58-105 1639:106-135 1669:136-136 1670:137-144 1678:145-212 1089:213-224 1101:225-225 2282:226-238] [-1, 1556, 1584, 3401, 1639, 1669, 1670, 1678, 1089, 1101, 2282, -2]
TAATCTCAATGCAGTTAGGGCTCTCACAAGCTTTACTCAAACTGATTCTCCTTCCCTCAG
CCACAGTCTTCTTGGAATTGATATAGACTGGGTACATCACTACCCACTTCTTCACGTTGA
GCATTCCATTATTCTCCATCTAGAAATCAAGCTTTTCTGTGGATTGAGATTGCTTCGTTT
CTCTCTCTTCTGCCTCAACGATTATCTGGATCCGAAGCAATCTCAATCCACAAAAGCTT
>TRINITY_DN42723_c2_g4_i1 len=227 path=[968:0-75 1020:76-123 1068:124-144 1089:145-156 1101:157-157 1102:158-226] [-1, 968, 1020, 1068, 1089, 1101, 1102, -2]
TCGAGGCGAGAGGGTCTCTTCTGGGTCAGCCAGCCACAGTAAGTCTTTGTTTCTTCTTCG
TTCCGTTTGATTCTCTCTCTCTCGTTCTTTCTTTCTCCGTCGTGTTTCGTTTCTCTCTCT
TGTGCCTCAACGATTATCTGGATCCGAAGCAATCTCAAATACAAAGCAGCATTAGAATCA
ACAGGAAACAAAGGAAGCAAAGTAGAATTGAACTGAATCAATTCGGA
>TRINITY_DN42761_c0_g1_i1 len=595 path=[2404:0-50 2432:51-53 2435:54-143 2525:144-189 541:190-190 542:191-459 811:460-500 852:501-536 888:537-594] [-1, 2404, 2432, 2435, 2525, 541, 542, 811, 852, 888, -2]
GCGAAGGCGGAAACCTCTTGCATCTGTAGGTTGTTTGAGTATAAAGGCTACCTCTGCAGA
CACACGCTGAACGTTCTTCAGTGCTGTCATCTCTCTTCCGTCCCCTCGCAGTACATACTG
AAACGGTGGACTAAAGACGCGAGAAGCCGGCAGTTTTCAGGAGAGCCACCTCAGCAGTTG
CAGACGAGGCTGCAGCGGTACAACGAGTTATGCCAGAGGGCGTTGAAGCTGAGTGAAGAG
GCGTCCTGCTCTCAAGAGAGTTACAACGTTGCGTTCCTCGCCATTGAAGAAACTTTGAGA
AACTGTGCCGGTATTAATAGAAGTCTTCCGGATGCGGCCAGCTCACCAACTCAAGGTCTG
GTTTCTGTGGAGGAGGATAACCAACAGAGCAGAAATGGATGCAAGACAAGCAAGAAGAAG
AATCCAACAAAGAAAAGAAAAGTGAGCTCAGAGCAGGAGGGGGTTATGCCGCAAGTCACA
GCGCCGGAAAGCTTGCAACAGATGGATAAGTTGAGCCCAAGGACAGTTGGCATAGAAAGT
TATTATGGAACACAGCAGAGCGTGCAAACTATGGTTCAGCTGGACTTAATGGGTG
>TRINITY_DN42761_c0_g2_i1 len=268 path=[1407:0-58 3831:59-74 536:75-79 541:80-80 2571:81-104 2595:105-143 4009:144-164 433:165-267] [-1, 1407, 3831, 536, 541, 2571, 2595, 4009, 433, -2]
GTCCACCGTTTCAATATGTACTGAGAGGGGATGGAAGAAAGATGACAACACTGGAGAACC
TCAGCAGTTGCAGACGAGGCTCCAGAGGTATAATGATTTGTGCCAGAGAGCTTTAAAGCT
GAGTGAAGAGGCATCCATCTCTCAGACACACGCTTAACGTTCTCCAGTGTTGTCATCTTT
CTTCCATCCCCTCTCAGTACATATTGAAACGGTGGACCAAAGATGCAAGAAGCCAGCATT
TTCCAGGAGAACCTCAGCAGTTGCAGAC
>TRINITY_DN42761_c0_g2_i2 len=282 path=[1407:0-58 3831:59-74 536:75-79 541:80-80 2571:81-104 2595:105-143 2634:144-167 2658:168-253 2743:254-281] [-1, 1407, 3831, 536, 541, 2571, 2595, 2634, 2658, 2743, -2]
GTCCACCGTTTCAATATGTACTGAGAGGGGATGGAAGAAAGATGACAACACTGGAGAACC
TCAGCAGTTGCAGACGAGGCTCCAGAGGTATAATGATTTGTGCCAGAGAGCTTTAAAGCT
GAGTGAAGAGGCATCCATCTCTCAAGAGAGTTACAATATTGCCTTCCTTGCTATTGAAGA
AGCTTTGGGAAACTGTGCTGGTGTTAATACTTCCGGCAGAAGTCTTCCAGATGTGGTCGC
TTCGCCAACACAAGGTCTGATATCCGTCGAGGAGGATAATCA
>TRINITY_DN42761_c0_g2_i3 len=222 path=[1506:0-24 3909:25-44 2595:45-83 2634:84-107 2658:108-193 2743:194-221] [-1, 1506, 3909, 2595, 2634, 2658, 2743, -2]
AACCGACACATGCAAGAGACTTCAGAGGTATAATGATTTGTGCCAGAGAGCTTTAAAGCT
GAGTGAAGAGGCATCCATCTCTCAAGAGAGTTACAATATTGCCTTCCTTGCTATTGAAGA
AGCTTTGGGAAACTGTGCTGGTGTTAATACTTCCGGCAGAAGTCTTCCAGATGTGGTCGC
TTCGCCAACACAAGGTCTGATATCCGTCGAGGAGGATAATCA
>TRINITY_DN42761_c0_g2_i4 len=400 path=[3891:0-66 410:67-77 421:78-89 433:90-192 536:193-197 541:198-198 2571:199-222 2595:223-261 2634:262-285 2658:286-371 2743:372-399] [-1, 3891, 410, 421, 433, 536, 541, 2571, 2595, 2634, 2658, 2743, -2]
GCACAAATCATTATACCTCTGAAGTCTCTTGCATGTGTCGGTTATTTGAGTATAAAGGCT
ATCTCTGCAGACACACGCTTAACGTTCTCCAGTGTTGTCATCTTTCTTCCATCCCCTCTC
AGTACATATTGAAACGGTGGACCAAAGATGCAAGAAGCCAGCATTTTCCAGGAGAACCTC
AGCAGTTGCAGACGAGGCTCCAGAGGTATAATGATTTGTGCCAGAGAGCTTTAAAGCTGA
GTGAAGAGGCATCCATCTCTCAAGAGAGTTACAATATTGCCTTCCTTGCTATTGAAGAAG
CTTTGGGAAACTGTGCTGGTGTTAATACTTCCGGCAGAAGTCTTCCAGATGTGGTCGCTT
CGCCAACACAAGGTCTGATATCCGTCGAGGAGGATAATCA
>TRINITY_DN42761_c0_g3_i1 len=313 path=[2282:0-30 2290:31-84 1575:85-87 1578:88-231 1722:232-249 1740:250-273 1764:274-278 3057:279-312] [-1, 2282, 2290, 1575, 1578, 1722, 1740, 1764, 3057, -2]
AGATGCAAGAGGTTTCCGCCTTCGCTTGGTTCCACGTCACCACAAACTCCTGGCTGGTTT
CGAAATCCTGAACTCTAAAAGTAGAGCATGTTCCATCTCTGTTCTCCTCCCTTGGAGAAC
ACGCAATCGCTCCCAAAACTTCTACCTGGAACTTCTTGAACACGGCGGGAGTGTAGACTT
CGGAGACGCTCTTCTCAAACGGCGACGGAGACTTCATTGTCGGCTGCTTGTTCAACGTTT
CGGAATCAGCCTTGGCTTCTTCTTCAAATCTATCTTGCAGAATTGTATCGTAGAGTTTCA
CAAACTCCTGTAC
>TRINITY_DN42743_c0_g1_i1 len=304 path=[1009:0-133 3419:134-153 970:154-168 985:169-192 1009:193-303] [-1, 1009, 3419, 970, 985, 1009, -2]
TGCCTCATTTGCAGAAGTCTAATCGCCTTATATGTTTAAGCTTCTGGGCTGAGGTTCACT
ACAATTCAATCTATCCTGAAGGAGAGCTGCCTGTACCAGAGGGCAAGAAGAAGAAGAAAT
ATTGGGTTTTCTGATAACTTCATTCAAGGATACATGTTACATTGAGATCTTGCCTCATTT
GCAGAAGTCTAATCGCCTTATATGTTTAAGCTTCTGGGCTGAGGTTCACTACAATTCAAT
CTATCCTGAAGGAGAGCTGCCTGTACCAGAGGGCAAGAAGAAGAAGAAATATTGGGTTTT
CTGA
>TRINITY_DN42743_c0_g2_i1 len=245 path=[1849:0-24 1851:25-45 3459:46-129 894:130-163 928:164-177 942:178-205 970:206-220 985:221-244] [-1, 1849, 1851, 3459, 894, 928, 942, 970, 985, -2]
ACCTTCATACATCTCTCGATTATACGCAAGCTGATTAACAACTTGTGTATAATCGAGAGA
TGTATGAAGGTTATGTTCCAATGGCGTACACTGACTATCTTAAAACAATGAAACGGAATG
GAGAATGGGGGGATCACGTTACGCTTCAGGCTGCTGCGGATTGGTATGGTGTTAGGATGT
TTGTGATAACTTCATTCAAGGATACATGTTACATTGAGATCTTGCCTCATTTGCAGAAGT
CTAAT
>TRINITY_DN42743_c0_g3_i1 len=236 path=[3289:0-43 1150:44-235] [-1, 3289, 1150, -2]
CTTCTTCTTCTTGCCCTCTGGTGGGAGCACAAAGTTGATGAAGTCTGAATAATATTTAAC
ATGTTTATTCTTGTTGCTAACTTTAGTTCTAGAGAGCAATATGCTCTTGTACATTACTTG
AACATAATCCCGTTGAGGCATTAACCTTAGACTTATAGCATTCTCATTTGTTTTGTTTTT
AAGATTTACTTTTATAGATGTGGTAATAAATAAATAGAGGAAGGTTATAGCTAAAA
>TRINITY_DN42743_c0_g4_i1 len=356 path=[1009:0-133 1120:134-147 1134:148-150 1137:151-163 1150:164-355] [-1, 1009, 1120, 1134, 1137, 1150, -2]
TGCCTCATTTGCAGAAGTCTAATCGCCTTATATGTTTAAGCTTCTGGGCTGAGGTTCACT
ACAATTCAATCTATCCTGAAGGAGAGCTGCCTGTACCAGAGGGCAAGAAGAAGAAGAAAT
ATTGGGTTTTCTGAGCTCTGATGGGAGCACAAAGTTGATGAAGTCTGAATAATATTTAAC
ATGTTTATTCTTGTTGCTAACTTTAGTTCTAGAGAGCAATATGCTCTTGTACATTACTTG
AACATAATCCCGTTGAGGCATTAACCTTAGACTTATAGCATTCTCATTTGTTTTGTTTTT
AAGATTTACTTTTATAGATGTGGTAATAAATAAATAGAGGAAGGTTATAGCTAAAA
>TRINITY_DN42743_c0_g5_i1 len=471 path=[329:0-51 358:52-104 2810:105-155 465:156-156 466:157-157 2881:158-221 540:222-283 602:284-357 676:358-465 784:466-470] [-1, 329, 358, 2810, 465, 466, 2881, 540, 602, 676, 784, -2]
TTACCAAGACGAGTTGTCTAGAGTTGAACGAGCTGAAGATGAGTCTCATCTGAGGCTTAG
TGATAATCCTAGTCGGATCTCTGTTGTTTCACAAGAGTGGCCTCAGGAGAATCAGGGGGA
AGCTATTGATATTTCTCGTGAAAGTGACATGGAGGATAAGAATGTTGCAAGGACGGCTCG
TGATGCTGATGATGAGTCGGATTGTTCTGTGGAGATAGAGGAAGAGTCTTGGTCTTTGGA
TTCTGAGGTTGGCAAGCGAATGAACCAATTGATACCTATTGCTCATGTGCCGAAAATCAA
TGGGGAGTTACCGTCAGAGGATGAGCAGGTTTCTGATCATGAACGGCTCTTTCAGAGATT
ACAGCTTTATGGCTTGGTGGAGAACAAGATTGAAGGAGACGGAAACTGCCAGTTTCGGTC
ACTGTCAGATCAGCTATACCGCTCTTCAGAGCATCATAATTTTGTCAGAGA
>TRINITY_DN42743_c0_g5_i2 len=483 path=[329:0-51 358:52-104 411:105-123 430:124-158 465:159-159 466:160-160 467:161-223 530:224-233 540:234-295 602:296-369 676:370-477 784:478-482] [-1, 329, 358, 411, 430, 465, 466, 467, 530, 540, 602, 676, 784, -2]
TTACCAAGACGAGTTGTCTAGAGTTGAACGAGCTGAAGATGAGTCTCATCTGAGGCTTAG
TGATAATCCTAGTCGGATCTCTGTTGTTTCACAAGAGTGGCCTCATCACCCTCTTCAAGG
GGAAGCTGTTGATATATCTCGTGAAAGTGACATGGAGGATAGGATTCAGGGAGCGCAGAG
TGCTCCAGCTCGTGGTGATGATGATGAGTCAGATTGTTCTGTGGAGATAGAGGAAGAGTC
TTGGTCTTTGGATTCTGAGGTTGGCAAGCGAATGAACCAATTGATACCTATTGCTCATGT
GCCGAAAATCAATGGGGAGTTACCGTCAGAGGATGAGCAGGTTTCTGATCATGAACGGCT
CTTTCAGAGATTACAGCTTTATGGCTTGGTGGAGAACAAGATTGAAGGAGACGGAAACTG
CCAGTTTCGGTCACTGTCAGATCAGCTATACCGCTCTTCAGAGCATCATAATTTTGTCAG
AGA
>TRINITY_DN42743_c0_g5_i3 len=368 path=[329:0-51 358:52-104 2810:105-155 465:156-156 466:157-157 2881:158-221 540:222-283 2861:284-303 466:304-304 467:305-367] [-1, 329, 358, 2810, 465, 466, 2881, 540, 2861, 466, 467, -2]
TTACCAAGACGAGTTGTCTAGAGTTGAACGAGCTGAAGATGAGTCTCATCTGAGGCTTAG
TGATAATCCTAGTCGGATCTCTGTTGTTTCACAAGAGTGGCCTCAGGAGAATCAGGGGGA
AGCTATTGATATTTCTCGTGAAAGTGACATGGAGGATAAGAATGTTGCAAGGACGGCTCG
TGATGCTGATGATGAGTCGGATTGTTCTGTGGAGATAGAGGAAGAGTCTTGGTCTTTGGA
TTCTGAGGTTGGCAAGCGAATGAACCAATTGATACCTATTGCTCGTGAAAGTGACATGGA
GGATAGGATTCAGGGAGCGCAGAGTGCTCCAGCTCGTGGTGATGATGATGAGTCAGATTG
TTCTGTGG
>TRINITY_DN42743_c0_g5_i4 len=368 path=[2353:0-33 3047:34-51 358:52-104 2810:105-155 465:156-156 466:157-157 2881:158-221 540:222-283 2861:284-303 466:304-304 467:305-367] [-1, 2353, 3047, 358, 2810, 465, 466, 2881, 540, 2861, 466, 467, -2]
AACTCTAGACAACTCGTCTTGGTAAAACTGAGCTGAAGATGAGTCTCATCTGAGGCTTAG
TGATAATCCTAGTCGGATCTCTGTTGTTTCACAAGAGTGGCCTCAGGAGAATCAGGGGGA
AGCTATTGATATTTCTCGTGAAAGTGACATGGAGGATAAGAATGTTGCAAGGACGGCTCG
TGATGCTGATGATGAGTCGGATTGTTCTGTGGAGATAGAGGAAGAGTCTTGGTCTTTGGA
TTCTGAGGTTGGCAAGCGAATGAACCAATTGATACCTATTGCTCGTGAAAGTGACATGGA
GGATAGGATTCAGGGAGCGCAGAGTGCTCCAGCTCGTGGTGATGATGATGAGTCAGATTG
TTCTGTGG
>TRINITY_DN42743_c0_g5_i5 len=380 path=[329:0-51 358:52-104 411:105-123 430:124-158 465:159-159 466:160-160 467:161-223 530:224-233 540:234-295 2861:296-315 466:316-316 467:317-379] [-1, 329, 358, 411, 430, 465, 466, 467, 530, 540, 2861, 466, 467, -2]
TTACCAAGACGAGTTGTCTAGAGTTGAACGAGCTGAAGATGAGTCTCATCTGAGGCTTAG
TGATAATCCTAGTCGGATCTCTGTTGTTTCACAAGAGTGGCCTCATCACCCTCTTCAAGG
GGAAGCTGTTGATATATCTCGTGAAAGTGACATGGAGGATAGGATTCAGGGAGCGCAGAG
TGCTCCAGCTCGTGGTGATGATGATGAGTCAGATTGTTCTGTGGAGATAGAGGAAGAGTC
TTGGTCTTTGGATTCTGAGGTTGGCAAGCGAATGAACCAATTGATACCTATTGCTCGTGA
AAGTGACATGGAGGATAGGATTCAGGGAGCGCAGAGTGCTCCAGCTCGTGGTGATGATGA
TGAGTCAGATTGTTCTGTGG
>TRINITY_DN42758_c2_g1_i1 len=251 path=[516:0-193 1582:194-250] [-1, 516, 1582, -2]
TGTTGAACATTTAGAAAATGACTTGTGCAAAAGGAGACATTTTGATAAGTACTTCTTTTC
TGTTCTTTTTATCTAAGAAACTCTTAAACTCAAACATACATAAGAACTGAAGTTTCAAAA
ATTCTTTAAGAGAGAAAAAAAAAAGAAAGATCTCATGCTTCAGCATTGCTACTTGCTTCC
ATTGGCTCAGCCTCCGTTGAGGCCTCTCCTGCATTCTTGGCTTTCTTCTTCTTCCCCCAC
ATGCCATTCAC
>TRINITY_DN42730_c0_g1_i1 len=265 path=[604:0-143 604:144-264] [-1, 604, 604, -2]
TATATAGTTTGTGGCCAGGCAGCAATATGTTGACAAACGAATAACCATAGCAAAGGGATT
GATTCTCCACCGTACCAAGATTTTGTGAACCCAGGAAAAATATGTAAAACTAATTTGATC
ATATATAGTTTGTGGCCAGGCAGCAATATGTTGACAAACGAATAACCATAGCAAAGGGAT
TGATTCTCCACCGTACCAAGATTTTGTGAACCCAGGAAAAATATGTAAAACTAATTTGAT
CATATATAGTTTGTGGCCAGGCAGC
>TRINITY_DN42730_c0_g2_i1 len=204 path=[2033:0-30 187:31-47 204:48-60 2211:61-84 241:85-88 245:89-98 2060:99-117 874:118-141 898:142-146 903:147-159 916:160-162 1861:163-181 136:182-182 137:183-203] [-1, 2033, 187, 204, 2211, 241, 245, 2060, 874, 898, 903, 916, 1861, 136, 137]
TGGATCTGCAGCGCCTCGTACGCGACGGCGACAGAGAACAACATATACGATATCAAGAAG
GGGAAGTCGATAGAGAGGTCGAAGTCTTGGGGGATAACGACCCTTTGACTTTTCCTTCAA
CACTATACATCTTATAACTCGCAACCCTTTTCTTCCTCAGCAGATCCAGCCTTACCACGG
CGGTCCAAGAACCGGAGACTTCAG
>TRINITY_DN42730_c0_g2_i2 len=319 path=[604:0-143 724:144-228 809:229-229 810:230-291 1633:292-318] [-1, 604, 724, 809, 810, 1633, -2]
TATATAGTTTGTGGCCAGGCAGCAATATGTTGACAAACGAATAACCATAGCAAAGGGATT
GATTCTCCACCGTACCAAGATTTTGTGAACCCAGGAAAAATATGTAAAACTAATTTGATC
ATATATAGTTTGTGGCCAGGCAGCTATCACAGTTACATTGAAGAATACAACACGCATAGA
TATAAGAAGAGATAAAAAGATAAAAATATATCATCACCAGCCATAGAGGACCTGCGTATA
CCTCTGCTTAAGCCATCTAAAACTTTTTCTAAACGACCCTTTGACTTTTCCTACAACACG
CATAGTTATAAGATGTATA
>TRINITY_DN42730_c0_g2_i3 len=395 path=[604:0-143 724:144-228 809:229-229 810:230-291 872:292-293 874:294-317 898:318-322 903:323-335 2117:336-354 177:355-355 178:356-364 187:365-381 204:382-394] [-1, 604, 724, 809, 810, 872, 874, 898, 903, 2117, 177, 178, 187, 204]
TATATAGTTTGTGGCCAGGCAGCAATATGTTGACAAACGAATAACCATAGCAAAGGGATT
GATTCTCCACCGTACCAAGATTTTGTGAACCCAGGAAAAATATGTAAAACTAATTTGATC
ATATATAGTTTGTGGCCAGGCAGCTATCACAGTTACATTGAAGAATACAACACGCATAGA
TATAAGAAGAGATAAAAAGATAAAAATATATCATCACCAGCCATAGAGGACCTGCGTATA
CCTCTGCTTAAGCCATCTAAAACTTTTTCTAAACGACCCTTTGACTTTTCCTTCAACACT
ATACATCTTATAACTCGCAACCCTTTTCTTCCTCAGGAGCTACAGCGCCTCGTACGCGAC
GGCGACAGAGAACAACATATACGATATCAAGAAGG
>TRINITY_DN42730_c0_g2_i4 len=380 path=[604:0-143 724:144-228 809:229-229 810:230-291 872:292-293 874:294-317 898:318-322 903:323-335 916:336-338 1861:339-357 136:358-358 137:359-379] [-1, 604, 724, 809, 810, 872, 874, 898, 903, 916, 1861, 136, 137]
TATATAGTTTGTGGCCAGGCAGCAATATGTTGACAAACGAATAACCATAGCAAAGGGATT
GATTCTCCACCGTACCAAGATTTTGTGAACCCAGGAAAAATATGTAAAACTAATTTGATC
ATATATAGTTTGTGGCCAGGCAGCTATCACAGTTACATTGAAGAATACAACACGCATAGA
TATAAGAAGAGATAAAAAGATAAAAATATATCATCACCAGCCATAGAGGACCTGCGTATA
CCTCTGCTTAAGCCATCTAAAACTTTTTCTAAACGACCCTTTGACTTTTCCTTCAACACT
ATACATCTTATAACTCGCAACCCTTTTCTTCCTCAGCAGATCCAGCCTTACCACGGCGGT
CCAAGAACCGGAGACTTCAG
>TRINITY_DN42730_c0_g2_i5 len=336 path=[604:0-143 724:144-228 809:229-229 810:230-291 872:292-293 874:294-317 898:318-322 1550:323-335] [-1, 604, 724, 809, 810, 872, 874, 898, 1550, -2]
TATATAGTTTGTGGCCAGGCAGCAATATGTTGACAAACGAATAACCATAGCAAAGGGATT
GATTCTCCACCGTACCAAGATTTTGTGAACCCAGGAAAAATATGTAAAACTAATTTGATC
ATATATAGTTTGTGGCCAGGCAGCTATCACAGTTACATTGAAGAATACAACACGCATAGA
TATAAGAAGAGATAAAAAGATAAAAATATATCATCACCAGCCATAGAGGACCTGCGTATA
CCTCTGCTTAAGCCATCTAAAACTTTTTCTAAACGACCCTTTGACTTTTCCTTCAACACT
ATACATCTTATAACTCGCAACCCGGAGCTGCTGAGG
>TRINITY_DN42730_c0_g2_i6 len=212 path=[112:0-45 135:46-46 136:47-47 137:48-68 158:69-69 159:70-87 177:88-88 178:89-97 187:98-114 204:115-127 2211:128-151 241:152-155 245:156-165 255:166-188 278:189-193 283:194-194 1754:195-211] [-1, 112, 135, 136, 137, 158, 159, 177, 178, 187, 204, 2211, 241, 245, 255, 278, 283, 1754, -2]
ACCACCGTATGGAGACGGAGGGATGCAGATCCAGCCTTACCACGGCGGTCCAAGAACCGG
AGACTTCAGGAGCTACAGCGCCTCGTACGCGACGGCGACAGAGAACAACATATACGATAT
CAAGAAGGGGAAGTCGATAGAGAGGTCGAAGTCTTGGGGGATAACGGACCCGGAGCTGCT
GAGGAAGAAAAGGGTCGCGAGTTATAAGATGT
>TRINITY_DN42705_c0_g1_i1 len=216 path=[1023:0-51 1883:52-55 1887:56-78 1079:79-158 1159:159-159 2564:160-180 87:181-187 94:188-188 95:189-194 101:195-215] [-1, 1023, 1883, 1887, 1079, 1159, 2564, 87, 94, 95, 101, -2]
CCGCTATTCTCTCTGACCGTTACATCAGCGGCCGGTTCCTACCTGACAAAGCAATCGACT
TGGTTGATGAAGCAGCAGCCAAACTAAAAATGGAAATCACTTCAAAACCCACTGCTCTCG
ACGAGCTCGACCGTGCGGTGATCAAGCTCGAAATGGAGAGTCTCTCTCTTGAAGCTTTGT
CTGTGTCGTTGGTGAGTGAGAGTCTCTCCATTTCGA
>TRINITY_DN42705_c0_g1_i2 len=216 path=[267:0-43 288:44-49 294:50-53 3044:54-72 1073:73-78 1079:79-158 1159:159-159 2564:160-180 87:181-187 94:188-188 95:189-194 101:195-215] [-1, 267, 288, 294, 3044, 1073, 1079, 1159, 2564, 87, 94, 95, 101, -2]
ATGTAACGGTCAGAGAGAATAGCGGCTTCCACTAGAGCACTGTCTGAGATGCGATTGACT
TGGTTGATGAAGCAGCAGCCAAACTAAAAATGGAAATCACTTCAAAACCCACTGCTCTCG
ACGAGCTCGACCGTGCGGTGATCAAGCTCGAAATGGAGAGTCTCTCTCTTGAAGCTTTGT
CTGTGTCGTTGGTGAGTGAGAGTCTCTCCATTTCGA
>TRINITY_DN42705_c0_g2_i1 len=387 path=[646:0-115 739:116-188 3165:189-212 836:213-222 846:223-226 850:227-242 866:243-248 872:249-251 1937:252-266 1952:267-281 1967:282-320 1350:321-348 1378:349-386] [-1, 646, 739, 3165, 836, 846, 850, 866, 872, 1937, 1952, 1967, 1350, 1378, -2]
GCACTTATTGCTGGAGCAAAGTATCGATGAATAAGATGGTTTGGCCTTCTGAGTCTGTGA
CCTCCTTAAGTACAGCCTTTAGTCTATCTTCGATGAGATACACACAGTTGTTGGTGCAGG
TGCTACTAATGGGGCAATGGATGCTGGTAATCTGCTGAAGCCAATGCTTGGTCGAGGCGA
GCTAAGATGCATAGGTGCAACAACGCTTGATGAGTACAGGAAGTACATAGAGAAAGATCC
AGCCTTGGAACGTAGGTTTCAACAGGTTTATGTCGATCAACCTACCGTTGAAGACACGAT
TTCAATTCTCCGTGGTTTGCGGGAAAGGTATGAGCTTCATCATGGAGTTCGCATCTCGGA
CAGTGCTCTAGTGGAAGCTGCTATCCT
>TRINITY_DN42705_c0_g2_i2 len=203 path=[3145:0-42 850:43-58 866:59-64 872:65-67 1937:68-82 1952:83-97 1967:98-136 1350:137-164 1378:165-202] [-1, 3145, 850, 866, 872, 1937, 1952, 1967, 1350, 1378, -2]
TGTTGCACCTATGCATCTTAGCTTGATGAGTACAGGAAGTACATAGAGAAAGATCCAGCC
TTGGAACGTAGGTTTCAACAGGTTTATGTCGATCAACCTACCGTTGAAGACACGATTTCA
ATTCTCCGTGGTTTGCGGGAAAGGTATGAGCTTCATCATGGAGTTCGCATCTCGGACAGT
GCTCTAGTGGAAGCTGCTATCCT
>TRINITY_DN42717_c0_g1_i1 len=228 path=[777:0-182 2316:183-199 581:200-227] [-1, 777, 2316, 581, -2]
TTTTTTATTCCATAACTTCTCTATTCCATTCATCTAGGTTTTCAATTCCATTTATTCGTA
CTATTCCATTTATAGCCAAAGATAACACGCTTGTAAACACTTTTTTATAACAAAGTACAT
GCATAATTCATATTACATACGACTCAACCTCGTCGAGCCCATCTTCTTCGCAATATCCCT
AAGACTTCGACTGGTAAGGTTATGAAGTTTGTGCTTAGGGATATTGCG
>TRINITY_DN42766_c0_g1_i1 len=232 path=[477:0-54 446:55-156 610:157-176 630:177-181 891:182-207 917:208-231] [-1, 477, 446, 610, 630, 891, 917, -2]
ACTTTGTGTTGTACATTTTACTCTCCTGGTGTTATCAAGTAATAAACACGCACACTGATG
CATATATGTAATGCACAATACTACTGAACACCGTTGGACCCTCATGGAGCATGTGGCTGC
ACAGCTTCTTGAAGGCTCTTCACAGCGCTATCATAAGTCACAAACCCCATAAACCAGAAC
TCATGGTTGTCCACGGAAATCACTTGTATGTACTTCTCAGATGTGTTAACTC
>TRINITY_DN42766_c0_g1_i2 len=232 path=[414:0-54 446:55-156 610:157-176 630:177-181 891:182-207 917:208-231] [-1, 414, 446, 610, 630, 891, 917, -2]
GAGAGTAAAATGTACAACACAAAGTGAGATGGTATCAAGTAATAAACACGCACACTGATG
CATATATGTAATGCACAATACTACTGAACACCGTTGGACCCTCATGGAGCATGTGGCTGC
ACAGCTTCTTGAAGGCTCTTCACAGCGCTATCATAAGTCACAAACCCCATAAACCAGAAC
TCATGGTTGTCCACGGAAATCACTTGTATGTACTTCTCAGATGTGTTAACTC
>TRINITY_DN42766_c0_g1_i3 len=230 path=[414:0-54 446:55-156 610:157-176 1632:177-193 1107:194-229] [-1, 414, 446, 610, 1632, 1107, -2]
GAGAGTAAAATGTACAACACAAAGTGAGATGGTATCAAGTAATAAACACGCACACTGATG
CATATATGTAATGCACAATACTACTGAACACCGTTGGACCCTCATGGAGCATGTGGCTGC
ACAGCTTCTTGAAGGCTCTTCACAGCGCTATCATAAGTCACAAACCCCATAAACCAGCTC
AAGGCTGTGAACCCATCAACAAGCAGAGTTAACACATCTGAGAAGTACAT
>TRINITY_DN42766_c0_g1_i4 len=230 path=[477:0-54 446:55-156 610:157-176 1632:177-193 1107:194-229] [-1, 477, 446, 610, 1632, 1107, -2]
ACTTTGTGTTGTACATTTTACTCTCCTGGTGTTATCAAGTAATAAACACGCACACTGATG
CATATATGTAATGCACAATACTACTGAACACCGTTGGACCCTCATGGAGCATGTGGCTGC
ACAGCTTCTTGAAGGCTCTTCACAGCGCTATCATAAGTCACAAACCCCATAAACCAGCTC
AAGGCTGTGAACCCATCAACAAGCAGAGTTAACACATCTGAGAAGTACAT
>TRINITY_DN42766_c0_g2_i1 len=201 path=[1258:0-41 50:42-49 58:50-65 1191:66-74 1200:75-89 98:90-115 124:116-116 1059:117-150 1093:151-151 1094:152-164 1107:165-200] [-1, 1258, 50, 58, 1191, 1200, 98, 124, 1059, 1093, 1094, 1107, -2]
TAGACAAGTAGCAAGCATAGGTCCTGTGATGGGTGTTATGTATCTTTCCACGCACAAGCT
TGCGTTTTGTAGTGACAATCCTCTTTCCTACAAAGAAGGTGATCAGACCAAGTGGAGCTA
TTACAAGGTGGTACTTCCGGTGAACCAGCTCAAGGCTGTGAACCCATCAACAAGCAGAGT
TAACACATCTGAGAAGTACAT
>TRINITY_DN42766_c0_g2_i2 len=244 path=[1515:0-41 26:42-49 34:50-59 44:60-60 45:61-65 50:66-73 58:74-89 74:90-113 98:114-139 124:140-140 125:141-172 157:173-194 179:195-243] [-1, 1515, 26, 34, 44, 45, 50, 58, 74, 98, 124, 125, 157, 179, -2]
GGAAAGCACTCAAACGTCTGCTTGTTACTTGTCTACATCTGCTGGTCCTGTGATGGGTGT
TATGTATCTTTCCACGCACAAGCTTGCGTTCTGTAGTGACAATCCTCTTTCCTACAAAGA
AGGTGATCAGACCAAGTGGAGTTATTACAAGGTGGTACTTCCCGTGAACCAGCTGAAGGC
TGTGAACCCGTCAACAAGCAGAGTGAACACATCTGAGAAGTATATACAGGTGATTTCTGT
CGAC
>TRINITY_DN42766_c0_g2_i3 len=255 path=[1741:0-32 6:33-39 13:40-47 21:48-52 26:53-60 34:61-70 44:71-71 45:72-76 50:77-84 58:85-100 74:101-124 98:125-150 124:151-151 125:152-183 157:184-205 179:206-254] [-1, 1741, 6, 13, 21, 26, 34, 44, 45, 50, 58, 74, 98, 124, 125, 157, 179, -2]
TCACAGGACCAGCAGCTTCGCAAGACCTACGCTTGTTACTTGTCTACATCTGCTGGTCCT
GTGATGGGTGTTATGTATCTTTCCACGCACAAGCTTGCGTTCTGTAGTGACAATCCTCTT
TCCTACAAAGAAGGTGATCAGACCAAGTGGAGTTATTACAAGGTGGTACTTCCCGTGAAC
CAGCTGAAGGCTGTGAACCCGTCAACAAGCAGAGTGAACACATCTGAGAAGTATATACAG
GTGATTTCTGTCGAC
>TRINITY_DN42766_c0_g2_i4 len=220 path=[1919:0-44 34:45-54 44:55-55 45:56-60 50:61-68 58:69-84 1191:85-93 1200:94-108 98:109-134 124:135-135 1059:136-169 1093:170-170 1094:171-183 1107:184-219] [-1, 1919, 34, 44, 45, 50, 58, 1191, 1200, 98, 124, 1059, 1093, 1094, 1107, -2]
AAGCATAGGTCTTGCGAAGCTGCTTGTCTACATCTGCTGGTCCTGTGATGGGTGTTATGT
ATCTTTCCACGCACAAGCTTGCGTTTTGTAGTGACAATCCTCTTTCCTACAAAGAAGGTG
ATCAGACCAAGTGGAGCTATTACAAGGTGGTACTTCCGGTGAACCAGCTCAAGGCTGTGA
ACCCATCAACAAGCAGAGTTAACACATCTGAGAAGTACAT
>TRINITY_DN42766_c0_g2_i5 len=220 path=[1258:0-41 50:42-49 58:50-65 1191:66-74 1200:75-89 98:90-115 124:116-116 125:117-148 157:149-170 179:171-219] [-1, 1258, 50, 58, 1191, 1200, 98, 124, 125, 157, 179, -2]
TAGACAAGTAGCAAGCATAGGTCCTGTGATGGGTGTTATGTATCTTTCCACGCACAAGCT
TGCGTTTTGTAGTGACAATCCTCTTTCCTACAAAGAAGGTGATCAGACCAAGTGGAGTTA
TTACAAGGTGGTACTTCCCGTGAACCAGCTGAAGGCTGTGAACCCGTCAACAAGCAGAGT
GAACACATCTGAGAAGTATATACAGGTGATTTCTGTCGAC
>TRINITY_DN42766_c1_g1_i1 len=226 path=[2407:0-30 877:31-31 878:32-32 879:33-56 903:57-98 945:99-139 986:140-143 1751:144-163 461:164-190 488:191-198 496:199-202 500:203-225] [-1, 2407, 877, 878, 879, 903, 945, 986, 1751, 461, 488, 496, 500, -2]
TTGGGATCGAGCCTTCTTGGTGGCGTCAGCAGCCATCTTCCCCCATTTCCCGAGCGTATC
CTTCACAGAGTCCATCGTATTCTTGGGGACAGGGGAAGGAGAGACGTAAGGATTGAACTC
CGGCGGCATGGTGGTGGCGGTACCAAGAAGGCTCAAGATCTCTCCGGAAACGTTTGGCAG
CACTTGAAAACAGGTCCAAGTGTAGCTGATGCTGCTGTTTCGCGAA
>TRINITY_DN42766_c1_g2_i1 len=220 path=[664:0-93 1499:94-99 1505:100-120 1526:121-138 1483:139-154 488:155-162 496:163-166 500:167-189 523:190-190 2144:191-219] [-1, 664, 1499, 1505, 1526, 1483, 488, 496, 500, 523, 2144, -2]
TCTTTCCACGCACAAGACCAGCAGATGTAGACAAGTAGCAAGCATAGGTCTTGCGAAGCT
GCTCATCGGGAAAGCACTCAAACGTCTGCTTGAAGACCTTTTCATACCCACCTTCAGCAA
GATCTCTCCGGGAACGTTTGGCAGCACTTGAAAACAGGTCCAAGTGTAGCTGATGCTGCT
GTTTCGCGAATCGCTCAGGGGACCAAGATACTTGCTGAAG
>TRINITY_DN42766_c1_g3_i1 len=300 path=[31:0-75 83:76-133 141:134-167 175:168-168 1852:169-250 258:251-273 281:274-284 292:285-299] [-1, 31, 83, 141, 175, 1852, 258, 281, 292, -2]
ATATATAGCGTCCGAACAATATATTCCTTGTCCCAGCTTATATATTCCTTTGATATTGCC
TCCTACCTGCAGTATCCTTTTGCCTGTCTCAGCTTCCGCATGGAGATCGTATCGAAAGAA
GAAGAGGAAGAATCGCGAAGAAGAAGAAGAATCAAAGCATGAGTGGGCATGAAGAGAATC
ACGATGGCAGCCGGATCTCCACTCCCGCCTCCTCGGATCCCAAAGCTGCTCCTCACTCCT
CTGACTACGCTCCTTACCCTAAGCTCGATCCCAATGACGTCACTCCTCCTCCTCCTCCAA
>TRINITY_DN42766_c1_g3_i2 len=274 path=[31:0-75 83:76-133 141:134-167 175:168-168 176:169-211 219:212-241 249:242-250 258:251-273] [-1, 31, 83, 141, 175, 176, 219, 249, 258, -2]
ATATATAGCGTCCGAACAATATATTCCTTGTCCCAGCTTATATATTCCTTTGATATTGCC
TCCTACCTGCAGTATCCTTTTGCCTGTCTCAGCTTCCGCATGGAGATCGTATCGAAAGAA
GAAGAGGAAGAATCGCGAAGAAGAAGAAGAATCAAAGCATGAGTGGGCAAGAGAATCGCG
ATGGCAGCCGGACCTCCACTCCCGCCGCGTCGGAGCCCAAAGCAGCTCCTCCTCACTCCT
CTGACTACGCTCCTTACCCTAAGCTCGATCCCAA
>TRINITY_DN42766_c1_g3_i3 len=255 path=[31:0-75 83:76-133 1837:134-148 175:149-149 176:150-192 219:193-222 249:223-231 258:232-254] [-1, 31, 83, 1837, 175, 176, 219, 249, 258, -2]
ATATATAGCGTCCGAACAATATATTCCTTGTCCCAGCTTATATATTCCTTTGATATTGCC
TCCTACCTGCAGTATCCTTTTGCCTGTCTCAGCTTCCGCATGGAGATCGTATCGAAAGAA
GAAGAGGAAGAATCAAAGCATGAGTGGGCAAGAGAATCGCGATGGCAGCCGGACCTCCAC
TCCCGCCGCGTCGGAGCCCAAAGCAGCTCCTCCTCACTCCTCTGACTACGCTCCTTACCC
TAAGCTCGATCCCAA
>TRINITY_DN42724_c0_g1_i1 len=254 path=[1236:0-37 1251:38-253] [-1, 1236, 1251, -2]
TGGCCAGTGTGTAAGTATTGGAGAAGTCAAGATTCCAACGTTTAAATTCGGTTTTGATTT
CGATGTCTTAAAGGCTCTCAAGGGTTTAGGCTTGGAGACGCCGCTGGAGAAGATTGTCCA
CAAGGCTTGCATTGAGGTCGATGAAGTGGGAACGAAAGCTGCAGCTGCTACCGCTGTATC
TTTTTGTGGCGGTATTTTACGTCCGCCAAAAAAGTACGACTTCGTGGCTGACCATCCGCT
TCTGTGCTCTTTGA
>TRINITY_DN42762_c2_g1_i1 len=223 path=[665:0-51 694:52-58 701:59-68 711:69-136 779:137-143 786:144-144 787:145-150 793:151-156 799:157-167 810:168-174 411:175-177 414:178-183 420:184-187 424:188-189 1021:190-217 1049:218-222] [-1, 665, 694, 701, 711, 779, 786, 787, 793, 799, 810, 411, 414, 420, 424, 1021, 1049, -2]
CTTACAAAGGAGAAGAGAAGCAGTTCGCAGCCGAGGAGATCTCCTCCATGGTTCTCATCA
AGATGCGTGAGATCGCTGAAGCCTACCTTGGTGTCACCGACTCCGAGAGATTGATTGGTG
ATGCCGCCAAGAACCAAGTCGCCATGAACCCCATTAACACCGTCTTCGATGCAAAGAGAT
TGATTGGTCGAAGATTCAGTGACTCATCTGTCCAAAGCGACAT
>TRINITY_DN42762_c2_g1_i2 len=215 path=[1:0-68 1461:69-92 71:93-114 2043:115-135 786:136-136 787:137-142 793:143-148 799:149-159 810:160-166 411:167-169 414:170-175 420:176-179 424:180-181 1021:182-209 1049:210-214] [-1, 1, 1461, 71, 2043, 786, 787, 793, 799, 810, 411, 414, 420, 424, 1021, 1049, -2]
GACACCAAGGTAAGCTTCAGCGATCTCACGCATCTTAATGAGAACCATGGAAGAGATCTC
CTCAGCGGCAAACTGTTTCTCTTCGCCTTTGTAGTTGACGACGATCATGGGTTTGCCGCC
AAGAACCAAGTCGCCATGAACCCCATTAACACCGTCTTCGATGCAAAGAGATTGATTGGT
CGAAGATTCAGTGACTCATCTGTCCAAAGCGACAT
>TRINITY_DN42762_c2_g1_i3 len=212 path=[1919:0-34 1931:35-39 2689:40-57 711:58-125 779:126-132 786:133-133 787:134-139 793:140-145 799:146-156 810:157-163 411:164-166 414:167-172 420:173-176 424:177-178 1021:179-206 1049:207-211] [-1, 1919, 1931, 2689, 711, 779, 786, 787, 793, 799, 810, 411, 414, 420, 424, 1021, 1049, -2]
AACTGCTTCTCTTCTCCTTTGTAGCTGACGACGATCATGGTTCTCATCAAGATGCGTGAG
ATCGCTGAAGCCTACCTTGGTGTCACCGACTCCGAGAGATTGATTGGTGATGCCGCCAAG
AACCAAGTCGCCATGAACCCCATTAACACCGTCTTCGATGCAAAGAGATTGATTGGTCGA
AGATTCAGTGACTCATCTGTCCAAAGCGACAT
>TRINITY_DN42762_c2_g2_i1 len=233 path=[1:0-68 1461:69-92 71:93-114 93:115-117 96:118-127 106:128-146 125:147-167 146:168-172 1173:173-184 1185:185-190 2152:191-213 389:214-214 390:215-218 394:219-227 403:228-232] [-1, 1, 1461, 71, 93, 96, 106, 125, 146, 1173, 1185, 2152, 389, 390, 394, 403, -2]
GACACCAAGGTAAGCTTCAGCGATCTCACGCATCTTAATGAGAACCATGGAAGAGATCTC
CTCAGCGGCAAACTGTTTCTCTTCGCCTTTGTAGTTGACGACGATCATGGGTTTGTCGGC
AGGACCAGGGATGATCTTGAAAGGCCATAGCTTCATGTCGCTTTGGACTGATGAGTCGCT
GAATCTTCTACAAATCAAGTCGCCATGAATCCGATTAACACCGTCTTCGATGC
>TRINITY_DN42762_c2_g2_i2 len=219 path=[1:0-68 1461:69-92 71:93-114 93:115-117 96:118-127 106:128-146 125:147-167 146:168-172 1173:173-184 2334:185-201 403:202-206 408:207-209 411:210-212 414:213-218] [-1, 1, 1461, 71, 93, 96, 106, 125, 146, 1173, 2334, 403, 408, 411, 414, -2]
GACACCAAGGTAAGCTTCAGCGATCTCACGCATCTTAATGAGAACCATGGAAGAGATCTC
CTCAGCGGCAAACTGTTTCTCTTCGCCTTTGTAGTTGACGACGATCATGGGTTTGTCGGC
AGGACCAGGGATGATCTTGAAAGGCCATAGCTTCATGTCGCTTTGGACTGATGAGTCGCT
GAATCCGATTAACACCGTCTTCGATGCAAAGAGATTGAT
>TRINITY_DN42741_c0_g1_i1 len=349 path=[1:0-153 132:154-155 1087:156-295 1227:296-296 1228:297-348] [-1, 1, 132, 1087, 1227, 1228, -2]
AAGATGTAGCATCTCGGAGACGAGGGTCGAGGTAAAGAAGTGATTTGGTCGAACCGAAAT
GAGAAACACGGGTCTGGACACCAGGGGCGTTTTGGTAATCATCTAAATCGGCGTCATAGT
ACAACATCATTCGTTCGTTGAAGCATTTGGTGAAGGCTCTAGAGAAAGGATGTGGGTATG
TTAACGACCAAACAATCCTTGGAGCTCCATATGATTTCAGGTACGGCCTAGCTGGGTCGG
GCCACTCGACCCGTGTAGCCTCACAATATCTACAAGACCTCAAACAGTTGGTAGAGAAAG
CTAGCAGCGAGAACGATGGAAAGCCAGTGATACTCCTCTCCCATAGCCT
>TRINITY_DN42741_c0_g2_i1 len=248 path=[1:0-153 132:154-155 134:156-183 162:184-184 163:185-189 168:190-195 174:196-211 2162:212-234 516:235-235 517:236-240 522:241-247] [-1, 1, 132, 134, 162, 163, 168, 174, 2162, 516, 517, 522, -2]
AAGATGTAGCATCTCGGAGACGAGGGTCGAGGTAAAGAAGTGATTTGGTCGAACCGAAAT
GAGAAACACGGGTCTGGACACCAGGGGCGTTTTGGTAATCATCTAAATCGGCGTCATAGT
ACAACATCATTCGTTCGTTGAAGCATTTGGTGAAGGGAGACAATAACACTGATACATCAA
ACCATAGCCTGAACCATCCATCACTCTTCTTATGGACCGAGACTACAAACCAAGCAGCAT
CTGGTGTA
>TRINITY_DN42741_c0_g3_i1 len=219 path=[1:0-153 132:154-155 134:156-183 162:184-184 163:185-189 1825:190-211 561:212-217 567:218-218] [-1, 1, 132, 134, 162, 163, 1825, 561, 567, -2]
AAGATGTAGCATCTCGGAGACGAGGGTCGAGGTAAAGAAGTGATTTGGTCGAACCGAAAT
GAGAAACACGGGTCTGGACACCAGGGGCGTTTTGGTAATCATCTAAATCGGCGTCATAGT
ACAACATCATTCGTTCGTTGAAGCATTTGGTGAAGGGAGACAATAACACTGATACATCAA
ACCATAGCCTAAACCCGGTCCGTAAGAAGAGTGATGGAT
>TRINITY_DN42741_c0_g4_i1 len=285 path=[1:0-153 132:154-155 134:156-183 162:184-184 163:185-189 168:190-195 1953:196-213 497:214-214 498:215-232 516:233-233 517:234-238 522:239-245 529:246-277 561:278-283 567:284-284] [-1, 1, 132, 134, 162, 163, 168, 1953, 497, 498, 516, 517, 522, 529, 561, 567, -2]
AAGATGTAGCATCTCGGAGACGAGGGTCGAGGTAAAGAAGTGATTTGGTCGAACCGAAAT
GAGAAACACGGGTCTGGACACCAGGGGCGTTTTGGTAATCATCTAAATCGGCGTCATAGT
ACAACATCATTCGTTCGTTGAAGCATTTGGTGAAGGGAGACAATAACACTGATACATCAA
ACCATAGCCTGAACCAGCTAGAGGCACGACTGGACCGAGACTACAAACCAAGCAGCATCT
GGTGTAGCAGCTGGTTAAACCCGGTCCGTAAGAAGAGTGATGGAT
>TRINITY_DN42741_c0_g5_i1 len=260 path=[1:0-153 132:154-155 134:156-183 162:184-184 1862:185-199 1453:200-220 326:221-259] [-1, 1, 132, 134, 162, 1862, 1453, 326, -2]
AAGATGTAGCATCTCGGAGACGAGGGTCGAGGTAAAGAAGTGATTTGGTCGAACCGAAAT
GAGAAACACGGGTCTGGACACCAGGGGCGTTTTGGTAATCATCTAAATCGGCGTCATAGT
ACAACATCATTCGTTCGTTGAAGCATTTGGTGAAGGGAGACAATAACACTGATACATCAA
ACCATCTTCACTTCATTTGTTACTCATAGCGATGCTCATAACCGCGACAATCACTTTGAT
GAGTCAAGCTACAGGTAACG
>TRINITY_DN42741_c1_g1_i1 len=203 path=[760:0-96 1062:97-138 1104:139-202] [-1, 760, 1062, 1104, -2]
TGAACTACACAGCTTATGAGATGGACAGGTTTCTTGCAGACATTGGGTTCTCTGAAGGAG
TTGTACCTTACAAGACAAGAGTGTTGCCTTTAACAGAGGAAATGGTGACTCCGGGAGTGC
CGGTGACTTGCATATATGGGAAAGGAGTTGATACGCCGGAGGTTTTGGTGTATGGAGAAG
GAGGGTTTGATGAGCAACCAGAG
>TRINITY_DN42741_c1_g2_i1 len=222 path=[760:0-96 1965:97-114 727:115-147 760:148-221] [-1, 760, 1965, 727, 760, -2]
TGAACTACACAGCTTATGAGATGGACAGGTTTCTTGCAGACATTGGGTTCTCTGAAGGAG
TTGTACCTTACAAGACAAGAGTGTTGCCTTTAACAGAACTAAACCGCTTTTGGTTACTCC
CCGGGTGAACTACACAGCTTATGAGATGGACAGGTTTCTTGCAGACATTGGGTTCTCTGA
AGGAGTTGTACCTTACAAGACAAGAGTGTTGCCTTTAACAGA
>TRINITY_DN42741_c1_g3_i1 len=301 path=[556:0-71 605:72-116 650:117-130 664:131-193 727:194-226 760:227-300] [-1, 556, 605, 650, 664, 727, 760, -2]
GGGAGTAACCACAAGCGGTTTAGTTCTGTCGTGAAACACTTTTGAATGTGGAAGTAGCCA
TTGGTTACTCTCGGACCTTCTCTGTTGCGGCCTGACCAGCAAAGGATTAACAAAGGGAAC
ACCGAGTGTGTTTCCCGAAGCAAACGTCCTCATCTGCTCAACGGTTCCACGACAGAACTA
AACCGCTTTTGGTTACTCCCCGGGTGAACTACACAGCTTATGAGATGGACAGGTTTCTTG
CAGACATTGGGTTCTCTGAAGGAGTTGTACCTTACAAGACAAGAGTGTTGCCTTTAACAG
A
>TRINITY_DN42720_c0_g1_i1 len=217 path=[872:0-163 1013:164-164 2045:165-182 684:183-216] [-1, 872, 1013, 2045, 684, -2]
CCTTGTCCTCCTCAGGTTAGCAACATCCCTTGAATTATTAACATGAAAGAGATCATACGT
CCTCGACTGAGTGATTGTCAAACTTACTGCCCAGCCGAGCCGGTGACTTTGTATACAAAG
GTTGATACAACTTCTGATACTAAGCTTCTACCGCTGCCTCTCCTTTTAAATTTTGCATTG
CAGGACCACCATGATGAAATGGAATCAAGGAGAGGCA
>TRINITY_DN42720_c0_g2_i1 len=226 path=[9:0-24 11:25-25 12:26-36 23:37-65 52:66-75 62:76-122 109:123-131 118:132-155 142:156-156 143:157-159 146:160-173 160:174-202 189:203-206 193:207-225] [-1, 9, 11, 12, 23, 52, 62, 109, 118, 142, 143, 146, 160, 189, 193, -2]
GCAAGGGAGATGAAAAGATATAATGGAACGGTTGATGTTCAGTTTTTCATCTCCCTTGCA
ATTGAATTCTCATCTAATACATTTTCTTTGTTATTATAACATATAATGACCGACTCTTAC
AAATCCTTTCAGTTGAAGAGACCCATCCTCAAACCTTTCAGTGAGTTAAAATCAAATGCC
AATTAATTGATGAAATCGTCAAATCTTCTCAGCAAGGTTCCCTCTC
>TRINITY_DN42720_c0_g2_i2 len=322 path=[1392:0-27 1397:28-30 1400:31-120 1490:121-133 1503:134-152 1522:153-154 2172:155-171 62:172-218 109:219-227 118:228-251 142:252-252 143:253-255 146:256-269 160:270-298 189:299-302 193:303-321] [-1, 1392, 1397, 1400, 1490, 1503, 1522, 2172, 62, 109, 118, 142, 143, 146, 160, 189, 193, -2]
CCAATGATTAGACGCTCACGTCCGATGAACATCCCAGCTTCAGTTGGATTACAGGCTTCT
AACATAAGGATGGTGGCTACCAATCTTGTGACGATATATTCCTCTATGTGATTATCAGAA
ACTAATTGTGAAGAAAACCAGAGAGGGAACCTTGCAATTGAATTCTCATCTAATACATTT
TCTTTGTTATTATAACATATAATGACCGACTCTTACAAATCCTTTCAGTTGAAGAGACCC
ATCCTCAAACCTTTCAGTGAGTTAAAATCAAATGCCAATTAATTGATGAAATCGTCAAAT
CTTCTCAGCAAGGTTCCCTCTC
>TRINITY_DN42720_c0_g3_i1 len=215 path=[1397:0-25 1825:26-42 375:43-46 379:47-77 410:78-109 442:110-150 483:151-160 493:161-176 509:177-187 520:188-214] [-1, 1397, 1825, 375, 379, 410, 442, 483, 493, 509, 520, -2]
GATTAGACGCTCACGTCCGATGAACAAGTACTCCTTAGTATTTTCCTCCCGTTTTATGAT
TTAAAAAGTTTGTGGTCTCTAAAGTCGATTCACCCACAACAGACACCGCAAAGGACTTTG
GTTTCTGGATCTTTATTTGATTGTTATGCTTTATGTGCTTTGCTGATTATGCTAGTTTGT
GGAGAACAAATTGCAGAATTTTGCTTCACAACACT
>TRINITY_DN42720_c0_g3_i2 len=298 path=[1078:0-30 1086:31-50 1106:51-110 2257:111-129 379:130-160 410:161-192 442:193-233 483:234-243 493:244-259 509:260-270 520:271-297] [-1, 1078, 1086, 1106, 2257, 379, 410, 442, 483, 493, 509, 520, -2]
AAGGAATAAGTAAAAGACTATGTACATATTCATCTAACTGGAAGATTGTCTCCCCTGGAT
CTCTCTTAGAATCTCTACATGGTCCATGACTGTCGGACTCAAGTTCTCAAGTACTCCTTA
GTATTTTCCTCCCGTTTTATGATTTAAAAAGTTTGTGGTCTCTAAAGTCGATTCACCCAC
AACAGACACCGCAAAGGACTTTGGTTTCTGGATCTTTATTTGATTGTTATGCTTTATGTG
CTTTGCTGATTATGCTAGTTTGTGGAGAACAAATTGCAGAATTTTGCTTCACAACACT
>TRINITY_DN42720_c0_g3_i3 len=211 path=[2499:0-35 372:36-38 375:39-42 379:43-73 410:74-105 442:106-146 483:147-156 493:157-172 509:173-183 520:184-210] [-1, 2499, 372, 375, 379, 410, 442, 483, 493, 509, 520, -2]
TCTAACATAAGGATGGTGAACAAGTACTCCTTAGTATTTTCCTCCCGTTTTATGATTTAA
AAAGTTTGTGGTCTCTAAAGTCGATTCACCCACAACAGACACCGCAAAGGACTTTGGTTT
CTGGATCTTTATTTGATTGTTATGCTTTATGTGCTTTGCTGATTATGCTAGTTTGTGGAG
AACAAATTGCAGAATTTTGCTTCACAACACT
>TRINITY_DN42729_c0_g1_i1 len=270 path=[1095:0-33 1106:34-45 1118:46-76 1149:77-79 1152:80-131 1203:132-269] [-1, 1095, 1106, 1118, 1149, 1152, 1203, -2]
TCCGTGCTGGACGAGCACTCCCAAAGTCCATCAAAATCGCAAGAGGAGTCTGTCCTTTCC
TACGCGTTAACAGCACGTTTCCAGGTTTGACATCGTTGTGAGCATATGGTGGCTCCAGAG
AGTGCATGTGTTGGAGCCCATCACAAAGCTGACGAAAGATATGCAGAGCATCAGCTGTTG
AGAATGTTTCCTTTTTAGCCTTCATAGATGTGGAGTTATCCAGCAAGGTCCCATCAAGGT
GAACAGGGAATAGCAAGAAGGCCTCGTGTT
>TRINITY_DN42729_c0_g2_i1 len=223 path=[795:0-94 2000:95-171 1655:172-186 2193:187-222] [-1, 795, 2000, 1655, 2193, -2]
CAAACTGGTGAAGAGCTTCAGGATAAGAAGAAGCCTTTGGTCCTGCGTTTGGCCATTTTA
CCTGAGCGTTCACGATTGCAAGCTGAAGACTTCCACCAGATTCTCCAAGTGCATATTCAA
ATGGAGACACACCATACATTATTGCGTAAAGTGTGCAGCCTAGTGACCAGATATCAGTTC
TCTCATCGATATCTGCATGGCTTGGACATCTGAACATTGTTCA
>TRINITY_DN42793_c0_g1_i1 len=535 path=[1:0-467 1165:468-491 470:492-492 602:493-504 614:505-534] [-1, 1, 1165, 470, 602, 614, -2]
GTCTTTGTTTGGCTACACTATAATCCCAGATCTTGCTCGTCCGTTCCCAAACATTTTGCT
CAAACTTTTTTCCTGGTACGGCCTCGGCTGTGCATGGGGCTTCAGTTCCATGTCAAGATC
AGGATTAACGTTGTCGTTCCTGAAGTCATATTCCTCTAACATAGGGTAATTCAATTCACT
TGGCAAGCAACGCTGCTTTACAGTCTCCACCAGTGCAGGGTCTATCTCAAACGAGTGAGT
TTCTTTCTCTTCTGCAGCAGCTGCCAACTCTGCTGCATTCAACAACTCCCCATGTCCTGC
TTCAAGTTCACCGCTTGTTTTTCCGACTGTGAATCCATCACCGCCGTATGGCTCATAAAA
TCTAGCTTTGCTTATAACAACATCATTGCCAAGCTTTTTCAGCACATCAGGGAATGGGGA
TTCAATAAAATACCGATTCTTTTTCAAAACCAGCTTCACTTTCCCGTAATTGGCAGTAGA
AGCATTGATGAAATCAATCATATCCTTGGGCAGCTTAGTCTTAGACAGCTTATTC
>TRINITY_DN42793_c0_g2_i1 len=535 path=[1:0-467 1165:468-491 470:492-492 602:493-504 1151:505-518 496:519-534] [-1, 1, 1165, 470, 602, 1151, 496, -2]
GTCTTTGTTTGGCTACACTATAATCCCAGATCTTGCTCGTCCGTTCCCAAACATTTTGCT
CAAACTTTTTTCCTGGTACGGCCTCGGCTGTGCATGGGGCTTCAGTTCCATGTCAAGATC
AGGATTAACGTTGTCGTTCCTGAAGTCATATTCCTCTAACATAGGGTAATTCAATTCACT
TGGCAAGCAACGCTGCTTTACAGTCTCCACCAGTGCAGGGTCTATCTCAAACGAGTGAGT
TTCTTTCTCTTCTGCAGCAGCTGCCAACTCTGCTGCATTCAACAACTCCCCATGTCCTGC
TTCAAGTTCACCGCTTGTTTTTCCGACTGTGAATCCATCACCGCCGTATGGCTCATAAAA
TCTAGCTTTGCTTATAACAACATCATTGCCAAGCTTTTTCAGCACATCAGGGAATGGGGA
TTCAATAAAATACCGATTCTTTTTCAAAACCAGCTTCACTTTCCCGTAATTGGCAGTAGA
AGCATTGATGAAATCAATCATATCCGTTTTGAATAAGCTGTCTAAGACTAAGCTG
>TRINITY_DN42793_c0_g3_i1 len=534 path=[1:0-467 1165:468-491 470:492-492 471:493-517 496:518-533] [-1, 1, 1165, 470, 471, 496, -2]
GTCTTTGTTTGGCTACACTATAATCCCAGATCTTGCTCGTCCGTTCCCAAACATTTTGCT
CAAACTTTTTTCCTGGTACGGCCTCGGCTGTGCATGGGGCTTCAGTTCCATGTCAAGATC
AGGATTAACGTTGTCGTTCCTGAAGTCATATTCCTCTAACATAGGGTAATTCAATTCACT
TGGCAAGCAACGCTGCTTTACAGTCTCCACCAGTGCAGGGTCTATCTCAAACGAGTGAGT
TTCTTTCTCTTCTGCAGCAGCTGCCAACTCTGCTGCATTCAACAACTCCCCATGTCCTGC
TTCAAGTTCACCGCTTGTTTTTCCGACTGTGAATCCATCACCGCCGTATGGCTCATAAAA
TCTAGCTTTGCTTATAACAACATCATTGCCAAGCTTTTTCAGCACATCAGGGAATGGGGA
TTCAATAAAATACCGATTCTTTTTCAAAACCAGCTTCACTTTCCCGTAATTGGCAGTAGA
AGCATTGATGAAACCATCATATCCGTTTTGAATAAGCTGTCTAAGACTAAGCTG
>TRINITY_DN42793_c1_g1_i1 len=202 path=[69:0-75 1053:76-201] [-1, 69, 1053, -2]
TCTTCCTCTTTCACCGTTTCCCATCTTAATTGAATCGATTCAGAGATTATCAATCAAGTT
ACGAAGAGAAGAACACGGCGGCGTGGAATTCCGTTGAAAGTTATACGTCGAATCGAGCCG
GAGCGACGGAGAAGATTCTGATTTGGATTCGGGTCGGGTTCTGTTTCGAAACTTGATTGA
TAATCTCTTTCACCGTTTCCCA
>TRINITY_DN42793_c1_g2_i1 len=252 path=[512:0-51 541:52-106 596:107-194 684:195-224 714:225-251] [-1, 512, 541, 596, 684, 714, -2]
AATTATATTCGTGCATCGACTCTGGCCTGCAAACGGGCTCAGCAATGGCGATAAGGAAGT
CATAAGCTTGCTTGTAGAGAGGAGAGAAAGTTTCCAAGAAAATCCTTCCATCAGCACAAG
CCCACAAGGGTCTGTTGCCATGATCTGGCTTCAACTCCAACTTGCTAAAATCAGTATTCA
TCTTCTCTCCTTCACCTTCACGAGAATCTTCATCAGCATCATCACCGAGGTAGTATTCTT
CATTTTGGGTGT
>TRINITY_DN42793_c1_g2_i2 len=215 path=[1270:0-69 596:70-157 684:158-187 714:188-214] [-1, 1270, 596, 684, 714, -2]
GAGGCTAATTAAAATTGATTCCAGGGGGGAAGATGAATACTGATTTTAGAAAGTTTCCAA
GAAAATCCTTCCATCAGCACAAGCCCACAAGGGTCTGTTGCCATGATCTGGCTTCAACTC
CAACTTGCTAAAATCAGTATTCATCTTCTCTCCTTCACCTTCACGAGAATCTTCATCAGC
ATCATCACCGAGGTAGTATTCTTCATTTTGGGTGT
>TRINITY_DN42792_c0_g1_i1 len=229 path=[1:0-105 84:106-127 2143:128-182 161:183-196 2253:197-228] [-1, 1, 84, 2143, 161, 2253, -2]
GAGTATGATATACACCGCTCGCCTGAGGTTGCTGCACCAGGAGGCAAATACACACTTCCT
CATTACAAGCCCGGGACTAACGCAGGAAACTTGGCTCATGTTGGTATGCCTGGTGGTTAC
GGACCATCGTATGGTTCCTTCCCAGCAGGGTATAATCCCTCCTCTGCTGCTTCAGCTGGG
AATTCAAATTCCAATGAGGATCTCAGCACATTGCAGTTGAAGGAAAACA
>TRINITY_DN42792_c0_g2_i1 len=439 path=[565:0-95 638:96-111 654:112-434 977:435-435 977:436-436 977:437-437 977:438-438] [-1, 565, 638, 654, 977, 977, 977, 977, -2]
GAAAAGTAAAAGAAGATTTTGAGGGTTCAGGAAGATATGGTGCAGGTTTCGTTGACTTGC
GTGTTTGTGTGTGCCATTTAACAAATTACCGAAGAGATGAAAAGCTTTGAAGCATGAAGG
GATTGACAGAGAATGATCATAAGAGGATAGGGGGAAGGTATTATTTTTTTTTTATGAATC
AAAGTGTTTTTTGGTGTTTCTATATCTTTTTGTTTCTTATGGTTTTTAGCAAAAATTTTA
CTTTCTTAGTTTTGAGAAGAGGTTGTTATTAGCTCTCTTTATAAGTTTCTGAGCTAAGCC
TAAGAACTTTGCTGCCTTGCCTGAGTCTGTATCTGAAGACTCTTCGTTCTTTTCTTGGCC
TTTTGGTCAATGTTTTCATATCCGGGCCAGCAATCAAATTTGGACAAACTTTAAAAAAAA
AAAAAAAAAAAAAAAAAAA
>TRINITY_DN42792_c0_g3_i1 len=484 path=[1:0-105 84:106-127 106:128-182 161:183-196 175:197-256 235:257-263 242:264-271 1979:272-295 274:296-427 406:428-453 432:454-456 435:457-468 447:469-483] [-1, 1, 84, 106, 161, 175, 235, 242, 1979, 274, 406, 432, 435, 447, -2]
GAGTATGATATACACCGCTCGCCTGAGGTTGCTGCACCAGGAGGCAAATACACACTTCCT
CATTACAAGCCCGGGACTAACGCAGGAAACTTGGCTCATGTTGGTATGCCTGGTGGTTAC
GGACCATCATATGGTTCGTTCCCAGCAGGTTATAATCCCACCTCTGCTGCTTCAGCTGGG
AATTCAAATTCCAATGAAGATCTCAGCACGTTGCAGCTGAAGGAAAACAACGGTTACAAC
ACAACAGGGCAACAGAGTGAAGCATTGCCTGTGTGGATTGCTGGACCAGGAAGAGATGTG
CCAAGCTCTTTCTACGGTTTACAGCACCATGGGCAACACGTGACTTACGCTCCAGCACAA
GCTGGTCACGTGGCATTCCCGGGGATGTATCATCCGGGACAAGCAGTGACAGCACCAGGA
GGCGTTCATCATCCGCTCTTACAACAGTCTCAAGGTGGTGTTGCTGGAGCAGAAATGGGA
GCAC
>TRINITY_DN42792_c0_g3_i2 len=275 path=[2003:0-47 235:48-54 2317:55-78 266:79-86 274:87-218 406:219-244 432:245-247 435:248-259 447:260-274] [-1, 2003, 235, 2317, 266, 274, 406, 432, 435, 447, -2]
GCAGCAGAGGAGGGAAAACAACGGCTACAACACAACAGGGCAACAGAGTGAAGCACTGCC
TGTATGGATTGCTGGACCAGGAAGAGATGTGCCAAGCTCTTTCTACGGTTTACAGCACCA
TGGGCAACACGTGACTTACGCTCCAGCACAAGCTGGTCACGTGGCATTCCCGGGGATGTA
TCATCCGGGACAAGCAGTGACAGCACCAGGAGGCGTTCATCATCCGCTCTTACAACAGTC
TCAAGGTGGTGTTGCTGGAGCAGAAATGGGAGCAC
>TRINITY_DN42780_c1_g1_i1 len=333 path=[1018:0-29 1025:30-47 1043:48-74 1070:75-87 1083:88-88 2783:89-104 1269:105-224 1389:225-225 1390:226-268 1433:269-332] [-1, 1018, 1025, 1043, 1070, 1083, 2783, 1269, 1389, 1390, 1433, -2]
GAGAGCAAAGAAGCTGACACGACCGTTGGATGCAAAGATCTACTGAGGAGGATTCATCTC
CGGTTTCACGACTGACGAAGATGTGTCAGCTTCTTTGCTCTCAAAAGTAGGATTTGTTCA
GTAAGAAGTAAAAAAAAAAAAGAAAAAGGAAAAGGCTCTCACTTGTTTGGCCTAATATTT
TTATCATTCTGATGAAAGTAACTTTTTAGCTGAAGAGAGTAACTTTAATGAGAGTTTGAA
GAAGAGAGAGAGAGAGGCATTGAGGGTAGTAGACTAAGTTTCAGACCTAGTAGTAGTCTT
TGTAATGAAATGTGTGGGGAAGGTTTTCACTTT
>TRINITY_DN42780_c1_g2_i1 len=222 path=[130:0-52 160:53-62 170:63-64 172:65-86 194:87-87 195:88-118 226:119-125 233:126-137 245:138-154 262:155-159 267:160-203 311:204-221] [-1, 130, 160, 170, 172, 194, 195, 226, 233, 245, 262, 267, 311, -2]
CTCCCACACTGCCTGCGTCTCATCCTCAACTGATGAAGACAATGGCATTTCAGTGACTAG
TGGAGCAACAGCACCGGCCCCACCAAGACGGCTCATGCTCAAGACCTTAACTTGGAGCCT
GAGAAACTTTACATAATCGACAATCTCATCGATCATAGCAGCCCTATCAGTCTTGTTGAC
AGTAGGTACAAGTTCCTGCAACGCCCTGATCCGTTCTGCTAT
>TRINITY_DN42780_c1_g2_i2 len=271 path=[130:0-52 160:53-62 170:63-64 172:65-86 194:87-87 195:88-118 226:119-125 233:126-137 245:138-154 262:155-159 267:160-203 395:204-261 453:262-267 459:268-268 460:269-270] [-1, 130, 160, 170, 172, 194, 195, 226, 233, 245, 262, 267, 395, 453, 459, 460, -2]
CTCCCACACTGCCTGCGTCTCATCCTCAACTGATGAAGACAATGGCATTTCAGTGACTAG
TGGAGCAACAGCACCGGCCCCACCAAGACGGCTCATGCTCAAGACCTTAACTTGGAGCCT
GAGAAACTTTACATAATCGACAATCTCATCGATCATAGCAGCCCTATCAGTCTTGTTGAC
AGTAGGTACAAGTTCCTGCAACGCACTGATCCACATAGCATCGCTGAGCGGCTGCGTAGG
GAGAGAATAGCAGAACGGATCAGGGCGTTGC
>TRINITY_DN42780_c1_g3_i1 len=205 path=[1552:0-140 1043:141-167 1996:168-175 2004:176-204] [-1, 1552, 1043, 1996, 2004, -2]
GCTAAAAAAAGTTACTTTCATCAAAATGATAAAAATATTAGGCCAACCAAGTGAGAGCCT
TTTCCTTTTTTTTTTTTTACTTCTTACTGCACAGATCCTACTTTGAGAGCAAAGAAGCTT
GGATGCAAAGATCTACTGAGGAGGATTCATCTCCGGTTTCACGACTGATGAAGATGTGTC
AGGTGGCTAAGCTGATGGAAGAGAA
>TRINITY_DN42702_c0_g1_i1 len=207 path=[404:0-57 439:58-59 441:60-104 1639:105-124 712:125-125 713:126-126 714:127-130 718:131-187 775:188-202 790:203-206] [-1, 404, 439, 441, 1639, 712, 713, 714, 718, 775, 790, -2]
ACTGGAACTCTGCTATGACCAACTGACATAATTGTATTCAAAGTTTCCAGATTAAGAGTT
GAATCAAGATCAAGGGAGAACGCGTTGGAAATGGGAGTCATTGCAGAGTTCCAGTTTATT
TCAGAAATCCATCGCATATAATTGGCCTCATTCTGGTTAAAAATCTCTTGGCAGTTAATG
CAAGAAAAGAAGTTCCTCTGAGGAAAA
>TRINITY_DN42765_c1_g1_i1 len=204 path=[624:0-34 636:35-49 651:50-169 771:170-181 783:182-203] [-1, 624, 636, 651, 771, 783, -2]
CACCGAGATTGAGCTTATCGAACTGAGGAACTCCAGCCTTATGTCCTTAATGTTGTTAAA
AAGGCGGAGAACCTGATGTTGGAGAGAGGAGATAATAAAGAGTATCTACCAATCGAGGGG
TTAGCTGCATTCAACAAAGCCACTGCTGAGCTGCTTTTCGGAGCTGGTCATCCTGTTATT
AAGGAACAAAAAGTGGCAACCATT
>TRINITY_DN42765_c1_g1_i2 len=223 path=[1627:0-53 1658:54-68 651:69-188 771:189-200 783:201-222] [-1, 1627, 1658, 651, 771, 783, -2]
GCCGAGATTGAGTTTAAGCTCGTTAGTGTCAGCTTATCGAACTGAAGAACTCCAGCCTTA
TGTCCTTAATGTTGTTAAAAAGGCGGAGAACCTGATGTTGGAGAGAGGAGATAATAAAGA
GTATCTACCAATCGAGGGGTTAGCTGCATTCAACAAAGCCACTGCTGAGCTGCTTTTCGG
AGCTGGTCATCCTGTTATTAAGGAACAAAAAGTGGCAACCATT
>TRINITY_DN42765_c1_g1_i3 len=238 path=[1747:0-68 636:69-83 651:84-203 771:204-215 783:216-237] [-1, 1747, 636, 651, 771, 783, -2]
AAGCTTCGCTGACACTAACGAGCTTAAGCTCAATCTCGGTGTTGGTGCTTATCGAACTGA
GGAACTCCAGCCTTATGTCCTTAATGTTGTTAAAAAGGCGGAGAACCTGATGTTGGAGAG
AGGAGATAATAAAGAGTATCTACCAATCGAGGGGTTAGCTGCATTCAACAAAGCCACTGC
TGAGCTGCTTTTCGGAGCTGGTCATCCTGTTATTAAGGAACAAAAAGTGGCAACCATT
>TRINITY_DN42765_c1_g2_i1 len=456 path=[1:0-251 230:252-306 1247:307-339 1280:340-376 1317:377-433 783:434-455] [-1, 1, 230, 1247, 1280, 1317, 783, -2]
TATACGACTGAGCGACGAAAAACTCCATCCCACGCTCAGCAAATAGTCTCACGGAAGCTG
CGTCTTCGTCAAGGCTTCCACTAGCAAAGCCCTGGTATGCAACGTCGAAAAAGGGGATGT
GGTTCTTTTCTTGAATGACGTCAGCAATTTTCACCCACTGTTCAGGTGTTGGGTCGATTC
CAGTTGGGTTGTGAGCACATCCGTGTAGCAGTATGAATGATCCTTCTGGAGCTTCCTTTA
TATCTGCTATCATCCCTTCAAAGTCCAAACCAATTGTTTTGGGATCATAGTAGCGGTATT
CAGACCAGGGAACTTTGGCGTCGTTGAAGATGTTCTTGTGGTTACCCCATGTTGGTGCAG
ATATAAGCACTTTAGCTCCAGGAAAATAACGCTCGATAAGAGCTGCTGTTTGGAGCTGGT
CATCCTGTTATTAAGGAACAAAAAGTGGCAACCATT
>TRINITY_DN42765_c1_g2_i2 len=238 path=[230:0-77 285:78-82 290:83-143 351:144-197 405:198-237] [-1, 230, 285, 290, 351, 405, -2]
AGCTTCCTTTATATCTGCTATCATCCCTTCAAAGTCCAAACCAATTGTTTTGGGATCATA
GTAGCGGTATTCAGACCATGGAACTTTGGCATCATTGAAGATATTCTTGTGATTACCCCA
TGTTGGTGCTGATATCAGAACTTTTGCTCCAGGGAAGTAACGCTCAATAAGAGCCGCTGC
TAACCGCAGTGAACCGGTTCCGGAAAGACCCTGAATGGTTGCCACTTTTTGTTCCTTA
>TRINITY_DN42765_c1_g2_i3 len=451 path=[1:0-251 230:252-306 1247:307-339 1280:340-376 1964:377-395 230:396-450] [-1, 1, 230, 1247, 1280, 1964, 230]
TATACGACTGAGCGACGAAAAACTCCATCCCACGCTCAGCAAATAGTCTCACGGAAGCTG
CGTCTTCGTCAAGGCTTCCACTAGCAAAGCCCTGGTATGCAACGTCGAAAAAGGGGATGT
GGTTCTTTTCTTGAATGACGTCAGCAATTTTCACCCACTGTTCAGGTGTTGGGTCGATTC
CAGTTGGGTTGTGAGCACATCCGTGTAGCAGTATGAATGATCCTTCTGGAGCTTCCTTTA
TATCTGCTATCATCCCTTCAAAGTCCAAACCAATTGTTTTGGGATCATAGTAGCGGTATT
CAGACCAGGGAACTTTGGCGTCGTTGAAGATGTTCTTGTGGTTACCCCATGTTGGTGCAG
ATATAAGCACTTTAGCTTCCTTTATATCTGCTATCATCCCTTCAAAGTCCAAACCAATTG
TTTTGGGATCATAGTAGCGGTATTCAGACCA
>TRINITY_DN42765_c2_g1_i1 len=249 path=[830:0-184 992:185-196 1004:197-234 1042:235-235 1043:236-248] [-1, 830, 992, 1004, 1042, 1043, -2]
TTAAGTAATTTTGAGTACTTGGTCTCTGTTTATTATGGTGAAATTATGAAAATACATTCA
CATTATGAGATTATGAAAATACAATTTGTATCCTTATGCGTTAAGAGATAAGTAACAACA
AGTGTTTTCCTCTATAACTCGATGGGAGTCTCCCAATACAACAATGCCTGTGAAACACAA
TCAAAACCAAAAGGTTCCTTGACAAAATGTCTAGGGATCATTGTGCGAACTAGCTTATTC
ATTTAGCCA
>TRINITY_DN42765_c2_g2_i1 len=216 path=[1142:0-35 1155:36-82 1202:83-99 3233:100-120 570:121-126 576:127-154 3210:155-177 1004:178-215] [-1, 1142, 1155, 1202, 3233, 570, 576, 3210, 1004, -2]
TCACGCTATGGTATGAGTTGATGATGGCATCAGCAAGATACTCGCATTTTGCCGTAGACA
ATCCAGCCAACGATATCCTCCCATCTTTGGTTATGTACACCCTTCTAGCTTCTTGAACTT
ATTTAAAAGAGATGGCTAAATGAATAAGCTAGTTCACACAATCAAAACCAAAAGGTTCCT
TGACAAAATGTCTAGGGATCATTGTGCGAACTAGCT
>TRINITY_DN42765_c2_g3_i1 len=282 path=[830:0-184 992:185-196 1004:197-234 1042:235-235 3138:236-251 576:252-279 604:280-281] [-1, 830, 992, 1004, 1042, 3138, 576, 604, -2]
TTAAGTAATTTTGAGTACTTGGTCTCTGTTTATTATGGTGAAATTATGAAAATACATTCA
CATTATGAGATTATGAAAATACAATTTGTATCCTTATGCGTTAAGAGATAAGTAACAACA
AGTGTTTTCCTCTATAACTCGATGGGAGTCTCCCAATACAACAATGCCTGTGAAACACAA
TCAAAACCAAAAGGTTCCTTGACAAAATGTCTAGGGATCATTGTGCGAACTAGCTTCTTG
AACTTATTTAAAAGAGATGGCTAAATGAATAAGCTAGTTCGC
>TRINITY_DN42765_c2_g4_i1 len=357 path=[830:0-184 1657:185-324 1797:325-355 1828:356-356] [-1, 830, 1657, 1797, 1828, -2]
TTAAGTAATTTTGAGTACTTGGTCTCTGTTTATTATGGTGAAATTATGAAAATACATTCA
CATTATGAGATTATGAAAATACAATTTGTATCCTTATGCGTTAAGAGATAAGTAACAACA
AGTGTTTTCCTCTATAACTCGATGGGAGTCTCCCAATACAACAATGCCTGTGAAACACAA
TCAAATTAAAAAAGTTTCCTTGACCAAATGTCATAGATATAACAGCCTGAGCTGAGCTTA
GCTTATTCATTTTAGCAATTCTTTCAAATGAGATGAAGAAGAAGCTAAAAAGGGTATAAA
TAAAACTTCAGTTCTCATTGTAATCTTCTCGAAACCAAAACTCAGCTTACGTTATGG
>TRINITY_DN42765_c2_g5_i1 len=211 path=[2497:0-42 225:43-43 226:44-141 324:142-156 339:157-188 371:189-198 381:199-210] [-1, 2497, 225, 226, 324, 339, 371, 381, -2]
ACTGGCTCCTGACTCTTGTAGCAAATGTAGTGGGAGATTCAATTATGTTTGGTGAATGGA
AAGCAGAGATGGAAATGATGGCGGGGAGGATAAAGACTGAGACATAAGTTGTATGATAGC
TTGGTTTCAAAAGACAAGAGTGGTAAGGACTGGTCTTTCATTCTGAAGCAAATTGGCATG
TTCTCATTCGCTGGCCCAATAAAGCTCAGAG
>TRINITY_DN42765_c2_g5_i2 len=246 path=[170:0-57 205:58-77 225:78-78 226:79-176 324:177-191 339:192-223 371:224-233 381:234-245] [-1, 170, 205, 225, 226, 324, 339, 371, 381, -2]
AGGATTTGCTCGGCCTATGTACTCGAATCCACCGGTTCATGGGGCGAGGATTGTGGCAAA
TGTAGTGGGAGATTCAATTATGTTTGGTGAATGGAAAGCAGAGATGGAAATGATGGCGGG
GAGGATAAAGACTGAGACATAAGTTGTATGATAGCTTGGTTTCAAAAGACAAGAGTGGTA
AGGACTGGTCTTTCATTCTGAAGCAAATTGGCATGTTCTCATTCGCTGGCCCAATAAAGC
TCAGAG
>TRINITY_DN42794_c0_g1_i1 len=210 path=[182:0-53 213:54-81 241:82-186 1710:187-198 1722:199-209] [-1, 182, 213, 241, 1710, 1722, -2]
CTCCAACAGACCAAGCTGCTCTTGAATCCATAAGAGACTCCTTAACCGACATGCCCGGTT
CAGCCTTCTTCTCAACTTGGGACTTCACAACCCCTGACCCTTGCTCCACCTTCTCAGGCC
TCACTTGCAGTTCCCTCGGCCGTGTCTCCGCCTTATCTCTCGGCCCTAACCTCTCCGGTT
CACTATCCCCATCCATCTCCAACCTAACCC
>TRINITY_DN42794_c0_g1_i2 len=204 path=[1542:0-49 1569:50-75 241:76-180 1710:181-192 1722:193-203] [-1, 1542, 1569, 241, 1710, 1722, -2]
CAGACCAAGCCGCACTTGAATCAATCAGAGACTCATTAACCGACATGCCCGGCTCAGCCT
TCTTCTCAACTTGGGACTTCACAACCCCTGACCCTTGCTCCACCTTCTCAGGCCTCACTT
GCAGTTCCCTCGGCCGTGTCTCCGCCTTATCTCTCGGCCCTAACCTCTCCGGTTCACTAT
CCCCATCCATCTCCAACCTAACCC
>TRINITY_DN42794_c0_g1_i3 len=203 path=[1468:0-30 1476:31-37 1245:38-38 1246:39-42 2072:43-59 213:60-87 241:88-192 346:193-202] [-1, 1468, 1476, 1245, 1246, 2072, 213, 241, 346, -2]
ATTGATTCAAGTGCGGCTTGGTCTGTTGGAGCTAAGGAAGAGACTCCTTAACCGACATGC
CCGGTTCAGCCTTCTTCTCAACTTGGGACTTCACAACCCCTGACCCTTGCTCCACCTTCT
CAGGCCTCACTTGCAGTTCCCTCGGCCGTGTCTCCGCCTTATCTCTCGGCCCTAACCTCT
CCGGTTCACTATCTCCTTCCATC
>TRINITY_DN42794_c0_g1_i4 len=205 path=[1468:0-30 2089:31-50 1569:51-76 241:77-181 1710:182-193 1722:194-204] [-1, 1468, 2089, 1569, 241, 1710, 1722, -2]
ATTGATTCAAGTGCGGCTTGGTCTGTTGGAGACTCATTAACCGACATGCCCGGCTCAGCC
TTCTTCTCAACTTGGGACTTCACAACCCCTGACCCTTGCTCCACCTTCTCAGGCCTCACT
TGCAGTTCCCTCGGCCGTGTCTCCGCCTTATCTCTCGGCCCTAACCTCTCCGGTTCACTA
TCCCCATCCATCTCCAACCTAACCC
>TRINITY_DN42794_c0_g2_i1 len=224 path=[440:0-29 447:30-65 483:66-67 485:68-70 488:71-92 510:93-93 511:94-96 514:97-117 535:118-153 571:154-180 598:181-223] [-1, 440, 447, 483, 485, 488, 510, 511, 514, 535, 571, 598, -2]
CTCCTCGGTTCGATACCCTCCCTCTCCTTCGAGTCATTTCCTTAACCAGAAACCGCTTAA
CCGGTCCTATACCAAACTCTTTCTCATCTCTCTCATACCTCCACACTCTTGACCTCAGCT
ATAACCAACTCTCAGGCTCTCTCCCTCCGTTTCTCACCACACTTCCTCGTCTCAAAGTCC
TTGTCTTAGCCTCGAACCGTTTCTCCGACAACGTTAAACCTGTC
>TRINITY_DN42754_c0_g1_i1 len=212 path=[1:0-39 18:40-48 27:49-108 87:109-117 96:118-141 120:142-151 130:152-173 152:174-190 169:191-211] [-1, 1, 18, 27, 87, 96, 120, 130, 152, 169, -2]
CTGCTGCTAGTGATGCCGATCAGAGAGACGGTTACATATCGAAAGGCACGCGTTTATAAA
GTTCAGAAGGCAACCTAGGCGTTGCAACGGCTTGAACAGGAACACGCATGTAAGTAACGA
GTCCAGGGTTTTCAGACATGTCAATCTCCTCTGGCTTAGTGCCTTGAGGCGGTGTCCAAA
CGAAATGGTGAAGCAAATGACTCATCATCGAC
>TRINITY_DN42754_c0_g1_i2 len=212 path=[2307:0-36 27:37-96 87:97-105 96:106-129 120:130-139 130:140-161 1427:162-179 1114:180-211] [-1, 2307, 27, 87, 96, 120, 130, 1427, 1114, -2]
GGTATCAATCTGGTGACGGTTACATATCGAAAGGCACGCGTTTATAAAGTTCAGAAGGCA
ACCTAGGCGTTGCAACGGCTTGAACAGGAACACGCATGTAAGTAACGAGTCCAGGGTTTT
CAGACATGTCAATCTCCTCTGGCTTAGTGCCTTGAGGCGGTGCACAACTTGGTATCAATC
TGGTGACGTCGATGATGAGTCATTTGCTTCAC
>TRINITY_DN42754_c0_g1_i3 len=224 path=[1:0-39 18:40-48 27:49-108 87:109-117 96:118-141 120:142-151 130:152-173 1427:174-191 1114:192-223] [-1, 1, 18, 27, 87, 96, 120, 130, 1427, 1114, -2]
CTGCTGCTAGTGATGCCGATCAGAGAGACGGTTACATATCGAAAGGCACGCGTTTATAAA
GTTCAGAAGGCAACCTAGGCGTTGCAACGGCTTGAACAGGAACACGCATGTAAGTAACGA
GTCCAGGGTTTTCAGACATGTCAATCTCCTCTGGCTTAGTGCCTTGAGGCGGTGCACAAC
TTGGTATCAATCTGGTGACGTCGATGATGAGTCATTTGCTTCAC
>TRINITY_DN42754_c0_g1_i4 len=206 path=[1692:0-71 1741:72-97 18:98-106 27:107-166 87:167-175 96:176-199 2172:200-205] [-1, 1692, 1741, 18, 27, 87, 96, 2172, -2]
ATAAACCACAAAAGTGAGACATGCATACAAAGAAAACAACAAGGCCATCGGCATCACTAG
CAGCAGCAGGATGTGGATCAGAGAGACGGTTACATATCGAAAGGCACGCGTTTATAAAGT
TCAGAAGGCAACCTAGGCGTTGCAACGGCTTGAACAGGAACACGCATGTAAGTAACGAGT
CCAGGGTTTTCAGACATGTCTCACTT
>TRINITY_DN42754_c0_g2_i1 len=289 path=[880:0-39 897:40-41 899:42-60 918:61-92 950:93-116 974:117-154 1012:155-256 1114:257-288] [-1, 880, 897, 899, 918, 950, 974, 1012, 1114, -2]
CCCTCCAACGCCTCTAATGCTTCCTCACAGATCCAACGCAGACGTCAAGATAGGAGGCTA
CCACATTCCCAAAGGATCAAACGTCCATGTGAACGTTTGGGCGGTGGCTAGAGACCCGAC
CGTGTGGAAAAGCCCATTAGAGTTTAGACCAGAGAGGTTCTTGGAGGAAGATGTTGACAT
GAAAGGTCATGACTTTAGGCTGCTTCCCTTTGGAGCAGGAAGAAGGGTCTGTCCCGGTGC
ACAACTTGGTATCAATCTGGTGACGTCGATGATGAGTCATTTGCTTCAC
>TRINITY_DN42754_c0_g2_i2 len=320 path=[849:0-53 880:54-70 897:71-72 899:73-91 1445:92-123 950:124-147 1371:148-185 1012:186-287 1114:288-319] [-1, 849, 880, 897, 899, 1445, 950, 1371, 1012, 1114, -2]
AATGCGTGGTTAAAGAATCATTCAGACTCCACCCTCCAACGCCTCTAATGCTTCCTCACA
GATCCAACGCAGACGTCAAGATAGGAGGCTACGACATTCCTAAAGGATCAAACGTCCATG
TGAACGTTTGGGCGGTGGCTAGAGACCCATCCGTATGGAAAAACCCATTAGAGTTTAGAC
CAGAGAGGTTCTTGGAGGAAGATGTTGACATGAAAGGTCATGACTTTAGGCTGCTTCCCT
TTGGAGCAGGAAGAAGGGTCTGTCCCGGTGCACAACTTGGTATCAATCTGGTGACGTCGA
TGATGAGTCATTTGCTTCAC
>TRINITY_DN42713_c0_g1_i1 len=242 path=[439:0-46 463:47-50 467:51-73 490:74-208 625:209-214 631:215-230 647:231-241] [-1, 439, 463, 467, 490, 625, 631, 647, -2]
GTTATACAAGTGTAGCATGCAAACATTTGTGACATCCTGCTTGTATTCCAGCGTGTCCAA
CTTCCCATCCAGACCACTAATCAAATCATTCAAAGACTGCAACTCATTCTCAAGCGAGTT
GATATCTCCACGAGCCAAGGTGACCTGGTTCTTGATTTCCTTGGAGAGATCAATCTGCTT
CTCTACCTTATCATCCATATTCTGAATCTTCTGCGACCCTTGCGGCTGCAAAAAGGCATT
TA
>TRINITY_DN42713_c0_g1_i2 len=241 path=[439:0-46 463:47-50 467:51-73 490:74-208 625:209-214 683:215-240] [-1, 439, 463, 467, 490, 625, 683, -2]
GTTATACAAGTGTAGCATGCAAACATTTGTGACATCCTGCTTGTATTCCAGCGTGTCCAA
CTTCCCATCCAGACCACTAATCAAATCATTCAAAGACTGCAACTCATTCTCAAGCGAGTT
GATATCTCCACGAGCCAAGGTGACCTGGTTCTTGATTTCCTTGGAGAGATCAATCTGCTT
CTCTACCTTATCATCCATATTCTGAATCTTCTGCGTTAAATGCCTTTTTGCAGCCGCAAG
G
>TRINITY_DN42713_c0_g2_i1 len=283 path=[467:0-45 2348:46-68 1013:69-82 1027:83-96 2418:97-120 1065:121-209 1154:210-282] [-1, 467, 2348, 1013, 1027, 2418, 1065, 1154]
GTGACATCCTGCTTGTATTCCAGCGTGTCCAACTTCCCATCCAGACAGCTCGTAATTTGC
TTGGAGATGTTGGAACTAAGGGGCTGAAAAACTTTGCGGAACAACTGCTTATAAGCAATG
ACACAGAGGGAGGAGCAACCACGGTGAGAAGAATTGGTATAACCAGGGCCAATGACAAGT
CGGGGCCGCTGTTATCAAGGGTTGCTTCAGCTGGGTGTTGATGTGGAAGTTTCCTGATGG
TGGTTGGCTTGCGGGATGTATATAAACAACAAAACTCTTATAC
>TRINITY_DN42713_c0_g3_i1 len=440 path=[2:0-134 2141:135-158 137:159-211 1993:212-230 1154:231-303 2117:304-327 1251:328-439] [-1, 2, 2141, 137, 1993, 1154, 2117, 1251, -2]
TAGTATAAGAGTTTTGTTGTTTACCTCTCCTTCCGCTAAACTATATTGGGTTTGTACTTT
GGGAATGAGAGGTAAACCAAGCAAACGAATATAAATATAAGAGAGCCTTTCTACCGTGAG
CTCACGAGACAATTTTGTATAAGAGTTTTGTTGTTTATATACATCCCGCAAGCCAACCAC
CATCAGGAAACTTCCACATCAACACCCAGCTGTTATCAAGGGTTGCTTCAGCTGGGTGTT
GATGTGGAAGTTTCCTGATGGTGGTTGGCTTGCGGGATGTATATAAACAACAAAACTCTT
ATACAAAATTGTCTCGTGAGCTCACGGTAGAAAGGCTCTCTTATATTTATATTCGTTTGC
TTGGTTTACCTCTCATTCCCAAAGTACAAACCCAATATAGTTTAGCGGAAGGAGAGGTAA
ACAACAAAACTCTTATACTA
>TRINITY_DN42713_c0_g2_i2 len=290 path=[439:0-46 463:47-50 2098:51-69 1007:70-75 1013:76-89 1027:90-103 2418:104-127 1065:128-216 1154:217-289] [-1, 439, 463, 2098, 1007, 1013, 1027, 2418, 1065, 1154]
GTTATACAAGTGTAGCATGCAAACATTTGTGACATCCTGCTTGTATTCCAGAAAGCTCGT
AATTTGCTTGGAGATGTTGGAACTAAGGGGCTGAAAAACTTTGCGGAACAACTGCTTATA
AGCAATGACACAGAGGGAGGAGCAACCACGGTGAGAAGAATTGGTATAACCAGGGCCAAT
GACAAGTCGGGGCCGCTGTTATCAAGGGTTGCTTCAGCTGGGTGTTGATGTGGAAGTTTC
CTGATGGTGGTTGGCTTGCGGGATGTATATAAACAACAAAACTCTTATAC
>TRINITY_DN42713_c0_g2_i3 len=302 path=[2306:0-41 967:42-43 969:44-63 989:64-81 1007:82-87 1013:88-101 1027:102-115 2418:116-139 1065:140-228 1154:229-301] [-1, 2306, 967, 969, 989, 1007, 1013, 1027, 2418, 1065, 1154]
CCCCTTAGTTCCAACATCTCCAAACTGCCTGACATGGAGCAGCTTCAACTGCCTGTAAAC
CAGAAAGCTCGTAATTTGCTTGGAGATGTTGGAACTAAGGGGCTGAAAAACTTTGCGGAA
CAACTGCTTATAAGCAATGACACAGAGGGAGGAGCAACCACGGTGAGAAGAATTGGTATA
ACCAGGGCCAATGACAAGTCGGGGCCGCTGTTATCAAGGGTTGCTTCAGCTGGGTGTTGA
TGTGGAAGTTTCCTGATGGTGGTTGGCTTGCGGGATGTATATAAACAACAAAACTCTTAT
AC
>TRINITY_DN42738_c0_g1_i1 len=224 path=[1604:0-77 1659:78-196 2433:197-214 1912:215-223] [-1, 1604, 1659, 2433, 1912, -2]
TTCAGACGTGGAATAAAGCTTGTTGTCTGCGATTAATATGGCTTCTCTTCTTCAGACCGG
ACTCTGTATGGGTCACCCCTTGATTCATCTGAGAATACAAAATGGAGAATGTGGCAGATT
CTGGATTGACAATTGGAGTCTTTATGGGAGTTTGCGAGAATATTTGGATGGTGGTAGATC
ACGACTTGGAATTCCATTACGATAAAGAGAGGCCAGTGTTGCAT
>TRINITY_DN42738_c0_g1_i2 len=225 path=[1604:0-77 1659:78-196 1778:197-204 1214:205-224] [-1, 1604, 1659, 1778, 1214, -2]
TTCAGACGTGGAATAAAGCTTGTTGTCTGCGATTAATATGGCTTCTCTTCTTCAGACCGG
ACTCTGTATGGGTCACCCCTTGATTCATCTGAGAATACAAAATGGAGAATGTGGCAGATT
CTGGATTGACAATTGGAGTCTTTATGGGAGTTTGCGAGAATATTTGGATGGTGGTAGATC
ACGACTTGGAATTCCATAAGATGCAACACTGGCCTCTCTTTATCG
>TRINITY_DN42738_c0_g1_i3 len=341 path=[1604:0-77 1659:78-196 1778:197-204 1785:205-331 1912:332-340] [-1, 1604, 1659, 1778, 1785, 1912, -2]
TTCAGACGTGGAATAAAGCTTGTTGTCTGCGATTAATATGGCTTCTCTTCTTCAGACCGG
ACTCTGTATGGGTCACCCCTTGATTCATCTGAGAATACAAAATGGAGAATGTGGCAGATT
CTGGATTGACAATTGGAGTCTTTATGGGAGTTTGCGAGAATATTTGGATGGTGGTAGATC
ACGACTTGGAATTCCATAAGATGCACAACTAGCCAAGCACGAAAACTTTGTCGTGGGATG
CTTCGAGAGGTCCAAACTGCCGATGACCAATCAACCTCCTGGATTTCTCCTCGCAGGAAT
CCTCCACGCTCCATTACGATAAAGAGAGGCCAGTGTTGCAT
>TRINITY_DN42738_c0_g2_i1 len=287 path=[1:0-198 177:199-230 209:231-286] [-1, 1, 177, 209, -2]
AAACTAGCGTAAGGAATTACAAATGATAGCATAGGCTTTTTATATGGAGGCGCCGGCAGC
TGAGAAAGGAGAGAAAATCTAGGGCAAACCCCTGAAATCTTGGAGGTTTCCTTAATAGTC
GGGAACAGTCAGTCGCTTGCTCTTTTTGGGAACAACCTTCGGATTGATCCGACTAGCTGT
TATGCGTTAGATATTCCAAAATGACTTCTTCCTTCATGGCACTCTCTTCTTTACTCTTTC
ACCTGCTCCAAACCTTTCCTTTTCTGATGATCTACTGATCTTCATCG
>TRINITY_DN42735_c0_g1_i1 len=282 path=[453:0-45 831:46-46 832:47-76 1007:77-147 1413:148-165 400:166-181 416:182-189 499:190-227 537:228-229 539:230-236 546:237-281] [-1, 453, 831, 832, 1007, 1413, 400, 416, 499, 537, 539, 546, -2]
TCCTTTCTTATCATGGGCTTATTTGTGGGTACAATTGTAGTTTTCAGCTTGTATATGCTC
TCAAATTCTGCACTCTCGGTTGATGCAGTACCAGTCATCCCGCAAAGTTTCGGGAACTGG
AGAAAGAAATTTTGATAACTAATGGATGAGTCAGATGTGGTTTTCAAGGCAGTTAATGGC
AAATGGCGGGCAGTGGTGGTGGAAATTTCTAGAATGCATAAGACTGGTAGAGCTGTGCTG
GTTGGTACAACCAGCGTTGAGCAGAGTGACGAGCTTTCTCAA
>TRINITY_DN42735_c0_g1_i2 len=202 path=[378:0-38 1628:39-56 831:57-57 832:58-87 1007:88-158 1078:159-161 1081:162-175 1095:176-201] [-1, 378, 1628, 831, 832, 1007, 1078, 1081, 1095, -2]
CAAATAAGCCCATGATAAGAAAGGATGAGTCAGATGTGGGTACAATTGTAGTTTTCAGCT
TGTATATGCTCTCAAATTCTGCACTCTCGGTTGATGCAGTACCAGTCATCCCGCAAAGTT
TCGGGAACTGGAGAAAGAAATTTTGATAACTAATGGATGCCAGTGTAATAGATTCATTCT
GAATTGGCAAGCCTTCTTTTGC
>TRINITY_DN42782_c0_g1_i1 len=212 path=[144:0-86 2200:87-107 1511:108-132 1536:133-211] [-1, 144, 2200, 1511, 1536, -2]
AGCATCTCCAAGAAAGCAACGCTTCTTTTTGAGTTGTCCGAAGAAGCTGGTTGGCACGAC
TCGATCCTAGCTGAGTGATATGGAACAAATACGTGGGCCGACACTAGAAACTTCTCACCA
CCAGAGAGTGTTCATGCGCTGCGACGTCAACTTCGACACAACCTTGTATGGTCGTAACCT
CAACTCGTTCATTGGTCGAGCTGCTCACATCG
>TRINITY_DN42782_c0_g2_i1 len=270 path=[427:0-26 431:27-54 459:55-104 509:105-169 2624:170-193 598:194-230 635:231-231 636:232-264 669:265-269] [-1, 427, 431, 459, 509, 2624, 598, 635, 636, 669, -2]
AACCCAAGTGTGGACCCGAAAGCGATAGATATGTGTGTAGATACTTCCTGTATGGCTCCA
TCAAACTATCTGCTAGTGCGGCTCTGATGATGACATTGCCGATTGAATGTCCAACAAAAC
TCAGCTTAACGTTTTTCAAGCGACCGTATTTGGCATGTTTATCCATTTTCCTCTTGAAGA
AAGAGACAACTTCATGTGCAAGCCTCTGTCCCATTTCCCTGAAATCTCCATGTGTTTTAT
CCTCATTTGCCTCGGACATGAGACACTCTA
>TRINITY_DN42782_c0_g2_i2 len=270 path=[427:0-26 2101:27-104 509:105-169 2624:170-193 598:194-230 635:231-231 636:232-264 669:265-269] [-1, 427, 2101, 509, 2624, 598, 635, 636, 669, -2]
AACCCAAGTGTGGACCCGAAAGCGATATGTACGTATGTAGATACTTCCTGTATGGATCCA
TCAAACTATCTGCTAGTGCAGTTCTGATGATGACATTGCCGATTGAATGTCCAACAAAAC
TCAGCTTAACGTTTTTCAAGCGACCGTATTTGGCATGTTTATCCATTTTCCTCTTGAAGA
AAGAGACAACTTCATGTGCAAGCCTCTGTCCCATTTCCCTGAAATCTCCATGTGTTTTAT
CCTCATTTGCCTCGGACATGAGACACTCTA
>TRINITY_DN42782_c0_g3_i1 len=258 path=[427:0-26 431:27-54 1933:55-57 2221:58-79 1199:80-115 1615:116-143 1643:144-215 2388:216-256 1756:257-257] [-1, 427, 431, 1933, 2221, 1199, 1615, 1643, 2388, 1756, -2]
AACCCAAGTGTGGACCCGAAAGCGATAGATATGTGTGTAGATACTTCCTGTATGGTCCCA
CACTTGGGTTATCTATACAGTTCAAACTCCTTGTTTAATTCTGGACTTTGGCTCCTGAAG
ATGCTGAAGAGCACTCAGGTTATTCATCAGCTTACGCTCACTGATGATCCTGATCTTCAG
AATACTTTCTTTTACAAGCTCTGCAAGCAAAAGACTCTTGACGGTTTCAAGAACATAATT
CTCCTGTCTTCACCTCAG
>TRINITY_DN42782_c0_g4_i1 len=234 path=[144:0-86 208:87-100 222:101-172 2523:173-192 1264:193-233] [-1, 144, 208, 222, 2523, 1264, -2]
AGCATCTCCAAGAAAGCAACGCTTCTTTTTGAGTTGTCCGAAGAAGCTGGTTGGCACGAC
TCGATCCTAGCTGAGTGATATGGAACATACCCATCCTGAGGAGATGACAGGAGAATAATA
TTCTTGAAACTGTCCAGCGTCTTTTGCTTACAGAGCTTGTAAAAGAAAGTGTTGAAGAGT
ACTCAGGTTATTCATCAGCTCACGCTCACTGATGATCCTGATCTCCAGAACACT
>TRINITY_DN42725_c0_g1_i1 len=352 path=[1267:0-26 2945:27-28 2947:29-29 2948:30-50 1295:51-51 1296:52-55 1300:56-58 1303:59-59 1304:60-84 1329:85-123 1368:124-152 1397:153-170 1415:171-173 1418:174-191 1436:192-280 1368:281-309 1397:310-327 1415:328-330 4232:331-351] [-1, 1267, 2945, 2947, 2948, 1295, 1296, 1300, 1303, 1304, 1329, 1368, 1397, 1415, 1418, 1436, 1368, 1397, 1415, 4232, -2]
AATTGGTACCTTCCCACCCTTGATATCATCGACCGTGACAAAAGAAGGATGAAGCAAAAC
ATCTGCTTGAACAAGCTCTTGCTTAGACAATTCCACCACCACTTTTGCACCCCAACACAT
CCCTGCAGCTCCAATAGCAGTTATGCCTTTGGTCTTTATGGCTTCAATTACTGGCTTTGT
GTCTTCAAATCCCTTATCAGCGCCATGGTCTTTGATCCAGAGAGAGATGGGTCTCTCCTG
ATTACTTCTATGGAGATCCTTTTGCACCCCAACACATCCCTGCAGCTCCAATAGCAGTTA
TGCCTTTGGTCTTTATGGCTTCAATTACTGGATTTGAAGACACAAAGCCAGT
>TRINITY_DN42707_c0_g1_i1 len=221 path=[1178:0-53 62:54-122 131:123-148 157:149-173 182:174-180 189:181-205 214:206-219 1603:220-220] [-1, 1178, 62, 131, 157, 182, 189, 214, 1603, -2]
TTGTATGGAAGAATATTTTACATTCAAGAGTTTCTGGAATCTGACGCACAAATCCACACA
AGAGAAGATATAGCACTCGAGCAAAAAAACATAACATAAAAGCAGATCACCGGTAACGAC
GGAGAGAGAGGGAGTTGTTCTTCTTCCAGGTAGCCCTGCGGGAAGGTCTGTTCTTGTGGT
TTCTGTGACCCTTTCCACGAAGACCACGATTCTTCTTTCCC
>TRINITY_DN42707_c0_g1_i2 len=380 path=[606:0-67 651:68-234 818:235-244 828:245-262 1284:263-298 1320:299-299 2421:300-323 1345:324-337 921:338-343 927:344-346 930:347-358 942:359-359 2258:360-379] [-1, 606, 651, 818, 828, 1284, 1320, 2421, 1345, 921, 927, 930, 942, 2258, -2]
AAGGAAACAGAACGCTTGCTCCTCTGGAACTTGAGTTGAGTAACTCCCTGGTTTGTGGGT
TTACCATAGACAATACCCTTAGGAACTGGCCTCTTGCGTCCTCCACGTCTCACACGCACA
CGGTAGACAACAAACCAGGGAGTGACACAGCTCAAATTCCAGCGCAGCAAGAGATCTGTT
GCTGAGGAACGTGCTGGTCGCAAACTTGGTGGCCTTAGAGTCGTTAACTCCTACTGGCTC
AATGAGGACTCTACCTACAAGTATTACGAGATTATACTTGTGGACCCTGCACACAATGCC
GTCCGAAATGATCCGAGGATCAACTGGATCTGCAACCCAGTGCACAAGCACAGAGAACTC
TGAGGTGAGCCCTCTGAGTT
>TRINITY_DN42707_c0_g1_i3 len=402 path=[606:0-67 651:68-234 818:235-244 828:245-262 846:263-304 888:305-319 903:320-337 921:338-343 927:344-346 1549:347-370 1573:371-401] [-1, 606, 651, 818, 828, 846, 888, 903, 921, 927, 1549, 1573, -2]
AAGGAAACAGAACGCTTGCTCCTCTGGAACTTGAGTTGAGTAACTCCCTGGTTTGTGGGT
TTACCATAGACAATACCCTTAGGAACTGGCCTCTTGCGTCCTCCACGTCTCACACGCACA
CGGTAGACAACAAACCAGGGAGTGACACAGCTCAAATTCCAGCGCAGCAAGAGATCTGTT
GCTGAGGAACGTGCTGGTCGCAAACTTGGTGGCCTTAGAGTCGTTAACTCCTACTGGCTC
AATGAGGACTCTACCTACAAGTACTACGAGATTATTCTTGTGGACCCTGCACACAATGCT
GTCCGAAATGATCCAAGGATCAACTGGATCTGCAACCCAGTGCACAAACACAGAGAACTG
AGAGGGCTCACCTCAGAGGGAAAGAAGAATCGTGGTCTTCGT
>TRINITY_DN42707_c0_g1_i4 len=401 path=[31:0-53 62:54-122 131:123-148 157:149-173 182:174-180 2022:181-205 214:206-219 228:220-235 2217:236-255 818:256-265 828:266-283 1284:284-319 1320:320-320 2421:321-344 1345:345-358 921:359-364 927:365-367 930:368-379 942:380-380 2258:381-400] [-1, 31, 62, 131, 157, 182, 2022, 214, 228, 2217, 818, 828, 1284, 1320, 2421, 1345, 921, 927, 930, 942, 2258, -2]
GAATGTAAAATATTCTTCCATACAAATGAAATTCTGGAATCTGACGCACAAATCCACACA
AGAGAAGATATAGCACTCGAGCAAAAAAACATAACATAAAAGCAGATCACCGGTAACGAC
GGAGAGAGAGGGAGTTGTTCTTCTTCCAGGTAGCCCTGCGGGAAGGTCTGTTCTTGTGGT
TGTTGTGACCCTTTCCACGAAGACCACGATTCTTCTTTCCTTCTGAGGTGAGCCCTTAGA
GTCGTTAACTCCTACTGGCTCAATGAGGACTCTACCTACAAGTATTACGAGATTATACTT
GTGGACCCTGCACACAATGCCGTCCGAAATGATCCGAGGATCAACTGGATCTGCAACCCA
GTGCACAAGCACAGAGAACTCTGAGGTGAGCCCTCTGAGTT
>TRINITY_DN42707_c0_g1_i5 len=423 path=[31:0-53 62:54-122 131:123-148 157:149-173 182:174-180 2022:181-205 214:206-219 228:220-235 2217:236-255 818:256-265 828:266-283 846:284-325 888:326-340 903:341-358 921:359-364 927:365-367 1549:368-391 1573:392-422] [-1, 31, 62, 131, 157, 182, 2022, 214, 228, 2217, 818, 828, 846, 888, 903, 921, 927, 1549, 1573, -2]
GAATGTAAAATATTCTTCCATACAAATGAAATTCTGGAATCTGACGCACAAATCCACACA
AGAGAAGATATAGCACTCGAGCAAAAAAACATAACATAAAAGCAGATCACCGGTAACGAC
GGAGAGAGAGGGAGTTGTTCTTCTTCCAGGTAGCCCTGCGGGAAGGTCTGTTCTTGTGGT
TGTTGTGACCCTTTCCACGAAGACCACGATTCTTCTTTCCTTCTGAGGTGAGCCCTTAGA
GTCGTTAACTCCTACTGGCTCAATGAGGACTCTACCTACAAGTACTACGAGATTATTCTT
GTGGACCCTGCACACAATGCTGTCCGAAATGATCCAAGGATCAACTGGATCTGCAACCCA
GTGCACAAACACAGAGAACTGAGAGGGCTCACCTCAGAGGGAAAGAAGAATCGTGGTCTT
CGT
>TRINITY_DN42707_c0_g1_i6 len=272 path=[1657:0-168 1320:169-169 2421:170-193 1345:194-207 921:208-213 927:214-216 930:217-228 2173:229-240 1573:241-271] [-1, 1657, 1320, 2421, 1345, 921, 927, 930, 2173, 1573, -2]
GGGAGAGAGAGTTGTTCTTCTTTCCCTCCGACGTAAGTCCTCTGAGCTCACGGTGTTTGT
GAACCGGGTTGCAGATCCAGTTGATTCTCGGGTCATTACGCACAGCATTGTGTGCCGGGT
CGACCTACAAGTACTACGAGATTATCCTTGTGGACCCTGCACACAATGCCGTCCGAAATG
ATCCGAGGATCAACTGGATCTGCAACCCAGTGCACAAGCACAGAGAACTGAGAGGGCTCA
CCTCAGAGGGAAAGAAGAATCGTGGTCTTCGT
>TRINITY_DN42767_c0_g1_i1 len=226 path=[1:0-136 115:137-160 830:161-181 467:182-225] [-1, 1, 115, 830, 467, -2]
TTTCCAAAACGCAGGGATGTGATGCACAAGCACAGCGGTCATTATTTTGATGTATCTTCC
CTTCAAACCGTCAATCTCTTCGCTGGGAAACTCCACTGATTGTGGGTCAACTTGAACTTC
ATTATTTTCATTAGAAGAGGCAGCATCTGAATATGGAACGAAATTTTGCGGAATGAGACT
CATGAGAGAGCCATCTCGGATGCGAAGTGGCAACAGATTCAACAAA
>TRINITY_DN42767_c1_g1_i1 len=443 path=[1078:0-70 1126:71-102 1667:103-120 216:121-171 267:172-252 348:253-257 353:258-380 476:381-383 1447:384-407 503:408-428 524:429-437 533:438-442] [-1, 1078, 1126, 1667, 216, 267, 348, 353, 476, 1447, 503, 524, 533, -2]
ACTCATAAAGGGGCGGAGAATGCATGATTCATCAAAATCACAAAATGTGCTGTGAACCTT
AGCTTCATAGACAGATATAGTCTTGCGTATCATGGCAGCAACTCATTCTTTGGAAGAAGT
TGCTGCCATGATACGCAAGACTATATCTGTCTATGAAGCTAAGGTTCACAGCACATTTTG
TGATTTTGATGAATCATGCATTCTCCGCCCCTTTATGAGTGATGCCATTAACGAAGTATC
AAAAGCATGTCAATCTTTTGAAACCAAAGATTCAGCTCCCCACAGTGCTGTTGTCGCACT
AAGAAAAGTCCAGGCGGAAATCACTAAGATTTATATCCAAAGGCTTTGCTCTTGGATGAG
GGCATCCACGGAAGGAATATCAAAAGAGGAGACGTGGGTCCCTGTTTCTATTCTCGAAAG
GAATAGATCTCCATATGCCATCT
>TRINITY_DN42767_c1_g1_i2 len=288 path=[1316:0-30 1324:31-32 1326:33-39 1333:40-72 1366:73-97 348:98-102 353:103-225 476:226-228 1447:229-252 503:253-273 524:274-282 533:283-287] [-1, 1316, 1324, 1326, 1333, 1366, 348, 353, 476, 1447, 503, 524, 533, -2]
ATATGATGCACAAGCACAGCAGTCAACCTTTTGATGTATCATGCATTCTCCGCCCATTTA
TGAGTGATGCCATTCACGAAGTATCAAAAGCATGTCAATCTTTTGAAACCAAAGATTCAG
CTCCCCACAGTGCTGTTGTCGCACTAAGAAAAGTCCAGGCGGAAATCACTAAGATTTATA
TCCAAAGGCTTTGCTCTTGGATGAGGGCATCCACGGAAGGAATATCAAAAGAGGAGACGT
GGGTCCCTGTTTCTATTCTCGAAAGGAATAGATCTCCATATGCCATCT
>TRINITY_DN42767_c1_g2_i1 len=215 path=[75:0-48 101:49-50 103:51-77 130:78-95 148:96-133 186:134-163 216:164-214] [-1, 75, 101, 103, 130, 148, 186, 216, -2]
TGACTGCTGTGCTTGTGCATCATATCCCTTTGTTTTGGAAAACAGCTATATCAGTTTTCA
GTGGAAAATTTGCCAAGTCCTCCCAAGTTACTGATAGTTCAGCCAATAAAGCTGAGGAGA
AAGTCACAGAGGCAAGGTACTCAACTCATTCTTTGGAAGAAGTTGCTGCCATGATACGCA
AGACTATATCTGTCTATGAAGCTAAGGTTCACAGC
>TRINITY_DN42767_c1_g2_i2 len=216 path=[1316:0-30 1324:31-32 1734:33-51 103:52-78 130:79-96 148:97-134 186:135-164 216:165-215] [-1, 1316, 1324, 1734, 103, 130, 148, 186, 216, -2]
ATATGATGCACAAGCACAGCAGTCAACCTTTTGTTTTGGAAAACAGCTATATCAGTTTTC
AGTGGAAAATTTGCCAAGTCCTCCCAAGTTACTGATAGTTCAGCCAATAAAGCTGAGGAG
AAAGTCACAGAGGCAAGGTACTCAACTCATTCTTTGGAAGAAGTTGCTGCCATGATACGC
AAGACTATATCTGTCTATGAAGCTAAGGTTCACAGC
>TRINITY_DN42715_c0_g1_i1 len=234 path=[688:0-33 1462:34-54 301:55-57 304:58-61 308:62-115 362:116-152 399:153-233] [-1, 688, 1462, 301, 304, 308, 362, 399, -2]
TTTTAACCTGTATAACACTATGAGCAGCGAATCTATGCATATAGAAGGAGCAGATGTCAT
AGAGCATATCATTGATCATTTCCATCCCTAAATCAGTATAATTTTCATCACCCACGAGTC
TGGGACACAACAACTAAGGACTGATTGACGTCAGTTATGACCAGTTCACATGATACATGA
TGTTAGCAACAAAGGAAATTTTGTTCATTTCAATTGTATCATGTATTCATGGAT
>TRINITY_DN42715_c0_g1_i2 len=230 path=[273:0-27 278:28-47 298:48-50 301:51-53 304:54-57 308:58-111 362:112-148 399:149-229] [-1, 273, 278, 298, 301, 304, 308, 362, 399, -2]
CATAGTGTTATACAGGTTAAAAGCGAAACTATGCATATAGAAGGAGCAGATGTCATAGAG
CATATCATTGATCATTTCCATCCCTAAATCAGTATAATTTTCATCACCCACGAGTCTGGG
ACACAACAACTAAGGACTGATTGACGTCAGTTATGACCAGTTCACATGATACATGATGTT
AGCAACAAAGGAAATTTTGTTCATTTCAATTGTATCATGTATTCATGGAT
>TRINITY_DN42715_c0_g1_i3 len=263 path=[685:0-25 688:26-36 699:37-40 703:41-50 713:51-59 1330:60-80 298:81-83 301:84-86 304:87-90 308:91-144 362:145-181 399:182-262] [-1, 685, 688, 699, 703, 713, 1330, 298, 301, 304, 308, 362, 399, -2]
CGCTTTTAACCTGTATAACACTATGAGCAGCGAATCTCTGCCTACTACTGTGAAAGCTAA
ACTATGCATATAGAAGGAGCAGATGTCATAGAGCATATCATTGATCATTTCCATCCCTAA
ATCAGTATAATTTTCATCACCCACGAGTCTGGGACACAACAACTAAGGACTGATTGACGT
CAGTTATGACCAGTTCACATGATACATGATGTTAGCAACAAAGGAAATTTTGTTCATTTC
AATTGTATCATGTATTCATGGAT
>TRINITY_DN42715_c0_g2_i1 len=255 path=[1256:0-75 761:76-96 782:97-97 1027:98-165 59:166-175 69:176-210 104:211-226 1125:227-242 1141:243-254] [-1, 1256, 761, 782, 1027, 59, 69, 104, 1125, 1141, -2]
ATCTTCTTTGACTCTCAATATTTCTTCAGGAGAGTGGATCTTGGTTGGTTTCCTGAGACA
GTGGAGAGTCCTTTGATCATTTCTTCTTCAATGTCGTTTAAATGATGTTCACCTTCTGGT
ACGTCCTCAGCTTCTATTAGACCTGACAGTGAATTGCCTAAGTGGGAAGATTCTCTGGAC
GAGAAGTATCCTCATATTGTTTACGAAGAACTCTGCAAGTCATGTGACGGTGACGACGTA
CCAGAAGGCGAAAAT
>TRINITY_DN42726_c0_g1_i1 len=207 path=[597:0-25 221:26-26 600:27-43 127:44-44 128:45-137 221:138-138 222:139-206] [-1, 597, 221, 600, 127, 128, 221, 222, -2]
TCCTTAAGACTCGGAGATGACCAAGGATGAAATTACTACTTCAGCAGATTCATCGTCGAA
GTACACATCATCATCATCTCTGTCGAGAGCATTGTGATCCTCTTCATTGTCATCGTTAAG
ACTCGGAGATGACCAAGGAAGCTTGTTTACAAATTCAGATTGGTTCACATTCCAAGACAA
CAGGTTCGGCAGCACGCCCTGCAACGT
>TRINITY_DN42726_c0_g1_i2 len=312 path=[1:0-40 19:41-139 118:140-148 127:149-149 128:150-242 221:243-243 222:244-311] [-1, 1, 19, 118, 127, 128, 221, 222, -2]
GCTACTGCTGCTGCTATTGTTGGCATTTGAGTTTCCGTTCATGTTAACGTCTTCGCTGAA
CGTGTGGTCTTGGAATGTGAACCAGTCCGAGTTTGTGAGCAAGCTTCCTTGGTCATCTCC
AAGTCTCAAGGATGAAATTACTACTTCAGCAGATTCATCGTCGAAGTACACATCATCATC
ATCTCTGTCGAGAGCATTGTGATCCTCTTCATTGTCATCGTTAAGACTCGGAGATGACCA
AGGAAGCTTGTTTACAAATTCAGATTGGTTCACATTCCAAGACAACAGGTTCGGCAGCAC
GCCCTGCAACGT
>TRINITY_DN42726_c1_g1_i1 len=459 path=[383:0-53 414:54-57 2743:58-75 892:76-83 900:84-103 920:104-132 949:133-217 1034:218-220 2091:221-253 1070:254-276 2053:277-314 1124:315-321 1131:322-450 1260:451-451 1260:452-452 1260:453-453 1260:454-454 1260:455-455 1260:456-456 1260:457-457 1260:458-458] [-1, 383, 414, 2743, 892, 900, 920, 949, 1034, 2091, 1070, 2053, 1124, 1131, 1260, 1260, 1260, 1260, 1260, 1260, 1260, 1260, -2]
CTTCTCGAACAGTGATCTTTCCGTAGGGGACGACGACCCGTTTGGAATCACAGGTTCGAG
AAGGATGTGGAGTTTGTGGGGGTGGAAGCAGAAGGGACAGAGAAAGCGATGGAGCAAGCG
ATGAAAGAAGGGATAGTAGGAGAAGCTGGAGCGATGAAGAGAAACATGGAGACGGGTGAA
GACAGCCAAAAGGCAGAGGAGGAAAGTTCAGGAGGAGAGAATGAGTTCAATGATAACAAC
TACTGGAAAGTGGATCAAGATGTCGGAGTTTTGGAGTGATTGTTAGTTTATCTTGTACAG
TGTGATTTTGTATGAGAGTGTTATGTAAGAACACTTTTTAAGTTGAAATTTGGTGTAAGA
GTTTGAAAAAAACATGTTCCTGTCTTGTTAGGTATCTGTTTTATAAAATATAGACCTAAC
TTCAAACTAAAAAAAAAAAAAAAAAAAAAAAAAAAAAAA
>TRINITY_DN42726_c1_g2_i1 len=267 path=[1807:0-179 920:180-208 2651:209-244 2520:245-266] [-1, 1807, 920, 2651, 2520, -2]
AGTCACTAGCTCCGGTCTGAGCCCATCCATCGATGTACCAATGCTGGAAGCGGAACTAGT
TATTGCAAACGGTTCACCAACATCTGGAAGCAGAAGCTCGCCTCCTCCTCCGGGGGTGGT
AAGAGCATTGTTTGAAGAGGATGTGGAGTTTGTGGGAGTGGAAGCAGAAGGGACAGAGAA
AGCGATGGAGCAAGCGATGAAAGAAGGGACAGTAGGAGAAGCTGATGATGACAGCAAAAA
CATGATGAACCTCGACATACCAACGCC
>TRINITY_DN42726_c1_g3_i1 len=360 path=[1:0-23 1:24-24 1:25-25 1:26-26 1:27-27 1:28-28 1:29-29 1:30-30 2:31-159 131:160-166 2015:167-204 169:205-227 2124:228-260 225:261-263 228:264-348 313:349-359] [-1, 1, 1, 1, 1, 1, 1, 1, 1, 2, 131, 2015, 169, 2124, 225, 228, 313, -2]
TTTTTTTTTTTTTTTTTTTTTTTTTTTTTTTAGTTTGAAGTTAGGTCTATATTTTATAAA
ACAGATACCTAACAAGACAGGAACATGTTTTTTTCAAACTCTTACACCAAATTTCAACTT
AAAAAGTGTTCTTACATAACACTCTCATACAAAATCACACTGTACAAGATAAACTAACAA
TCACTCCAAAACTCCGACATCTTGATCCACTTTCCAGTAGTTGTTATCATTGAACTCATT
CTCTCCTCCTGAACTTTCCTCCTCTGCCTTTTGGCTGTCTTCACCCGTCTCCATGTTTCT
CTTCATCGCTCCAGCTTCTCCTACTATCCCTTCTTTCATCGCTTGCTCCATCGCTTTCTC
>TRINITY_DN42726_c1_g4_i1 len=225 path=[383:0-53 414:54-57 418:58-69 430:70-126 487:127-152 513:153-175 2583:176-191 2509:192-202 2520:203-224] [-1, 383, 414, 418, 430, 487, 513, 2583, 2509, 2520, -2]
CTTCTCGAACAGTGATCTTTCCGTAGGGGACGACGACCCGTTTGGAATCACAGGTTCGGT
TTTTGCCTCGAGCATTGGTGTGTCGAGGTTCATCACGTTTTTATTGTCCTCCTCATCATC
ATCATCATCGAGGAATGGGTTCAGACCAGTGCCACTCACTTGCATATCGGATGATGAAGA
TGATGATGACAGCAAAAACATGATGAACCTCGACATACCAACGCC
>TRINITY_DN42726_c1_g4_i2 len=285 path=[383:0-53 414:54-57 418:58-69 430:70-126 487:127-152 513:153-175 536:176-225 586:226-247 608:248-259 2786:260-284] [-1, 383, 414, 418, 430, 487, 513, 536, 586, 608, 2786, -2]
CTTCTCGAACAGTGATCTTTCCGTAGGGGACGACGACCCGTTTGGAATCACAGGTTCGGT
TTTTGCCTCGAGCATTGGTGTGTCGAGGTTCATCACGTTTTTATTGTCCTCCTCATCATC
ATCATCATCGAGGAATGGGTTCAGACCAGTGCCACTCACTTGCATATCGGATGATGGTTC
GTCCCACCCAACCCATCCGGGTGGCTGTTCTGAAAAAGCTTCTTCGACTTCAACACGTTG
GAGAAAACCGAAGAAGCTTTAGCAGACCAGTGCCACTCACTTGCC
>TRINITY_DN42726_c1_g4_i3 len=274 path=[3082:0-45 414:46-49 418:50-61 1261:62-106 2548:107-117 2559:118-129 2571:130-141 513:142-164 536:165-214 586:215-236 608:237-248 2786:249-273] [-1, 3082, 414, 418, 1261, 2548, 2559, 2571, 513, 536, 586, 608, 2786, -2]
ACAGCGATTTTTCTGTTGGGGAAGACGACCCGTTTGGAATCACAGGTTCGGTTTTTGCCT
CGGGCGTTGGTATGTCGAGGTTCATCATGTTTTTGCTGTCATCATCATCTTCATCATCAA
GGAATGGGTTCAGACCAGTGCCACTCACTTGCATATCGGATGATGGTTCGTCCCACCCAA
CCCATCCGGGTGGCTGTTCTGAAAAAGCTTCTTCGACTTCAACACGTTGGAGAAAACCGA
AGAAGCTTTAGCAGACCAGTGCCACTCACTTGCC
>TRINITY_DN42726_c1_g4_i4 len=212 path=[383:0-53 414:54-57 418:58-69 430:70-126 2933:127-148 629:149-200 726:201-211] [-1, 383, 414, 418, 430, 2933, 629, 726, -2]
CTTCTCGAACAGTGATCTTTCCGTAGGGGACGACGACCCGTTTGGAATCACAGGTTCGGT
TTTTGCCTCGAGCATTGGTGTGTCGAGGTTCATCACGTTTTTATTGTCCTCCTCATCATC
ATCATCACCGAAGAAGCTTTTTCAGAACAGCCACCCGGATGGGTTGGGTGGGACGAACCA
TCATCCGATATGCAAGTGAGTGGCACTGGTCT
>TRINITY_DN42749_c0_g1_i1 len=320 path=[1:0-202 181:203-261 240:262-277 256:278-319] [-1, 1, 181, 240, 256, -2]
CTCCACGAACCTAAGTAAAAGATCCAAGCTTCTATCTTCTTCCTCCTCCTCTTCGTGCTC
GTCTTCGTAATCCTCGTCATCGAACCCGTACTCCGGTTCCAGCCTGTCCGGGCACAGTCG
ACGAACTCATCCCTCCTGTTGATGAAATCGTGAGGTCGCCAGGAAGCGAAAAGGGAAGAA
GGAAGATCGGGGATTCTGGAGGAGAAGATTAGGGGTTTGGGAGTGAGGAGGAAGAAGGGG
AGTGGAGATCGAGTTTTGGTTGAGAGGAGAGCGAGAGAAGACGGCGATGAGATTGGTCAA
GAGAACTACTTTGAGATCCA
>TRINITY_DN42749_c1_g1_i1 len=205 path=[643:0-32 1133:33-51 158:52-55 162:56-56 163:57-119 226:120-120 227:121-148 255:149-194 301:195-204] [-1, 643, 1133, 158, 162, 163, 226, 227, 255, 301, -2]
AAGATGTAGATGGACATCAAGATCGGATTCGCTGGTTTTCTAGAATTCTTCGGGCAAGGC
AACGATTCAGACAGAGAGAGAAATGGGAGCTTCCGTACTGAGTATACAAATGCTAATGCT
GTGGATTTAGCACTATTGCTAACGCCTGTAACAGTCATTGTTCTTTTACTCTGAATCCAC
GGAAGCAGAGGGTTTAGTGAATCAT
>TRINITY_DN42749_c1_g1_i2 len=232 path=[643:0-32 1133:33-51 158:52-55 162:56-56 163:57-119 226:120-120 227:121-148 255:149-194 780:195-211 426:212-231] [-1, 643, 1133, 158, 162, 163, 226, 227, 255, 780, 426, -2]
AAGATGTAGATGGACATCAAGATCGGATTCGCTGGTTTTCTAGAATTCTTCGGGCAAGGC
AACGATTCAGACAGAGAGAGAAATGGGAGCTTCCGTACTGAGTATACAAATGCTAATGCT
GTGGATTTAGCACTATTGCTAACGCCTGTAACAGTCATTGTTCTTTTACTCTGAATCCAC
GGAAGCAGAGGGTTTCCTGTTTATCAAACCAAAGCAATGATTCACTAAACCC
>TRINITY_DN42749_c1_g1_i3 len=215 path=[119:0-57 154:58-61 158:62-65 162:66-66 163:67-129 226:130-130 227:131-158 255:159-204 301:205-214] [-1, 119, 154, 158, 162, 163, 226, 227, 255, 301, -2]
CGATCTTGATGTCCATCTACATCTTAAAGGAGGAGGAGACGCTGGTTTTCTAGAATTCTT
CGGGCAAGGCAACGATTCAGACAGAGAGAGAAATGGGAGCTTCCGTACTGAGTATACAAA
TGCTAATGCTGTGGATTTAGCACTATTGCTAACGCCTGTAACAGTCATTGTTCTTTTACT
CTGAATCCACGGAAGCAGAGGGTTTAGTGAATCAT
>TRINITY_DN42749_c1_g1_i4 len=242 path=[119:0-57 154:58-61 158:62-65 162:66-66 163:67-129 226:130-130 227:131-158 255:159-204 780:205-221 426:222-241] [-1, 119, 154, 158, 162, 163, 226, 227, 255, 780, 426, -2]
CGATCTTGATGTCCATCTACATCTTAAAGGAGGAGGAGACGCTGGTTTTCTAGAATTCTT
CGGGCAAGGCAACGATTCAGACAGAGAGAGAAATGGGAGCTTCCGTACTGAGTATACAAA
TGCTAATGCTGTGGATTTAGCACTATTGCTAACGCCTGTAACAGTCATTGTTCTTTTACT
CTGAATCCACGGAAGCAGAGGGTTTCCTGTTTATCAAACCAAAGCAATGATTCACTAAAC
CC
>TRINITY_DN42797_c0_g1_i1 len=214 path=[12:0-34 24:35-53 43:54-69 59:70-71 61:72-76 66:77-77 67:78-78 68:79-91 81:92-119 109:120-123 113:124-140 130:141-213] [-1, 12, 24, 43, 59, 61, 66, 67, 68, 81, 109, 113, 130, -2]
GTCATCTCCTACGCAAATGTAACTCAGAATAGCAACAATGAAGACAACGTAGGAGATGAC
AGTGACAACTACTACAGCTACATATAAAAGTGACATACAAAGTCATCATCATTATTTTCT
CAAGCTCTCTGCTCTTTTACCACCTTGCCGACGGTTCAAAAAGGAGAATCTCTTCTTGAG
AGGGATCACTCAATTGTATGTATGATTGAATGAA
>TRINITY_DN42797_c0_g2_i1 len=215 path=[1064:0-29 1071:30-62 1104:63-63 1635:64-111 1683:112-137 1709:138-138 2121:139-162 2723:163-179 1363:180-214] [-1, 1064, 1071, 1104, 1635, 1683, 1709, 2121, 2723, 1363, -2]
TCCAAACAAGCACGCAGGTGTCTAGGTATGTCTGCCATTCACAAGTCTCTTCTCAACCTT
TTCTATCCTTCCACAAGAAAAGCTGAATGCGAACAAGGTTAGATTTACGCCAGACGATCA
AATATTTTTCACGAACCCGGCTGTTTTCTCTTCAATTATCAGACAATAGCTGGATCAATG
CAGCAAAGTTCTTGACTGGTGCATCAGCAGTTGGA
>TRINITY_DN42778_c0_g1_i1 len=215 path=[1:0-45 24:46-150 129:151-154 133:155-160 139:161-214] [-1, 1, 24, 129, 133, 139, -2]
GATTGTATCCGGATATGAAAACACCATCAGCTGGAACTCGATCACCAATAGATAGATGAA
CCACATCTCCAACAACCAAGTCATCGATAGAGACCTCTTGTCTATTCCCATCTCTTGTGA
CTTGAATATTGATTTTCTTCTTCTCTCTATCCAAATCTCTGAACTGGAGAGACTGTCTGT
AGTCGCTGATAGCAGTGACCATAACCACCAAGATT
>TRINITY_DN42778_c0_g1_i2 len=226 path=[868:0-105 24:106-210 966:211-225] [-1, 868, 24, 966, -2]
AGATGCTGGTGACATGTGATGGCTCACTCTCTCCGGATAAGCTTGACTCGTCAATCTCCA
GATTGTATCCGGATATGAAAACCCCATCAGCTGGAACTCGATCACCAATAGATAGATGAA
CCACATCTCCAACAACCAAGTCATCGATAGAGACCTCTTGTCTATTCCCATCTCTTGTGA
CTTGAATATTGATTTTCTTCTTCTCTCTATCACAAACCTTACGCAC
>TRINITY_DN42778_c0_g1_i3 len=216 path=[1:0-45 24:46-150 129:151-154 1137:155-171 241:172-215] [-1, 1, 24, 129, 1137, 241, -2]
GATTGTATCCGGATATGAAAACACCATCAGCTGGAACTCGATCACCAATAGATAGATGAA
CCACATCTCCAACAACCAAGTCATCGATAGAGACCTCTTGTCTATTCCCATCTCTTGTGA
CTTGAATATTGATTTTCTTCTTCTCTCTATCCAAAGGGAATGTACGATGGAACAGGAATC
TTGCTAAGTATAATCTTGGTGGTTATGGTCACTGCT
>TRINITY_DN42778_c1_g1_i1 len=206 path=[1390:0-35 1113:36-43 1120:44-55 1441:56-78 1285:79-92 1299:93-95 1302:96-148 861:149-163 876:164-171 884:172-183 896:184-205] [-1, 1390, 1113, 1120, 1441, 1285, 1299, 1302, 861, 876, 884, 896, -2]
GTAGTCGCTGATGGCAGTAACCATGACGACCAAGAGTATACTCAGCAAGATCCCTGCCCC
ATCAGGGAAAAGATCTTTGGAGAAAACCGTTACGCTGAGAAACCACCGAGGTCGTTCTTG
ATGTTCGTCTGGGAAGCTCTCCAAGACATAACCCTCATCATCCTTATGGTCTGCGCTGTA
GTATCAATAGGCGTTGGTGTTGCCAC
>TRINITY_DN42798_c0_g1_i1 len=203 path=[1257:0-46 674:47-49 677:50-55 683:56-73 701:74-102 730:103-115 743:116-120 748:121-133 761:134-136 2:137-137 3:138-182 1731:183-202] [-1, 1257, 674, 677, 683, 701, 730, 743, 748, 761, 2, 3, 1731, -2]
GTACCAGTGATGTCAATCTTATGGGAGATGCCAACAGAAGTGAGTTCCTTAGAGATCACT
TTGGTTGCTTCCTCGAACTGTTGGTTCTGAACAAGCGGGAAAACCGTGCACTTGATGGGA
GCCACAAGAGGAGGGAAACGGAAAACGTTCAACTGCTCGTCCCCTGCCTTGCTTGGCCTT
GTGGCAGTTCATCAGGCGTGCAG
>TRINITY_DN42798_c0_g2_i1 len=276 path=[435:0-74 1427:75-87 1440:88-113 526:114-128 541:129-132 1367:133-162 575:163-168 581:169-201 614:202-204 617:205-237 650:238-249 1692:250-268 999:269-275] [-1, 435, 1427, 1440, 526, 541, 1367, 575, 581, 614, 617, 650, 1692, 999, -2]
CAGCAGAAGAGTGGTGAGGGAACCTAGCCCAGACGTCTTGCCATGTCATCTTCCCCTCCG
CGACTGAGCTCACCACAGAGGCTGCCTCTTTCAAGCTAACTCTGACTTGGTCTTTGCTGT
CTCTTTCTCTGATTGTCACCGATGTATCCGAGTCCACTGTTATTGCAAACGGCACTCCTA
GCTCATCCGTTCTCGCATACCTTTTGCCTATCGATGTACCAGTGATGTCAATCTTATGTG
AGATGCCAACCAAAGTCATTTCCAAGGAACTCACTT
>TRINITY_DN42798_c0_g2_i2 len=203 path=[435:0-74 1427:75-87 1651:88-98 511:99-113 526:114-128 541:129-132 545:133-156 569:157-162 575:163-168 867:169-180 879:181-202] [-1, 435, 1427, 1651, 511, 526, 541, 545, 569, 575, 867, 879, -2]
CAGCAGAAGAGTGGTGAGGGAACCTAGCCCAGACGTCTTGCCATGTCATCTTCCCCTCCG
CGACTGAGCTCACCACAGAGGCTGCCTCCTCCAAGCTAACTCTGACTTGGTCTTTGCTGT
CTCTTTCTCTGATCGTCACTGATGTATCCGAGTCCACTGTTATTGCAAATGGCACTCCCA
GCTCATCAGTTCTCGCATATCTT
>TRINITY_DN42764_c0_g1_i1 len=336 path=[528:0-113 3548:114-132 475:133-161 3770:162-185 528:186-276 619:277-321 3649:322-335] [-1, 528, 3548, 475, 3770, 528, 619, 3649, -2]
GACTTAGTAAAGTTCACGCAGAGGAATATTCTGAGGATATTCCCCAAGACTACACGTATT
GACTCATCAAACTATGATCCTCTCGTTGGATGGATTCATGGTGCTCAAATGGTTAAGCAT
GAGCGAGCAGTGGCTAGAAACTCTGGCTAAGACCCGTGGACCCGACTTAGTAAAGTTCAC
GCAGAGGAATATTCTGAGGATATTCCCCAAGACTACACGTATTGACTCATCAAACTATGA
TCCTCTCGTTGGATGGATTCATGGTGCTCAAATGGTTGCCTTCAATATGCAAAGTCATGG
AAGGTTCTTGTGGATGATGCAAAACGTGTAGTCTTT
>TRINITY_DN42764_c0_g2_i1 len=627 path=[1463:0-94 1535:95-108 1099:109-109 1549:110-114 1554:115-136 1576:137-148 1588:149-186 1177:187-187 1178:188-211 1202:212-326 1843:327-597 2172:598-626] [-1, 1463, 1535, 1099, 1549, 1554, 1576, 1588, 1177, 1178, 1202, 1843, 2172, -2]
AGCAGTTCTTTAACCCTCCTTTGCGGTTTCCAGCGTGAATTGAGATCAAGTCTCTGTATT
CGACCGCTACAGTCTCCTCATCTTCTTCTTGAATCAGTTCTTCTGCATCTGCAACTTTTT
TAGCTTTTAGGGATTCATCTGTTGTTGCACTTTGAGAAACTTGGGTCTGAAGATACTCTT
TTGGTGGCTTTGTTGAGATCAAGATCTTGTTCGTGAGTGCTTCTGGTGAAGGAAAACGCT
CTTTATATTCATCCGTACATCGAAACAACGTTCCTCCAAAAGTCTGACTCACCATCTTAG
CGACTTTCTTCTGAAGATCTGGAGGCAAATGGTCTTCTAAGGTAAGTACAACAGGATACT
CAGACACCTCAAACGCGTTCTCCTTTACAGCGTTAAGACATTTCTGCAGATCTTCTCTAC
TTGTTAACGTCCCGCCATGACGAACTTCCGCTTCGGTTCCAGAGGAGTTAGGCCATAAAT
CAAGCTCGATGACACGAACTCCACTTCTAAGAGCTTTCACAATAGGTTCGGTGCTGCTTC
TACTGTTGAGTTGATTCCCAGTCAAGTAAGAGTTATGTCCCGTGTACAAGAAGTAATGCG
AGGTTTGGCAAGATATGAATCAGCCTT
>TRINITY_DN42764_c0_g2_i2 len=399 path=[1463:0-94 1535:95-108 1099:109-109 1549:110-114 1554:115-136 1576:137-148 1588:149-186 1177:187-187 1178:188-211 1202:212-326 1317:327-352 2920:353-371 23:372-372 3769:373-396 48:397-398] [-1, 1463, 1535, 1099, 1549, 1554, 1576, 1588, 1177, 1178, 1202, 1317, 2920, 23, 3769, 48, -2]
AGCAGTTCTTTAACCCTCCTTTGCGGTTTCCAGCGTGAATTGAGATCAAGTCTCTGTATT
CGACCGCTACAGTCTCCTCATCTTCTTCTTGAATCAGTTCTTCTGCATCTGCAACTTTTT
TAGCTTTTAGGGATTCATCTGTTGTTGCACTTTGAGAAACTTGGGTCTGAAGATACTCTT
TTGGTGGCTTTGTTGAGATCAAGATCTTGTTCGTGAGTGCTTCTGGTGAAGGAAAACGCT
CTTTATATTCATCCGTACATCGAAACAACGTTCCTCCAAAAGTCTGACTCACCATCTTAG
CGACTTTCTTCTGAAGATCTGGAGGCAGATGATCTTCTAAAGTAAGCACAACAAGTACTG
AAGATCTCCAGAAGTGTCTTAACGCGGTAAAGGAGAACG
>TRINITY_DN42764_c0_g2_i3 len=417 path=[1463:0-94 1535:95-108 1099:109-109 1549:110-114 1554:115-136 1576:137-148 1588:149-186 1177:187-187 1178:188-211 1202:212-326 1317:327-352 1343:353-395 2:396-416] [-1, 1463, 1535, 1099, 1549, 1554, 1576, 1588, 1177, 1178, 1202, 1317, 1343, 2]
AGCAGTTCTTTAACCCTCCTTTGCGGTTTCCAGCGTGAATTGAGATCAAGTCTCTGTATT
CGACCGCTACAGTCTCCTCATCTTCTTCTTGAATCAGTTCTTCTGCATCTGCAACTTTTT
TAGCTTTTAGGGATTCATCTGTTGTTGCACTTTGAGAAACTTGGGTCTGAAGATACTCTT
TTGGTGGCTTTGTTGAGATCAAGATCTTGTTCGTGAGTGCTTCTGGTGAAGGAAAACGCT
CTTTATATTCATCCGTACATCGAAACAACGTTCCTCCAAAAGTCTGACTCACCATCTTAG
CGACTTTCTTCTGAAGATCTGGAGGCAGATGATCTTCTAAAGTAAGCACAACAGGATATT
CAGACACAACAAACGCGTTCTCCTTTACCGCGTTAACAAGTACTGAAGATCTCCAGA
>TRINITY_DN42764_c0_g2_i4 len=280 path=[1463:0-94 1535:95-108 1099:109-109 1549:110-114 1554:115-136 1576:137-148 1588:149-186 1177:187-187 1178:188-211 3016:212-227 3683:228-247 674:248-266 3756:267-279] [-1, 1463, 1535, 1099, 1549, 1554, 1576, 1588, 1177, 1178, 3016, 3683, 674, 3756, -2]
AGCAGTTCTTTAACCCTCCTTTGCGGTTTCCAGCGTGAATTGAGATCAAGTCTCTGTATT
CGACCGCTACAGTCTCCTCATCTTCTTCTTGAATCAGTTCTTCTGCATCTGCAACTTTTT
TAGCTTTTAGGGATTCATCTGTTGTTGCACTTTGAGAAACTTGGGTCTGAAGATACTCTT
TTGGTGGCTTTGTTGAGATCAAGATCTTGTTCTTGAGTGCTTCTGGTGGATGATGCAAGG
AATGTTTAAAGCCAATGGTGGATGTGGAGACTGTAGCGAT
>TRINITY_DN42764_c0_g2_i5 len=628 path=[1463:0-94 1535:95-108 1099:109-109 1549:110-114 1554:115-136 1576:137-148 1588:149-186 1177:187-187 1178:188-211 1202:212-326 1843:327-597 2114:598-627] [-1, 1463, 1535, 1099, 1549, 1554, 1576, 1588, 1177, 1178, 1202, 1843, 2114, -2]
AGCAGTTCTTTAACCCTCCTTTGCGGTTTCCAGCGTGAATTGAGATCAAGTCTCTGTATT
CGACCGCTACAGTCTCCTCATCTTCTTCTTGAATCAGTTCTTCTGCATCTGCAACTTTTT
TAGCTTTTAGGGATTCATCTGTTGTTGCACTTTGAGAAACTTGGGTCTGAAGATACTCTT
TTGGTGGCTTTGTTGAGATCAAGATCTTGTTCGTGAGTGCTTCTGGTGAAGGAAAACGCT
CTTTATATTCATCCGTACATCGAAACAACGTTCCTCCAAAAGTCTGACTCACCATCTTAG
CGACTTTCTTCTGAAGATCTGGAGGCAAATGGTCTTCTAAGGTAAGTACAACAGGATACT
CAGACACCTCAAACGCGTTCTCCTTTACAGCGTTAAGACATTTCTGCAGATCTTCTCTAC
TTGTTAACGTCCCGCCATGACGAACTTCCGCTTCGGTTCCAGAGGAGTTAGGCCATAAAT
CAAGCTCGATGACACGAACTCCACTTCTAAGAGCTTTCACAATAGGTTCGGTGCTGCTTC
TACTGTTGAGTTGATTCCCAGTCAAGTAAGAGTTATGTCCCGTGTACAAGAAGTAATGAG
ACAAAGGCTGATTCATATCTTGCCAAAC
>TRINITY_DN42764_c0_g3_i1 len=234 path=[1108:0-40 3241:41-58 2654:59-92 387:93-158 453:159-178 473:179-180 475:181-209 3770:210-233] [-1, 1108, 3241, 2654, 387, 453, 473, 475, 3770, -2]
AGTTCTTCTGCATCTTTCACTTTTTTAGCTTTTACGGATTCTAGATGAAGATGAGGAGAC
TGTTGCCATCGAATACAGAGACCTGATCTCGATCCACGCAGGGAACCGCAAAGGAGGAAT
GAAGAACTGCTTGAATGGGGATCCTAACCGAGTCATACGGTTAAGCATGAGCGAGCAGTG
GCTAGAAACTCTGGCTAAGACCCGTGGACCCGACTTAGTAAAGTTCACGCAGAG
>TRINITY_DN42700_c0_g1_i1 len=752 path=[144:0-24 146:25-110 232:111-186 308:187-189 311:190-206 2401:207-224 347:225-225 348:226-237 360:238-239 3230:240-263 386:264-264 387:265-273 396:274-316 439:317-354 2815:355-375 665:376-418 708:419-427 717:428-428 3231:429-452 742:453-454 744:455-466 756:467-467 2383:468-485 776:486-502 793:503-505 796:506-581 872:582-667 958:668-684 975:685-685 976:686-702 993:703-712 1003:713-719 1009:720-720 1010:721-733 1023:734-736 1026:737-751] [-1, 144, 146, 232, 308, 311, 2401, 347, 348, 360, 3230, 386, 387, 396, 439, 2815, 665, 708, 717, 3231, 742, 744, 756, 2383, 776, 793, 796, 872, 958, 975, 976, 993, 1003, 1009, 1010, 1023, 1026, -2]
AGAGGTCCAGCTCCTACTGTCAATCGCCTTCCAATTCAAAACCGGCAAGGAGGGGGAAGG
GGTGGGTTTCGTGGTGGTAGAGGGCGTGGTGGACGTGGTCGTGGTGGTGGAAGAGGGAAT
GGGAAGAAGCCAGTGGAGAAATCGGCTGCTGACCTTGACAAGGATCTTGAGAGCTATCAC
GCAGATGCCATGAACACTTCTTAAAAAGCCTCAAAAAAGAATCAGTGTTGGTTCGTTACT
ACTTAGGCTTGTGTGTTTGTTTGTTACTACTTAGTCTCAGTGTTTGAGATATGATGTATT
GTGCTCTTCGTTTCCTGAACACCAGTACCAACCTCCAAACAAAACTAAAATCACAGGAAA
CGAAGAGCACAATACATCATATCTCAAACACTGAGACTAAGTAGTAACAAACAAACACAC
AAGCCTAAGCAGTAACGAACCAACACTGATTCTTTTTTGAGGCTTTTTAAGAAGTGTTCA
TGGCATCTGCGTGATAGCTCTCAAGATCCTTGTCAAGGTCAGCAGCCGATTTCTCCACTG
GCTTCTTCCCATTCCCTCTTCCACCACCACGACCACGTCCACCACGCCCTCTACCACCAC
GAAACCCACCCCTTCCCCCTCCTTGCCGGTTTTGAATTGGAAGGCGATTGACAGTAGGAG
CTGGACCTCTTCCTCCTCTCCCTCTCCCTCTCAATCTACCAATACCTCTCCCTCCTCCTT
TATCTGGTCGTGTGAATGTGAATGTCTCTGGA
>TRINITY_DN42700_c0_g1_i2 len=236 path=[744:0-34 2979:35-56 396:57-99 439:100-137 2815:138-158 665:159-201 3001:202-223 348:224-235] [-1, 744, 2979, 396, 439, 2815, 665, 3001, 348, -2]
TAACGAACCAACACTGATTCTTTTTTGAGGCTTTTGTGTTTGTTTGTTACTACTTAGTCT
CAGTGTTTGAGATATGATGTATTGTGCTCTTCGTTTCCTGAACACCAGTACCAACCTCCA
AACAAAACTAAAATCACAGGAAACGAAGAGCACAATACATCATATCTCAAACACTGAGAC
TAAGTAGTAACAAACAAACACAAAAGCCTCAAAAAAGAATCAGTGTTGGTTCGTTA
>TRINITY_DN42700_c0_g1_i3 len=776 path=[144:0-24 146:25-110 232:111-186 308:187-189 311:190-206 2401:207-224 347:225-225 348:226-237 360:238-239 3230:240-263 386:264-264 387:265-273 396:274-316 439:317-354 2815:355-375 665:376-418 708:419-427 717:428-428 3231:429-452 742:453-454 744:455-466 756:467-467 2383:468-485 776:486-502 793:503-505 796:506-581 872:582-667 958:668-684 975:685-685 2186:686-696 993:697-706 1003:707-713 2:714-719 8:720-728 17:729-740 29:741-775] [-1, 144, 146, 232, 308, 311, 2401, 347, 348, 360, 3230, 386, 387, 396, 439, 2815, 665, 708, 717, 3231, 742, 744, 756, 2383, 776, 793, 796, 872, 958, 975, 2186, 993, 1003, 2, 8, 17, 29, -2]
AGAGGTCCAGCTCCTACTGTCAATCGCCTTCCAATTCAAAACCGGCAAGGAGGGGGAAGG
GGTGGGTTTCGTGGTGGTAGAGGGCGTGGTGGACGTGGTCGTGGTGGTGGAAGAGGGAAT
GGGAAGAAGCCAGTGGAGAAATCGGCTGCTGACCTTGACAAGGATCTTGAGAGCTATCAC
GCAGATGCCATGAACACTTCTTAAAAAGCCTCAAAAAAGAATCAGTGTTGGTTCGTTACT
ACTTAGGCTTGTGTGTTTGTTTGTTACTACTTAGTCTCAGTGTTTGAGATATGATGTATT
GTGCTCTTCGTTTCCTGAACACCAGTACCAACCTCCAAACAAAACTAAAATCACAGGAAA
CGAAGAGCACAATACATCATATCTCAAACACTGAGACTAAGTAGTAACAAACAAACACAC
AAGCCTAAGCAGTAACGAACCAACACTGATTCTTTTTTGAGGCTTTTTAAGAAGTGTTCA
TGGCATCTGCGTGATAGCTCTCAAGATCCTTGTCAAGGTCAGCAGCCGATTTCTCCACTG
GCTTCTTCCCATTCCCTCTTCCACCACCACGACCACGTCCACCACGCCCTCTACCACCAC
GAAACCCACCCCTTCCCCCTCCTTGCCGGTTTTGAATTGGAAGGCGATTGACAGTAGGAG
CTGGACCTCTTCCTCCTCTCCCTCTCAATCTACCAATACCTCTCCCTCCTCCTTGCTGGA
TAACGACGGTCCTCTTCAGCCTTCCATTGAGTCCAGAGACATTCACATTCACACGA
>TRINITY_DN42700_c0_g1_i4 len=458 path=[708:0-31 717:32-32 3231:33-56 742:57-58 3045:59-80 308:81-83 311:84-100 2401:101-118 347:119-119 348:120-131 360:132-133 3230:134-157 386:158-158 387:159-167 396:168-210 439:211-248 2815:249-269 665:270-312 708:313-321 717:322-322 3231:323-346 742:347-348 744:349-360 756:361-361 2383:362-379 776:380-396 793:397-399 3023:400-421 360:422-423 3230:424-447 386:448-448 387:449-457] [-1, 708, 717, 3231, 742, 3045, 308, 311, 2401, 347, 348, 360, 3230, 386, 387, 396, 439, 2815, 665, 708, 717, 3231, 742, 744, 756, 2383, 776, 793, 3023, 360, 3230, 386, 387, -2]
CTAAGTAGTAACAAACAAACACACAAGCCTAAGCAGTAACGAACCAACACTGATTCTTTC
TTGAGAGCTATCACGCAGATGCCATGAACACTTCTTAAAAAGCCTCAAAAAAGAATCAGT
GTTGGTTCGTTACTACTTAGGCTTGTGTGTTTGTTTGTTACTACTTAGTCTCAGTGTTTG
AGATATGATGTATTGTGCTCTTCGTTTCCTGAACACCAGTACCAACCTCCAAACAAAACT
AAAATCACAGGAAACGAAGAGCACAATACATCATATCTCAAACACTGAGACTAAGTAGTA
ACAAACAAACACACAAGCCTAAGCAGTAACGAACCAACACTGATTCTTTTTTGAGGCTTT
TTAAGAAGTGTTCATGGCATCTGCGTGATAGCTCTCAAGAAAGAATCAGTGTTGGTTCGT
TACTACTTAGGCTTGTGTGTTTGTTTGTTACTACTTAG
>TRINITY_DN42737_c0_g1_i1 len=240 path=[601:0-38 617:39-60 639:61-61 640:62-62 641:63-67 646:68-83 662:84-85 664:86-104 3095:105-214 706:215-239] [-1, 601, 617, 639, 640, 641, 646, 662, 664, 3095, 706, -2]
CACTTCTGTTTGCTTTAGTTTTGTCCTAGCTCTCCTGTTTTGGAACCACACTTCAACTTG
CCTAGGCCTTAGATTCAGCTGTCTCGCAAGAGCTTGTTTTTGCTTCTGCGAATATTTTAA
AAATATTAATTAGGATATGTTCAACGTAAAATAAGAACAAATTAACCAAGGAAATAATTA
ACTATATCATACGGGATTAAGAGTGCTGTGAAGTTTAAAGCTATCTTCAAGAAGAGCGGA
>TRINITY_DN42737_c0_g1_i2 len=214 path=[575:0-30 583:31-47 600:48-48 601:49-64 617:65-86 639:87-87 2043:88-111 664:112-130 683:131-145 698:146-153 706:154-178 731:179-193 746:194-213] [-1, 575, 583, 600, 601, 617, 639, 2043, 664, 683, 698, 706, 731, 746, -2]
CAACATTTCTTCAAAAACTCACAATCCACTTCTGTTTGCTTTAGTTTTGTCCTAGCTCTC
CTGTTTTGGAACCACACTTCAACTTGCCGAGGCCTTAGATTCAGCTGTCTCGCAAGAGCT
TGTTTTTGCTTGGGATTAAGAGTGCTGTGAAGTTTAAAGCTATCTTCAAGAAGAGCGGAT
TGTTGTTTAGTGAGTCTAAGCTTTTTACGAGCAC
>TRINITY_DN42737_c0_g2_i1 len=272 path=[1634:0-35 1647:36-38 1650:39-160 2485:161-184 1796:185-201 1813:202-213 1825:214-271] [-1, 1634, 1647, 1650, 2485, 1796, 1813, 1825, -2]
TTCTTCAACCCTTTCACTAGTCCTTCTACAGCTTGTTAATTACTTATTAATTAATTTGTG
TGTTCCACGTCAAATTAGTAATTAGCTAGAAGGTAAATCCGGAAAAGTCTTGAGTTAAAA
ATTGGGGAATGGTCTTTATAGATAAGACTCTTCAACGATCCTACTTTATTTTTCGGTGGG
ATTGTTGGTTGATGAAGAAAAAAATAGTTTGTAATTATAGTTTGCAATTTGTAGAGAAAA
GGAAGAATATTAGTAGTACTTACTAATCCATC
>TRINITY_DN42737_c0_g2_i2 len=265 path=[1634:0-35 1647:36-38 1650:39-160 1772:161-176 1788:177-184 1796:185-201 2709:202-210 2534:211-264] [-1, 1634, 1647, 1650, 1772, 1788, 1796, 2709, 2534, -2]
TTCTTCAACCCTTTCACTAGTCCTTCTACAGCTTGTTAATTACTTATTAATTAATTTGTG
TGTTCCACGTCAAATTAGTAATTAGCTAGAAGGTAAATCCGGAAAAGTCTTGAGTTAAAA
ATTGGGGAATGGTCTTTATAGATAAGACTCTTCAACGATCCCACTTTATTTTTCGGTGGG
ATTGTTGGTTGATGAAGAAAAATATAGTTTCGAATTATAGTTTTCATTTTGTAGAGAAAA
ATAAGAAGATGGATTAGTAAGTACT
>TRINITY_DN42737_c0_g2_i3 len=271 path=[1634:0-35 1647:36-38 1650:39-160 1772:161-176 1788:177-184 1796:185-201 2709:202-210 2717:211-270] [-1, 1634, 1647, 1650, 1772, 1788, 1796, 2709, 2717, -2]
TTCTTCAACCCTTTCACTAGTCCTTCTACAGCTTGTTAATTACTTATTAATTAATTTGTG
TGTTCCACGTCAAATTAGTAATTAGCTAGAAGGTAAATCCGGAAAAGTCTTGAGTTAAAA
ATTGGGGAATGGTCTTTATAGATAAGACTCTTCAACGATCCCACTTTATTTTTCGGTGGG
ATTGTTGGTTGATGAAGAAAAATATAGTTTCTAATTATAGTTTTCATTTTGCAGAGAAAA
ATAAGAAGGCAATAGTACTTACTAATCCATC
>TRINITY_DN42737_c0_g3_i1 len=202 path=[940:0-59 977:60-108 4301:109-132 1121:133-168 1157:169-173 1162:174-201] [-1, 940, 977, 4301, 1121, 1157, 1162, -2]
CCGACAAACTTGGCTTCCAGCTCCGGCAACGGTCATATCATAGCGGAATCTCATCTTTCT
CGAGCGGAAGGGTAAAGAGAGAAAGAGATATCTGCGGCGAAGAAGAGGCCGGGGAGACGA
CGGAGAGAGTGGTGTGTTCGAGAGTGAGTGATGATCATGAAGACGAAGAAGGTGTTAGTG
CTCGTAAAAAGCTTAGACTCAC
>TRINITY_DN42739_c0_g1_i1 len=246 path=[667:0-24 669:25-33 678:34-128 773:129-245] [-1, 667, 669, 678, 773, -2]
ATGAAGTTGATGGCTGGTTTTACGTAAAGAAGAAGCGGCCTGGGAGAGACGGGAAGATGG
CTGGACTTGTACCCGTTCTCTACGTCAATCAATCGTAAGTTTTGTTGAGAAGCCCGAGGG
TGACTACTTAGATAGATGCCCAGAAAGTTCTGATCCATGACTTCTTTGAAAAGATAATGT
TAAAATCAGTGTGTACATGAATGAATGTATTTGTTGGGGTTTCATGTGTATTTCATTTGG
AACAAT
>TRINITY_DN42739_c0_g2_i1 len=354 path=[2437:0-310 1132:311-311 3038:312-331 2053:332-349 588:350-353] [-1, 2437, 1132, 3038, 2053, 588, -2]
TTTTTAGTAAATGCTAAAACTTAGCTCACAAATCAAAACATAAGCATTTGGAACAATAAA
TGTCAAAAGTGATACAAATACACATATATCAAACTCCAACAAATAACATTCATTCATGTA
CAAATAACACCTCTCAAAGAAATAATGGACCAGCATCTAAGCCTCCTCCTTCATAACCTC
GGCTTCAGCAAAATTTAAGATTGGTTGACGTAAAGAACGGGCACAAGTCCAGCCATCTTC
CCGTCCCTCCCAGGCCGCTTCTTTTTAACGTAAAACCAGCCATCAACTTCATATTCTATC
TCCAATTCCTCTACTGGTACAAGATTTGGAACAGCGCTCTATGACTTCACCGCA
>TRINITY_DN42739_c0_g3_i1 len=405 path=[2437:0-310 1132:311-311 1133:312-325 3317:326-340 524:341-352 536:353-370 3482:371-394 578:395-404] [-1, 2437, 1132, 1133, 3317, 524, 536, 3482, 578, -2]
TTTTTAGTAAATGCTAAAACTTAGCTCACAAATCAAAACATAAGCATTTGGAACAATAAA
TGTCAAAAGTGATACAAATACACATATATCAAACTCCAACAAATAACATTCATTCATGTA
CAAATAACACCTCTCAAAGAAATAATGGACCAGCATCTAAGCCTCCTCCTTCATAACCTC
GGCTTCAGCAAAATTTAAGATTGGTTGACGTAAAGAACGGGCACAAGTCCAGCCATCTTC
CCGTCCCTCCCAGGCCGCTTCTTTTTAACGTAAAACCAGCCATCAACTTCATATTCTATC
TCCAATTCCTCTTCTGCCGTCAAGTTCTCGAAGTTACGGATCAGATGATGATGAACCTAG
GAAATCTACTGTTACAAGATTCGGAACAGCGCTCTATGACTTCAC
>TRINITY_DN42739_c0_g4_i1 len=317 path=[284:0-26 1777:27-74 336:75-143 405:144-179 441:180-225 487:226-230 492:231-262 524:263-274 536:275-292 3482:293-316] [-1, 284, 1777, 336, 405, 441, 487, 492, 524, 536, 3482, -2]
TTCATCTTCTCCAGACTCTACTGGATCGGTGGAAAGCTCTATATCCTCTCACTTTGGTGG
AATGAATTACCCATCCTTATTCAGTTCAAAGCCTTCTTCACAAGCAACTGCAAAATCGAG
TGGAAGCAAATACCAGTCCACATATGAAGGCTATGGTTCCCCTATTAGAGAAGAACCACC
TCCGCCTTACTCATATTCTGAGCCACAAAGTCGTGAATCGTTTGAGAACCCTATGGCAGA
GTCAAGTTCTCGAAGTTACGGATCAGATGATGATGAACCTAGGAAATCTACTGTTACAAG
ATTCGGAACAGCGCTCT
>TRINITY_DN42739_c0_g5_i1 len=369 path=[2437:0-310 1132:311-311 1133:312-325 1147:326-368] [-1, 2437, 1132, 1133, 1147, -2]
TTTTTAGTAAATGCTAAAACTTAGCTCACAAATCAAAACATAAGCATTTGGAACAATAAA
TGTCAAAAGTGATACAAATACACATATATCAAACTCCAACAAATAACATTCATTCATGTA
CAAATAACACCTCTCAAAGAAATAATGGACCAGCATCTAAGCCTCCTCCTTCATAACCTC
GGCTTCAGCAAAATTTAAGATTGGTTGACGTAAAGAACGGGCACAAGTCCAGCCATCTTC
CCGTCCCTCCCAGGCCGCTTCTTTTTAACGTAAAACCAGCCATCAACTTCATATTCTATC
TCCAATTCCTCTTCTGCCGTCAAGTTTAGCTCATCGTCTCCTCCTGCGGTGAAGTCATAG
AGCGCTGTT
>TRINITY_DN42728_c0_g1_i1 len=301 path=[621:0-37 636:38-38 637:39-45 2741:46-68 2764:69-88 2059:89-168 2139:169-300] [-1, 621, 636, 637, 2741, 2764, 2059, 2139, -2]
TCGAGCTACGGCTCGGAGATTTACAGGAAGATCGGATCTAATTATCAAGCTCGCGAAAAG
CCGTCGATAATAGATGCTCTGTTGGGTAGAGCTTCTGTACCGTCAACCCCTTCTCATAGT
GTGGAGTCTGAAAGTCCGGTTACTGAGAGATCTGCTGCCACTTCCAGTGCTGGATCACTA
TCTCATTCAAATGAATTGAACAATAACTGGGGAGTGTATGGAAAAGTCTGCAAGCTTGAT
AAACCTTGCACTGTGGACGAAGTCCATCTTCGTAGATTTGATGGACTGTTGGAAAATGGA
G
>TRINITY_DN42728_c0_g2_i1 len=270 path=[2139:0-154 2271:155-230 2347:231-269] [-1, 2139, 2271, 2347, -2]
GAGATCTGCTGCCACTTCCAGTGCTGGATCACTATCTCATTCAAATGAATTGAACAATAA
CTGGGGAGTGTATGGAAAAGTCTGCAAGCTTGATAAACCTTGCACTGTGGACGAAGTCCA
TCTTCGTAGATTTGATGGACTGTTGGAAAATGGAGGTGTCCACCGTTGCGCCATTGCTAG
TATAACAGTTAAAGCTCCGGTTTGTGAGGTTTGGAAAGTCTTAACTGCTTATGAGAGCCT
CCCAGAGATAGTTCCAAATTTGGCAATCAG
>TRINITY_DN42728_c0_g3_i1 len=307 path=[2139:0-154 3379:155-174 2139:175-306] [-1, 2139, 3379, 2139, -2]
GAGATCTGCTGCCACTTCCAGTGCTGGATCACTATCTCATTCAAATGAATTGAACAATAA
CTGGGGAGTGTATGGAAAAGTCTGCAAGCTTGATAAACCTTGCACTGTGGACGAAGTCCA
TCTTCGTAGATTTGATGGACTGTTGGAAAATGGAGATCTGCTGCCACTTCCAGTGCTGGA
TCACTATCTCATTCAAATGAATTGAACAATAACTGGGGAGTGTATGGAAAAGTCTGCAAG
CTTGATAAACCTTGCACTGTGGACGAAGTCCATCTTCGTAGATTTGATGGACTGTTGGAA
AATGGAG
>TRINITY_DN42728_c0_g4_i1 len=462 path=[870:0-89 937:90-93 941:94-461] [-1, 870, 937, 941, -2]
AATATGCCAGTACAACGCTCTTTGAAGGCCTCGTTGCTCCAGCCATATACGTCCTGGATG
CGGACAAGGAATCCTTCCGCTAGAAACGAGATTAGGGATGAAATCAGCAAGGCGCTCGTA
ATCAGTGAGAACATCCCAAACGGATTGAGAATCAGAATCCACCCAGATCTCCCCCCTTAT
CCTCCGCTCCCTCCACGAGATCACATCCACCTCACACCTCACTTTCCTCTCTCCTCTCTC
GTCGTCATCGTCTTCCTCCACGAAACTCTCTTTCCTCAAACCCTCCTCACCTCCTCTACT
ATGCCTCGTTCCGCGGCACTTGACGACCCCAGAGCCTCCGATCGCGGTGGTGAAAAAGGG
TGAGAATAGTCGAATCTGCGAGGGACAAGGGAGCAACACACTCAGAGCCGCTGGTTCCTT
CGCGAAATTGAACGAGTCAGTGGAGGAAGACGATGACGACGA
>TRINITY_DN42728_c0_g5_i1 len=277 path=[870:0-89 2861:90-177 1807:178-252 1882:253-255 1885:256-276] [-1, 870, 2861, 1807, 1882, 1885, -2]
AATATGCCAGTACAACGCTCTTTGAAGGCCTCGTTGCTCCAGCCATATACGTCCTGGATG
CGGACAAGGAATCCTTCCGCTAGAAACGAGGACAACACGAGCCTCAATATGCCAATATAA
CGCTCTTTGAAGGCCTCGATCTCCATGAGTGTCCAGATTCTCCAAATGGTCGTGAGCTTC
ACTTCTCTATGGTAGATGGTGATTTCAAAAAGTTCGAGGGAAAATGGTCTGTGAAATCTG
GTATCAGGTCCGTAGGAGCTGTCTTGTCATACGAAGT
>TRINITY_DN42796_c0_g1_i1 len=227 path=[1:0-23 1:24-24 1:25-25 1:26-26 1:27-27 1:28-28 1:29-29 1:30-30 1:31-31 1:32-32 1:33-33 1:34-34 1:35-35 1:36-36 1:37-37 1:38-38 1:39-39 1:40-40 1:41-41 1:42-42 1:43-43 1:44-44 1:45-45 1:46-46 2:47-175 131:176-212 1323:213-226] [-1, 1, 1, 1, 1, 1, 1, 1, 1, 1, 1, 1, 1, 1, 1, 1, 1, 1, 1, 1, 1, 1, 1, 1, 1, 2, 131, 1323, -2]
TTTTTTTTTTTTTTTTTTTTTTTTTTTTTTTTTTTTTTTTTTTTTTTATTAAAATAACTT
GAGATCAAATGAATCATCTATGCAACCACTCATTTGGTTCACAAAGTATTCACATTTTTG
TATATTTTACGATTTGATTTACATGTTGTAGAGTGTTAATGCTGCTTGTCTTTCTCTTTC
GCAGGCAAGAATCCACCCATTGCAGACTGCTTCACATTGCTCTTTGG
>TRINITY_DN42796_c0_g1_i2 len=283 path=[1:0-23 1:24-24 1:25-25 1:26-26 1:27-27 1:28-28 1:29-29 1:30-30 1:31-31 1:32-32 1:33-33 1:34-34 1:35-35 1:36-36 1:37-37 1:38-38 1:39-39 1:40-40 1:41-41 1:42-42 1:43-43 1:44-44 1:45-45 1:46-46 2:47-175 131:176-212 168:213-266 1353:267-282] [-1, 1, 1, 1, 1, 1, 1, 1, 1, 1, 1, 1, 1, 1, 1, 1, 1, 1, 1, 1, 1, 1, 1, 1, 1, 2, 131, 168, 1353, -2]
TTTTTTTTTTTTTTTTTTTTTTTTTTTTTTTTTTTTTTTTTTTTTTTATTAAAATAACTT
GAGATCAAATGAATCATCTATGCAACCACTCATTTGGTTCACAAAGTATTCACATTTTTG
TATATTTTACGATTTGATTTACATGTTGTAGAGTGTTAATGCTGCTTGTCTTTCTCTTTC
GCAGGCAAGAATCCACCCATTGCAGACTGCTTCTAGCCTCTCCAAAGAGCAATGTGAAGC
CTTGCACACATCCATCAAAGAGGTAATGGTGTTAAGAGTATTA
>TRINITY_DN42796_c0_g1_i3 len=285 path=[1:0-23 1:24-24 1:25-25 1:26-26 1:27-27 1:28-28 1:29-29 1:30-30 1:31-31 1:32-32 1:33-33 1:34-34 1:35-35 1:36-36 1:37-37 1:38-38 1:39-39 1:40-40 1:41-41 1:42-42 1:43-43 1:44-44 1:45-45 1:46-46 2:47-175 131:176-212 168:213-266 222:267-274 230:275-284] [-1, 1, 1, 1, 1, 1, 1, 1, 1, 1, 1, 1, 1, 1, 1, 1, 1, 1, 1, 1, 1, 1, 1, 1, 1, 2, 131, 168, 222, 230, -2]
TTTTTTTTTTTTTTTTTTTTTTTTTTTTTTTTTTTTTTTTTTTTTTTATTAAAATAACTT
GAGATCAAATGAATCATCTATGCAACCACTCATTTGGTTCACAAAGTATTCACATTTTTG
TATATTTTACGATTTGATTTACATGTTGTAGAGTGTTAATGCTGCTTGTCTTTCTCTTTC
GCAGGCAAGAATCCACCCATTGCAGACTGCTTCTAGCCTCTCCAAAGAGCAATGTGAAGC
CTTGCACACATCCATCAAAGAGGTAATACTCTTAACACCATTACC
>TRINITY_DN42796_c0_g2_i1 len=206 path=[325:0-70 373:71-102 1160:103-205] [-1, 325, 373, 1160, -2]
TTCCTGAGGCAAATGGCCAGCACCTTCGATGAGTTGAAGCTCGACATTTTGAGGGTTCTG
TTTCTCAAACTCCTCTGCTATAGACTGAGAGAGGTACTTATCAGCTATTCCCCAAGCCAG
AAGCGTTGGCTTGTCCCAGCTGCCCGATGAAAACCCATTTGCACTTCTCGAGACTGCTAA
AAAGATCAACTTCGGAGACACCTTGG
>TRINITY_DN42703_c0_g1_i1 len=209 path=[2785:0-35 1569:36-38 1572:39-80 1614:81-89 577:90-208] [-1, 2785, 1569, 1572, 1614, 577, -2]
AGGCGGTGCGATGATGGGTTCAGCTGTGGGAACACCTGTGATGCTTCCAACTCCAATGGG
AACTCATCATCATCTTGGAGTTGCTCCTTATGCTGTACCTTCTTATCCGGTTCCACCATT
ACCACAGCAACATCCAGCTCCATCTACTATGCATTGACAACAACAAGTGGTGAAAACTGA
CACCACATTGTACTGAATACTTGTGTACA
>TRINITY_DN42703_c0_g2_i1 len=401 path=[2744:0-40 2044:41-227 2231:228-228 2232:229-239 2243:240-255 3060:256-272 1614:273-281 577:282-400] [-1, 2744, 2044, 2231, 2232, 2243, 3060, 1614, 577, -2]
AATCTCCTTTCCCAAATTGTTCCAAACTTGAACAAGAGAGGAGGAAAGGGATCCCATGGA
CACAAGAAGAGCATCGGTTTCTTCTTCTTCCTCCTTAATTCTTTTATAAAAGCGAAATAA
AGATGTTGCCTTTATTCAAATGCTCTGTTTTTATCCAAATGCTCTGTTTTTGTTTTTTGT
TTTTGTTGTTGAAGGTTATTTCTTTTGGGTTTGGAAAAATTTGGGAAAGGAGATTGGAGA
AGCATCTCAAGGAACTCATCATCATCTTGGAGTTGCTCCTTATGCTGTACCTTCTTATCC
GGTTCCACCATTACCACAGCAACATCCAGCTCCATCTACTATGCATTGACAACAACAAGT
GGTGAAAACTGACACCACATTGTACTGAATACTTGTGTACA
>TRINITY_DN42703_c0_g2_i2 len=203 path=[1228:0-54 212:55-55 213:56-66 1953:67-81 2497:82-119 415:120-167 463:168-197 493:198-198 2628:199-202] [-1, 1228, 212, 213, 1953, 2497, 415, 463, 493, 2628, -2]
GCTGTGCTGGTCTAGGTTTAGCTACTTGTTGCTGTTGTTGTCCTGTAACCGCAGGAGCTT
GATTGTTCACAGAAGTGATGTCATGAATGCTAGACCGGCACAGCCGCAACCGCATCATCC
GACAATGGCTGGAGTAGGGATGTATGGTGGTGCGCCTGTGGGACAACCGATTATTGCACC
ACCTGATCATATGGGTTCACTGG
>TRINITY_DN42703_c0_g2_i3 len=414 path=[2374:0-33 307:34-34 2385:35-63 208:64-67 212:68-68 213:69-79 1953:80-94 2497:95-132 415:133-180 463:181-210 493:211-211 494:212-232 515:233-236 519:237-282 565:283-294 577:295-413] [-1, 2374, 307, 2385, 208, 212, 213, 1953, 2497, 415, 463, 493, 494, 515, 519, 565, 577, -2]
GAGTTAAGCCTGATGAAGTATTTTTGAGCATGACTAGCTACTTGTTGTTGTTGTCCTGTA
ACCGCAGGAGCTTGATTGTTCACAGAAGTGATGTCATGAATGCTAGACCGGCACAGCCGC
AACCGCATCATCCGACAATGGCTGGAGTAGGGATGTATGGTGGTGCGCCTGTGGGACAAC
CGATTATTGCACCACCTGATCATATGGGTTCAGCTGTTGGAACACCAGTGATGCTTCCAC
CTCCAATGGGAGCTCATCATCATCATCATCCCCATCATCTTGGAGTTGCTCCTTATGCTG
TACCTTCTTATCCGGTTCCACCATTACCACAGCAACATCCAGCTCCATCTACTATGCATT
GACAACAACAAGTGGTGAAAACTGACACCACATTGTACTGAATACTTGTGTACA
>TRINITY_DN42703_c0_g2_i4 len=280 path=[2744:0-40 2044:41-227 2231:228-228 2232:229-239 2243:240-255 2259:256-279] [-1, 2744, 2044, 2231, 2232, 2243, 2259, -2]
AATCTCCTTTCCCAAATTGTTCCAAACTTGAACAAGAGAGGAGGAAAGGGATCCCATGGA
CACAAGAAGAGCATCGGTTTCTTCTTCTTCCTCCTTAATTCTTTTATAAAAGCGAAATAA
AGATGTTGCCTTTATTCAAATGCTCTGTTTTTATCCAAATGCTCTGTTTTTGTTTTTTGT
TTTTGTTGTTGAAGGTTATTTCTTTTGGGTTTGGAAAAATTTGGGAAAGGAGATTGGAGA
AGCATCTCAAGGAACTATGTGATCACAAGAACACCAACTC
>TRINITY_DN42703_c0_g2_i5 len=277 path=[1128:0-24 1130:25-27 1133:28-28 2636:29-43 463:44-73 493:74-74 494:75-95 515:96-99 519:100-145 565:146-157 577:158-276] [-1, 1128, 1130, 1133, 2636, 463, 493, 494, 515, 519, 565, 577, -2]
ACAGCTGAACCCATATGATCAGGTGGTGCGCCTGTGGGACAACCGATTATTGCACCACCT
GATCATATGGGTTCAGCTGTTGGAACACCAGTGATGCTTCCACCTCCAATGGGAGCTCAT
CATCATCATCATCCCCATCATCTTGGAGTTGCTCCTTATGCTGTACCTTCTTATCCGGTT
CCACCATTACCACAGCAACATCCAGCTCCATCTACTATGCATTGACAACAACAAGTGGTG
AAAACTGACACCACATTGTACTGAATACTTGTGTACA
>TRINITY_DN42703_c0_g2_i6 len=519 path=[1228:0-54 212:55-55 213:56-66 1953:67-81 1968:82-95 1982:96-113 2000:114-119 277:120-120 2006:121-158 2044:159-345 2231:346-346 2232:347-357 2243:358-373 3060:374-390 1614:391-399 577:400-518] [-1, 1228, 212, 213, 1953, 1968, 1982, 2000, 277, 2006, 2044, 2231, 2232, 2243, 3060, 1614, 577, -2]
GCTGTGCTGGTCTAGGTTTAGCTACTTGTTGCTGTTGTTGTCCTGTAACCGCAGGAGCTT
GATTGTTCACAGAAGTGATGTCGTGAATGCTAGACCTTCTTCGATCTCGGTTCATTGAGT
TGAGCCGGAAGAAGTAGTTCCAAACTTGAACAAGAGAGGAGGAAAGGGATCCCATGGACA
CAAGAAGAGCATCGGTTTCTTCTTCTTCCTCCTTAATTCTTTTATAAAAGCGAAATAAAG
ATGTTGCCTTTATTCAAATGCTCTGTTTTTATCCAAATGCTCTGTTTTTGTTTTTTGTTT
TTGTTGTTGAAGGTTATTTCTTTTGGGTTTGGAAAAATTTGGGAAAGGAGATTGGAGAAG
CATCTCAAGGAACTCATCATCATCTTGGAGTTGCTCCTTATGCTGTACCTTCTTATCCGG
TTCCACCATTACCACAGCAACATCCAGCTCCATCTACTATGCATTGACAACAACAAGTGG
TGAAAACTGACACCACATTGTACTGAATACTTGTGTACA
>TRINITY_DN42703_c0_g2_i7 len=398 path=[1228:0-54 212:55-55 213:56-66 1953:67-81 1968:82-95 1982:96-113 2000:114-119 277:120-120 2006:121-158 2044:159-345 2231:346-346 2232:347-357 2243:358-373 2259:374-397] [-1, 1228, 212, 213, 1953, 1968, 1982, 2000, 277, 2006, 2044, 2231, 2232, 2243, 2259, -2]
GCTGTGCTGGTCTAGGTTTAGCTACTTGTTGCTGTTGTTGTCCTGTAACCGCAGGAGCTT
GATTGTTCACAGAAGTGATGTCGTGAATGCTAGACCTTCTTCGATCTCGGTTCATTGAGT
TGAGCCGGAAGAAGTAGTTCCAAACTTGAACAAGAGAGGAGGAAAGGGATCCCATGGACA
CAAGAAGAGCATCGGTTTCTTCTTCTTCCTCCTTAATTCTTTTATAAAAGCGAAATAAAG
ATGTTGCCTTTATTCAAATGCTCTGTTTTTATCCAAATGCTCTGTTTTTGTTTTTTGTTT
TTGTTGTTGAAGGTTATTTCTTTTGGGTTTGGAAAAATTTGGGAAAGGAGATTGGAGAAG
CATCTCAAGGAACTATGTGATCACAAGAACACCAACTC
>TRINITY_DN42703_c0_g2_i8 len=204 path=[2374:0-33 307:34-34 2385:35-63 208:64-67 212:68-68 213:69-79 1953:80-94 1968:95-108 2331:109-151 2374:152-162 307:163-163 308:164-203] [-1, 2374, 307, 2385, 208, 212, 213, 1953, 1968, 2331, 2374, 307, 308, -2]
GAGTTAAGCCTGATGAAGTATTTTTGAGCATGACTAGCTACTTGTTGTTGTTGTCCTGTA
ACCGCAGGAGCTTGATTGTTCACAGAAGTGATGTCGTGAATGCTAGACCGTCTTCGATCT
CGGTTCATCGAGTTAAGCCTGATGAAGTATTTTTGAGCATGACTTGCTACTTGAGTTGGT
GTTCTTGTGATCACAAAGTTCCTG
>TRINITY_DN42703_c0_g3_i1 len=246 path=[814:0-23 814:24-24 814:25-25 814:26-26 814:27-27 814:28-28 814:29-29 814:30-30 814:31-31 814:32-32 814:33-33 814:34-34 814:35-35 814:36-36 814:37-37 814:38-38 814:39-39 814:40-40 814:41-41 814:42-42 814:43-43 814:44-44 815:45-96 2947:97-114 1483:115-119 1488:120-200 1569:201-203 1572:204-245] [-1, 814, 814, 814, 814, 814, 814, 814, 814, 814, 814, 814, 814, 814, 814, 814, 814, 814, 814, 814, 814, 814, 814, 815, 2947, 1483, 1488, 1569, 1572, -2]
TTTTTTTTTTTTTTTTTTTTTTTTTTTTTTTTTTTTTTTTTTTTTGAAATGGAAAGAAAC
AGATTCCTCTGCTGTACATTATTATTGCTCGTCTCAGCCACAACATCACACAATGGCTGG
ATTAGGGATGTATGGTGGTGCACCCGTGGGACAACCCATCATCGCACCGCCTGATCATAT
GGGTTCAGCTGTGGGAACACCTGTGATGCTTCCAACTCCAATGGGAACTCATCATCATCT
TGGAGT
>TRINITY_DN42769_c1_g1_i1 len=343 path=[1:0-126 105:127-257 936:258-280 959:281-283 962:284-296 975:297-299 1185:300-312 291:313-317 1065:318-342] [-1, 1, 105, 936, 959, 962, 975, 1185, 291, 1065, -2]
CCTCTCAGTGCCTGTGCAAACAGAGAAGATCGGTACCAAAAGAGTATCACACATTTGTCT
CTCTATCTCTGTGTATCTACTTTTCCACCAGTTCAAGGAAGTTGCATACAAGGTGTCGAT
AAGGAAACTCATGACTTCAGCCCCTGTGGATAAAGAGATATTGAGTGGGATAAATGGGAG
TGTCAATCCCGGTGAAGTTCTTGCTCTAATGGGTCCTTCAGGGAGTGGCAAAACAACTCT
TCTTAGCTTACTCGGTGGTCGAATCTCTCAGTCGGCCATTGGAGGCTCTATTACTTACAA
TGACAAGCCTTACTCTAAGCACTTGAAAAGCAAGATTGGATTT
>TRINITY_DN42769_c1_g1_i2 len=356 path=[1:0-126 105:127-257 236:258-312 291:313-317 296:318-324 303:325-355] [-1, 1, 105, 236, 291, 296, 303, -2]
CCTCTCAGTGCCTGTGCAAACAGAGAAGATCGGTACCAAAAGAGTATCACACATTTGTCT
CTCTATCTCTGTGTATCTACTTTTCCACCAGTTCAAGGAAGTTGCATACAAGGTGTCGAT
AAGGAAACTCATGACTTCAGCCCCTGTGGATAAAGAGATATTGAGTGGGATAAATGGGAG
TGTCAATCCCGGTGAAGTTCTTGCTCTAATGGGTCCTTCAGGGAGTGGCAAAACAACTCT
TCTTAGCTTACTCGGTGGCCGAATCTCTCAATCCGCCACTGGAGGCTCTGTTACTTACAA
TGACAAGCCTTACTCTAAATACTTGAAAAGCAAGATTGGGTTTGTGACTCAAGACG
>TRINITY_DN42769_c1_g1_i3 len=291 path=[1311:0-74 105:75-205 936:206-228 959:229-231 962:232-244 975:245-247 1185:248-260 291:261-265 1065:266-290] [-1, 1311, 105, 936, 959, 962, 975, 1185, 291, 1065, -2]
GGCTTCTTAGCAGAACCAACATTACCCATCTTTCTCAAGTTCAAGGAAGTTACATACAAG
GTGTCGATAAGGAAACTCATGACTTCAGCCCCTGTGGATAAAGAGATATTGAGTGGGATA
AATGGGAGTGTCAATCCCGGTGAAGTTCTTGCTCTAATGGGTCCTTCAGGGAGTGGCAAA
ACAACTCTTCTTAGCTTACTCGGTGGTCGAATCTCTCAGTCGGCCATTGGAGGCTCTATT
ACTTACAATGACAAGCCTTACTCTAAGCACTTGAAAAGCAAGATTGGATTT
>TRINITY_DN42769_c1_g1_i4 len=304 path=[1311:0-74 105:75-205 236:206-260 291:261-265 296:266-272 303:273-303] [-1, 1311, 105, 236, 291, 296, 303, -2]
GGCTTCTTAGCAGAACCAACATTACCCATCTTTCTCAAGTTCAAGGAAGTTACATACAAG
GTGTCGATAAGGAAACTCATGACTTCAGCCCCTGTGGATAAAGAGATATTGAGTGGGATA
AATGGGAGTGTCAATCCCGGTGAAGTTCTTGCTCTAATGGGTCCTTCAGGGAGTGGCAAA
ACAACTCTTCTTAGCTTACTCGGTGGCCGAATCTCTCAATCCGCCACTGGAGGCTCTGTT
ACTTACAATGACAAGCCTTACTCTAAATACTTGAAAAGCAAGATTGGGTTTGTGACTCAA
GACG
>TRINITY_DN42769_c2_g1_i1 len=222 path=[534:0-59 571:60-64 576:65-65 577:66-149 661:150-154 666:155-221] [-1, 534, 571, 576, 577, 661, 666, -2]
GTATCTGGTGGAGGCGTATGAGACTAGGGTTACAGAACAGGAGAAGAAGAAACTGACTGA
TCCTGTGCCACTTGGAGAAGAAGAAGCTAGGGCTAAAGTATTGCGTCTAAATAGACAATG
GGGAGCGAGCTGGTGGGAGCAATACTGCATACTCTTCTCTAGAGGACTCAAAGAGCGCCG
TCACGAATACTTCAGCTGGTTGCGTGTCACACAAGTTTTATC
>TRINITY_DN42769_c2_g1_i2 len=223 path=[930:0-44 3273:45-60 571:61-65 576:66-66 577:67-150 661:151-155 666:156-222] [-1, 930, 3273, 571, 576, 577, 661, 666, -2]
AGTCTCATACGCCTCCACCAGATACTCATGAACAACAGCAGGAGAAGAAGAAACTGACTG
ATCCTGTGCCACTTGGAGAAGAAGAAGCTAGGGCTAAAGTATTGCGTCTAAATAGACAAT
GGGGAGCGAGCTGGTGGGAGCAATACTGCATACTCTTCTCTAGAGGACTCAAAGAGCGCC
GTCACGAATACTTCAGCTGGTTGCGTGTCACACAAGTTTTATC
>TRINITY_DN42769_c2_g2_i1 len=214 path=[1146:0-30 1154:31-41 1165:42-53 1611:54-71 1629:72-101 1225:102-104 1228:105-105 1229:106-107 1231:108-130 2:131-176 48:177-182 3355:183-204 1374:205-213] [-1, 1146, 1154, 1165, 1611, 1629, 1225, 1228, 1229, 1231, 2, 48, 3355, 1374, -2]
TTCTGATGATTTCCCAAAATAGAGAAGGTTTCCTCTTCCTAATAGAATCAGCTTATCGAA
TCTATGGAAGAGCCTACTAGATGGCTGATGTATCGTTGTGATCACTGTCTTCCCCGCCTC
AGCGATGTCGTGGAGCATCTGGATGATTCTTAGAGCAGTGGTGGAATCTAAACCGGACGT
TGGATCATCATTAATCCCTCTCTACTACTTCTTG
>TRINITY_DN42769_c2_g2_i2 len=213 path=[1146:0-30 1154:31-41 1165:42-53 1611:54-71 1629:72-101 1225:102-104 1228:105-105 1229:106-107 1231:108-130 2:131-176 48:177-182 54:183-212] [-1, 1146, 1154, 1165, 1611, 1629, 1225, 1228, 1229, 1231, 2, 48, 54, -2]
TTCTGATGATTTCCCAAAATAGAGAAGGTTTCCTCTTCCTAATAGAATCAGCTTATCGAA
TCTATGGAAGAGCCTACTAGATGGCTGATGTATCGTTGTGATCACTGTCTTCCCCGCCTC
AGCGATGTCGTGGAGCATCTGGATGATTCTTAGAGCAGTGGTGGAATCTAAACCGGACGT
TGGTTCATCAAGAAGTAGTAGAGAGGGATTAAT
>TRINITY_DN42769_c2_g2_i3 len=216 path=[1146:0-30 1154:31-41 1165:42-53 1611:54-71 1629:72-101 1225:102-104 1228:105-105 1229:106-107 1231:108-130 1253:131-188 1311:189-189 3003:190-215] [-1, 1146, 1154, 1165, 1611, 1629, 1225, 1228, 1229, 1231, 1253, 1311, 3003, -2]
TTCTGATGATTTCCCAAAATAGAGAAGGTTTCCTCTTCCTAATAGAATCAGCTTATCGAA
TCTATGGAAGAGCCTACTAGATGGCTGATGTATCGTTGTGATCACTGTCTTCCCCGCCTC
AGCGATGTCGTCGAGCATCTGGATGGTTCTTAGAGCAGTGGTGGAGTCTAAACCGGAAGT
TGGTTCATCATTAACCCTTCTCTATTACTTCTTGAT
>TRINITY_DN42769_c2_g2_i4 len=203 path=[1507:0-28 1165:29-40 1177:41-64 1201:65-65 1202:66-67 1204:68-88 1225:89-91 1228:92-92 1229:93-94 1231:95-117 2:118-163 2991:164-175 1311:176-176 3003:177-202] [-1, 1507, 1165, 1177, 1201, 1202, 1204, 1225, 1228, 1229, 1231, 2, 2991, 1311, 3003, -2]
CCAAAGTAGAGAAGGTTTCCTCTTCCTAATAGAATCAGCTTGTCGAATCTATGGAAGAGT
CTACTTGATGGCTGATGTATCGTTGTGATCACTGTCTTCCCCGCCTCAGCGATGTCGTGG
AGCATCTGGATGATTCTTAGAGCAGTGGTGGAATCTAAACCGGAAGTTGGTTCATCATTA
ACCCTTCTCTATTACTTCTTGAT
>TRINITY_DN42769_c2_g2_i5 len=261 path=[1146:0-30 1154:31-41 1165:42-53 1611:54-71 1629:72-101 1225:102-104 1228:105-105 1229:106-107 1231:108-130 2:131-176 2991:177-188 1311:189-189 1312:190-251 1374:252-260] [-1, 1146, 1154, 1165, 1611, 1629, 1225, 1228, 1229, 1231, 2, 2991, 1311, 1312, 1374, -2]
TTCTGATGATTTCCCAAAATAGAGAAGGTTTCCTCTTCCTAATAGAATCAGCTTATCGAA
TCTATGGAAGAGCCTACTAGATGGCTGATGTATCGTTGTGATCACTGTCTTCCCCGCCTC
AGCGATGTCGTGGAGCATCTGGATGATTCTTAGAGCAGTGGTGGAATCTAAACCGGAAGT
TGGTTCATCAAGAAGTAACAGAGAGGAAAAGAGTTTCTATTGGAAACGAGATCATCATTA
ATCCCTCTCTACTACTTCTTG
>TRINITY_DN42769_c2_g3_i1 len=222 path=[534:0-59 571:60-64 576:65-65 2420:66-67 2422:68-74 2429:75-113 2468:114-123 1955:124-125 1957:126-149 661:150-154 666:155-221] [-1, 534, 571, 576, 2420, 2422, 2429, 2468, 1955, 1957, 661, 666, -2]
GTATCTGGTGGAGGCGTATGAGACTAGGGTTACAGAACAGGAGAAGAAGAAACTGACTGA
TCCTGTACCACTTGGAGAAGAAGAAGCTAAGGCTAAAGTTTTGCGTCTAAAGAGACAATG
GGGAGCTAGCTGGTGGGAGCAATACTGCATACTCTTCTCTAGAGGACTCAAAGAGCGCCG
TCACGAATACTTCAGCTGGTTGCGTGTCACACAAGTTTTATC
>TRINITY_DN42769_c2_g4_i1 len=285 path=[3406:0-33 1802:34-51 3628:52-75 1844:76-100 1869:101-108 1877:109-155 1924:156-186 1955:187-188 1957:189-212 661:213-217 666:218-284] [-1, 3406, 1802, 3628, 1844, 1869, 1877, 1924, 1955, 1957, 661, 666, -2]
AGATCAAGCAAGAAACTCAGGTAGAGAACCTCAAACTGGCAAGCCATCTCCTGCTGCTGT
CCATGAGTATCTGGTGGAGGCATACGAGACTAGGGTTGCAGAACAGGAGAAGAAGAAATT
ATCTGATCCTGTGCCACTAGACGAAGAAGCTAAGGCTAAAGTTCTGCGTCTAAAGAGACA
ATGGGGAGCTAGCTGGTGGGAGCAATACTGCATACTCTTCTCTAGAGGACTCAAAGAGCG
CCGTCACGAATACTTCAGCTGGTTGCGTGTCACACAAGTTTTATC
>TRINITY_DN42769_c2_g4_i2 len=234 path=[2261:0-35 3311:36-57 1877:58-104 1924:105-135 1955:136-137 1957:138-161 661:162-166 666:167-233] [-1, 2261, 3311, 1877, 1924, 1955, 1957, 661, 666, -2]
CAGCAGGGTTCATGGTAATAAGAGGAGAGCATCCAAGACTAGGGTTGCAGAACAGGAGAA
GAAGAAATTATCTGATCCTGTGCCACTAGACGAAGAAGCTAAGGCTAAAGTTCTGCGTCT
AAAGAGACAATGGGGAGCTAGCTGGTGGGAGCAATACTGCATACTCTTCTCTAGAGGACT
CAAAGAGCGCCGTCACGAATACTTCAGCTGGTTGCGTGTCACACAAGTTTTATC
>TRINITY_DN42769_c2_g4_i3 len=226 path=[2370:0-41 1869:42-49 1877:50-96 1924:97-127 1955:128-129 1957:130-153 661:154-158 666:159-225] [-1, 2370, 1869, 1877, 1924, 1955, 1957, 661, 666, -2]
TTTTTTTCAAGCAGAAGACGGCATACGAGACTAGGGTTGCAGAACAGGAGAAGAAGAAAT
TATCTGATCCTGTGCCACTAGACGAAGAAGCTAAGGCTAAAGTTCTGCGTCTAAAGAGAC
AATGGGGAGCTAGCTGGTGGGAGCAATACTGCATACTCTTCTCTAGAGGACTCAAAGAGC
GCCGTCACGAATACTTCAGCTGGTTGCGTGTCACACAAGTTTTATC
>TRINITY_DN42773_c1_g1_i1 len=354 path=[539:0-50 2271:51-160 677:161-178 695:179-188 705:189-255 772:256-264 781:265-284 801:285-312 829:313-320 837:321-353] [-1, 539, 2271, 677, 695, 705, 772, 781, 801, 829, 837, -2]
CTTTGAGCTCCTTCCCTGAAATTTTGTCCTGCAATTTACAAATAATATCCGGTGGTTTCT
CTGAACTTTTAGCTGCGGCTGCATTGCTATATACTTTTGGTCCTTTGGAATCTGGATTTC
TAGCAGAAATTTCAGTTCGGGAACCAGGTTGCTTTTCTTCAGAGACTGAATCCTGATTTT
CTTTGCCTGGATCAGTATCTGTCATTTCCCTATCATCTGAAATCAAGGAGACATCTTCTG
CATCCACACTTTTTGATTCAGTTAAGTCAGTCTTGTTTTCTGGTGGATCATCGAGAACAA
AACAATGTCTTGTGGCAAGCAACAACCCAGAATTGCTGTTAAGAGATTTTACAG
>TRINITY_DN42773_c1_g2_i1 len=522 path=[1372:0-55 1405:56-137 1487:138-160 1510:161-209 1559:210-349 1699:350-464 1814:465-521] [-1, 1372, 1405, 1487, 1510, 1559, 1699, 1814, -2]
TGATAAGCTTTCTAGCGAAAATAAAGCGGCCTCTAAAGCAACTGTCTCCAAGGCAGCTGC
AGATGCTTCTCAGCCAGAAGCATCCAAAGATGTGGAGATGAAGGATACATTACAGTCCGA
GAAGGATCCTCAAGATATAGTCAAAACAGCAGGAGAGGAGGGTGAGCAGGCTAAGGAGGA
TGATCACAGTATGCCAGACACGTCTGTTGCAGAGCAGCCCATCGGATCAGCTTTTCTACC
GGAAAATGGAACAGGTGAAAAACTAAATAAAGAAGGAAGTAAAGAGAAGAATGTTTGTGC
GGTGACAAAAGACAAACATAACTCTGATAAGCTTAAGCGCGCAGCTATCTCTGCTCTCTC
AGCTGCGGCAGTAAAGGCAAAGCATCTTGCGAAGCTTGAAGAAGATCAAATCCGACAACT
TTCTGGATCATTAATAGAGAAGCAGTTACATAAACTAGAAGCAAAGCTATCTATCTTCAA
CGACGCTGAAAGCTTGACAGCGAGGGTAAGAGAGCAGTTAGA
>TRINITY_DN42773_c1_g2_i2 len=522 path=[498:0-37 2735:38-55 1405:56-137 2031:138-209 1559:210-349 1699:350-464 1814:465-521] [-1, 498, 2735, 1405, 2031, 1559, 1699, 1814, -2]
TTTATTTTCGCTAGAAAGCTTATCACCATCCTTTAAAGCAACTGTCTCCAAGGCAGCTGC
AGATGCTTCTCAGCCAGAAGCATCCAAAGATGTGGAGATGAAGGATACATTACAGTCCGA
GAAGGATCCTCAAGATATGGTGAAAACAGCAGGAGAAAAGGTTGAACAGGCTAAGGAGGA
TGTTCATAGTATGCCAGACACGTCTGTTGCAGAGCAGCCCATCGGATCAGCTTTTCTACC
GGAAAATGGAACAGGTGAAAAACTAAATAAAGAAGGAAGTAAAGAGAAGAATGTTTGTGC
GGTGACAAAAGACAAACATAACTCTGATAAGCTTAAGCGCGCAGCTATCTCTGCTCTCTC
AGCTGCGGCAGTAAAGGCAAAGCATCTTGCGAAGCTTGAAGAAGATCAAATCCGACAACT
TTCTGGATCATTAATAGAGAAGCAGTTACATAAACTAGAAGCAAAGCTATCTATCTTCAA
CGACGCTGAAAGCTTGACAGCGAGGGTAAGAGAGCAGTTAGA
>TRINITY_DN42773_c1_g2_i3 len=245 path=[2771:0-72 1699:73-187 1814:188-244] [-1, 2771, 1699, 1814, -2]
GCTTACCAGAGTTATGTTTGTCTTTTTTCCCTGCACAAACATAACTCTGGTAAGCTTAAG
CGCGCAGCTATCTCTGCTCTCTCAGCTGCGGCAGTAAAGGCAAAGCATCTTGCGAAGCTT
GAAGAAGATCAAATCCGACAACTTTCTGGATCATTAATAGAGAAGCAGTTACATAAACTA
GAAGCAAAGCTATCTATCTTCAACGACGCTGAAAGCTTGACAGCGAGGGTAAGAGAGCAG
TTAGA
>TRINITY_DN42773_c1_g3_i1 len=290 path=[606:0-93 677:94-111 1951:112-191 772:192-200 2175:201-248 829:249-256 837:257-289] [-1, 606, 677, 1951, 772, 2175, 829, 837, -2]
TTTAGTTGCGGCTGCATTACTATATACTTTTTGTCCTTCAGAATCTGGATTTCTAGCAGA
ACTTTCAGTTAGGGAACCAGGTTGCTTTTCTTCAGAGACTGAATCCTGATTTACTTTGCC
TGGATCATTATCCGTCATTTCCCTATCATCTTCTGCTTTCTGGCTTTTTTCTTCTGCATC
CACACTTTTTGATTCAGTTAACTCCATCTTGTTTTCTGGTGGATCTTCGAGAACAAAACA
ATGTCTTGTGGCAAGCAACAACCCAGAATTGCTGTTAAGAGATTTTACAG
>TRINITY_DN42774_c0_g1_i1 len=279 path=[3228:0-69 466:70-89 3156:90-102 3169:103-114 511:115-153 550:154-162 559:163-163 560:164-170 704:171-208 742:209-209 743:210-257 791:258-278] [-1, 3228, 466, 3156, 3169, 511, 550, 559, 560, 704, 742, 743, 791, -2]
CGAATCCCCATTGGCAAATAACCAGTGTAGCACCAACATCCTTGCACTTTTGAACCATCT
CATCGAAATATTGCTGCTCTTGCTTGCGCAATGTCTCAAACTTCTCCACTGTGTCAATGT
CCACCTTATGCTTAGTCTTCGGCTTCGGTGGCTCAAAGGGGCAAGTCAAAAGGGCAAAGT
CGGGGGAAACTTGGAGGACACTGAGCTTATATACGGAATACTGGTTGACAAAGACATGAG
TCATCCACAGATGCCAAAGCAAATTGAAGATGCCCACAT
>TRINITY_DN42774_c0_g1_i2 len=201 path=[3228:0-69 466:70-89 3156:90-102 3169:103-114 511:115-153 550:154-162 559:163-163 560:164-170 567:171-195 592:196-200] [-1, 3228, 466, 3156, 3169, 511, 550, 559, 560, 567, 592, -2]
CGAATCCCCATTGGCAAATAACCAGTGTAGCACCAACATCCTTGCACTTTTGAACCATCT
CATCGAAATATTGCTGCTCTTGCTTGCGCAATGTCTCAAACTTCTCCACTGTGTCAATGT
CCACCTTATGCTTAGTCTTCGGCTTCGGTGGCTCAAAGGGGCAAGTCAAAATGGCAATGT
GGGCATCTTCAATTTGCTTTG
>TRINITY_DN42774_c0_g2_i1 len=201 path=[946:0-44 968:45-68 992:69-69 993:70-151 4871:152-175 1099:176-187 1111:188-194 1118:195-200] [-1, 946, 968, 992, 993, 4871, 1099, 1111, 1118, -2]
GATGAGATGGTTCAAAAATGCAAGGATGTTGGAGCTACACTTGTTATTTGCCAATGGGGA
TTCGATGATGAGGCAAACCATCTATTGATGCACAGGAATTTGCCTGCTGTCAGATGGGTC
GGGGGTGTTGAATTAGAACTTATCGCAATAGCTACAGGCGGCAGAATTGTTCCAAGATTC
CAGGAGTTGACCCCAGAGAAG
>TRINITY_DN42774_c0_g2_i2 len=218 path=[4725:0-41 992:42-42 993:43-124 4871:125-148 1099:149-160 1111:161-167 4784:168-191 4156:192-217] [-1, 4725, 992, 993, 4871, 1099, 1111, 4784, 4156, -2]
GCTCCAACATCCTTGCATTTTTGCCAATGGGGATTCGATGATGAGGCAAACCATCTATTG
ATGCACAGGAATTTGCCTGCTGTCAGATGGGTCGGGGGTGTTGAATTAGAACTTATCGCA
ATAGCTACAGGCGGCAGAATTGTTCCAAGATTCCAGGAGTTGACCCCACCCATCTAACAG
CAGGCAAATTCCTGTGCATTAATAGATGGTTCGCTTCA
>TRINITY_DN42774_c0_g3_i1 len=579 path=[1405:0-37 1420:38-80 1463:81-100 1483:101-359 1742:360-404 1787:405-424 1807:425-428 1811:429-467 1850:468-521 1904:522-533 1916:534-562 3513:563-578] [-1, 1405, 1420, 1463, 1483, 1742, 1787, 1807, 1811, 1850, 1904, 1916, 3513, -2]
TTTTTTTCAAGCAGAAGACGGCATACGACAATGGTTTTACTCTAGAAGCCTACACTATGA
CACTTGTCTTCATCTGTTATTAAATTTTGAATAATGCATACAGAAACTTTAGAATGATTT
TCGCACAACAAGAAACAAAGAGATGAATAGTATCAAAATCTAATAGAGAGCAAACAAGAA
ACAAAGAGACCAAAGGGTAGTACAAAAGTTTTAAGCACAACATGATCAGTATTCAGAATT
AGAGATGACATCGTCGATCTTTAGAATCATCTTAACGACTTGAGTTGCAAGCAAGATCTG
CTGCTGCTTCCCGATCAATGTTTCAAACACATTTTGCTCCCTCATATCGTTTGTTCCCAC
GTCATTGCAATCTATTCCATAGAAAGGAATATTCTCCTTAAGTTGCTGAGATTTAACCGC
AGAGAGTGTTTCAATTGGCTGTAGCCCACTGTTCTCTGCAAGAGCCATAGGGACGGAGTC
CAAAGCTTCTGCAAATGCCCTTATTGCATACTGCTCGACGCCAGGGTATTTATCAGCAGC
TGCATCAACTGCAAGTGAGCATGTGATTTCAGCTGCACC
>TRINITY_DN42774_c0_g3_i2 len=480 path=[1405:0-37 1420:38-80 1463:81-100 1483:101-359 3352:360-404 1787:405-424 1807:425-428 2962:429-443 2977:444-459 4249:460-479] [-1, 1405, 1420, 1463, 1483, 3352, 1787, 1807, 2962, 2977, 4249, -2]
TTTTTTTCAAGCAGAAGACGGCATACGACAATGGTTTTACTCTAGAAGCCTACACTATGA
CACTTGTCTTCATCTGTTATTAAATTTTGAATAATGCATACAGAAACTTTAGAATGATTT
TCGCACAACAAGAAACAAAGAGATGAATAGTATCAAAATCTAATAGAGAGCAAACAAGAA
ACAAAGAGACCAAAGGGTAGTACAAAAGTTTTAAGCACAACATGATCAGTATTCAGAATT
AGAGATGACATCGTCGATCTTTAGAATCATCTTAACGACTTGAGTTGCAAGCAAGATCTG
CTGCTGCTTCCCGATCAATGTTTCAAACACATTTTGCTCCCTCATATCGTTTGTTCCCAC
ATCATTGCAATCTATTCCATAAAAAGGAATATTCTCCTTAAGTTGCTGAGATTTAACCGC
AGAGAGTGTCTCAATGGGCTGTAATCCACTGTTCTCTGCAGAAGCTTTGGACTCCGTACC
>TRINITY_DN42774_c0_g3_i3 len=445 path=[1405:0-37 1420:38-80 1463:81-100 1483:101-359 3352:360-404 1787:405-424 4017:425-444] [-1, 1405, 1420, 1463, 1483, 3352, 1787, 4017, -2]
TTTTTTTCAAGCAGAAGACGGCATACGACAATGGTTTTACTCTAGAAGCCTACACTATGA
CACTTGTCTTCATCTGTTATTAAATTTTGAATAATGCATACAGAAACTTTAGAATGATTT
TCGCACAACAAGAAACAAAGAGATGAATAGTATCAAAATCTAATAGAGAGCAAACAAGAA
ACAAAGAGACCAAAGGGTAGTACAAAAGTTTTAAGCACAACATGATCAGTATTCAGAATT
AGAGATGACATCGTCGATCTTTAGAATCATCTTAACGACTTGAGTTGCAAGCAAGATCTG
CTGCTGCTTCCCGATCAATGTTTCAAACACATTTTGCTCCCTCATATCGTTTGTTCCCAC
ATCATTGCAATCTATTCCATAAAAAGGAATATTCTCCTTAAGTTGCTGAGATTTAACCGC
AGAGAACAGTGGGTTACAGCCCATT
>TRINITY_DN42795_c0_g1_i1 len=273 path=[1067:0-88 1133:89-112 5848:113-136 1181:137-272] [-1, 1067, 1133, 5848, 1181, -2]
ACAGGAAATTACACTCTCTACAGAATCTGAAATACCTATCGCTAAAACTTAAATTACTAC
ATTGGGATTACTTTCCGGCCACATCTTTGCCTTCTAGGTTTAGTACAGAGTTCATCGTCG
AATTAAACATGCGTAACAGCAAGCTAAATAAGCCGTGGGAAGAAGTTCAACCTCTTCAAA
ATCTCAAATGGGTGGATTTGAGTCATTCTTCAGAGATGAAGGAGCTTCCTGATCTCTCAA
CTGCCACTAATCTCTTGAGTTTGGATCTCAGTT
>TRINITY_DN42795_c0_g2_i1 len=262 path=[2101:0-25 2104:26-234 2313:235-261] [-1, 2101, 2104, 2313, -2]
CTTGGACATTCCCCGGAAGTACCAGCCCATTACCCTTAATCCCAGTGGGAGTTTTCCAGA
AAGGTTTGTAACTTCCAGCGCAAGCTCCTCAAAACCATCTTCAGGACCAAAAGCATATGT
GCAGAAGATTTGAAGCGCCTCTTCATCAATTGGATAATCCACCTTGTAAACATGATCGAT
CCCATGTGCTTTTTAAGAGTTTTTGATCTTGCGTTGTAATGATCATTCGACTTCCTTGGC
CAAACCATTCAGTTTTGTCTGC
>TRINITY_DN42795_c0_g2_i2 len=263 path=[2101:0-25 2104:26-234 5265:235-255 289:256-262] [-1, 2101, 2104, 5265, 289, -2]
CTTGGACATTCCCCGGAAGTACCAGCCCATTACCCTTAATCCCAGTGGGAGTTTTCCAGA
AAGGTTTGTAACTTCCAGCGCAAGCTCCTCAAAACCATCTTCAGGACCAAAAGCATATGT
GCAGAAGATTTGAAGCGCCTCTTCATCAATTGGATAATCCACCTTGTAAACATGATCGAT
CCCATGTGCTTTTTAAGAGTTTTTGATCTTGCGTTGTAATGATCATTCGACTTCCATGGC
AGACAAAACTGAATGGTTTGGCC
>TRINITY_DN42795_c0_g3_i1 len=235 path=[1798:0-112 1888:113-117 1893:118-124 5771:125-144 1798:145-234] [-1, 1798, 1888, 1893, 5771, 1798, -2]
AGACTGGCTACGAACAATATCTCTACCTAGTTGTACTAGCAGATTATGCATCTTTATAAA
TCCATACTCACGAGAGATTAGAGATCTTTCAGCTAAGATGTGAAGCCCATGACTCAAGTC
CAAGACTGGCTACGAACAATATCTCTACCTAGTTGTACTAGCAGATTATGCATCTTTATA
AATCCATACTCACGAGAGATTAGAGATCTTTCAGCTAAGATGTGAAGCCCATGAC
>TRINITY_DN42795_c0_g4_i1 len=379 path=[5065:0-27 5070:28-84 1594:85-124 4757:125-168 1678:169-219 5847:220-243 1753:244-288 1798:289-378] [-1, 5065, 5070, 1594, 4757, 1678, 5847, 1753, 1798, -2]
AGTAATCTAAGTTTCAGTGATAGGTATTTCAGATTTTGTGGAGAGTGTAATTTGCTGTCA
CCATTATCATCAAATCTTGAGTAGAATCTTAAAAATTGGAGATTACACATTCTTTTGAAG
GTTATATCGCTTATATTAAATTCTCTGTTGATCTCAGATAAGTCAAGATCCATGCCTACA
AGGCTTCCACTTTCTGTTTCATTAGTGAGCACTTCACAGATATCTCTAGCATCAACCAGA
AATTGACGTTTTCTAGGCTCATAAATAGACTGGCTACGAACAATATCTCTACCTAGTTGT
ACTAGCAGATTATGCATCTTTATAAATCCATACTCACGAGAGATTAGAGATCTTTCAGCT
AAGATGTGAAGCCCATGAC
>TRINITY_DN42795_c0_g4_i2 len=346 path=[1565:0-51 1594:52-91 1634:92-135 1678:136-186 5847:187-210 1753:211-255 1798:256-345] [-1, 1565, 1594, 1634, 1678, 5847, 1753, 1798, -2]
TTCTGTAGAGAGTGTAATTTCCTGTCACTATTATCATCAAATCTTGAGTAGAATCTTAAA
AATTGGAGATTACACATTCTTTTGAAGGTTATGTCGCTTATATAAAATTCTCCGTTGATC
TCAGATAAGTCAAGATCCATGCCTACAAGGCTTCCACTTTCTGTTTCATTAGTGAGCACT
TCACAGATATCTCTAGCATCAACCAGAAATTGACGTTTTCTAGGCTCATAAATAGACTGG
CTACGAACAATATCTCTACCTAGTTGTACTAGCAGATTATGCATCTTTATAAATCCATAC
TCACGAGAGATTAGAGATCTTTCAGCTAAGATGTGAAGCCCATGAC
>TRINITY_DN42795_c0_g5_i1 len=208 path=[1798:0-112 1888:113-117 1893:118-124 1900:125-178 1954:179-197 1973:198-207] [-1, 1798, 1888, 1893, 1900, 1954, 1973, -2]
AGACTGGCTACGAACAATATCTCTACCTAGTTGTACTAGCAGATTATGCATCTTTATAAA
TCCATACTCACGAGAGATTAGAGATCTTTCAGCTAAGATGTGAAGCCCATGACTCAAGTC
CAAGAATGTCCTCCCAAGATGATCTTCTAGTGTCTGAATGCTTTTAAGATTGAAAAAGCA
AGCTATATAAAGAAATAAATCTTTATCT
>TRINITY_DN42795_c0_g6_i1 len=917 path=[3594:0-51 3623:52-54 3626:55-144 3716:145-196 3768:197-251 3823:252-277 3849:278-312 3884:313-635 4207:636-732 4304:733-864 4435:865-916] [-1, 3594, 3623, 3626, 3716, 3768, 3823, 3849, 3884, 4207, 4304, 4435, -2]
AGCCCTTGCTATACCAGTAGCGAGAATGCTCTCCAGCTATTGTAGCCACTTCCGCCAAAG
CTTCTCTCCATTTGCTAGTGTCCTCCTCTGTTTTACCGTTACAAGTATTTTCAAAAACTT
TCCTCAACTCTCCGGCTTGCTTCTTCACATCAGATGGATCGACTTCATAGAAAACGGGCA
TCACTGTTTGACCAAACGCTCTTCTTCACTCAGTAATCTCCACCAACTCGTTTAGGCACC
ATGTCGAAGAAGCGTAGTTCCTGGAGAGTAAGACGATCGCAACTCTCGAGCCTCTGATAG
CTTCTATGAGTTTTGGACCGATAGACTTGCTCCTCTCGATGTTATTATCGATGAACGTGT
CGATCCCCCTTCTGCGAACATCTGCCCCGTGGAAGCTTGGAAAGACATCATGTATCCAGT
TGCGAGGCAAAGACGAAGGATAAAGAGCCATGAAAAGGATCCAACTCTCAAGTCAAGTCT
TTCTTGTGTTAAATAAAAACTTCATGTATAGATGCAAAGGGAGACTTCTATGCCAATCTT
TGATGTAGTACCACAAGAACAAGAAACATAGTTTTTCTTCCACCACCAACCCCGCAAAAA
GGTTGAGGCTTGAGAGACTCCACTTCTGGGTAAGCTCACAAGGGCCCTTTAGTCTCTACT
TGATCTATTACTGTAATCTTGGGCCTCTTGTCATTTGCAAATTGGCCTTGTGATGTTGTT
TGTTTTGCTCCCCAAGAGATCTCTATATGATGTTGTCTTTTTCGTCAGCATAGCTGCCTC
CATCATCCTTCAAGTTGGTATTTTCAACAGCTGATGCGCAACATTGGTGATCATCTAGAG
GTTCGTTGTCGTCAGCTTCTGATTTAAGATAAATGAACTCACAACCTTGTTTTCTTGATA
CCATTTGACATATATCA
>TRINITY_DN42795_c0_g6_i2 len=256 path=[3594:0-51 3623:52-54 3626:55-144 3716:145-196 4537:197-255] [-1, 3594, 3623, 3626, 3716, 4537, -2]
AGCCCTTGCTATACCAGTAGCGAGAATGCTCTCCAGCTATTGTAGCCACTTCCGCCAAAG
CTTCTCTCCATTTGCTAGTGTCCTCCTCTGTTTTACCGTTACAAGTATTTTCAAAAACTT
TCCTCAACTCTCCGGCTTGCTTCTTCACATCAGATGGATCGACTTCATAGAAAACGGGCA
TCACTGTTTGACCAAACTCTCTTCTGCACTTGGTAATCTCCACCAACTCGTTCAGGCACC
ATGTGGAAGACGCGTA
>TRINITY_DN42795_c0_g6_i3 len=366 path=[3594:0-51 3623:52-54 3626:55-144 3716:145-196 3768:197-251 3823:252-277 3849:278-312 4647:313-365] [-1, 3594, 3623, 3626, 3716, 3768, 3823, 3849, 4647, -2]
AGCCCTTGCTATACCAGTAGCGAGAATGCTCTCCAGCTATTGTAGCCACTTCCGCCAAAG
CTTCTCTCCATTTGCTAGTGTCCTCCTCTGTTTTACCGTTACAAGTATTTTCAAAAACTT
TCCTCAACTCTCCGGCTTGCTTCTTCACATCAGATGGATCGACTTCATAGAAAACGGGCA
TCACTGTTTGACCAAACGCTCTTCTTCACTCAGTAATCTCCACCAACTCGTTTAGGCACC
ATGTCGAAGAAGCGTAGTTCCTGGAGAGTAAGACGATCGCAACTCTCGAGCCTCTGATAG
CTTCTATGAGTTTGGGACCGATAGACTTGCTCTCAAAGAACTACGCGTCTTCCACATGGT
GCCTGA
>TRINITY_DN42795_c0_g6_i4 len=859 path=[5831:0-38 3823:39-64 5307:65-86 3716:87-138 3768:139-193 3823:194-219 3849:220-254 3884:255-577 4207:578-674 4304:675-806 4435:807-858] [-1, 5831, 3823, 5307, 3716, 3768, 3823, 3849, 3884, 4207, 4304, 4435, -2]
TGGTGGAGATTACTGAGTTTAGGCACCATGTCGAAGAAGCGTAGTTCCTGGAGAGTAAGA
CGATCTCAACTCTCCGGCTTGCTTCTTCACATCAGATGGATCGACTTCATAGAAAACGGG
CATCACTGTTTGACCAAACGCTCTTCTTCACTCAGTAATCTCCACCAACTCGTTTAGGCA
CCATGTCGAAGAAGCGTAGTTCCTGGAGAGTAAGACGATCGCAACTCTCGAGCCTCTGAT
AGCTTCTATGAGTTTTGGACCGATAGACTTGCTCCTCTCGATGTTATTATCGATGAACGT
GTCGATCCCCCTTCTGCGAACATCTGCCCCGTGGAAGCTTGGAAAGACATCATGTATCCA
GTTGCGAGGCAAAGACGAAGGATAAAGAGCCATGAAAAGGATCCAACTCTCAAGTCAAGT
CTTTCTTGTGTTAAATAAAAACTTCATGTATAGATGCAAAGGGAGACTTCTATGCCAATC
TTTGATGTAGTACCACAAGAACAAGAAACATAGTTTTTCTTCCACCACCAACCCCGCAAA
AAGGTTGAGGCTTGAGAGACTCCACTTCTGGGTAAGCTCACAAGGGCCCTTTAGTCTCTA
CTTGATCTATTACTGTAATCTTGGGCCTCTTGTCATTTGCAAATTGGCCTTGTGATGTTG
TTTGTTTTGCTCCCCAAGAGATCTCTATATGATGTTGTCTTTTTCGTCAGCATAGCTGCC
TCCATCATCCTTCAAGTTGGTATTTTCAACAGCTGATGCGCAACATTGGTGATCATCTAG
AGGTTCGTTGTCGTCAGCTTCTGATTTAAGATAAATGAACTCACAACCTTGTTTTCTTGA
TACCATTTGACATATATCA
>TRINITY_DN42795_c0_g6_i5 len=308 path=[5831:0-38 3823:39-64 5307:65-86 3716:87-138 3768:139-193 3823:194-219 3849:220-254 4647:255-307] [-1, 5831, 3823, 5307, 3716, 3768, 3823, 3849, 4647, -2]
TGGTGGAGATTACTGAGTTTAGGCACCATGTCGAAGAAGCGTAGTTCCTGGAGAGTAAGA
CGATCTCAACTCTCCGGCTTGCTTCTTCACATCAGATGGATCGACTTCATAGAAAACGGG
CATCACTGTTTGACCAAACGCTCTTCTTCACTCAGTAATCTCCACCAACTCGTTTAGGCA
CCATGTCGAAGAAGCGTAGTTCCTGGAGAGTAAGACGATCGCAACTCTCGAGCCTCTGAT
AGCTTCTATGAGTTTGGGACCGATAGACTTGCTCTCAAAGAACTACGCGTCTTCCACATG
GTGCCTGA
>TRINITY_DN42795_c0_g7_i1 len=318 path=[1:0-50 29:51-87 66:88-93 72:94-310 289:311-317] [-1, 1, 29, 66, 72, 289, -2]
CTATTTTGAATCCTTAGTTGGGATTGCAGGTATAGCAAGGGCTCTATATGAAATGCTTTG
TAGTAACTTCACGCATGCTGCTTTCGTGGAAAGTTTAAAAGGAGGTTATACTAGAAATTA
CCTCGACAATTATGAGTACATGTTGCAGTTACAAGAACAGCTTTTGTCTTAAGACATTCA
GCCATAAGGAGTTGAAAGTAGGTAACTTGGGAGTGGCACAAGAAAGGTTGAAAAACAAGA
AAGTGCTTATCGTTCTTGATGATGTGGATCGGTTAGTCCAGTTAAAAGCCATGGCAGACA
AAACTGAATGGTTTGGCC
>TRINITY_DN42795_c0_g7_i2 len=300 path=[3594:0-51 5733:52-69 66:70-75 72:76-292 289:293-299] [-1, 3594, 5733, 66, 72, 289, -2]
AGCCCTTGCTATACCAGTAGCGAGAATGCTCTCCAGCTATTGTAGCCACTTCACGCATGC
TGCTTTCGTGGAAAGTTTAAAAGGAGGTTATACTAGAAATTACCTCGACAATTATGAGTA
CATGTTGCAGTTACAAGAACAGCTTTTGTCTTAAGACATTCAGCCATAAGGAGTTGAAAG
TAGGTAACTTGGGAGTGGCACAAGAAAGGTTGAAAAACAAGAAAGTGCTTATCGTTCTTG
ATGATGTGGATCGGTTAGTCCAGTTAAAAGCCATGGCAGACAAAACTGAATGGTTTGGCC
>TRINITY_DN42795_c0_g8_i1 len=221 path=[1798:0-112 1888:113-117 4955:118-167 5391:168-178 1954:179-197 4845:198-220] [-1, 1798, 1888, 4955, 5391, 1954, 4845, -2]
AGACTGGCTACGAACAATATCTCTACCTAGTTGTACTAGCAGATTATGCATCTTTATAAA
TCCATACTCACGAGAGATTAGAGATCTTTCAGCTAAGATGTGAAGCCCATGACTCAAGCT
CAAGAATGTCCCTTCAAGATGATCTTCTAGTGTCTCAATGCTTTTAAGATTGAAAAAGCA
AGCTATATAAAGAAATAATTCTTTATCTTTATCGCATAATG
>TRINITY_DN42795_c0_g8_i2 len=207 path=[1798:0-112 1888:113-117 4955:118-167 5005:168-183 5021:184-206] [-1, 1798, 1888, 4955, 5005, 5021, -2]
AGACTGGCTACGAACAATATCTCTACCTAGTTGTACTAGCAGATTATGCATCTTTATAAA
TCCATACTCACGAGAGATTAGAGATCTTTCAGCTAAGATGTGAAGCCCATGACTCAAGCT
CAAGAATGTCCCTTCAAGATGATCTTCTAGTGTCTCAATGCTTTTAAGGTTTAGTTATGA
CGCATTATGCGATAAAGATAAAGAATT
>TRINITY_DN42709_c1_g1_i1 len=209 path=[1:0-87 66:88-88 67:89-161 140:162-166 2113:167-188 1366:189-194 878:195-208] [-1, 1, 66, 67, 140, 2113, 1366, 878, -2]
CCTCTGGAGTGAGCTTCTTTACTCTACCACGAATCCTGTTCTTTTGAGGTTTCAGCTTGT
ATATCCGAACCATCCAATGGTGACTCGTGAAAACCTCTTCGAAATGTGTGAGCTTGAAAT
GTTTCTTCCCAATCTCTGTCCGCCTGACTCGATCATAGCCTTTACCAACTGTCTTATGTA
CAAGCTCTGCTACTACAGGTTTGTAGAGA
>TRINITY_DN42709_c1_g1_i2 len=330 path=[1707:0-221 66:222-222 67:223-295 2073:296-313 876:314-315 878:316-329] [-1, 1707, 66, 67, 2073, 876, 878, -2]
GTGGAGATTTACAAATCCTAACATCAGAAACTTGACTGCGTCTGCAACAACTCACCATCC
AACATTAAAAATTTCTAGGGGTTTCTAGATCCACGGATTCTTCTTCGCTGGTTTTGAGTC
CAATCCAGAGCTTGTTTTCAGTTTCAGTTTCTTTGCTCTACCACGAATCCTGTTCTTCTG
AGGTTTCAGCTTGTATATACGAACCATCCAATGGTGACTCGTGAAAACCTCTTCGAAATG
TGTGAGCTTGAAATGTTTCTTCCCAATCTCTGTCCGCCTGACTCGATCATAGCCTTATGT
ACAAGCTCTGCTACTACAGGTTTGTAGAGA
>TRINITY_DN42709_c1_g1_i3 len=330 path=[1707:0-221 66:222-222 67:223-295 140:296-300 145:301-308 153:309-309 154:310-329] [-1, 1707, 66, 67, 140, 145, 153, 154, -2]
GTGGAGATTTACAAATCCTAACATCAGAAACTTGACTGCGTCTGCAACAACTCACCATCC
AACATTAAAAATTTCTAGGGGTTTCTAGATCCACGGATTCTTCTTCGCTGGTTTTGAGTC
CAATCCAGAGCTTGTTTTCAGTTTCAGTTTCTTTGCTCTACCACGAATCCTGTTCTTCTG
AGGTTTCAGCTTGTATATACGAACCATCCAATGGTGACTCGTGAAAACCTCTTCGAAATG
TGTGAGCTTGAAATGTTTCTTCCCAATCTCTGTCCGCCTGACTCGATCATAGCCTTTACC
ATCTGTCTCTACAAACCTGTAGTAGCAGAG
>TRINITY_DN42777_c0_g1_i1 len=206 path=[201:0-29 208:30-30 209:31-45 224:46-60 239:61-85 264:86-100 279:101-129 308:130-130 309:131-137 316:138-162 341:163-194 879:195-196 881:197-205] [-1, 201, 208, 209, 224, 239, 264, 279, 308, 309, 316, 341, 879, 881, -2]
ACCAAACGAGATTGACGTTGATGTTGCCTTTCAAGAGAGCGCCGTTGTGGTATTTCAGAA
CAAGCGGCTGCTCCTTGACCAACGCGGCGGAGGAGATACCGGCGAGGGCGGTGAGGACGG
TGAGGAAAAAGGCAAAACGGTAATTATAAGCCATTGAGAAGTTGGATATTGTAAGAGAGA
GAACAGAGGTTTTGTTTGAGGTTTTG
>TRINITY_DN42777_c0_g1_i2 len=259 path=[201:0-29 208:30-30 209:31-45 224:46-60 239:61-85 264:86-100 279:101-129 308:130-130 309:131-137 316:138-162 1927:163-179 618:180-183 622:184-196 635:197-207 646:208-214 653:215-215 654:216-219 658:220-223 662:224-244 683:245-247 686:248-249 688:250-258] [-1, 201, 208, 209, 224, 239, 264, 279, 308, 309, 316, 1927, 618, 622, 635, 646, 653, 654, 658, 662, 683, 686, 688, -2]
ACCAAACGAGATTGACGTTGATGTTGCCTTTCAAGAGAGCGCCGTTGTGGTATTTCAGAA
CAAGCGGCTGCTCCTTGACCAACGCGGCGGAGGAGATACCGGCGAGGGCGGTGAGGACGG
TGAGGAAAAAGGCAAAACGGTAATTATAAGCCATTGAGAAGTTCACTCCCACCCAACGGT
CCGTCATCGTCGACTTCATCCGCTCGCTCAACTCCAAAGAAGCCGCAACCTCCGCCGCTC
CCTCCGTCGCGTCGTGGTG
>TRINITY_DN42777_c0_g2_i1 len=232 path=[1755:0-70 1093:71-118 1141:119-119 1142:120-146 1169:147-167 802:168-180 646:181-187 653:188-188 654:189-192 658:193-196 1407:197-220 686:221-222 1455:223-231] [-1, 1755, 1093, 1141, 1142, 1169, 802, 646, 653, 654, 658, 1407, 686, 1455, -2]
CCAGAACGGAGGTAAGGGTTCTTGAGGGATTTTCCGAGTGGATAGTTCTCGAGGAGCAGC
CGCTTGTTCTAAAATACCACAACGGTGTTCTCTTGAAAGGAAACGTAACCGTCAATCTCA
TTTGGTACGGAAAGTTCACACCCATCCAACGGTCCGTGATCGTCGACTTCATCCGCTCGC
TCAACTCCAAAGAAGCCACAACCTCCGCCGCTCCCTCCGTCGCCTCGTGGTG
>TRINITY_DN42777_c0_g2_i2 len=249 path=[1028:0-41 1047:42-87 1093:88-135 1141:136-136 1142:137-163 1169:164-184 802:185-197 646:198-204 653:205-205 654:206-209 658:210-213 1407:214-237 686:238-239 1455:240-248] [-1, 1028, 1047, 1093, 1141, 1142, 1169, 802, 646, 653, 654, 658, 1407, 686, 1455, -2]
TAACCGTTTTGCCATCTTCCTCACTTTCCTCTATGCCATCGCTGGCCTTTCCGCCGCCGC
GTTGGTCGAGGAGCAGCCGCTTGTTCTAAAATACCACAACGGTGTTCTCTTGAAAGGAAA
CGTAACCGTCAATCTCATTTGGTACGGAAAGTTCACACCCATCCAACGGTCCGTGATCGT
CGACTTCATCCGCTCGCTCAACTCCAAAGAAGCCACAACCTCCGCCGCTCCCTCCGTCGC
CTCGTGGTG
>TRINITY_DN42777_c0_g2_i3 len=290 path=[1348:0-44 1370:45-62 1141:63-63 1388:64-82 1047:83-128 1093:129-176 1141:177-177 1142:178-204 1169:205-225 802:226-238 646:239-245 653:246-246 654:247-250 658:251-254 1407:255-278 686:279-280 1455:281-289] [-1, 1348, 1370, 1141, 1388, 1047, 1093, 1141, 1142, 1169, 802, 646, 653, 654, 658, 1407, 686, 1455, -2]
AGTGAGGAAGATGGCAAAACGGTTATTATGAGCCATTGAGAAGGAAACGTAACCGTCAAT
CTCACTTTCCTCTATGCCATCGCTGGCCTTTCCGCCGCCGCGTTGGTCGAGGAGCAGCCG
CTTGTTCTAAAATACCACAACGGTGTTCTCTTGAAAGGAAACGTAACCGTCAATCTCATT
TGGTACGGAAAGTTCACACCCATCCAACGGTCCGTGATCGTCGACTTCATCCGCTCGCTC
AACTCCAAAGAAGCCACAACCTCCGCCGCTCCCTCCGTCGCCTCGTGGTG
>TRINITY_DN42736_c1_g1_i1 len=202 path=[1:0-45 24:46-63 42:64-99 78:100-126 105:127-193 172:194-201] [-1, 1, 24, 42, 78, 105, 172, -2]
ATTGAGGCTTATTGTTGTTGCCAAGCCAGTGCTGCATATGAACTCCAATGGCGTCCAAGT
AAGCGCTGCTTCTACCATGTAAACCCAACACTTTTCCTTGGGTTGTAGTTGAAGTGAAAT
AAGTTCCGGTCTCTTCACCGTAAGGACCGTACTTGCCACGGCTCGTGTAGAAACTCAGAG
ACTTGACAACGTTAGTTTTGTC
>TRINITY_DN42736_c1_g2_i1 len=253 path=[810:0-39 1511:40-42 1514:43-47 3029:48-62 888:63-69 895:70-107 933:108-242 1068:243-252] [-1, 810, 1511, 1514, 3029, 888, 895, 933, 1068, -2]
AAGGTCCTTGTTCTTCTCCAAAAGGTCCATGCTTTCCTTTATTGGTGTTCATGTTATGGA
TTGCAAAATAAGTCCCCTCAAGCCATCTCCTCACAATGCAATTGTTCCACATAATAACTC
TGGTGTTGTGGTAATCGAAAATTCCCCATGGGCTAACAAGCTAGTCCTTGCAGCAAACGG
CCGTGGCGAAGAGTTTGAGCGTGGAGTCGTCAAAGAACCAACACCGAGCGGGCCTGGACC
GTGGGGAGGCAAC
>TRINITY_DN42736_c1_g2_i2 len=207 path=[1511:0-25 2953:26-47 733:48-69 2393:70-93 870:94-111 888:112-118 895:119-156 2659:157-206] [-1, 1511, 2953, 733, 2393, 870, 888, 895, 2659, -2]
CCAAAAGGTCCATGCTTTCCTTTATTCATAAAACGGATGATGCTAAAGTTGTTGGATTCC
TTGGAAGAGAAGGTTTGTTTCTTGATGCAATTGGTGTTCATGTTATGGATTGCAAAATAA
GTCCCCTCAAGCCATCTCCTCACAATGCAATTGTTCCTCATAACAACTCTGGCGTTGCTG
TAATCGAAAATTCACCATGGGCTAATA
>TRINITY_DN42736_c1_g2_i3 len=310 path=[792:0-37 807:38-39 809:40-40 810:41-57 827:58-62 832:63-78 756:79-101 870:102-119 888:120-126 895:127-164 933:165-299 1068:300-309] [-1, 792, 807, 809, 810, 827, 832, 756, 870, 888, 895, 933, 1068, -2]
CCGTTTTATGAGTAAAAGAAGGTCCTTGTTCTTCTCCAAAAGGTCCATGCTTTCCTTTGT
TGGATTCCTTGGAAGAGAGGGTTTGTTTCTTGATGCAATTGGTGTTCATGTTATGGATTG
CAAAATAAGTCCCCTCAAGCCATCTCCTCACAATGCAATTGTTCCACATAATAACTCTGG
TGTTGTGGTAATCGAAAATTCCCCATGGGCTAACAAGCTAGTCCTTGCAGCAAACGGCCG
TGGCGAAGAGTTTGAGCGTGGAGTCGTCAAAGAACCAACACCGAGCGGGCCTGGACCGTG
GGGAGGCAAC
>TRINITY_DN42736_c1_g2_i4 len=215 path=[792:0-37 807:38-39 809:40-40 810:41-57 827:58-62 832:63-78 756:79-101 870:102-119 888:120-126 895:127-164 2659:165-214] [-1, 792, 807, 809, 810, 827, 832, 756, 870, 888, 895, 2659, -2]
CCGTTTTATGAGTAAAAGAAGGTCCTTGTTCTTCTCCAAAAGGTCCATGCTTTCCTTTGT
TGGATTCCTTGGAAGAGAGGGTTTGTTTCTTGATGCAATTGGTGTTCATGTTATGGATTG
CAAAATAAGTCCCCTCAAGCCATCTCCTCACAATGCAATTGTTCCTCATAACAACTCTGG
CGTTGCTGTAATCGAAAATTCACCATGGGCTAATA
>TRINITY_DN42736_c1_g2_i5 len=291 path=[719:0-31 728:32-36 733:37-58 755:59-59 756:60-82 870:83-100 888:101-107 895:108-145 933:146-280 1068:281-290] [-1, 719, 728, 733, 755, 756, 870, 888, 895, 933, 1068, -2]
GGACCTTCTTTTACTCATAAAACGGATGATGCTAAAGTTGTTGGATTCCTTGGAAGAGAG
GGTTTGTTTCTTGATGCAATTGGTGTTCATGTTATGGATTGCAAAATAAGTCCCCTCAAG
CCATCTCCTCACAATGCAATTGTTCCACATAATAACTCTGGTGTTGTGGTAATCGAAAAT
TCCCCATGGGCTAACAAGCTAGTCCTTGCAGCAAACGGCCGTGGCGAAGAGTTTGAGCGT
GGAGTCGTCAAAGAACCAACACCGAGCGGGCCTGGACCGTGGGGAGGCAAC
>TRINITY_DN42736_c1_g3_i1 len=296 path=[349:0-61 388:62-63 390:64-71 398:72-72 2607:73-144 1183:145-266 2825:267-287 172:288-295] [-1, 349, 388, 390, 398, 2607, 1183, 2825, 172, -2]
GTAATGAAGAGATAGCATCATTTCCTCTTGTTACGAATATCTGCTTGATCCCTGAATATA
CACCATCGTCCCAGGGTTCAAGCAGATATTTGTAACAAGAGCAAATGATGCTATCTCTTC
ATTACAAGTCGAGTACGATAGAAATGGACAATCTGTTTGGTCCGTTAAACATGGTGGTAA
CAATGGAGTCTTCACACACAGGATAAAACTCGAGTATCCAAACGAGATGCTCACCTGCAT
TTCAGGGTATTACGGACCTCTGAACAACTCAGAGACTTGACAACGTTAGTTTTGTC
>TRINITY_DN42736_c1_g3_i2 len=296 path=[349:0-61 388:62-63 390:64-71 398:72-72 2607:73-144 1183:145-266 1305:267-295] [-1, 349, 388, 390, 398, 2607, 1183, 1305, -2]
GTAATGAAGAGATAGCATCATTTCCTCTTGTTACGAATATCTGCTTGATCCCTGAATATA
CACCATCGTCCCAGGGTTCAAGCAGATATTTGTAACAAGAGCAAATGATGCTATCTCTTC
ATTACAAGTCGAGTACGATAGAAATGGACAATCTGTTTGGTCCGTTAAACATGGTGGTAA
CAATGGAGTCTTCACACACAGGATAAAACTCGAGTATCCAAACGAGATGCTCACCTGCAT
TTCAGGGTATTACGGACCTCTGAACAATTCAGACAAAACTAACGTTGTCAAGTCTC
>TRINITY_DN42736_c1_g3_i3 len=232 path=[349:0-61 3059:62-80 1183:81-202 2825:203-223 172:224-231] [-1, 349, 3059, 1183, 2825, 172, -2]
GTAATGAAGAGATAGCATCATTTCCTCTTGTTACGAATATCTGCTTGATCCCTGAATATA
CAAGTCGAGTACGATAGAAATGGACAATCTGTTTGGTCCGTTAAACATGGTGGTAACAAT
GGAGTCTTCACACACAGGATAAAACTCGAGTATCCAAACGAGATGCTCACCTGCATTTCA
GGGTATTACGGACCTCTGAACAACTCAGAGACTTGACAACGTTAGTTTTGTC
>TRINITY_DN42736_c1_g3_i4 len=232 path=[349:0-61 3059:62-80 1183:81-202 1305:203-231] [-1, 349, 3059, 1183, 1305, -2]
GTAATGAAGAGATAGCATCATTTCCTCTTGTTACGAATATCTGCTTGATCCCTGAATATA
CAAGTCGAGTACGATAGAAATGGACAATCTGTTTGGTCCGTTAAACATGGTGGTAACAAT
GGAGTCTTCACACACAGGATAAAACTCGAGTATCCAAACGAGATGCTCACCTGCATTTCA
GGGTATTACGGACCTCTGAACAATTCAGACAAAACTAACGTTGTCAAGTCTC
>TRINITY_DN42740_c0_g1_i1 len=258 path=[1:0-174 153:175-200 4009:201-224 203:225-250 229:251-257] [-1, 1, 153, 4009, 203, 229, -2]
AGCATTATTTGAAGTCTAGTTTGCGAATAAATTTCTATTTTTTGTGTGTTCTTGATAGCA
GTAGATATTCAAAAACTTGTAATAAAGATGTGTAGTGAAGAATAAACTGAGAAAGAATAA
GAGTCATCACTCCACAGGTTTTTCTTCAGAGGCTTCTATTGTGTCATCACCATCTTCAGG
TTCTTCTTCAGAAGTATTGTTATCTTCTATTGTGTTACTATCTTCAGATTCACCCGCGCT
TCTCAAGCTAAACTTTAG
>TRINITY_DN42740_c0_g2_i1 len=477 path=[1408:0-54 1440:55-79 1465:80-124 1510:125-275 1661:276-436 1822:437-454 3515:455-476] [-1, 1408, 1440, 1465, 1510, 1661, 1822, 3515, -2]
ATGTGTCTTGGAAAGTTCTTGATCATAAAGTTTTCTCAAACTCCATTACATTCCACAACA
GCTTCAGCAGCTCGTCTAGGCTTGCTTTTCCTTCTGCTCCCGTTCTGTCTGAAACCAGTA
GATGTGGACTTGGTGGAACTGGAACCATCTCTACTTGATTTTGATCCTAACCCATTCTCT
TTTTCATTTGCATCCGTATTGCTTCCATTAATCATCTTCCTCTTCCTCTCGTTTTCTTCT
TTTTTACTTGTTACTGAACCATCCTCTTCTTCTTCTTCCTCCTCATCCTCGAAACCTCAT
CTCTTCTCTAAGCAAACTAAACCCACCTCCTTAAATATTCGAATTCCAAGTAACCTCTCT
CCCTTCTTCCCTCTCAGTATTCCTCTTCGCGCGGGCGGCGATAACTCTCGGCGACTCGTC
TCCGTATGCTCTTCCGTCACGGAGGAAGAAGCATCACCTCCCACCGAAGAAACCCAG
>TRINITY_DN42740_c0_g2_i2 len=304 path=[1408:0-54 1440:55-79 1465:80-124 1510:125-275 3851:276-303] [-1, 1408, 1440, 1465, 1510, 3851, -2]
ATGTGTCTTGGAAAGTTCTTGATCATAAAGTTTTCTCAAACTCCATTACATTCCACAACA
GCTTCAGCAGCTCGTCTAGGCTTGCTTTTCCTTCTGCTCCCGTTCTGTCTGAAACCAGTA
GATGTGGACTTGGTGGAACTGGAACCATCTCTACTTGATTTTGATCCTAACCCATTCTCT
TTTTCATTTGCATCCGTATTGCTTCCATTAATCATCTTCCTCTTCCTCTCGTTTTCTTCT
TTTTTACTTGTTACTGAACCATCCTCTTCTTCTTCTCCCTCCATCAATGGCCACCACAAA
CTCT
>TRINITY_DN42740_c0_g3_i1 len=314 path=[3106:0-48 3081:49-188 1822:189-206 1840:207-270 1904:271-313] [-1, 3106, 3081, 1822, 1840, 1904, -2]
TGCTCTCTCCATCCTCTCCTTCGCTTCTTCTTCATCCTCAAAACCTCATCTCTTCTCTAG
GCAAACTAAACCCACCTCCTTAAGTACTCAAATTCCAAGTAACCTCACTTCCGTCTTCCC
TCTCAGTACTCCTCTTCGCGCCGGCGGCGATAATAACTCTCGGCGGCTCGTCTCCGTATG
CTCTTCCGTCACGGAGGAAGAAGCATCTCCTCCGACCGAAGAAACCCAGAAGGAGAATCT
CAAAAGGAAGCTCTTTGTATTCAATCTCCCTTGGTCCATGAGTGTCAACGACATTTCCCA
GCTCTTCGGACAAT
>TRINITY_DN42740_c0_g4_i1 len=431 path=[299:0-38 315:39-43 320:44-44 321:45-112 389:113-160 437:161-274 551:275-322 599:323-354 2675:355-365 2686:366-378 655:379-398 675:399-430] [-1, 299, 315, 320, 321, 389, 437, 551, 599, 2675, 2686, 655, 675, -2]
GAGATTGCATCCTCAGCTTCTTCTCTAGTAGGGAACGAGACAAAGCCATAGCCAGAAGCT
CTACCTCCAGGGTCTGCGAAAACAACCCGAGCTGAAACAAGGTTGAAGTCTGCCGCAGTG
AAGAACTCACGGAGATGAGTTGATCTCGCTTTCCAAGCGAGGTTAGACACGTAGAGTTTG
TGACGAGTTTCTTGAGTAGAAGGAGGAAGAGCGTTAGGAGGTTTCACGGTAGGCTTCTTG
AACCTTTTTGCAAAGCTTACCCTTATGATCCTCCCCGAGACTTGGAAAGAATCGAACTTT
TCAACAGCGGATTGAGCTTCTTCTCCAGAAGACATTGTTACGAAAGCGAAACCTCTGTTC
TTCCCATCTTTTTGCTTTATGATCTCGACGCTGGAGACAGTCCCGCATTGTCCGAAGAGC
TGGGAAATGTC
>TRINITY_DN42740_c0_g4_i2 len=419 path=[3748:0-39 320:40-40 321:41-108 389:109-156 437:157-270 551:271-318 599:319-350 631:351-374 655:375-394 3496:395-413 2768:414-418] [-1, 3748, 320, 321, 389, 437, 551, 599, 631, 655, 3496, 2768, -2]
AGAAGCTGAGGATGCAATCTCTAGTAGGGAACGAGACAAAGCCATAGCCAGAAGCTCTAC
CTCCAGGGTCTGCGAAAACAACCCGAGCTGAAACAAGGTTGAAGTCTGCCGCAGTGAAGA
ACTCACGGAGATGAGTTGATCTCGCTTTCCAAGCGAGGTTAGACACGTAGAGTTTGTGAC
GAGTTTCTTGAGTAGAAGGAGGAAGAGCGTTAGGAGGTTTCACGGTAGGCTTCTTGAACC
TTTTTGCAAAGCTTACCCTTATGATCCTCCCCGAGACTTGGAAAGAATCGAACTTTTCAA
CAGCGGATTGAGCTTCTTCTCCAGAAGACATTGTTACGAAAGCGAAACCTCGGTTCTTCC
CATCTTTTTGCTTTATGATCTCGACGCTGGAGACAAGTTCGATTCTTTCCAAGTCTCAG
>TRINITY_DN42740_c0_g4_i3 len=431 path=[299:0-38 315:39-43 320:44-44 321:45-112 389:113-160 437:161-274 551:275-322 599:323-354 2675:355-365 3697:366-387 1904:388-430] [-1, 299, 315, 320, 321, 389, 437, 551, 599, 2675, 3697, 1904, -2]
GAGATTGCATCCTCAGCTTCTTCTCTAGTAGGGAACGAGACAAAGCCATAGCCAGAAGCT
CTACCTCCAGGGTCTGCGAAAACAACCCGAGCTGAAACAAGGTTGAAGTCTGCCGCAGTG
AAGAACTCACGGAGATGAGTTGATCTCGCTTTCCAAGCGAGGTTAGACACGTAGAGTTTG
TGACGAGTTTCTTGAGTAGAAGGAGGAAGAGCGTTAGGAGGTTTCACGGTAGGCTTCTTG
AACCTTTTTGCAAAGCTTACCCTTATGATCCTCCCCGAGACTTGGAAAGAATCGAACTTT
TCAACAGCGGATTGAGCTTCTTCTCCAGAAGACATTGTTACGAAAGCGAAACCTCTGTTC
TTCCCAGCTCTTTGTATTCAATCTCCCTTGGTCCATGAGTGTCAACGACATTTCCCAGCT
CTTCGGACAAT
>TRINITY_DN42740_c0_g4_i4 len=423 path=[299:0-38 315:39-43 320:44-44 321:45-112 389:113-160 437:161-274 551:275-322 599:323-354 631:355-378 655:379-398 3496:399-417 2768:418-422] [-1, 299, 315, 320, 321, 389, 437, 551, 599, 631, 655, 3496, 2768, -2]
GAGATTGCATCCTCAGCTTCTTCTCTAGTAGGGAACGAGACAAAGCCATAGCCAGAAGCT
CTACCTCCAGGGTCTGCGAAAACAACCCGAGCTGAAACAAGGTTGAAGTCTGCCGCAGTG
AAGAACTCACGGAGATGAGTTGATCTCGCTTTCCAAGCGAGGTTAGACACGTAGAGTTTG
TGACGAGTTTCTTGAGTAGAAGGAGGAAGAGCGTTAGGAGGTTTCACGGTAGGCTTCTTG
AACCTTTTTGCAAAGCTTACCCTTATGATCCTCCCCGAGACTTGGAAAGAATCGAACTTT
TCAACAGCGGATTGAGCTTCTTCTCCAGAAGACATTGTTACGAAAGCGAAACCTCGGTTC
TTCCCATCTTTTTGCTTTATGATCTCGACGCTGGAGACAAGTTCGATTCTTTCCAAGTCT
CAG
>TRINITY_DN42740_c0_g4_i5 len=427 path=[3748:0-39 320:40-40 321:41-108 389:109-156 437:157-270 551:271-318 599:319-350 2675:351-361 2686:362-374 655:375-394 675:395-426] [-1, 3748, 320, 321, 389, 437, 551, 599, 2675, 2686, 655, 675, -2]
AGAAGCTGAGGATGCAATCTCTAGTAGGGAACGAGACAAAGCCATAGCCAGAAGCTCTAC
CTCCAGGGTCTGCGAAAACAACCCGAGCTGAAACAAGGTTGAAGTCTGCCGCAGTGAAGA
ACTCACGGAGATGAGTTGATCTCGCTTTCCAAGCGAGGTTAGACACGTAGAGTTTGTGAC
GAGTTTCTTGAGTAGAAGGAGGAAGAGCGTTAGGAGGTTTCACGGTAGGCTTCTTGAACC
TTTTTGCAAAGCTTACCCTTATGATCCTCCCCGAGACTTGGAAAGAATCGAACTTTTCAA
CAGCGGATTGAGCTTCTTCTCCAGAAGACATTGTTACGAAAGCGAAACCTCTGTTCTTCC
CATCTTTTTGCTTTATGATCTCGACGCTGGAGACAGTCCCGCATTGTCCGAAGAGCTGGG
AAATGTC
>TRINITY_DN42746_c0_g1_i1 len=390 path=[1982:0-42 2002:43-55 428:56-79 452:80-117 490:118-143 516:144-154 527:155-164 2271:165-186 1231:187-209 1254:210-340 1385:341-370 1415:371-389] [-1, 1982, 2002, 428, 452, 490, 516, 527, 2271, 1231, 1254, 1385, 1415, -2]
ATCTCTTCAGTAAATATGCTAACAGCCCATTGATCGACTCCAAGACAAGATCCAAGATAC
TCAGCCGATGGTTGCAAAATTTCAAGGTACCTCTCAGCTTTGCTTTGAAGTGCCAGTCGG
CTTCTGTCAAGAACAGATTTTGCATACAGAGCCCAATGATCTTTTCTTGGAGTCGAACAG
TGGGCTATTAGCATATTTACTGAAGAGATCATTCGAGCTGGATCTGCTGCAGCATTGTCT
TCACTGGTTAACCGACTTGACCCAGTTCTTAGGCAGACTGCCAACTTGGGAAGTTGGCAG
GTTATAAGTCCAGTAGAGGTCGTTGGATATGTCATTGTTGTGGATGAATTGCTCACTGTA
CAGAACAAAACCTACGACAGACCTACGATT
>TRINITY_DN42746_c0_g2_i1 len=205 path=[698:0-26 702:27-28 704:29-60 736:61-61 737:62-64 2315:65-81 965:82-88 972:89-89 973:90-106 990:107-108 992:109-132 2800:133-156 1040:157-190 1074:191-204] [-1, 698, 702, 704, 736, 737, 2315, 965, 972, 973, 990, 992, 2800, 1040, 1074, -2]
AGTTGTTCATATCCTCTTTCAATAGCTGTTCTGACAGTAGAATCGAGAGCCAGGTCCAAG
AACAACTGAATGATGCTGGACCTGAGAAAATTATGTACTTCATCAGCCTCGTTCTTGAAA
ATCTTGCCCTTTCCTCAGATGACAATGAAGATCTTATCTACTGCCTGAAGGGATGGCAAT
TTGCGCTCAGCATGTTCAAGAGCAA
>TRINITY_DN42708_c1_g1_i1 len=220 path=[2817:0-52 6182:53-79 2456:80-136 2513:137-142 2519:143-158 618:159-176 6327:177-200 660:201-204 664:205-219] [-1, 2817, 6182, 2456, 2513, 2519, 618, 6327, 660, 664, -2]
CAGGAAAAATCAATGGTCGGATGAATAGGCTTTTGATATTTACCACTCATAGATGGATTC
GTCTTGGACTTGCAGGAAACGGCGTAGGCATTATCCGTCTTTCTCCCGGAACGGTGTCAA
AGTCTCGGTGAATGATTTTGTGTATGTTTTAGCGGAGCAAAACAAGAGACTCGTCGCATA
CTTGGAAGACCTTTATGAGGATTCCAAAGGCAACAAGATG
>TRINITY_DN42708_c1_g2_i1 len=272 path=[1741:0-29 6121:30-46 1255:47-47 1256:48-60 1269:61-74 1283:75-84 1293:85-89 6325:90-113 1322:114-115 1324:116-116 1325:117-134 5891:135-157 4324:158-222 4389:223-227 1324:228-228 1325:229-246 1343:247-254 1351:255-256 1353:257-271] [-1, 1741, 6121, 1255, 1256, 1269, 1283, 1293, 6325, 1322, 1324, 1325, 5891, 4324, 4389, 1324, 1325, 1343, 1351, 1353, -2]
GAGACGCCAAAATCCACTCCTCTAGCTTCTGATACTTCTATGTGTAAAGGTGCAGAAGAT
GGTTCGTCCCATCTCATTAAAAAGGGTTCAGTTGTTGAAGTTCTTTCCCAAGATAGTGGC
ATCAGAGGTTGTTGGCGTGGACGCTTCAAACGCTTCTATGTGCAAGGAAGAAAAAGATGG
TTATTACATCAAAAAGGGTTCTCTGGTTGAAGTTCTTTCCCAAGATAGTGGCATCAGAGG
TTGTTGGTTGAAGGCTTTGATAGTGAAGAAAC
>TRINITY_DN42708_c1_g2_i2 len=287 path=[989:0-36 1003:37-104 1071:105-107 4259:108-172 4324:173-237 4389:238-242 1324:243-243 1325:244-261 1343:262-269 1351:270-271 1353:272-286] [-1, 989, 1003, 1071, 4259, 4324, 4389, 1324, 1325, 1343, 1351, 1353, -2]
CTTGAATGTTTCCAATTTTAAGTCGGGTGAAGGTGCTCAGGCACTTGGCACTGATCCAGC
AACAGGAGCTTCTCTTATTGGTTGTGTTGGAATTAGATCCAAACGGCGTCGTTCTGCAGA
TGAATGCATAGCTAGCCCGGATTCTGTTGACGTGGACGCTTCAAACGCTTCTATGTGCAA
GGAAGAAAAAGATGGTTATTACATCAAAAAGGGTTCTCTGGTTGAAGTTCTTTCCCAAGA
TAGTGGCATCAGAGGTTGTTGGTTGAAGGCTTTGATAGTGAAGAAAC
>TRINITY_DN42708_c1_g2_i3 len=234 path=[4089:0-36 4103:37-46 1293:47-51 6325:52-75 1322:76-77 1324:78-78 1325:79-96 5891:97-119 4324:120-184 4389:185-189 1324:190-190 1325:191-208 1343:209-216 1351:217-218 1353:219-233] [-1, 4089, 4103, 1293, 6325, 1322, 1324, 1325, 5891, 4324, 4389, 1324, 1325, 1343, 1351, 1353, -2]
ACACATAGAAGTATCAGAAGATGATTCGTCCCATCTCATTAAAAAGGGTTCAGTTGTTGA
AGTTCTTTCCCAAGATAGTGGCATCAGAGGTTGTTGGCGTGGACGCTTCAAACGCTTCTA
TGTGCAAGGAAGAAAAAGATGGTTATTACATCAAAAAGGGTTCTCTGGTTGAAGTTCTTT
CCCAAGATAGTGGCATCAGAGGTTGTTGGTTGAAGGCTTTGATAGTGAAGAAAC
>TRINITY_DN42708_c1_g2_i4 len=402 path=[1101:0-176 1255:177-177 1256:178-190 1269:191-204 1283:205-214 1293:215-219 6325:220-243 1322:244-245 1324:246-246 1325:247-264 5891:265-287 4324:288-352 4389:353-357 1324:358-358 1325:359-376 1343:377-384 1351:385-386 1353:387-401] [-1, 1101, 1255, 1256, 1269, 1283, 1293, 6325, 1322, 1324, 1325, 5891, 4324, 4389, 1324, 1325, 1343, 1351, 1353, -2]
GTGCCAAGTGGCTGGACACCTTCACCTGACTTTAGAATGGAAACATTCAAGTATCTAAGC
ACTTCTTGTCTCCATTCTAAAGACAGGTGAAGGTGCCCAGCCACTTGACATTGACACTGA
CCCAGTATCAGGAGCTTCTCTGGTTGACTTGGAGGCTTCTGATACTTCTATGTGTAAAGG
TGCAGAAGATGGTTCGTCCCATCTCATTAAAAAGGGTTCAGTTGTTGAAGTTCTTTCCCA
AGATAGTGGCATCAGAGGTTGTTGGCGTGGACGCTTCAAACGCTTCTATGTGCAAGGAAG
AAAAAGATGGTTATTACATCAAAAAGGGTTCTCTGGTTGAAGTTCTTTCCCAAGATAGTG
GCATCAGAGGTTGTTGGTTGAAGGCTTTGATAGTGAAGAAAC
>TRINITY_DN42708_c1_g3_i1 len=296 path=[2095:0-255 2328:256-267 2340:268-295] [-1, 2095, 2328, 2340, -2]
GTCAATTGTTCACCCTATCTTCCTCCATTCAAACCAGAAGCTAACTTTTAGAAGGCATGA
TAAGGTTGTGGTAGCTCGTTTTTTTTTTGTTTGCAGAAAGGATGTAAGAGTTGTAACACA
AAAGAACAAATATTTCCACTAACATATCCTTCCGTTGCGCCTTTTGCAGCTAAATCTATT
TATGACTTAAATTTTGCTGCAGACAGATCCGCTCTCCACCTTTTGGTGAGATGCCTCATG
TAGCTGATGTACCGGCTACTACCATGACTGAACAAGCTGCTGGAGGATTCAACATT
>TRINITY_DN42708_c1_g4_i1 len=329 path=[3386:0-42 3406:43-130 3991:131-167 3531:168-173 3537:174-185 4189:186-206 3537:207-218 3549:219-292 2340:293-320 2368:321-328] [-1, 3386, 3406, 3991, 3531, 3537, 4189, 3537, 3549, 2340, 2368, -2]
GGGGTTGGTAAGATGAGGTTCGCAGAGATAGTAAACAAAGAGGCTCGTTATTATCTGGAG
AGGAAAGACGGAGGTGTAGATCTGGCTGTTGTAGGGAGGGTGAAGAGCTCTTCTAAGCGC
ATGTCGTTTAGGTACGCCTTGATGAAGAATCACTCCGTCTTGAAGAAGCTTGGTTCGGTA
GAAGACTCCGTCTTGAAGAAGCTTGGTTCGGTAGAAGACGTCAAGGGTTGGCTCGATTCG
ATTGTTTCGGGTGAGATGCCTCATCTAGCAGATGTACCGGCTACTACCATGACTGAACAA
GCTGCTGGAGGATTCAACATTCGCACTTC
>TRINITY_DN42785_c0_g1_i1 len=212 path=[1069:0-53 1100:54-59 1106:60-67 1114:68-80 1127:81-177 1224:178-211] [-1, 1069, 1100, 1106, 1114, 1127, 1224, -2]
GGTTCGTAGGAGCCGCTGCATAGACTGAGCCATGAGTTGCGTAAGGGTTATAGCCTTGCT
GCTCTGGTGCTACTACAGTTTGCGGTTGTGCAGGCGCCGGTGCTCCAGCTTCAGCCATGA
AGTTCTGGATAAGCTGAATAGCGGTTTGGACTTGTGAGCCAGTTCCGCTAACCTCAACGG
TCATTTCACCAGGTACTCCTCTGGTTTCCTGA
>TRINITY_DN42785_c0_g2_i1 len=225 path=[133:0-43 2133:44-67 178:68-68 179:69-74 185:75-172 283:173-186 297:187-187 1811:188-211 1647:212-224] [-1, 133, 2133, 178, 179, 185, 283, 297, 1811, 1647, -2]
CGTCAACCTCCAATGGAGAAACAGCCTCATCAAGGTATATCTGCATATGGAAGGGAGCCT
CCTATGAATGTGCATGTATCAGCCGCCCCACCTATGGCCGCTCAGCAAGTTACGCAGCAA
TTGCAGATTCAACTGTCTTACGCAGATGCAGTGATTGGGACATCAGGTTCCAACATAAGC
TACACTCGACGTCTTAGTGGCGCAACAGTAACCATTCAGGAAACC
>TRINITY_DN42785_c0_g2_i2 len=224 path=[1471:0-33 2229:34-53 165:54-66 178:67-67 179:68-73 185:74-171 283:172-185 297:186-186 1811:187-210 1647:211-223] [-1, 1471, 2229, 165, 178, 179, 185, 283, 297, 1811, 1647, -2]
GCTGTTTCTCCATTGGAGGTTGACGCATCTCAGGTATATCTGCTTATGGAAGGGAGCCTC
CTATGAATGTGCATGTATCAGCCGCCCCACCTATGGCCGCTCAGCAAGTTACGCAGCAAT
TGCAGATTCAACTGTCTTACGCAGATGCAGTGATTGGGACATCAGGTTCCAACATAAGCT
ACACTCGACGTCTTAGTGGCGCAACAGTAACCATTCAGGAAACC
>TRINITY_DN42785_c0_g2_i3 len=257 path=[1471:0-33 1482:34-84 2111:85-106 185:107-204 283:205-218 297:219-219 1811:220-243 1647:244-256] [-1, 1471, 1482, 2111, 185, 283, 297, 1811, 1647, -2]
GCTGTTTCTCCATTGGAGGTTGACGCATCTCAGGAGGAGGATAGTAACTATCATGTCTTG
GAGGTTGTTGCTGCATGTATGGAGGGGAGCCTCCTATGAATGTGCATGTATCAGCCGCCC
CACCTATGGCCGCTCAGCAAGTTACGCAGCAATTGCAGATTCAACTGTCTTACGCAGATG
CAGTGATTGGGACATCAGGTTCCAACATAAGCTACACTCGACGTCTTAGTGGCGCAACAG
TAACCATTCAGGAAACC
>TRINITY_DN42785_c0_g3_i1 len=257 path=[1114:0-35 2308:36-58 591:59-60 593:61-64 597:65-75 608:76-124 657:125-239 772:240-256] [-1, 1114, 2308, 591, 593, 597, 608, 657, 772, -2]
GGTTATAGCCTTGCTGCTCTGGTGCTACTACAGTTTAGGCTATGGTTACTGATCAAGGAT
CATTATCAAGTTACTTTTGTTTAGAATGTTTTACTTGTGTCGAGCAAGAGTGAGAGAACA
CTAGATGATACCTAATCAAGTAATGTTTTTATTAGCAAGCACCCTGGTTCTTGAAATCAG
TTATCATTTGTTTTCCAGACATGGTGTTGTGTACCATTCACTATCGTCTTTATTAATTTG
ATCTAGAACAAATTAAT
>TRINITY_DN42785_c0_g3_i2 len=277 path=[1069:0-53 1937:54-73 586:74-77 590:78-78 591:79-80 593:81-84 597:85-95 1665:96-144 657:145-259 772:260-276] [-1, 1069, 1937, 586, 590, 591, 593, 597, 1665, 657, 772, -2]
GGTTCGTAGGAGCCGCTGCATAGACTGAGCCATGAGTTGCGTAAGGGTTATAGCTCAGGC
TATGGTTACTGATCAAGGATCATTATCAAGTTACTTCTGTTTAGAATGTTTTACTAGTGT
CAAGCAAGAGTGAGAGAACACTAGATGATACCTAATCAAGTAATGTTTTTATTAGCAAGC
ACCCTGGTTCTTGAAATCAGTTATCATTTGTTTTCCAGACATGGTGTTGTGTACCATTCA
CTATCGTCTTTATTAATTTGATCTAGAACAAATTAAT
>TRINITY_DN42785_c0_g3_i3 len=277 path=[535:0-73 586:74-77 590:78-78 591:79-80 593:81-84 597:85-95 1665:96-144 657:145-259 772:260-276] [-1, 535, 586, 590, 591, 593, 597, 1665, 657, 772, -2]
GTCTATGCAGCGGCTCCTACGAACCCGCCTGGAGGATACGCTACGGATTACAGCTCAGGC
TATGGTTACTGATCAAGGATCATTATCAAGTTACTTCTGTTTAGAATGTTTTACTAGTGT
CAAGCAAGAGTGAGAGAACACTAGATGATACCTAATCAAGTAATGTTTTTATTAGCAAGC
ACCCTGGTTCTTGAAATCAGTTATCATTTGTTTTCCAGACATGGTGTTGTGTACCATTCA
CTATCGTCTTTATTAATTTGATCTAGAACAAATTAAT
>TRINITY_DN42785_c0_g3_i4 len=279 path=[1069:0-53 1100:54-59 1106:60-67 2070:68-86 597:87-97 608:98-146 657:147-261 772:262-278] [-1, 1069, 1100, 1106, 2070, 597, 608, 657, 772, -2]
GGTTCGTAGGAGCCGCTGCATAGACTGAGCCATGAGTTGCGTAAGGGTTATAGCCTTGCT
GCTCTGGTTACTGATCAAGGATCATTATCAAGTTACTTTTGTTTAGAATGTTTTACTTGT
GTCGAGCAAGAGTGAGAGAACACTAGATGATACCTAATCAAGTAATGTTTTTATTAGCAA
GCACCCTGGTTCTTGAAATCAGTTATCATTTGTTTTCCAGACATGGTGTTGTGTACCATT
CACTATCGTCTTTATTAATTTGATCTAGAACAAATTAAT
>TRINITY_DN42716_c0_g1_i1 len=212 path=[1073:0-36 1087:37-37 1088:38-72 3814:73-106 582:107-107 583:108-211] [-1, 1073, 1087, 1088, 3814, 582, 583, -2]
AAAGAAGACGGATTCAGTTGATCAAGACAGCTATCGAGCAGAGTAAATACACACTCAAAA
GCCGCTTTCCTCAAATCCGGACTTGAAGATCATTATGATCTGAAGATGATTTGTCATCTT
ATTCTCTCACTACTAGCGGATAAATGCCCCTCGGTCATGCTCTTGCTTCACGGCATCTTG
CTTTGGCTTGAAGTTTATTGTTTTTTGAAGTG
>TRINITY_DN42716_c0_g2_i1 len=204 path=[1268:0-64 1310:65-65 1311:66-76 1322:77-78 1324:79-80 4809:81-100 124:101-164 188:165-165 189:166-171 4417:172-203] [-1, 1268, 1310, 1311, 1322, 1324, 4809, 124, 188, 189, 4417, -2]
AGGTTTGGTTTGTAGTGAGCAAAGGTACTCAGAGCTGACACAGCTGCACGCCTAACATGC
CTGTCACCATCTTTAATTAACCTGAGAAACTAGTTCCTGCACTTAAGGTGAGGACGACTA
GTCCAGCCGCTTTTACTCGTGCGACTGTTGTTACCGCTGTGAAATATTCTGTAGTGGAAC
GGCCTGAGAAATTAGATGAAATCA
>TRINITY_DN42716_c0_g2_i2 len=231 path=[14:0-44 36:45-62 54:63-76 68:77-87 79:88-103 95:104-132 124:133-196 188:197-197 189:198-203 195:204-230] [-1, 14, 36, 54, 68, 79, 95, 124, 188, 189, 195, -2]
CTTTCACAGTGGTTAAACAGTAACGCAAGTATTTTCTCAACACTGTGAAAGCGAGGAAGA
GGGTGTAAGGAATGTTGTTGCTGAATGCTTGGGAAAAATGGCGTTGATAGAACCTGAGAA
ACTAGTTCCTGCACTTAAGGTGAGGACGACTAGTCCAGCCGCTTTTACTCGTGCGACTGT
TGTTACCGCTGTGAAATATTCTGTCGTGGAACGGCCTGAGAAGTTGGATGA
>TRINITY_DN42716_c0_g2_i3 len=248 path=[1268:0-64 1310:65-65 1311:66-76 1322:77-78 1324:79-80 1326:81-82 4787:83-104 79:105-120 95:121-149 124:150-213 188:214-214 189:215-220 195:221-247] [-1, 1268, 1310, 1311, 1322, 1324, 1326, 4787, 79, 95, 124, 188, 189, 195, -2]
AGGTTTGGTTTGTAGTGAGCAAAGGTACTCAGAGCTGACACAGCTGCACGCCTAACATGC
CTGTCACCATCTTTAATTAACATAAGGAATGTTGTTGCTGAATGCTTGGGAAAAATGGCG
TTGATAGAACCTGAGAAACTAGTTCCTGCACTTAAGGTGAGGACGACTAGTCCAGCCGCT
TTTACTCGTGCGACTGTTGTTACCGCTGTGAAATATTCTGTCGTGGAACGGCCTGAGAAG
TTGGATGA
>TRINITY_DN42716_c0_g3_i1 len=203 path=[2441:0-44 2463:45-111 2573:112-169 2631:170-202] [-1, 2441, 2463, 2573, 2631, -2]
GTCCATTGCTCCAGGGTCAAGCACTTTTGGCTCTGCAAGGATTCTTTGAAGCTCTGGTGT
ATCATGCAAATACGAGTTTCTACACCTTACTCGACTCATTACTTTCTTGTGCTAAGCCTT
CCCCTCAGTCGGGAGGCGTCCCAAAGCAAGCATTATATTCAATTGCACAGTGTGTTGCAG
TTCTTTGTCTCGCGGCAGGTGAT
>TRINITY_DN42716_c0_g3_i2 len=204 path=[2484:0-45 2463:46-112 2573:113-170 2631:171-203] [-1, 2484, 2463, 2573, 2631, -2]
AGTGCTTGACCCTGGAGCAATGGACTTTTGGCTCTGCAAGGATTCTTTGAAGCTCTGGTG
TATCATGCAAATACGAGTTTCTACACCTTACTCGACTCATTACTTTCTTGTGCTAAGCCT
TCCCCTCAGTCGGGAGGCGTCCCAAAGCAAGCATTATATTCAATTGCACAGTGTGTTGCA
GTTCTTTGTCTCGCGGCAGGTGAT
>TRINITY_DN42716_c0_g4_i1 len=278 path=[1073:0-36 1087:37-37 2954:38-52 3441:53-93 3482:94-108 3497:109-112 3501:113-120 3172:121-126 381:127-177 432:178-178 3530:179-232 4945:233-250 3885:251-277] [-1, 1073, 1087, 2954, 3441, 3482, 3497, 3501, 3172, 381, 432, 3530, 4945, 3885, -2]
AAAGAAGACGGATTCAGTTGATCAAGACAGCTATCGAGTAGAGTAAATACACATTCAAAA
GCTGCTTTCCTCAATTCAAGCCCATCATCAACAACGTGCCTGAATTGTTACCGCTTCTTT
ATGATCAAACCGTTATTAAGAAAGAATTAATAAGAACGGTTGATCTAGGGCCATTCAAGG
AGGAGTACCTTTGCTCATTACAAACCTAACCTAATAAAAGGACTCCTCCCTGAGAAATTA
GATGAAATCATCTTCCCTGAGATTTCTTCATTCCTCAT
>TRINITY_DN42716_c0_g4_i2 len=221 path=[4368:0-38 4352:39-40 352:41-57 369:58-69 381:70-120 432:121-121 3530:122-175 4945:176-193 3885:194-220] [-1, 4368, 4352, 352, 369, 381, 432, 3530, 4945, 3885, -2]
GGTTTGCTCACTACAAAGCAAACCTCATTAAAGGACTCCTCTCTGAGTTGTTACCGCTTC
TTTATGATCAAACCGTTATTAAGAAAGAATTAATAAGAACGGTTGATCTAGGGCCATTCA
AGGAGGAGTACCTTTGCTCATTACAAACCTAACCTAATAAAAGGACTCCTCCCTGAGAAA
TTAGATGAAATCATCTTCCCTGAGATTTCTTCATTCCTCAT
>TRINITY_DN42716_c0_g4_i3 len=252 path=[3530:0-76 3584:77-82 3160:83-94 3172:95-100 381:101-151 432:152-152 3530:153-206 4945:207-224 3885:225-251] [-1, 3530, 3584, 3160, 3172, 381, 432, 3530, 4945, 3885, -2]
CGGTTGATCTAGGGCCATTCAAGGAGGAGTACCTTTGCTCATTACAAACCTAACCTAATA
AAAGGACTCCTCCCTGAATTGTTACCGCTTCTTTATGATCAAACCGTTATTAAGAAAGAA
TTAATAAGAACGGTTGATCTAGGGCCATTCAAGGAGGAGTACCTTTGCTCATTACAAACC
TAACCTAATAAAAGGACTCCTCCCTGAGAAATTAGATGAAATCATCTTCCCTGAGATTTC
TTCATTCCTCAT
>TRINITY_DN42716_c0_g5_i1 len=220 path=[4557:0-47 2991:48-48 2992:49-65 533:66-69 5242:70-93 561:94-94 562:95-102 803:103-219] [-1, 4557, 2991, 2992, 533, 5242, 561, 562, 803, -2]
CAGCTATCAAGCAGAGTAAATACAAACTCAAAAGCTGCTTTTCTCAACTGAATCCGTCTT
CTTTCATTATTCCTTTCCTCAAATCCGGACTAGAAGATCATTACGATCTGAAGATGCTGT
GTCATCTCATACTCTCACTCCTAGCGGATAAATGCCCCTCAGCCGTGCTAGCTGTACTGG
ATTCGCTTGTGGAACCACTTCAAAAAACAATAAACTTCAA
>TRINITY_DN42716_c0_g6_i1 len=212 path=[1073:0-36 1087:37-37 2954:38-52 2969:53-67 3963:68-72 4543:73-86 562:87-94 570:95-106 582:107-107 583:108-211] [-1, 1073, 1087, 2954, 2969, 3963, 4543, 562, 570, 582, 583, -2]
AAAGAAGACGGATTCAGTTGATCAAGACAGCTATCGAGTAGAGTAAATACACACTCAAAA
GCTGCTTTCCTCAAATCCGGACTAGAAGATCATTATGATCTGAAGATGATTTGTCATCTT
ATTCTCTCACTACTAGCGGATAAATGCCCCTCGGTCATGCTCTTGCTTCACGGCATCTTG
CTTTGGCTTGAAGTTTATTGTTTTTTGAAGTG
>TRINITY_DN42716_c0_g6_i2 len=212 path=[1073:0-36 1087:37-37 2954:38-52 2969:53-67 3963:68-72 4543:73-86 562:87-94 803:95-211] [-1, 1073, 1087, 2954, 2969, 3963, 4543, 562, 803, -2]
AAAGAAGACGGATTCAGTTGATCAAGACAGCTATCGAGTAGAGTAAATACACACTCAAAA
GCTGCTTTCCTCAAATCCGGACTAGAAGATCATTACGATCTGAAGATGCTGTGTCATCTC
ATACTCTCACTCCTAGCGGATAAATGCCCCTCAGCCGTGCTAGCTGTACTGGATTCGCTT
GTGGAACCACTTCAAAAAACAATAAACTTCAA
>TRINITY_DN42753_c0_g1_i1 len=217 path=[1366:0-39 1383:40-40 2038:41-61 2445:62-80 1784:81-175 1389:176-185 1399:186-199 1413:200-216] [-1, 1366, 1383, 2038, 2445, 1784, 1389, 1399, 1413, -2]
TAGACCGTGATTTCTGGAAACAACTAAAGTCTGCGTTTCCTACACGGACCATGAAGGAGA
TTCTGAACAGCTCTTCTTCGCAGGATGAAGACGTTGAAATAATAGCTCACAATCTCCAAC
CCTGTTTCACTGAACCGTGATTTCTGGAAACACCTAAAGTCTGCGTTTCCTTCACGAACC
ATGAAGGAGATTGTGAGCTATTACTTCAATGTCTTCA
>TRINITY_DN42753_c0_g2_i1 len=218 path=[912:0-78 968:79-94 984:95-95 985:96-142 2361:143-163 526:164-196 559:197-217] [-1, 912, 968, 984, 985, 2361, 526, 559, -2]
CACAGTCAGGCATTGGAATAACGCACTTCCCCATCATCACTTCTTCTTCATTGTGATCAC
GTACTTCATCCTTGACACATTCAGGGATATCAGCCTGGTAACCCGACCCAATAGGAACTG
CTTTTCTTGGAGAACTCTGACACGACTCAGTCTACCCTTTTTGATGAGTCTCCGGAGTCA
GATTGTCTCTGGAGACCATTTTGCCTTGAAGACGATGT
>TRINITY_DN42753_c0_g3_i1 len=205 path=[2136:0-91 467:92-146 522:147-150 526:151-183 559:184-204] [-1, 2136, 467, 522, 526, 559, -2]
AGCCAGGTGTTGCCATAGGAGATGATCCGAGTGATCTCTATGGGTTTAAATGTGAGGATA
ACGTTGAGACTGATGGACCTTTCTCTTGGATGACATCCGGTTTTGAGGAGGATTCTCAGT
CTGGTGGGACGACTCAGTCTACCCTTTTTGATGAGTCTCCGGAGTCAGATTGTCTCTGGA
GACCATTTTGCCTTGAAGACGATGT
>TRINITY_DN42753_c0_g3_i2 len=336 path=[727:0-115 360:116-222 467:223-277 522:278-281 526:282-314 559:315-335] [-1, 727, 360, 467, 522, 526, 559, -2]
TGCGTTATTCCAATGCCTGACTGTGAAACTGACGAAATTGGTAAAGGGAGAAAGGATTGC
ATCTGCATGGATAAAGGGTCCATCAGATGCGTGCAGCAACTTCCTCCCCCATTTCACCCA
GACCTAAGTTAAGACCTCTTTCATCTCCAATAGTTTCACACAAACCTTCTCTGTTTTCCA
TTATATGCTGCTGCACGCATCTGATGGACCTTTCTCTTGGATGACATCCGGTTTTGAGGA
GGATTCTCAGTCTGGTGGGACGACTCAGTCTACCCTTTTTGATGAGTCTCCGGAGTCAGA
TTGTCTCTGGAGACCATTTTGCCTTGAAGACGATGT
>TRINITY_DN42759_c0_g1_i1 len=265 path=[2026:0-36 358:37-45 367:46-77 399:78-145 467:146-264] [-1, 2026, 358, 367, 399, 467, -2]
ATCTTGCATCAATTTGAGAGAGTCTGAATCAAAGAGATGCAAATCTTTCTTCATTTCTTT
ATTTTTTTTCCTTTTGAGTGGTTTTTTTGTTGTTCTTACATTACGATGTAAGCATCTTAG
GCTTGTAAGTTATAACGAATCGTGTGTTTGATTTTCTGGCTGAGAGCGAGCATGTGGACC
AAGAGATAAAAGAGTTTGGCAGTGTGTAGATATTTTGTATTACTGTGTGCTGATAGAGAC
ATCTTCATTAGTTTTTCTTGTGATT
>TRINITY_DN42759_c0_g1_i2 len=419 path=[190:0-33 201:34-37 205:38-38 206:39-51 219:52-66 234:67-170 338:171-190 358:191-199 367:200-231 399:232-299 467:300-418] [-1, 190, 201, 205, 206, 219, 234, 338, 358, 367, 399, 467, -2]
GTTGATACTGATAAGGATGGAAGAATAAGTTATGAAGAGTTTGTGACGATGATGAAGACG
GGAACAGATTGGAGAAAAGCTTCGAGGCAGTACTCGAGAGAACGGTTTAACAGTATCAGT
CTCAAACTGATGCAAGATGCATCGTTGAATGCCAATGGCGATACAAGATGAGAGAGTCTG
AATCAAAGAGATGCAAATCTTTCTTCATTTCTTTATTTTTTTTCCTTTTGAGTGGTTTTT
TTGTTGTTCTTACATTACGATGTAAGCATCTTAGGCTTGTAAGTTATAACGAATCGTGTG
TTTGATTTTCTGGCTGAGAGCGAGCATGTGGACCAAGAGATAAAAGAGTTTGGCAGTGTG
TAGATATTTTGTATTACTGTGTGCTGATAGAGACATCTTCATTAGTTTTTCTTGTGATT
>TRINITY_DN42759_c0_g2_i1 len=328 path=[1821:0-76 1657:77-111 1692:112-136 1959:137-153 117:154-154 118:155-159 123:160-163 127:164-174 138:175-189 153:190-192 156:193-193 2107:194-210 1141:211-218 1149:219-238 49:239-262 1223:263-275 1236:276-316 127:317-327] [-1, 1821, 1657, 1692, 1959, 117, 118, 123, 127, 138, 153, 156, 2107, 1141, 1149, 49, 1223, 1236, 127, -2]
GAAACCGATAACAAAGGAGACGGAGTAGAAGGGGAAGAACAAGTCAGATTCTTCGGGAAG
AAAGGTGAGAGAGAATCTGATCGAGATGGGAAGTTGGTGGGGGAAGAGAAGAGAATCGAG
CGAAGGAAACAAGAAGAGTTAAGGGAAGCTTTGTCTGATGAAGTTGGTACCAGTGAAGAA
GTTGTTGATGCCATATCAGTGCATCTCAGGAAAATGGGCAATGACGAGCATCTCAAGAAA
GCGTTTGCCTTCTTTGATCAAGATAATAACGGATATATCGAAATTGAGGAGTTGAGGGAA
GCTTTGTCTGATGAAGTTGGTACCAGTG
>TRINITY_DN42759_c0_g2_i2 len=268 path=[1522:0-157 1657:158-192 1692:193-217 1717:218-267] [-1, 1522, 1657, 1692, 1717, -2]
GTAGCCATGCTCCTGACCTCCGACAGCTTTCTCCGACTGTCACCTACTCTCCTGATAGAT
CTACTTCCGATCGACGAAACCGATAACGACGAGAAACGAGACGGAGTAGAAGGGGGAGAA
CAAGTCAGATTCTTAGGGAAGAAAGGTGAGAGAGAATCTGATCGAGATGGGAAGTTGGTG
GGGGAAGAGAAGAGAATCGAGCGAAGGAAACAAGAAGAAGAAGAAGAAGGATAGAGAAAG
TGAGAGATTAGATGAATTGTTGGAGAAA
>TRINITY_DN42759_c0_g2_i3 len=424 path=[1522:0-157 1657:158-192 1692:193-217 1959:218-234 117:235-235 118:236-240 123:241-244 127:245-255 138:256-270 153:271-273 156:274-274 2107:275-291 1141:292-299 1149:300-319 49:320-343 73:344-371 101:372-387 117:388-388 118:389-393 123:394-397 127:398-408 138:409-423] [-1, 1522, 1657, 1692, 1959, 117, 118, 123, 127, 138, 153, 156, 2107, 1141, 1149, 49, 73, 101, 117, 118, 123, 127, 138, -2]
GTAGCCATGCTCCTGACCTCCGACAGCTTTCTCCGACTGTCACCTACTCTCCTGATAGAT
CTACTTCCGATCGACGAAACCGATAACGACGAGAAACGAGACGGAGTAGAAGGGGGAGAA
CAAGTCAGATTCTTAGGGAAGAAAGGTGAGAGAGAATCTGATCGAGATGGGAAGTTGGTG
GGGGAAGAGAAGAGAATCGAGCGAAGGAAACAAGAAGAGTTAAGGGAAGCTTTGTCTGAT
GAAGTTGGTACCAGTGAAGAAGTTGTTGATGCCATATCAGTGCATCTCAGGAAAATGGGC
AATGACGAGCATCTCAAGAAAGCGTTTGCCTTCTTTGATCAAGACAATAACGGATATATC
GAAATAGAAGAGTTAAGGGAAGCTTTGTCTGATGAAGTTGGTACCAGTGAAGAAGTTGTT
GATG
>TRINITY_DN42759_c0_g2_i4 len=257 path=[2595:0-36 1236:37-77 127:78-88 138:89-103 153:104-106 156:107-107 2107:108-124 1141:125-132 1149:133-152 49:153-176 73:177-204 101:205-220 117:221-221 118:222-226 123:227-230 127:231-241 138:242-256] [-1, 2595, 1236, 127, 138, 153, 156, 2107, 1141, 1149, 49, 73, 101, 117, 118, 123, 127, 138, -2]
AGGCAAACGCTTTCTTGATCAAGATAATAACGGATATATCGAAATTGAGGAGTTGAGGGA
AGCTTTGTCTGATGAAGTTGGTACCAGTGAAGAAGTTGTTGATGCCATATCAGTGCATCT
CAGGAAAATGGGCAATGACGAGCATCTCAAGAAAGCGTTTGCCTTCTTTGATCAAGACAA
TAACGGATATATCGAAATAGAAGAGTTAAGGGAAGCTTTGTCTGATGAAGTTGGTACCAG
TGAAGAAGTTGTTGATG
>TRINITY_DN42759_c0_g2_i5 len=289 path=[1522:0-157 1657:158-192 1692:193-217 1959:218-234 117:235-235 118:236-240 123:241-244 127:245-255 138:256-270 153:271-273 156:274-274 157:275-288] [-1, 1522, 1657, 1692, 1959, 117, 118, 123, 127, 138, 153, 156, 157, -2]
GTAGCCATGCTCCTGACCTCCGACAGCTTTCTCCGACTGTCACCTACTCTCCTGATAGAT
CTACTTCCGATCGACGAAACCGATAACGACGAGAAACGAGACGGAGTAGAAGGGGGAGAA
CAAGTCAGATTCTTAGGGAAGAAAGGTGAGAGAGAATCTGATCGAGATGGGAAGTTGGTG
GGGGAAGAGAAGAGAATCGAGCGAAGGAAACAAGAAGAGTTAAGGGAAGCTTTGTCTGAT
GAAGTTGGTACCAGTGAAGAAGTTGTTGATGCCATTATACGCGATGTTG
>TRINITY_DN42787_c0_g1_i1 len=216 path=[1637:0-77 2414:78-90 2427:91-101 1716:102-102 2438:103-193 224:194-215] [-1, 1637, 2414, 2427, 1716, 2438, 224, -2]
TGCTCTGCATCCAACTCCAGCTGTTTGTGGGCTTCCAGCAGAAGAAGCTAGGCTTTTGAT
TAAGGAAATAGAATCATTTGATAGAGGAATGTACGCTGGACCTATTGGTTTCTTTGGTGG
CGAGGAGAGTGAATTTGCAGTTGGTATCAGATCAATGCTCCAAGACCCTTCTCCACTCTG
AGGTTGGGTTGCTTCCAGCTACAATCCCTGTCCCCG
>TRINITY_DN42787_c0_g2_i1 len=413 path=[698:0-49 725:50-58 734:59-72 2651:73-98 3137:99-117 556:118-118 557:119-148 2795:149-163 1581:164-202 1620:203-219 1637:220-274 1692:275-298 1716:299-299 1717:300-412] [-1, 698, 725, 734, 2651, 3137, 556, 557, 2795, 1581, 1620, 1637, 1692, 1716, 1717, -2]
GCCTAGTTGCAGCCAAAGCTTCACTGCAGACACCTAACTGATTCCTTTGGAAAAGTCTCT
CAGGCGTGTTTCCGATAAAAGCAGGTGCACCTGGTGGCTTAACAACTACCTTGTCACATA
TAGAGTTTAGCTTTTCTCTGATATTCTCAATTGGCGGGGAGGCTTAGGAGGGAAGATGAT
GAGTTTGACATCTTGGCTGCTCTGCATCCAACTCCAGCTGTTTGTGGGCTTCCAGCAGAA
GAAGCTAGGCTTTTGATTAAGGAAATAGAATCATTCGATAGAGGAATGTACGCTGGACCT
GTCGGTTTCTTTGGTGGTGATGAGAGTGAGTTTGCAGTTGGTATCAGATCAGCTCTAGTC
GAGAAGGGTCTTGGGGCATTGATCTATGCGGGGACAGGGATTGTAGCTGGAAG
>TRINITY_DN42787_c0_g2_i2 len=370 path=[504:0-38 520:39-49 531:50-62 544:63-66 548:67-74 556:75-75 557:76-105 2795:106-120 1581:121-159 1620:160-176 1637:177-231 1692:232-255 1716:256-256 1717:257-369] [-1, 504, 520, 531, 544, 548, 556, 557, 2795, 1581, 1620, 1637, 1692, 1716, 1717, -2]
CAATTGAGAATACAGGTGCTGCACTCTTGCAAGCTTCCTCACAGTTTTTTGGGGCTTAAC
AACTACCTTGTCACATATAGAGTTTAGCTTTTCTCTGATATTCTCAATTGGCGGGGAGGC
TTAGGAGGGAAGATGATGAGTTTGACATCTTGGCTGCTCTGCATCCAACTCCAGCTGTTT
GTGGGCTTCCAGCAGAAGAAGCTAGGCTTTTGATTAAGGAAATAGAATCATTCGATAGAG
GAATGTACGCTGGACCTGTCGGTTTCTTTGGTGGTGATGAGAGTGAGTTTGCAGTTGGTA
TCAGATCAGCTCTAGTCGAGAAGGGTCTTGGGGCATTGATCTATGCGGGGACAGGGATTG
TAGCTGGAAG
>TRINITY_DN42787_c0_g3_i1 len=240 path=[168:0-68 2240:69-91 1925:92-124 1958:125-200 2034:201-239] [-1, 168, 2240, 1925, 1958, 2034, -2]
TGTTGCCTCAGACTCAATTGACTTGGTGAACTGAGATATCTTTAGATCAAGCTCATTCCA
CTCTGAGGTAACAACAACAACAACTCTGCAGCCAATTAATTGAAGATGAGTAACAACATT
TGTTTTTCTTTGTATTATATGGGAATGGGGTAATAGAGAATCAGTGTGTATTTGTCTTCG
TTGTAAATAGAAATAATAATTGTTGAAAGTTCGAAGGGGTTTTTCTAATTATATCTTCCT
>TRINITY_DN42786_c0_g1_i1 len=391 path=[752:0-23 753:24-68 4446:69-91 1053:92-162 1124:163-207 4684:208-231 1193:232-243 2041:244-315 1303:316-329 1317:330-353 1341:354-377 1365:378-390] [-1, 752, 753, 4446, 1053, 1124, 4684, 1193, 2041, 1303, 1317, 1341, 1365, -2]
TAAATTTAGGTTTAGGGTTCTTGATTCAACGTAAGGAAAGCGATAAACAAAGGTTGAGAC
TTTCTACTCCGGATCGGATCGGATCGGATTCGGGTTTTATATATTTTTTTCGAAGAACCC
TTGTCCGTGTTTTCGATCCAGAGTAGAAAGTCTCAACCTTTGTTTATCGCTTTCCTTACG
TTGAATCAAGAACCCTAAACCTAAATTTTTCCTTTTTGTTAAATTTTCGATTCGTCTGAG
TGCTACTCCTTCTCTCATCAACGTGATCGGTTGTGTTTTTGTAGAAAGACCAAAACTTTT
CTTCAATTTAGATCGGATTAGAGTCAGTGAGGATGTCTTGGGCTGGTCCTGAAGATATTT
ATCTTTCGACTTCACTCGCTAGTTATCTCGA
>TRINITY_DN42786_c0_g1_i2 len=422 path=[2022:0-41 753:42-86 798:87-157 4423:158-180 1124:181-225 4684:226-249 1193:250-261 1205:262-359 1303:360-373 2539:374-379 2545:380-397 1341:398-421] [-1, 2022, 753, 798, 4423, 1124, 4684, 1193, 1205, 1303, 2539, 2545, 1341, -2]
AAAATTTAACAAAAAGGAAAAATTTAGGTTTAGGGTTCTTGATTCAACGTAAGGAAAGCG
ATAAACAAAGGTTGAGACTTTCTACTCTGGATCGAAAACACGGACAAGGGTTCTTCGAAA
AAAATATATAAAACCCGAATCCGATCCGATCCGATCCGGAGTAGAAAGTCTCAACCTTTG
TTTATCGCTTTCCTTACGTTGAATCAAGAACCCTAAACCTAAATTTTTCCTTTTTGTTAA
ATTTTCGATTCGTCTGAGTGCTGCTACTCCTTCTCTGTTCGATTATCCAAATCCTGTTTC
ATTAACGTTATCGGTTGTGTTTTTTTAGAAAGAAGAGAACTTTTCTTCAATTTAGATCGG
ATTAGAGTCAGTGACGATGTCTTGGGCTGGTCCTGAAGATATTTATCTTTCGACTTCACT
CG
>TRINITY_DN42786_c0_g1_i3 len=422 path=[2022:0-41 753:42-86 4446:87-109 1053:110-180 1124:181-225 4684:226-249 1193:250-261 1205:262-359 1303:360-373 2539:374-379 2545:380-397 1341:398-421] [-1, 2022, 753, 4446, 1053, 1124, 4684, 1193, 1205, 1303, 2539, 2545, 1341, -2]
AAAATTTAACAAAAAGGAAAAATTTAGGTTTAGGGTTCTTGATTCAACGTAAGGAAAGCG
ATAAACAAAGGTTGAGACTTTCTACTCCGGATCGGATCGGATCGGATTCGGGTTTTATAT
ATTTTTTTCGAAGAACCCTTGTCCGTGTTTTCGATCCAGAGTAGAAAGTCTCAACCTTTG
TTTATCGCTTTCCTTACGTTGAATCAAGAACCCTAAACCTAAATTTTTCCTTTTTGTTAA
ATTTTCGATTCGTCTGAGTGCTGCTACTCCTTCTCTGTTCGATTATCCAAATCCTGTTTC
ATTAACGTTATCGGTTGTGTTTTTTTAGAAAGAAGAGAACTTTTCTTCAATTTAGATCGG
ATTAGAGTCAGTGACGATGTCTTGGGCTGGTCCTGAAGATATTTATCTTTCGACTTCACT
CG
>TRINITY_DN42786_c0_g2_i1 len=247 path=[1556:0-26 1560:27-27 1561:28-36 1570:37-106 1640:107-126 1660:127-151 2699:152-166 1560:167-167 1561:168-176 1570:177-246] [-1, 1556, 1560, 1561, 1570, 1640, 1660, 2699, 1560, 1561, 1570]
GTGGAGAGAATGTTGTTCTGATTGGTGACCTGGACACGGAGAGAGAGGAGCTTCCTCCAA
ATATGATTCGTGTCTCAGAGACTGAGATTAAAAGGGCGCAAAAGGTGGAGAGGGAAGCGA
GTGAGCTGAGAGGAACAATGAGGAAGAGAATGTTGTTCTGATTGGTGACCTGGACACGGA
GAGAGAGGAGCTTCCTCCAAATATGATTCGTGTCTCAGAGACTGAGATTAAAAGGGCGCA
AAAGGTG
>TRINITY_DN42786_c0_g3_i1 len=206 path=[364:0-38 380:39-41 383:42-42 384:43-66 408:67-67 2177:68-109 2219:110-115 2621:116-131 2637:132-149 2655:150-154 496:155-163 505:164-172 514:173-174 3223:175-192 1365:193-205] [-1, 364, 380, 383, 384, 408, 2177, 2219, 2621, 2637, 2655, 496, 505, 514, 3223, 1365, -2]
CCAATCAGAACAACATTCTCTCCACGGATTACATAGAGGCCTAGAGGAATGTCGCAGTAT
TGCTCACCAACAATTACCCTCTCACAGGCACCTTCTAGAACCGCATTGGCGAATTGATCA
AAAGAACGGAGAGTTCCCATAAGCTTTCTACCATCTCTAAGGAGCACAAGTATTTATCTT
TCGACTTCACTCGCTAGTTATCTCGA
>TRINITY_DN42786_c0_g4_i1 len=284 path=[1660:0-47 1685:48-60 1698:61-61 1699:62-64 1702:65-283] [-1, 1660, 1685, 1698, 1699, 1702, -2]
GTGGAGAGGGAAGCGAGTGAGCTGAGAGGAACAATGAGGAAGAGAATGGAGTTTCTTGAC
TTTGATTAAGCACTGGATTTGTGGCCCCATTCATTTCTCTTGGCTCGCAAGTTTTATGAG
GAGCCTTTTTTTTTTTTAAGTGTATGGATGGAGAGATATGTTGGTTTAGGGGACTGATGT
AGGTCTCATTTTCATTCTGGAAAAATTATGACAAACATAATATGTTTGTACTTGTTTTTA
CCCTTACAAATTGCAAATTATTTTACAAGTCTTGGAAAAAAAAA
>TRINITY_DN42786_c0_g3_i2 len=203 path=[364:0-38 380:39-41 383:42-42 2153:43-49 2160:50-51 2162:52-66 408:67-67 409:68-88 430:89-94 3008:95-99 3013:100-109 3521:110-183 4642:184-202] [-1, 364, 380, 383, 2153, 2160, 2162, 408, 409, 430, 3008, 3013, 3521, 4642, -2]
CCAATCAGAACAACATTCTCTCCACGGATTACATAGAGGCCTAAAGGAATGTCGCAGTAT
TGCTCACCTACAATGACCCTCTCGCACGCACCTTCTAGAACCGCATTGGCTGTGTATTGA
CAGCAAATGACTTTTAATCTATCTCACTTATCATAAACATAGGAGAACGAAAAAGAAAAG
GTGAGATGGATTAAAAGTCATTT
>TRINITY_DN42786_c0_g3_i3 len=234 path=[364:0-38 380:39-41 383:42-42 2153:43-49 2160:50-51 2162:52-66 408:67-67 409:68-88 430:89-94 3008:95-99 3013:100-109 3521:110-183 3595:184-210 2637:211-228 2655:229-233] [-1, 364, 380, 383, 2153, 2160, 2162, 408, 409, 430, 3008, 3013, 3521, 3595, 2637, 2655, -2]
CCAATCAGAACAACATTCTCTCCACGGATTACATAGAGGCCTAAAGGAATGTCGCAGTAT
TGCTCACCTACAATGACCCTCTCGCACGCACCTTCTAGAACCGCATTGGCTGTGTATTGA
CAGCAAATGACTTTTAATCTATCTCACTTATCATAAACATAGGAGAACGAAAAAGAAAAG
GTGAATACCGAATTGATCAAAAGAACGGAGAGTTCCCATAAGCTTTCTACCATC
>TRINITY_DN42786_c0_g2_i2 len=267 path=[1556:0-26 1560:27-27 1561:28-36 1570:37-106 1640:107-126 1660:127-151 2699:152-166 1560:167-167 2714:168-169 2716:170-203 2750:204-204 2751:205-251 2798:252-266] [-1, 1556, 1560, 1561, 1570, 1640, 1660, 2699, 1560, 2714, 2716, 2750, 2751, 2798]
GTGGAGAGAATGTTGTTCTGATTGGTGACCTGGACACGGAGAGAGAGGAGCTTCCTCCAA
ATATGATTCGTGTCTCAGAGACTGAGATTAAAAGGGCGCAAAAGGTGGAGAGGGAAGCGA
GTGAGCTGAGAGGAACAATGAGGAAGAGAATGTTGTTCTGATTGGTGAGATGGACACAGA
GAGAGAGGAGCTTCCTCCACACATGATTCGCGTCTCAGAGACAGAGATAAAAAGGGCGCA
AAAAGTGGAGAGGGAAGCGAGTGAGCT
>TRINITY_DN42786_c0_g3_i4 len=205 path=[364:0-38 380:39-41 383:42-42 384:43-66 408:67-67 2177:68-109 2219:110-115 2621:116-131 2637:132-149 2655:150-154 496:155-163 505:164-172 514:173-174 516:175-190 532:191-199 541:200-204] [-1, 364, 380, 383, 384, 408, 2177, 2219, 2621, 2637, 2655, 496, 505, 514, 516, 532, 541, -2]
CCAATCAGAACAACATTCTCTCCACGGATTACATAGAGGCCTAGAGGAATGTCGCAGTAT
TGCTCACCAACAATTACCCTCTCACAGGCACCTTCTAGAACCGCATTGGCGAATTGATCA
AAAGAACGGAGAGTTCCCATAAGCTTTCTACCATCTCTAAGGAGCACAAGTATTTTTCTA
TCGAGATAACTAGCGAGTGAAGTCG
>TRINITY_DN42786_c0_g3_i5 len=205 path=[364:0-38 380:39-41 383:42-42 2153:43-49 2160:50-51 2162:52-66 408:67-67 409:68-88 430:89-94 3008:95-99 3013:100-109 2219:110-115 2621:116-131 2637:132-149 2655:150-154 496:155-163 505:164-172 514:173-174 516:175-190 532:191-199 541:200-204] [-1, 364, 380, 383, 2153, 2160, 2162, 408, 409, 430, 3008, 3013, 2219, 2621, 2637, 2655, 496, 505, 514, 516, 532, 541, -2]
CCAATCAGAACAACATTCTCTCCACGGATTACATAGAGGCCTAAAGGAATGTCGCAGTAT
TGCTCACCTACAATGACCCTCTCGCACGCACCTTCTAGAACCGCATTGGCGAATTGATCA
AAAGAACGGAGAGTTCCCATAAGCTTTCTACCATCTCTAAGGAGCACAAGTATTTTTCTA
TCGAGATAACTAGCGAGTGAAGTCG
>TRINITY_DN42786_c0_g5_i1 len=258 path=[3854:0-34 1698:35-35 1699:36-38 1702:39-257] [-1, 3854, 1698, 1699, 1702, -2]
TGCGAGCCAAGAGAAGAGAATGGAGTTTCTTGACTTTGATTAAGCACTGGATTTGTGGCC
CCATTCATTTCTCTTGGCTCGCAAGTTTTATGAGGAGCCTTTTTTTTTTTTAAGTGTATG
GATGGAGAGATATGTTGGTTTAGGGGACTGATGTAGGTCTCATTTTCATTCTGGAAAAAT
TATGACAAACATAATATGTTTGTACTTGTTTTTACCCTTACAAATTGCAAATTATTTTAC
AAGTCTTGGAAAAAAAAA
>TRINITY_DN42732_c0_g1_i1 len=345 path=[1:0-110 89:111-135 114:136-157 136:158-173 152:174-174 153:175-240 219:241-262 1615:263-267 1620:268-268 2013:269-286 265:287-293 272:294-307 286:308-314 293:315-315 294:316-318 297:319-336 315:337-344] [-1, 1, 89, 114, 136, 152, 153, 219, 1615, 1620, 2013, 265, 272, 286, 293, 294, 297, 315, -2]
TTTTTTTTTACGAATAAATTTTTATTTATAAATTAAAGCCACTTTACAAATTGAAACTCA
TTTACAAACTAAGTCAAATTAATTACAACAAAAAAACTAAACCAAATTAACTTTTTTTTA
AAGAATTTAACCCAAAAAGAACTAAACCTAAAAAAAAAAAGAATTGGTCATCGTCTTCTC
CGCCGCTTCGTTGCTTCGAGTTGACGGTGCCACCATCTGCTGTCCATCTCCACCCTCGCC
ACCATATGCCGTCCTCCCACTTTTGTCACGCTCTCTCCCCCATCGCTAACTTCTTCATCT
TCTTCGTCTCTCTCCAGCATCGTATTCGTCTTCGTCCTCTCTAAC
>TRINITY_DN42732_c0_g1_i2 len=408 path=[1:0-110 89:111-135 114:136-157 136:158-173 152:174-174 153:175-240 219:241-262 241:263-286 265:287-293 272:294-307 286:308-314 293:315-315 294:316-318 297:319-336 1915:337-350 1134:351-397 1181:398-407] [-1, 1, 89, 114, 136, 152, 153, 219, 241, 265, 272, 286, 293, 294, 297, 1915, 1134, 1181, -2]
TTTTTTTTTACGAATAAATTTTTATTTATAAATTAAAGCCACTTTACAAATTGAAACTCA
TTTACAAACTAAGTCAAATTAATTACAACAAAAAAACTAAACCAAATTAACTTTTTTTTA
AAGAATTTAACCCAAAAAGAACTAAACCTAAAAAAAAAAAGAATTGGTCATCGTCTTCTC
CGCCGCTTCGTTGCTTCGAGTTGACGGTGCCACCATCTGCTGTCCATCTCCACCCTCGCC
ACCATATGCCGTCCTCCCACTTTCGTCACGCTCTCTCCCCCATCGCTAACTTCTTCATCT
TCTTCGTCTCTCTCCAGCATCGTATTCGTCTTCGTCCACCACACATACAAAGAAGAGAAG
AGAGGATGAAGAAGATCCAGCAAGTTAGAGAGGACGAAGACGAATACG
>TRINITY_DN42732_c0_g1_i3 len=251 path=[1996:0-39 1620:40-40 2013:41-58 265:59-65 1645:66-101 1681:102-157 293:158-158 294:159-161 297:162-179 1915:180-193 1134:194-240 1181:241-250] [-1, 1996, 1620, 2013, 265, 1645, 1681, 293, 294, 297, 1915, 1134, 1181, -2]
TTAGGATACTGATTTTGATGCCGTCCTCCCACTTTTGTCACGCTCTCTCCCCCATCGCTA
ACTTCTAAATCGATAACAACATCAAAATCAGTATCCTAAATGAAAAACAAAACTAAATCT
GAGAGTGAGAGATACCTTCATCTTCTTCGTCTCTCTCCAGCATCGTATTCGTCTTCGTCC
ACCACACATACAAAGAAGAGAAGAGAGGATGAAGAAGATCCAGCAAGTTAGAGAGGACGA
AGACGAATACG
>TRINITY_DN42732_c0_g1_i4 len=268 path=[1:0-110 89:111-135 114:136-157 136:158-173 152:174-174 153:175-240 2239:241-267] [-1, 1, 89, 114, 136, 152, 153, 2239, -2]
TTTTTTTTTACGAATAAATTTTTATTTATAAATTAAAGCCACTTTACAAATTGAAACTCA
TTTACAAACTAAGTCAAATTAATTACAACAAAAAAACTAAACCAAATTAACTTTTTTTTA
AAGAATTTAACCCAAAAAGAACTAAACCTAAAAAAAAAAAGAATTGGTCATCGTCTTCTC
CGCCGCTTCGTTGCTTCGAGTTGACGGTGCCACCATCTGCTGTCCATCTCCACCCTCGCC
ATCGTATGCCGTCTTCTGCTTGAAAAAA
>TRINITY_DN42732_c0_g1_i5 len=243 path=[2104:0-58 1007:59-60 1009:61-163 1112:164-173 1122:174-185 1134:186-232 1181:233-242] [-1, 2104, 1007, 1009, 1112, 1122, 1134, 1181, -2]
ATTGAGAATTTGAGATTCAGGAATGAAAGAGAGATGAGATCTTCTTTCTCTCATAACTCT
CTCTTTAACCATACTACTTGCTCGAGCTTGTTCACCAAAGCTCATCACCGTAGCTCGTTT
GTCATCGCAACCACCAAAGGCTCGTCGCTGTCACCACCGAAGCTCTTCGTCCACCACACA
TACAAAGAAGAGAAGAGAGGATGAAGAAGATCCAGCAAGTTAGAGAGGACGAAGACGAAT
ACG
>TRINITY_DN42732_c0_g1_i6 len=389 path=[826:0-29 833:30-79 883:80-93 756:94-99 902:100-173 976:174-204 1007:205-206 1009:207-309 1112:310-319 1122:320-331 1134:332-378 1181:379-388] [-1, 826, 833, 883, 756, 902, 976, 1007, 1009, 1112, 1122, 1134, 1181, -2]
TTAGCTACTTTGTCAACCAATGAAAAATTAGAAGAGTTTTTTTTTTCTTTTTTTGTTTAT
CGTTTTAATTTTGGTCAAGATCACTTTGTGTTTCTTCCTCGTGTCTCTCACTCTCTCTTT
TCTTCACAAAGATCTCATCTCTCTTTCATTTCTGAATCTCAAATTCTCAATCACGTTGCT
CCAGATCTTCTTTCTCTCATAACTCTCTCTTTAACCATACTACTTGCTCGAGCTTGTTCA
CCAAAGCTCATCACCGTAGCTCGTTTGTCATCGCAACCACCAAAGGCTCGTCGCTGTCAC
CACCGAAGCTCTTCGTCCACCACACATACAAAGAAGAGAAGAGAGGATGAAGAAGATCCA
GCAAGTTAGAGAGGACGAAGACGAATACG
>TRINITY_DN42745_c0_g1_i1 len=358 path=[765:0-46 789:47-261 1050:262-275 1064:276-304 1093:305-325 1114:326-346 1135:347-357] [-1, 765, 789, 1050, 1064, 1093, 1114, 1135, -2]
CCTTAAAGAGTTGTAATGGTTTATGTCTTTGGAGAATCCTGAAGGGTTATGAAGTAAGAG
AGAGATAAATAGAAAGAAAAGAAAAAAAAAGAGAAGAGAGAGGTTAGAGACATGGTGGGC
TCAGGAGGAGATAGAAGCAAAGATGCTGTAGGGATGATGGCACTTCACGAAGCACTTAGG
AGCGTATGTCTTAACTCAGACTGGATTTACTCTGTTTTCTGGACCATTCGCCCCCGACCG
AGGGTCCGTGGTGGTAATGGATGCAAGATTGGTGATGAAAGTGGCAGCTTGATGTTGATG
TGGGAAGATGGGTTTTGTGGAGGAGGAGGAGGGAGAAGTGAAGATCTTTGTCTGGAAC
>TRINITY_DN42745_c0_g1_i2 len=358 path=[812:0-29 819:30-46 789:47-261 1050:262-275 1064:276-304 1093:305-325 1114:326-346 1135:347-357] [-1, 812, 819, 789, 1050, 1064, 1093, 1114, 1135, -2]
CATAAACCATTACAACTCTTTAAGGTCTTTGGAGAATCCTGAAGGGTTATGAAGTAAGAG
AGAGATAAATAGAAAGAAAAGAAAAAAAAAGAGAAGAGAGAGGTTAGAGACATGGTGGGC
TCAGGAGGAGATAGAAGCAAAGATGCTGTAGGGATGATGGCACTTCACGAAGCACTTAGG
AGCGTATGTCTTAACTCAGACTGGATTTACTCTGTTTTCTGGACCATTCGCCCCCGACCG
AGGGTCCGTGGTGGTAATGGATGCAAGATTGGTGATGAAAGTGGCAGCTTGATGTTGATG
TGGGAAGATGGGTTTTGTGGAGGAGGAGGAGGGAGAAGTGAAGATCTTTGTCTGGAAC
>TRINITY_DN42744_c0_g1_i1 len=353 path=[2659:0-71 2708:72-144 857:145-240 2781:241-300 1013:301-315 1028:316-317 1030:318-318 2470:319-343 1056:344-352] [-1, 2659, 2708, 857, 2781, 1013, 1028, 1030, 2470, 1056, -2]
ATTTTTTCTTTCCAGGCTTCCTTTTGAGAGAAAACTGGGAACTGAAGCTGGCTGAAATAT
TTGCGCTGCTGATGAAGAGGGGTCATGACGTCTTACTAGAGACTGCACACAATGGAGCTT
ATGTCAAGTACGACGTCATGACCCCTCTTCATCAACAGCGCAAATATTTCAGCCAACTTC
AGTTCCCTGTTTACTCTCAAAAGGAAGCATGGAAAGAAAAGATCAAGAGGCTTCATCTTT
TACTTACTGTTAAAGAGTCAGCTATGGATGTACCATCAAACTTGGAAGCTCGAAGGCGTC
TTACTTTCTTTTCAAACTCTCTATTCATGGAAATGCCAGATGCACCCAAGATC
>TRINITY_DN42744_c0_g1_i2 len=455 path=[2935:0-39 1527:40-48 1536:49-62 1550:63-159 770:160-162 773:163-193 804:194-246 857:247-342 953:343-345 956:346-351 1999:352-417 1028:418-419 1030:420-420 1031:421-445 1056:446-454] [-1, 2935, 1527, 1536, 1550, 770, 773, 804, 857, 953, 956, 1999, 1028, 1030, 1031, 1056, -2]
CATCAATCTTGGAGAAGGAAACACTGATAACAGAACTGAACCTGAGTTCTCTTCCTGATC
TGTATGGCCAGTTTGTTCAGCTAATCGAATATTTGATACAAAACAGAGAGGAGGACAAGG
ATCAGATTGTAATTGTCTTGTTGAACATGTTAGAAGTGGTGACTAGAGACATAATGGACG
AAGAAGTCCCAAGCTTACTAGAGACTGCCCAAAATGGAGCTTACGTCAAGTACGACGTCA
TGACCCCTCTTCATCAACAGCGCAAATATTTCAGCCAACTTCAGTTCCCTGTTTACTCTC
AAAAGGAAGCATGGAAAGAAAAGATCAAGAGGCTTCATCTTTTGCTTACTGTTAAAGAGT
CTGCTATGGATGTACCATCTAACTTGGAAGCTCGTAGGCGTCTTACTTTCTTTTCAAACT
CCTTATTCATGGAAATGCCAGATGCACCCAAGATC
>TRINITY_DN42744_c0_g1_i3 len=443 path=[3061:0-36 1536:37-50 1550:51-147 770:148-150 773:151-181 804:182-234 857:235-330 2781:331-390 1013:391-405 1028:406-407 1030:408-408 2470:409-433 1056:434-442] [-1, 3061, 1536, 1550, 770, 773, 804, 857, 2781, 1013, 1028, 1030, 2470, 1056, -2]
AGAAGATATCATTTATAACAGAACTGAACCTGAGTTCTCTTCCTGATCTGTATGGCCAGT
TTGTTCAGCTAATCGAATATTTGATACAAAACAGAGAGGAGGACAAGGATCAGATTGTAA
TTGTCTTGTTGAACATGTTAGAAGTGGTGACTAGAGACATAATGGACGAAGAAGTCCCAA
GCTTACTAGAGACTGCCCAAAATGGAGCTTACGTCAAGTACGACGTCATGACCCCTCTTC
ATCAACAGCGCAAATATTTCAGCCAACTTCAGTTCCCTGTTTACTCTCAAAAGGAAGCAT
GGAAAGAAAAGATCAAGAGGCTTCATCTTTTACTTACTGTTAAAGAGTCAGCTATGGATG
TACCATCAAACTTGGAAGCTCGAAGGCGTCTTACTTTCTTTTCAAACTCTCTATTCATGG
AAATGCCAGATGCACCCAAGATC
>TRINITY_DN42744_c0_g1_i4 len=202 path=[3061:0-36 1536:37-50 1550:51-147 770:148-150 773:151-181 3265:182-201] [-1, 3061, 1536, 1550, 770, 773, 3265, -2]
AGAAGATATCATTTATAACAGAACTGAACCTGAGTTCTCTTCCTGATCTGTATGGCCAGT
TTGTTCAGCTAATCGAATATTTGATACAAAACAGAGAGGAGGACAAGGATCAGATTGTAA
TTGTCTTGTTGAACATGTTAGAAGTGGTGACTAGAGACATAATGGACGAAGAAGTCCCAA
GCGTACTTGACGTAAGCTCCAT
>TRINITY_DN42744_c0_g1_i5 len=301 path=[2659:0-71 2708:72-144 857:145-240 953:241-243 956:244-249 962:250-300] [-1, 2659, 2708, 857, 953, 956, 962, -2]
ATTTTTTCTTTCCAGGCTTCCTTTTGAGAGAAAACTGGGAACTGAAGCTGGCTGAAATAT
TTGCGCTGCTGATGAAGAGGGGTCATGACGTCTTACTAGAGACTGCACACAATGGAGCTT
ATGTCAAGTACGACGTCATGACCCCTCTTCATCAACAGCGCAAATATTTCAGCCAACTTC
AGTTCCCTGTTTACTCTCAAAAGGAAGCATGGAAAGAAAAGATCAAGAGGCTTCATCTTT
TGCTTACTGTCAAGGAGTCAGCAATGGATGTTCCGTCCAACTTGGAAGCTCGAAGGCGTC
T
>TRINITY_DN42744_c0_g1_i6 len=214 path=[2935:0-39 1527:40-48 1536:49-62 1550:63-159 770:160-162 773:163-193 3265:194-213] [-1, 2935, 1527, 1536, 1550, 770, 773, 3265, -2]
CATCAATCTTGGAGAAGGAAACACTGATAACAGAACTGAACCTGAGTTCTCTTCCTGATC
TGTATGGCCAGTTTGTTCAGCTAATCGAATATTTGATACAAAACAGAGAGGAGGACAAGG
ATCAGATTGTAATTGTCTTGTTGAACATGTTAGAAGTGGTGACTAGAGACATAATGGACG
AAGAAGTCCCAAGCGTACTTGACGTAAGCTCCAT
>TRINITY_DN42733_c0_g1_i1 len=258 path=[279:0-140 162:141-257] [-1, 279, 162, -2]
GGAGATCTTCCACCAGATTATCTGCCCAGACAAAATTTAAACAATACACCGATGATTTTG
TTTTGAATTCTTGATTAAGGAGATTGTATTAGTAATCATCAGGTAAGCCTTCCCTGACCT
TCCCTTAGCTTTAAACAAACTAAAACACTGAAAAAAACGAAGCAACTAATCAAAGACAAA
GACATCAACAAAAAAAGTAATTTGATGCTTCTCTGGCTGACCTGTGTTCCCATGATTCAT
TACAGTAAACAAGAACCT
>TRINITY_DN42733_c1_g1_i1 len=208 path=[1314:0-34 1326:35-61 2506:62-80 199:81-91 210:92-143 262:144-148 267:149-167 286:168-170 289:171-179 298:180-207] [-1, 1314, 1326, 2506, 199, 210, 262, 267, 286, 289, 298, -2]
GCTGTCTGGCACTTCGAGCAGAATCTTTAGCTATGCGGCGTTCTTGATTTATAGTAGTCA
GACAGCTACGAATGGAGATTTGTGTAAAGAGAAAAAAAGGGCCCAGATAGCTGGATCTTC
ATCGGCATCTGCATCTACTTCCGGAAGCTCAAAAAGACCACGTGAAAATGATCTCAAGAC
ATATGACAAATGGGAGTTGGTCTCATGT
>TRINITY_DN42789_c0_g1_i1 len=203 path=[1098:0-24 1100:25-38 1114:39-61 1372:62-80 191:81-87 198:88-91 202:92-103 829:104-104 830:105-156 882:157-157 883:158-166 277:167-167 278:168-171 282:172-181 292:182-202] [-1, 1098, 1100, 1114, 1372, 191, 198, 202, 829, 830, 882, 883, 277, 278, 282, 292, -2]
AGAGGATCTTTACCTCTAAGAGAGAAGGGAGAAGAGGAGGACATGAGGGAGCGAGAGAGC
AGGTACAGCAACCTCGCTGCTTCTCTCGAAGACACCATCACTCCGCCTGTGAAAGTCGAG
CAGACTCAGCTCCTAATCAACGGCAAGTTCGTTGATTCAGCCTCAGGAAAGACTTTCCCC
ACATTGGATCCAAGAACTGGGGA
>TRINITY_DN42789_c0_g1_i2 len=313 path=[680:0-32 690:33-38 696:39-51 709:52-70 728:71-72 730:73-91 749:92-92 1167:93-102 1177:103-128 1203:129-152 153:153-175 176:176-180 181:181-190 191:191-197 198:198-201 202:202-213 214:214-222 223:223-242 243:243-253 254:254-276 277:277-277 278:278-281 282:282-291 1415:292-312] [-1, 680, 690, 696, 709, 728, 730, 749, 1167, 1177, 1203, 153, 176, 181, 191, 198, 202, 214, 223, 243, 254, 277, 278, 282, 1415, -2]
AGAGGATCTTTACCTCTAAGGGAGAAGAGAGAAGAGGAGGAGATGAGGGAGCGAGATAGA
AGCGAGGACACTCTTCTTGACGCCATGGAAACTAAGTACAGTAGTCGCGGTGAAGACTTT
CTCTCTTCTTCCTTAGAGGTAAAGATCCTCTCCTGAACAGAGGAGCTCGCAGGTACAGCA
ACCTCGCTGCTTCTCTCGAAGACACCATCACTCCACCAGTGAAAGTCGAGCACACTCAGC
TCCTAATCAACGGAAAGTTCGTTGATTCAGCCTCAGGAAAGACTTTCCCCACGTTGGATC
CAAGAACTGGGGA
>TRINITY_DN42789_c0_g1_i3 len=236 path=[680:0-32 690:33-38 696:39-51 709:52-70 728:71-72 730:73-91 749:92-92 1167:93-102 1583:103-124 202:125-136 214:137-145 223:146-165 243:166-176 254:177-199 277:200-200 278:201-204 282:205-214 1415:215-235] [-1, 680, 690, 696, 709, 728, 730, 749, 1167, 1583, 202, 214, 223, 243, 254, 277, 278, 282, 1415, -2]
AGAGGATCTTTACCTCTAAGGGAGAAGAGAGAAGAGGAGGAGATGAGGGAGCGAGATAGA
AGCGAGGACACTCTTCTTGACGCCATGGAAACTAAGTACAGTAACCTCGCTGCTTCTCTC
GAAGACACCATCACTCCACCAGTGAAAGTCGAGCACACTCAGCTCCTAATCAACGGAAAG
TTCGTTGATTCAGCCTCAGGAAAGACTTTCCCCACGTTGGATCCAAGAACTGGGGA
>TRINITY_DN42734_c0_g1_i1 len=263 path=[648:0-133 759:134-190 816:191-210 836:211-246 1707:247-262] [-1, 648, 759, 816, 836, 1707, -2]
TCAATTTTCGAAGTCCCATCAATAGCGATCTACAGCATGTTGTTGAGATTAAAACGCTGG
AGCAAATTCAGAGAATGCGCGAGACCTGTAAAATTGCTAGGGAGGTATTGGATGCAGCAG
CTAGGGTGATTCGCCCTGGTGTGACAACTGATGAGATTGATCGAGTTGTTCACGAAGCAA
CAATCGCAGCAGGAGGATATCCATCACCCCTCAACTACTACTTCTTTCCAAAATCTTGCT
GCACATCCGGAATTCCATGACAA
>TRINITY_DN42734_c0_g1_i2 len=285 path=[648:0-133 759:134-190 816:191-210 836:211-246 872:247-249 875:250-266 892:267-284] [-1, 648, 759, 816, 836, 872, 875, 892, -2]
TCAATTTTCGAAGTCCCATCAATAGCGATCTACAGCATGTTGTTGAGATTAAAACGCTGG
AGCAAATTCAGAGAATGCGCGAGACCTGTAAAATTGCTAGGGAGGTATTGGATGCAGCAG
CTAGGGTGATTCGCCCTGGTGTGACAACTGATGAGATTGATCGAGTTGTTCACGAAGCAA
CAATCGCAGCAGGAGGATATCCATCACCCCTCAACTACTACTTCTTTCCAAAATCTTGCT
GCACATCTGTTAATGAAGTGATTTGTCATGGAATTCCGGATTCTA
>TRINITY_DN42734_c0_g2_i1 len=331 path=[1017:0-44 1039:45-130 1125:131-131 1126:132-165 1160:166-188 1183:189-298 313:299-305 320:306-330] [-1, 1017, 1039, 1125, 1126, 1160, 1183, 313, 320, -2]
TGTTGGAAATGTTGACGAAGCGTCACGTCAACTGGTTAAGTGCACATATGAGTGCCTGGA
GAAGGCCATAGCAATTGTTAAACCTGGAGTTAGATTCCGTGAAATTGGAGAGATAGTCAA
CCGTCATGCTACCATGTCTGGGCTATCAGTGGTACGATCGTATTGTGGTCATGGAATTGG
GGATCTCTTCCATTGCGCCCCAAACATTCCACACTATGCAAGAAACAAAGCAGTTGGCGT
GACGCTTCGTCAACGTTTCCAACAAAGTATGTCTCATTAAGGTCACCATGGCAACCTTTA
TAACAAACTGTTACATCAACATTTACTATAT
>TRINITY_DN42783_c0_g1_i1 len=201 path=[633:0-146 2620:147-165 461:166-200] [-1, 633, 2620, 461, -2]
CAAGTTTATAACTAAAAGTTGGAGTTCACCAAAACACCAGAAATTGTTAGAAAACCAAAA
CACACACAAAAACAAGTTTTTTTTTTTTTTATTCAAGCAGAAGAAGCAGCTTCAAGTTTG
GGAAGAAGAGCTCTCCAAGCATCAGCGTTCCATCAGTTTGCCAAAGGACAAGCCCGCTTA
GCAAACGGTATCGCTGATGCT
>TRINITY_DN42783_c0_g2_i1 len=216 path=[3059:0-46 945:47-63 962:64-67 966:68-74 973:75-92 991:93-100 999:101-109 1008:110-114 1013:115-120 1709:121-132 2699:133-152 1422:153-167 1437:168-168 915:169-174 3059:175-198 945:199-215] [-1, 3059, 945, 962, 966, 973, 991, 999, 1008, 1013, 1709, 2699, 1422, 1437, 915, 3059, 945]
CTCTCTGCTTTCATCTCTCTGTACTCGATCTCAGCTTCTCCTACTTTGTCAGAGCGTGTG
AGCATGAGTTTGTCAAGGTTTATTTCCTTTAACTTTGTTGTTTCGGCCAATTCACAATGT
TAAAGGAAATAAATCTTATCGTTGCTTCCTCGCTCTCTGCTTTCATCTCTCTGTACTCGA
TCTCAGCTTCTCCTACTTTGTCAGAGCGTGTGAGCA
>TRINITY_DN42704_c0_g1_i1 len=291 path=[1:0-251 230:252-262 241:263-271 1687:272-290] [-1, 1, 230, 241, 1687, -2]
GAAGAAGGAGTTAAATCGGATAAAAAAGCAGAGATCGAGGGTCTGGTGAAGCTATTAGAG
TGTCGGAATCCGACGCCGGAGCCGACCGGAGAGTTAGACAAGATCGGAGGTTGCTGGAAA
CTGATTTACAGTACAATCACCGTACTGGGATCCAAACGAACCAAGTTGGGTCTTCGAGAC
TTCGTCTCTCTCGGAGATCTTCTTCAAGAGATCGACATTGCTCAGGGCAAAACGGTCCAT
GTGTTGAAATTCGATGTCCGTGGACTGAATCTGCACGACGGCGAGTTTAGA
>TRINITY_DN42704_c0_g2_i1 len=249 path=[1473:0-68 993:69-78 1003:79-79 1004:80-137 1062:138-173 1098:174-187 1112:188-198 1625:199-217 457:218-221 461:222-222 462:223-227 467:228-231 471:232-248] [-1, 1473, 993, 1003, 1004, 1062, 1098, 1112, 1625, 457, 461, 462, 467, 471, -2]
AAATTATTAATGTGATTACGTTTTATATCTTCATTAAAAAGGATACGAGATCTCAAATAG
TCCCTCGGGGTTGAAGATTCCCAGCAGCAGATTCATGTTCTTCTTGAAAATATTCATCAA
CTGATCTGGCATGATTGTCGAGCTTTCATAAGTTATCTCAACACTCGATTTGGATATTAT
CTTGAAGTTGGCGACGATTTACAAGTAGGGAGAGATGGGAAAGGGAATGTATTTGTATTG
GAGAAATCA
>TRINITY_DN42704_c0_g2_i2 len=224 path=[1473:0-68 993:69-78 1003:79-79 1004:80-137 1062:138-173 1098:174-187 1112:188-198 1123:199-204 1129:205-215 1140:216-216 1141:217-223] [-1, 1473, 993, 1003, 1004, 1062, 1098, 1112, 1123, 1129, 1140, 1141, -2]
AAATTATTAATGTGATTACGTTTTATATCTTCATTAAAAAGGATACGAGATCTCAAATAG
TCCCTCGGGGTTGAAGATTCCCAGCAGCAGATTCATGTTCTTCTTGAAAATATTCATCAA
CTGATCTGGCATGATTGTCGAGCTTTCATAAGTTATCTCAACACTCGATTTGGATATTAT
CTTGAAGTTGGCGACGATTCTAAACTCGCCGTCGTGTAGATTCA
>TRINITY_DN42704_c0_g2_i3 len=202 path=[2273:0-35 1003:36-36 1004:37-94 1062:95-130 1098:131-144 1112:145-155 1123:156-161 1129:162-172 1140:173-173 2235:174-192 241:193-201] [-1, 2273, 1003, 1004, 1062, 1098, 1112, 1123, 1129, 1140, 2235, 241, -2]
TTTGAGATCTCATATAGTCCCTCGGGGTTGAAGATTCCCAGCAGCAGATTCATGTTCTTC
TTGAAAATATTCATCAACTGATCTGGCATGATTGTCGAGCTTTCATAAGTTATCTCAACA
CTCGATTTGGATATTATCTTGAAGTTGGCGACGATTCTAAACTCGCCGTCGTGTTGAAAT
TCGATGTCCGTGGACTGAATCT
>TRINITY_DN42704_c0_g3_i1 len=210 path=[520:0-32 530:33-53 2489:54-77 575:78-209] [-1, 520, 530, 2489, 575, -2]
TAAAGTCTTTATACAAGAATGTCTACTTCGTTTTTTCCAAACTCATTTCCATTACAAGTA
ATTGCTTGTTTCTCAAGAAAGAAATTCAATTTTTTTATGGTTATGTTCTGTTGGGTACCA
TGGAGACATACATCTCTTTCATGCTACTATTTAGGGTAGGTAGATCGCTTTGGCTCTTTT
TAGTGATTTTTGTCTTGAGAAAATTTGTAA
>TRINITY_DN42704_c0_g4_i1 len=245 path=[892:0-50 2217:51-51 2411:52-67 530:68-88 2489:89-112 575:113-244] [-1, 892, 2217, 2411, 530, 2489, 575, -2]
TAGACATTCTTGTATAAAGACTTTAGGATTCCTCTGATTTCTCCAATACAAGAATGTCTA
CTTCGTTTTTTCCAAACTCATTTCCATTACAAGTAATTGCTTGTTTCTCAAGAAAGAAAT
TCAATTTTTTTATGGTTATGTTCTGTTGGGTACCATGGAGACATACATCTCTTTCATGCT
ACTATTTAGGGTAGGTAGATCGCTTTGGCTCTTTTTAGTGATTTTTGTCTTGAGAAAATT
TGTAA
>TRINITY_DN42704_c0_g5_i1 len=290 path=[1:0-251 230:252-262 241:263-271 250:272-289] [-1, 1, 230, 241, 250, -2]
GAAGAAGGAGTTAAATCGGATAAAAAAGCAGAGATCGAGGGTCTGGTGAAGCTATTAGAG
TGTCGGAATCCGACGCCGGAGCCGACCGGAGAGTTAGACAAGATCGGAGGTTGCTGGAAA
CTGATTTACAGTACAATCACCGTACTGGGATCCAAACGAACCAAGTTGGGTCTTCGAGAC
TTCGTCTCTCTCGGAGATCTTCTTCAAGAGATCGACATTGCTCAGGGCAAAACGGTCCAT
GTGTTGAAATTCGATGTCCGTGGACTGAATCTACACGACGGCGAGTTTAG
>TRINITY_DN42790_c0_g1_i1 len=202 path=[961:0-30 969:31-46 985:47-47 986:48-61 1000:62-76 2463:77-100 1039:101-128 1067:129-130 1069:131-138 2461:139-162 1101:163-163 1102:164-169 2:170-189 22:190-195 28:196-201] [-1, 961, 969, 985, 986, 1000, 2463, 1039, 1067, 1069, 2461, 1101, 1102, 2, 22, 28, -2]
CCCCCTCCGGTAAGATGGCTGAGAACTGACACAACTTTGTCACCAGCCTTGAAGTTCTTG
ACTCCTGATCCAACCTCAAAGACCTCACCAGCAACATCCGTAGCAGGAATGCAGGGGAAC
TTGCGAGGCAGAAAAGGCCGAATCATTCCTTTTTGAATTTTCCAATCAACGAGGTTTTGC
TGAAATTAGAAGCTACTAGTCT
>TRINITY_DN42790_c0_g1_i2 len=220 path=[961:0-30 969:31-46 985:47-47 986:48-61 1000:62-76 2463:77-100 1039:101-128 1067:129-130 1069:131-138 2461:139-162 1101:163-163 1102:164-169 1107:170-172 1110:173-176 1114:177-190 1767:191-219] [-1, 961, 969, 985, 986, 1000, 2463, 1039, 1067, 1069, 2461, 1101, 1102, 1107, 1110, 1114, 1767, -2]
CCCCCTCCGGTAAGATGGCTGAGAACTGACACAACTTTGTCACCAGCCTTGAAGTTCTTG
ACTCCTGATCCAACCTCAAAGACCTCACCAGCAACATCCGTAGCAGGAATGCAGGGGAAC
TTGCGAGGCAGAAAAGGCCGAATCATTCCTTTTTGAATTTTCCAATCAACAGGGTTTAGA
CTAGTAGCTTCAACTTTATCTCTACAAGAAGAAAACTATA
>TRINITY_DN42790_c0_g1_i3 len=332 path=[961:0-30 969:31-46 985:47-47 986:48-61 1000:62-76 2463:77-100 1039:101-128 1067:129-130 1069:131-138 2461:139-162 1101:163-163 1102:164-169 1107:170-172 2081:173-194 1385:195-198 1339:199-208 1398:209-292 1482:293-302 1492:303-319 22:320-325 28:326-331] [-1, 961, 969, 985, 986, 1000, 2463, 1039, 1067, 1069, 2461, 1101, 1102, 1107, 2081, 1385, 1339, 1398, 1482, 1492, 22, 28, -2]
CCCCCTCCGGTAAGATGGCTGAGAACTGACACAACTTTGTCACCAGCCTTGAAGTTCTTG
ACTCCTGATCCAACCTCAAAGACCTCACCAGCAACATCCGTAGCAGGAATGCAGGGGAAC
TTGCGAGGCAGAAAAGGCCGAATCATTCCTTTTTGAATTTTCCAATCAACAGGATTTAGA
GATCCCCTTCGTTTAACAATGGCCCAAAAACTCATGCACGCTCTTCAATACGAGTCTTAC
GGCGGTGGCGCCGCCGCTTTGAAGCATGTTCAAGTTCCGGTTCCATCGCCTAAGGCGAAC
GAGGTTTTGCTGAAATTAGAAGCTACTAGTCT
>TRINITY_DN42747_c1_g1_i1 len=227 path=[559:0-80 617:81-168 705:169-173 710:174-226] [-1, 559, 617, 705, 710, -2]
TTTGGTAACGATATAAGGAAAGAACTCTTAATGTGGTCTAATCAAGATCATGAACCGATC
GATGATGAGCATCGGATTCAGATACAAATGGCTACACATGTCTCCACGGATTTGGATTCT
TTGTCAGAAATTTACGATAGGAAACCGGGTTTATCAGGTGATGAAGGAAACGATTGTGGG
AAATTATTGGAAAGGTCATCGCCTCGAAGATCACCATTGAGCCCTAT
>TRINITY_DN42747_c1_g1_i2 len=297 path=[2167:0-122 2267:123-143 2288:144-150 617:151-238 705:239-243 710:244-296] [-1, 2167, 2267, 2288, 617, 705, 710, -2]
CAACAATGCTGCAGACACAAACATTTACTTGGGAAAGAGGCGACCAAGCCCTAGTTTTGG
TAACGATGTAAGGAAAGAACTTTTAATGTGGTCTGATCATGATCAAGATCTTTCCGTAAA
CCAACCGTTCGATGATGAGCATCGGATTCAGATACAAATGGCTACACATGTCTCCACGGA
TTTGGATTCTTTGTCAGAAATTTACGATAGGAAACCGGGTTTATCAGGTGATGAAGGAAA
CGATTGTGGGAAATTATTGGAAAGGTCATCGCCTCGAAGATCACCATTGAGCCCTAT
>TRINITY_DN42747_c1_g2_i1 len=288 path=[1026:0-75 1079:76-132 1136:133-171 1175:172-196 3649:197-220 1224:221-287] [-1, 1026, 1079, 1136, 1175, 3649, 1224, -2]
ATAATATCCTAAATATTATAGCAATAACAATGATTTATATAGTTTCAGTACAAATTGAAC
ACGAGCAAAATTGATCAAGTAAACATAACAATCTTTGTATTTTTTTTTTCTGTTTGTCTC
ATATCTAAACCCTAAGTCAAGCTCATAATGAACAAAATATATCTTGTTCTCACGTTCTCA
TGCATCACATATATTATGATAAATTATTGTATCACTCAAATGGTGAGTTCCTTCCTTGTA
CTAACCCAGCATTAGGGTTCATCATAGGGCTCAATGGTGATCTTCGAG
>TRINITY_DN42742_c0_g1_i1 len=282 path=[441:0-212 4965:213-230 3090:231-273 861:274-281] [-1, 441, 4965, 3090, 861, -2]
TTTTTTAATGAATTATTCTTTCTCCATGGATATGTTATGAATTTGTTTGTCATAATGTTC
TCTTAACAGTGTGACATAACGAGCAAGCATAACAATTAAATATTTGATATGAGATAGGGA
TAGATAGAAGAACAGTTCTTTAATTTTTTGTTTTTTTCTTTTCTTTTGGCATCGAAAGGA
TGATGAATGGAGCCGGGATGCGCAATTAAGATGTGAGCACTGGACTAAGCGAAGATGTCA
TTCTGAAAACAATGAAACAGCACAAATGTACATCTTCTTCTC
>TRINITY_DN42742_c0_g2_i1 len=224 path=[800:0-48 2:49-56 4892:57-73 101:74-96 124:97-97 2901:98-144 3810:145-165 1671:166-167 1673:168-181 1687:182-194 840:195-215 861:216-223] [-1, 800, 2, 4892, 101, 124, 2901, 3810, 1671, 1673, 1687, 840, 861, -2]
AAATACAGCAAGGCTCCATGTACTGATGCAACTCAGGAGAAGAAGATGTACATTTGTCAG
GAAGAATATGCAGAAGGTGATGATCTTGGGACCTTGGAATGTGGCCATGAGTTCCACAAG
GACTGTATCAAGCAATGGGTCATGCATAGGAGATGTGAGCACTGGACTTAGCGAAGATGT
CATTCTGAAAACTATGAAACAGCACAAATGTACATCTTCTTCTC
>TRINITY_DN42742_c0_g2_i2 len=288 path=[1891:0-34 1903:35-52 4001:53-72 1514:73-85 1527:86-114 1556:115-131 1573:132-209 1651:210-210 1652:211-218 1660:219-219 1661:220-228 1670:229-229 1671:230-231 3085:232-236 3090:237-279 861:280-287] [-1, 1891, 1903, 4001, 1514, 1527, 1556, 1573, 1651, 1652, 1660, 1661, 1670, 1671, 3085, 3090, 861, -2]
CCCTCTTCTCATGGCGGACAACACCTGACGTATCTCAGAGATAAGGTGATTCCGCCATGA
GAAGAGGGGAAAGTTTACGTATTGAGGATTACATGGTGTTGGATCCACTTATCTTCCAGG
GTATGACTGAAATGCACGATAGGCATCGGGAAATGCGCCTTGATGTCGACAACATGTCGT
ACGAGGAGCTATTGGCACTTGGGGAACGCATAGGAGATGTGAGCACTGGACTAAGCGAAG
ATGTCATTCTGAAAACAATGAAACAGCACAAATGTACATCTTCTTCTC
>TRINITY_DN42742_c0_g2_i3 len=270 path=[1891:0-34 1903:35-52 4001:53-72 1514:73-85 1527:86-114 1556:115-131 1573:132-209 1651:210-210 1652:211-218 4449:219-240 1527:241-269] [-1, 1891, 1903, 4001, 1514, 1527, 1556, 1573, 1651, 1652, 4449, 1527]
CCCTCTTCTCATGGCGGACAACACCTGACGTATCTCAGAGATAAGGTGATTCCGCCATGA
GAAGAGGGGAAAGTTTACGTATTGAGGATTACATGGTGTTGGATCCACTTATCTTCCAGG
GTATGACTGAAATGCACGATAGGCATCGGGAAATGCGCCTTGATGTCGACAACATGTCGT
ACGAGGAGCTATTGGCACTTGGGGAACGCATAGGAGATGAGGGGAAAGTTTACGTATTGA
GGATTACATGGTGTTGGATCCACTTATCTT
>TRINITY_DN42742_c0_g3_i1 len=225 path=[1891:0-34 1903:35-52 1921:53-55 1924:56-59 1928:60-78 1947:79-79 1948:80-175 4409:176-193 3903:194-211 1310:212-224] [-1, 1891, 1903, 1921, 1924, 1928, 1947, 1948, 4409, 3903, 1310, -2]
CCCTCTTCTCATGGCGGACAACACCTGACGTATCTCAGAGATAAGGTGATTCCTTCCATC
ACTGTCAGCAGCTAAGCTCCTCCCTAAGTGACGCAAGTGGAGAAGCTCATTCTGTCTCTC
AGATAACAACCCTGACCTTCTTTGCCGTGAGCGATGGCTCCGGCTATTAGAGCTAGTCAT
GGTCCCTTGTTGCCCACAGGTCCTTCTCTTTCCTCAAATGAGGCT
>TRINITY_DN42742_c0_g3_i2 len=211 path=[1891:0-34 1903:35-52 1921:53-55 1924:56-59 1928:60-78 1947:79-79 1948:80-175 2044:176-192 2061:193-210] [-1, 1891, 1903, 1921, 1924, 1928, 1947, 1948, 2044, 2061, -2]
CCCTCTTCTCATGGCGGACAACACCTGACGTATCTCAGAGATAAGGTGATTCCTTCCATC
ACTGTCAGCAGCTAAGCTCCTCCCTAAGTGACGCAAGTGGAGAAGCTCATTCTGTCTCTC
AGATAACAACCCTGACCTTCTTTGCCGTGAGCGATGGCTCCGGCTATTAGAGCTAGATGG
CATTGCAGCCTCATTTGAGGAAAGAGAAGGA
>TRINITY_DN42742_c0_g3_i3 len=251 path=[1891:0-34 1903:35-52 1921:53-55 1924:56-59 1928:60-78 1947:79-79 1948:80-175 2044:176-192 4928:193-211 1284:212-212 1285:213-213 1286:214-237 1310:238-250] [-1, 1891, 1903, 1921, 1924, 1928, 1947, 1948, 2044, 4928, 1284, 1285, 1286, 1310, -2]
CCCTCTTCTCATGGCGGACAACACCTGACGTATCTCAGAGATAAGGTGATTCCTTCCATC
ACTGTCAGCAGCTAAGCTCCTCCCTAAGTGACGCAAGTGGAGAAGCTCATTCTGTCTCTC
AGATAACAACCCTGACCTTCTTTGCCGTGAGCGATGGCTCCGGCTATTAGAGCTAGATGG
CATTGCAGCCTCAATCTGCTAGTCATGGTCCCTTATTGCCCACAGGTCCTTCTCTTTCCT
CAAATGAGGCT
>TRINITY_DN42742_c0_g3_i4 len=221 path=[1891:0-34 1903:35-52 1921:53-55 1924:56-59 1928:60-78 1947:79-79 3220:80-152 1661:153-161 3293:162-191 2840:192-194 2843:195-220] [-1, 1891, 1903, 1921, 1924, 1928, 1947, 3220, 1661, 3293, 2840, 2843, -2]
CCCTCTTCTCATGGCGGACAACACCTGACGTATCTCAGAGATAAGGTGATTCCTTCCATC
ACTGTCAGCAGCTAAGCTCCGGGAGATGCGCCTTGATGTTGACAACATGTCGTACGAAGA
GCTGTTGGCGCTTGGGGAACGCATAGGAGATGTGAGCACTGGGCTAAGGGAAGATGTCAT
TTTGAAGACAATGAAACAACACAAATGTACATCTTCTTCTG
>TRINITY_DN42742_c0_g4_i1 len=259 path=[441:0-212 631:213-239 658:240-258] [-1, 441, 631, 658, -2]
TTTTTTAATGAATTATTCTTTCTCCATGGATATGTTATGAATTTGTTTGTCATAATGTTC
TCTTAACAGTGTGACATAACGAGCAAGCATAACAATTAAATATTTGATATGAGATAGGGA
TAGATAGAAGAACAGTTCTTTAATTTTTTGTTTTTTTCTTTTCTTTTGGCATCGAAAGGA
TGATGAATGGAGCCGGGATGCGCAATTAAGATGAGAGTACCATCACGTTGTTAATGCCAC
GGTCTTACATATGGGGCAG
>TRINITY_DN42742_c0_g5_i1 len=238 path=[2173:0-98 2249:99-104 4167:105-155 1241:156-170 1256:171-198 1284:199-199 1285:200-200 3897:201-206 3903:207-224 1310:225-237] [-1, 2173, 2249, 4167, 1241, 1256, 1284, 1285, 3897, 3903, 1310, -2]
TTCTGATGCCCTCGTTGGATTATGTATTGGGCCACTCTGAGGAGGAATCCATGCGGGATT
TGATGGCTGCTGCTGCCCATGAATAGCTGAACTCGGCCCTCCTCGGAGTGGCCCAATACA
TGATCCAACGAGAGCATCAGAACTATCTCCTTGGTCTTTATTTCCTAGTATTGAATCTCA
ATCTGCTAGTCATGGTCCCTTGTTGCCCACAGGTCCTTCTCTTTCCTCAAATGAGGCT
>TRINITY_DN42752_c0_g1_i1 len=310 path=[1019:0-59 1056:60-72 2827:73-94 610:95-113 629:114-139 655:140-143 659:144-145 661:146-147 663:148-160 676:161-280 796:281-309] [-1, 1019, 1056, 2827, 610, 629, 655, 659, 661, 663, 676, 796, -2]
CTTGTACTTGCGTTTCAGATCCCCGCCTCCCTGAGAACAACGATATGAGTCGGTAAAAGG
TTATTAGGTTTGTTATGCCATTTTCTGGTTCAAGGCCATTCAACTCTTTGACAGAAGAAG
ACATGACAAACCTAATAACCTTTTACCGACTCATATCGTTGTTCTCAGGGAGGCGGGGAT
CTGAAACGCAAGTACAAGCTGTTAGTAAATATGGTGAGGCACGACTCACGCCTCTAGACG
AAGCATCACTTGTCATGAATCAGCTTCCATCAGCTGAAGAGATGCTCCCGATTCTCTCCA
TCTTACCCGA
>TRINITY_DN42752_c0_g1_i2 len=314 path=[2647:0-34 1171:35-35 1172:36-61 1198:62-68 1205:69-133 1270:134-138 1275:139-139 1276:140-165 1302:166-176 1313:177-211 3483:212-235 1372:236-257 1394:258-267 1404:268-281 1418:282-286 3462:287-307 1270:308-312 1275:313-313] [-1, 2647, 1171, 1172, 1198, 1205, 1270, 1275, 1276, 1302, 1313, 3483, 1372, 1394, 1404, 1418, 3462, 1270, 1275, -2]
TGTTGCTTCAACGAGTCCAACGTTGCCAATCCAAATGCATCAAGACCCTTAGCGAACTCT
CGAAGAAGGATTTCTCTTACGAAAGAACCCTGTTCTGTGAAAGTAAAAGCAAGTATTTGC
TTCATGACGATCTTAGAGTCTGTGCCTTCCACCGGTTTCTGAACCAATGCCGTCTCTGTC
CTAAGAGACTCGGTAACCAAAGACTCAAGACGGTCAATTCGGAAAACACCATCCTCGTAC
AAAAGAGACTGAAGAGAAGTTTTCAGCTGGGGAGAGCTGTCAGTTAGTATTTGCTTCATG
ACGATCTTAGAGTC
>TRINITY_DN42752_c0_g1_i3 len=328 path=[2647:0-34 1171:35-35 1172:36-61 1198:62-68 1205:69-133 1270:134-138 1275:139-139 1276:140-165 1302:166-176 1313:177-211 3483:212-235 1372:236-257 1394:258-267 1404:268-281 1418:282-286 1423:287-304 1441:305-307 1444:308-327] [-1, 2647, 1171, 1172, 1198, 1205, 1270, 1275, 1276, 1302, 1313, 3483, 1372, 1394, 1404, 1418, 1423, 1441, 1444]
TGTTGCTTCAACGAGTCCAACGTTGCCAATCCAAATGCATCAAGACCCTTAGCGAACTCT
CGAAGAAGGATTTCTCTTACGAAAGAACCCTGTTCTGTGAAAGTAAAAGCAAGTATTTGC
TTCATGACGATCTTAGAGTCTGTGCCTTCCACCGGTTTCTGAACCAATGCCGTCTCTGTC
CTAAGAGACTCGGTAACCAAAGACTCAAGACGGTCAATTCGGAAAACACCATCCTCGTAC
AAAAGAGACTGAAGAGAAGTTTTCAGCTGGGGAGAGCTGTCAGTTAGGATTTTCCTAGCA
ATCCAAGGGTATGTACTGCCCAATACCT
>TRINITY_DN42752_c0_g1_i4 len=396 path=[1110:0-34 1122:35-39 1127:40-58 1146:59-60 1148:61-83 1171:84-84 1172:85-110 1198:111-117 1205:118-182 1270:183-187 1275:188-188 1276:189-214 1302:215-225 1313:226-260 3483:261-284 1372:285-306 1394:307-316 1404:317-330 1418:331-335 1423:336-353 2455:354-373 244:374-395] [-1, 1110, 1122, 1127, 1146, 1148, 1171, 1172, 1198, 1205, 1270, 1275, 1276, 1302, 1313, 3483, 1372, 1394, 1404, 1418, 1423, 2455, 244, -2]
AGAGTTGAATGGCCTTGAACCAGAAAATGGCATAATACTCGTTGAAGCAACAGATGTGAA
AGAGTCCAACGTTGCCAATCCAAATGCATCAAGACCCTTAGCGAACTCTCGAAGAAGGAT
TTCTCTTACGAAAGAACCCTGTTCTGTGAAAGTAAAAGCAAGTATTTGCTTCATGACGAT
CTTAGAGTCTGTGCCTTCCACCGGTTTCTGAACCAATGCCGTCTCTGTCCTAAGAGACTC
GGTAACCAAAGACTCAAGACGGTCAATTCGGAAAACACCATCCTCGTACAAAAGAGACTG
AAGAGAAGTTTTCAGCTGGGGAGAGCTGTCAGTTAGGATTTTCCTAGCAATCCATTGGTA
TTAACCCAAACTACAAGGTATTGGGCAGTACATACC
>TRINITY_DN42752_c0_g1_i5 len=226 path=[1110:0-34 1122:35-39 1127:40-58 1146:59-60 1148:61-83 1171:84-84 1172:85-110 1198:111-117 1205:118-182 1270:183-187 1275:188-188 2494:189-205 3143:206-225] [-1, 1110, 1122, 1127, 1146, 1148, 1171, 1172, 1198, 1205, 1270, 1275, 2494, 3143, -2]
AGAGTTGAATGGCCTTGAACCAGAAAATGGCATAATACTCGTTGAAGCAACAGATGTGAA
AGAGTCCAACGTTGCCAATCCAAATGCATCAAGACCCTTAGCGAACTCTCGAAGAAGGAT
TTCTCTTACGAAAGAACCCTGTTCTGTGAAAGTAAAAGCAAGTATTTGCTTCATGACGAT
CTTAGAGTCAGCGCCTTCCACCGGTTACCGAGTCTCTTAGAACAGA
>TRINITY_DN42752_c0_g2_i1 len=279 path=[1583:0-45 1606:46-66 2591:67-94 1739:95-120 1765:121-254 170:255-278] [-1, 1583, 1606, 2591, 1739, 1765, 170, -2]
ACATAGTTTTTCCTAAGTCGCCAGACAGGTCACCAAAGCTTATATTGCGAACCCCTCTGG
CAATTGCATCTTGAAAAACTATGTAGTAACACTTATACTTAAACTAACACATACTATAAA
ATTTTATTATTTTTTATCAATATACCTCGGGCATTGGGACATTTGCAAGAACTCTACTTG
CATATGTTACGTTTACTTATTAGATGCTGATATTCATTTGTCAAACTCTCAGGTACCAAT
TCAAATTCAGAATACCGCCCTATTTTTCCCTCGTTATTC
>TRINITY_DN42752_c0_g2_i2 len=226 path=[1583:0-45 3365:46-67 1765:68-201 170:202-225] [-1, 1583, 3365, 1765, 170, -2]
ACATAGTTTTTCCTAAGTCGCCAGACAGGTCACCAAAGCTTATATTTAAACTAACACATA
CTATAAAATTTTATTATTTTTTATCAATATACCTCGGGCATTGGGACATTTGCAAGAACT
CTACTTGCATATGTTACGTTTACTTATTAGATGCTGATATTCATTTGTCAAACTCTCAGG
TACCAATTCAAATTCAGAATACCGCCCTATTTTTCCCTCGTTATTC
>TRINITY_DN42768_c0_g1_i1 len=205 path=[496:0-84 558:85-109 2291:110-133 607:134-159 633:160-160 634:161-204] [-1, 496, 558, 2291, 607, 633, 634, -2]
GAGATCAACTCTCTAAGGAAAATATCCTTGTTGCTGTATAGAGAGTTGATGATAATATCC
ATCAGCCTAGAGACCTCAGCTTGGAACTCAAACTTCTCCGCGTTACTGCGAAGTGACTTC
TTCGAGATCGACTCAGACTCTCTATGAACGACATCTGAATCCGTTGATAAACCGCCGTGA
CCGCCGAGTTTCAGATCCACCCAAG
>TRINITY_DN42768_c0_g2_i1 len=239 path=[157:0-76 211:77-94 229:95-113 248:114-134 269:135-138 273:139-142 277:143-147 1861:148-162 972:163-179 989:180-183 993:184-233 1043:234-234 2251:235-238] [-1, 157, 211, 229, 248, 269, 273, 277, 1861, 972, 989, 993, 1043, 2251, -2]
ACATGTTGGATGTCATCATTGTGCTTGCTAATGACTTCAATGTAGTCAGCAACAAGATAG
GCAGAGTAGAATCCAACACCAAATTGTCCAATAAGGTTAAGATCCCCACTTGATTGCATT
TTCTCAACAAAAGCTGACGTTCCAGATTAAGTTAGATAAAGCTAAGAAGATTCTTTCTAT
CCGGGACCGTGGTATTGGAATGACTAAGGAGGATTTGATCAAGAACCTTGGTACCGGAT
>TRINITY_DN42768_c0_g2_i2 len=275 path=[157:0-76 211:77-94 229:95-113 248:114-134 269:135-138 2081:139-160 1241:161-175 1256:176-178 1259:179-196 1277:197-274] [-1, 157, 211, 229, 248, 269, 2081, 1241, 1256, 1259, 1277, -2]
ACATGTTGGATGTCATCATTGTGCTTGCTAATGACTTCAATGTAGTCAGCAACAAGATAG
GCAGAGTAGAATCCAACACCAAATTGTCCAATAAGGTTAAGATCCCCACTTGATTGCATT
TTCTCAACAAAAGCTGACGGTAAATTTGCTGTTTCCGAGGATACATGGAATGAGCCTCTT
GGACGTGGAACTGAGATTAGACTACATCTTAGAGATGAAGCTGGCGAGTACCTTGAGGAG
AGTAAACTTAAGGATTTGGTGAAGAGATATTCTGA
>TRINITY_DN42768_c0_g2_i3 len=241 path=[157:0-76 211:77-94 229:95-113 248:114-134 1397:135-152 962:153-153 963:154-162 972:163-179 989:180-183 993:184-233 1043:234-234 1044:235-240] [-1, 157, 211, 229, 248, 1397, 962, 963, 972, 989, 993, 1043, 1044, -2]
ACATGTTGGATGTCATCATTGTGCTTGCTAATGACTTCAATGTAGTCAGCAACAAGATAG
GCAGAGTAGAATCCAACACCAAATTGTCCAATAAGGTTAAGATCCCCACTTGATTGCATT
TTCTCAACAAAAGCTTGAGATCCAGATTAAGTTAGATAAAGCTAAGAAGATTCTTTCTAT
CCGGGACCGTGGTATTGGAATGACTAAGGAGGATTTGATCAAGAACCTTGGTACCATTGC
A
>TRINITY_DN42768_c0_g2_i4 len=215 path=[858:0-63 899:64-125 961:126-126 962:127-127 963:128-136 972:137-153 989:154-157 993:158-207 1043:208-208 1044:209-214] [-1, 858, 899, 961, 962, 963, 972, 989, 993, 1043, 1044, -2]
ATATTTTCCTTAGAGAGTTGATCTCTAATGCTTCTGATGCTTTGGATAAGATAAGGTTCC
TTGCACTCACTGATAAAGATGTTTTGGGTGAAGGTGACACTGCTAAGCTTGAGATCCAGA
TTAAGTTAGATAAAGCTAAGAAGATTCTTTCTATCCGGGACCGTGGTATTGGAATGACTA
AGGAGGATTTGATCAAGAACCTTGGTACCATTGCA
>TRINITY_DN42768_c0_g2_i5 len=216 path=[496:0-84 2015:85-102 899:103-164 961:165-165 962:166-166 963:167-175 972:176-192 989:193-196 2272:197-215] [-1, 496, 2015, 899, 961, 962, 963, 972, 989, 2272, -2]
GAGATCAACTCTCTAAGGAAAATATCCTTGTTGCTGTATAGAGAGTTGATGATAATATCC
ATCAGCCTAGAGACCTCAGCTTGGATAAGATAAGGTTCCTTGCACTCACTGATAAAGATG
TTTTGGGTGAAGGTGACACTGCTAAGCTTGAGATCCAGATTAAGTTAGATAAAGCTAAGA
AGATTCTTTCTATCCGGTACCAAGGTTCTTGATCAA
>TRINITY_DN42768_c0_g2_i6 len=233 path=[496:0-84 2015:85-102 899:103-164 961:165-165 962:166-166 963:167-175 972:176-192 1439:193-229 305:230-230 306:231-232] [-1, 496, 2015, 899, 961, 962, 963, 972, 1439, 305, 306, -2]
GAGATCAACTCTCTAAGGAAAATATCCTTGTTGCTGTATAGAGAGTTGATGATAATATCC
ATCAGCCTAGAGACCTCAGCTTGGATAAGATAAGGTTCCTTGCACTCACTGATAAAGATG
TTTTGGGTGAAGGTGACACTGCTAAGCTTGAGATCCAGATTAAGTTAGATAAAGCTAAGA
AGATTCTTTCTATTCGGGACCGTGGTATTGCAATGGTACCAAGGTTCTTGATC
>TRINITY_DN42701_c0_g1_i1 len=207 path=[2218:0-75 387:76-90 402:91-99 2402:100-126 438:127-150 462:151-159 471:160-197 509:198-198 2047:199-206] [-1, 2218, 387, 402, 2402, 438, 462, 471, 509, 2047, -2]
AGTATGTGGTCAATTTGAAGTTTGATGAGGAGCCTGACTATGCTAAGTATATTTCCCTTT
TCGATGGAATAGTCGGACCAAACCCAGACATTAGGCCAATTAATACTGATGGTGCACAGA
AGCTCGTACATCAAGTGGGTCAAAAGAGAGGGAGGTTGACAATGGATGAGGAGGACGAAC
AGCCAACAAAGAAGGTCAGACTGGGAA
>TRINITY_DN42701_c0_g2_i1 len=310 path=[1466:0-33 1477:34-35 1479:36-76 1520:77-169 1613:170-195 1639:196-210 1654:211-219 1663:220-280 1724:281-309] [-1, 1466, 1477, 1479, 1520, 1613, 1639, 1654, 1663, 1724, -2]
CCATCGAAAAGGGAGATATACTTAGCATAGTCGGGCTCCTCATCAAACTTCAAGTTGACC
ACATACTCGACAAATTCACGGAAAGGCTGGGGGCAAAAGCAGCAAAGAGTTTCTGGGGAA
GTAGCCATCTTCTTCTTGCAAACAAGGAAGCCTTTGTTCTCTCCCTGGTAGCCTTGCCAT
GGAAGCCTGCCTCGAAGAAGGAAAACAAGAGTGTAAGCAAGAGATTCCAAGTCATCCCTC
CGACTACAAGTTCTGCCAAGATGAGCGTGTACGCTTGCATAACGCACCGTTCCTCTAAAC
ACATCAGGAC
>TRINITY_DN42701_c0_g2_i2 len=209 path=[1466:0-33 1477:34-35 1479:36-76 1520:77-169 1613:170-195 2888:196-208] [-1, 1466, 1477, 1479, 1520, 1613, 2888, -2]
CCATCGAAAAGGGAGATATACTTAGCATAGTCGGGCTCCTCATCAAACTTCAAGTTGACC
ACATACTCGACAAATTCACGGAAAGGCTGGGGGCAAAAGCAGCAAAGAGTTTCTGGGGAA
GTAGCCATCTTCTTCTTGCAAACAAGGAAGCCTTTGTTCTCTCCCTGGTAGCCTTGCCAT
GGAAGCCTGCCTCGAAAAGGGAAATATAC
>TRINITY_DN42701_c0_g3_i1 len=217 path=[646:0-41 665:42-181 805:182-216] [-1, 646, 665, 805, -2]
GAAATGACGATGGGCTATTTATCAGCAGTGTGGCTTCTTGCTCGAATCTCTGGGCTGTAA
TCATGGATGCAGGAACTGGCTGTACGGCCCAAGTTTACCAGCTATCACCAAGCTTTCTCC
ACAAGGAATGGATTATGGAACAATGGGAAAAAAATTACTACATCACAGCAGTAGCTGGAG
CAAACAATGGAAGCTCATTTGTTGTTATGTCGAAGGG
>TRINITY_DN42701_c0_g3_i2 len=250 path=[1196:0-59 2501:60-74 665:75-214 805:215-249] [-1, 1196, 2501, 665, 805, -2]
CTGATAAATAGCCCATCGTCATTTCCCTTTTCGATGTGCTGTGGGAGCCTTATATCAGCA
GTGTGGCTTCTTGCTCGAATCTCTGGGCTGTAATCATGGATGCAGGAACTGGCTGTACGG
CCCAAGTTTACCAGCTATCACCAAGCTTTCTCCACAAGGAATGGATTATGGAACAATGGG
AAAAAAATTACTACATCACAGCAGTAGCTGGAGCAAACAATGGAAGCTCATTTGTTGTTA
TGTCGAAGGG
>TRINITY_DN42714_c0_g1_i1 len=229 path=[159:0-28 165:29-66 203:67-68 205:69-83 220:84-122 259:123-180 1845:181-200 737:201-201 738:202-228] [-1, 159, 165, 203, 205, 220, 259, 1845, 737, 738, -2]
CGGTTTCACCTTGAAAGATTGCAGCTGGATACAAAGGAATCTGAACATTTACAACGAGGA
TAGATGGGAGCTTGGTCGGGGTTGTACTAACAACAGGAAGCTCCACGTATTGCGCTATAT
GGTTTATTTTACGTTGCGATAAGAATACATCAACACCAAAGGGATTATATGCAGCATAGT
TCGTAGCAAAACTTATTTCAGAGAAAAGAAGAAAGAGTTTGCACCAAAC
>TRINITY_DN42714_c0_g2_i1 len=215 path=[159:0-28 165:29-66 203:67-68 1694:69-87 974:88-88 975:89-146 1033:147-214] [-1, 159, 165, 203, 1694, 974, 975, 1033, -2]
CGGTTTCACCTTGAAAGATTGCAGCTGGATACAAAGGAATCTGAACATTTACAACGAGGA
TAGATGGGATGAACTTTGTTTTATACTTTAAACTTTCTGATAATTATTTAAAAGAGATTC
CACCTCATTTTCAAGAAAGCATTCAGAGATTAATAGATGATGAGGTTGAGAAAGTTAGAG
GCTTTGCTATGGATGCAAATGTGCCGTTTCGAGAG
>TRINITY_DN42714_c0_g3_i1 len=280 path=[2045:0-39 1209:40-211 1033:212-279] [-1, 2045, 1209, 1033, -2]
AAAGGATTATACGCAGCATGTCAAGCTTCCCGTTACTACCACATCCACAAAACTCCCATT
TATCCTTATCGTTAATGTTCAGATGCCGTTGTATCCAACTACAATCTTTCAAGGTGATAC
TGATGGAGAAGGAATGAATATAGTTTTATACTTCAAACTTTCTGATAATTATTCAAAGGA
ACTTCCGCTTCATTTTCAAGAAAGCATTCAGAGATTAATAGATGATGAGGTTGAGAAAGT
TAGAGGCTTTGCTATGGATGCAAATGTGCCGTTTCGAGAG
>TRINITY_DN42714_c0_g3_i2 len=345 path=[1127:0-50 1155:51-104 1209:105-276 1033:277-344] [-1, 1127, 1155, 1209, 1033, -2]
TTATACGCAGCATGGCTAGGCGCAAACTCTTTCGGTGTCGATGTTTTCTTATCTGAACGT
AAAATAAACCATGTTGCACAGTATGTCAAGCTTCCCGTTACTACCACATCCACAAAACTC
CCATTTATCCTTATCGTTAATGTTCAGATGCCGTTGTATCCAACTACAATCTTTCAAGGT
GATACTGATGGAGAAGGAATGAATATAGTTTTATACTTCAAACTTTCTGATAATTATTCA
AAGGAACTTCCGCTTCATTTTCAAGAAAGCATTCAGAGATTAATAGATGATGAGGTTGAG
AAAGTTAGAGGCTTTGCTATGGATGCAAATGTGCCGTTTCGAGAG
>TRINITY_DN42779_c0_g1_i1 len=385 path=[793:0-72 843:73-270 1041:271-384] [-1, 793, 843, 1041, -2]
TCTACTTGACATTCCCAGCTGAGAGCACGTTTAAGGATGAGGACGTTGCTACTTACTTCA
GCCTTTTTGGAACAGTGCAAGATGTGCGGATACCATACCAACAGAAGCGTATGTTTGGCT
TTGTTTCATTTGCTCAGCCTGAGACTGTGAAGGTTGTACTAGCTAGAGGGAATCCTCATT
TCATTTGCGACTCACGTGTTCTTGTCAAACCGTACAAAGAAAAAGGCAAAGCCTTTGACA
ATGATAGCAGGAAGCATCAGTATCTGCTACAGCAGCAGATGGAGCGTGGGAATTACTCCC
CATGTTCCAGTCCATCTGGGATTGATCCTGATCCCCAACTTGGTTCGAAGATGTTCTACG
AGAGGAGGGAGATGATGAGAAGGAA
>TRINITY_DN42779_c0_g1_i2 len=353 path=[1723:0-40 843:41-238 1041:239-352] [-1, 1723, 843, 1041, -2]
GTCCTCATTTCATTTGCGACTTACTTCAGCCTTTTTGGAACAGTGCAAGATGTGCGGATA
CCATACCAACAGAAGCGTATGTTTGGCTTTGTTTCATTTGCTCAGCCTGAGACTGTGAAG
GTTGTACTAGCTAGAGGGAATCCTCATTTCATTTGCGACTCACGTGTTCTTGTCAAACCG
TACAAAGAAAAAGGCAAAGCCTTTGACAATGATAGCAGGAAGCATCAGTATCTGCTACAG
CAGCAGATGGAGCGTGGGAATTACTCCCCATGTTCCAGTCCATCTGGGATTGATCCTGAT
CCCCAACTTGGTTCGAAGATGTTCTACGAGAGGAGGGAGATGATGAGAAGGAA
>TRINITY_DN42779_c0_g2_i1 len=269 path=[1041:0-136 1583:137-154 1041:155-268] [-1, 1041, 1583, 1041, -2]
AGGAAGCATCAGTATCTGCTACAGCAGCAGATGGAGCGTGGGAATTACTCCCCATGTTCC
AGTCCATCTGGGATTGATCCTGATCCCCAACTTGGTTCGAAGATGTTCTACGAGAGGAGG
GAGATGATGAGAAGGAAGCATCAGTATCTGCTACAGCAGCAGATGGAGCGTGGGAATTAC
TCCCCATGTTCCAGTCCATCTGGGATTGATCCTGATCCCCAACTTGGTTCGAAGATGTTC
TACGAGAGGAGGGAGATGATGAGAAGGAA
>TRINITY_DN42779_c0_g3_i1 len=357 path=[1041:0-136 1155:137-206 1225:207-249 1268:250-356] [-1, 1041, 1155, 1225, 1268, -2]
AGGAAGCATCAGTATCTGCTACAGCAGCAGATGGAGCGTGGGAATTACTCCCCATGTTCC
AGTCCATCTGGGATTGATCCTGATCCCCAACTTGGTTCGAAGATGTTCTACGAGAGGAGG
GAGATGATGAGAAGGAAAATGGAGGAAGCTGAGCTGCATAGGGCTATTGAACTTGAAAGA
AGACGCGTTATTAATTTGCAGCTTCCTGAGTTCAAGAATAGTGGAGGAGTGTCTAATCAT
CACCGTAGCTTCTCCGTAGGGTCTCCTGGTTATTTTCCATCTGCCATCAACCAAAGCCCT
GATATTCAATCTGATCTCACTAGCGCAGATGCATTCAAAGTTGATGAGACCAACTCA
>TRINITY_DN42718_c0_g1_i1 len=220 path=[108:0-63 149:64-68 154:69-79 165:80-98 1608:99-121 785:122-143 807:144-189 853:190-219] [-1, 108, 149, 154, 165, 1608, 785, 807, 853, -2]
CATATTCAGATGCTTCTGACAACTGTACATGTAAGTGGTACTGGATGTAGTAGTGGAAGC
ATATAGTGTTGTAGTGCAAGCTGTCCTTGGATGTTAATTGCTCAAGCTCTTTCCAGAAAT
ATTTCTCTGAGAACGAGGGCTGGTTGAAACCATATGCAGCTTTCTGCTTTCTCCGTGACT
TTTTCGAGACTTCAGATCATAGCCAGTGGGGGACCTTCTC
>TRINITY_DN42718_c0_g1_i2 len=303 path=[108:0-63 149:64-68 154:69-79 165:80-98 184:99-102 188:103-138 1915:139-159 740:160-162 743:163-168 749:169-169 750:170-174 755:175-204 785:205-226 807:227-272 853:273-302] [-1, 108, 149, 154, 165, 184, 188, 1915, 740, 743, 749, 750, 755, 785, 807, 853, -2]
CATATTCAGATGCTTCTGACAACTGTACATGTAAGTGGTACTGGATGTAGTAGTGGAAGC
ATATAGTGTTGTAGTGCAAGCTGTCCTTGGATGTTAATTTCTCAAGCTTATCTTCTGTGT
AGTCAGAGAAGGTCCCCCAATTGCTAAGAAGATCTTTGACCTAGAGAAAGACCAGACGTT
GAGCTCAAGCTCTTTCCAGAAATATTTCTCTGAGAACGAGGGCTGGTTGAAACCATATGC
AGCTTTCTGCTTTCTCCGTGACTTTTTCGAGACTTCAGATCATAGCCAGTGGGGGACCTT
CTC
>TRINITY_DN42718_c0_g1_i3 len=292 path=[394:0-26 398:27-49 421:50-58 1409:59-76 743:77-82 749:83-83 1485:84-101 398:102-124 421:125-133 1409:134-151 743:152-157 749:158-158 750:159-163 755:164-193 785:194-215 807:216-261 853:262-291] [-1, 394, 398, 421, 1409, 743, 749, 1485, 398, 421, 1409, 743, 749, 750, 755, 785, 807, 853, -2]
AATTGAAAGCTTAGTTTCCATGGTAGCCTCATAATCAACATCATTCTTTTCCAGTTGCTA
AGAAGATCTTTGACCTAGAGAAAGCTTAGTTTCCATGGTAGCCTCATAATCAACATCATT
CTTTTCCAGTTGCTAAGAAGATCTTTGACCTAGAGAAAGACCAGACGTTGAGCTCAAGCT
CTTTCCAGAAATATTTCTCTGAGAACGAGGGCTGGTTGAAACCATATGCAGCTTTCTGCT
TTCTCCGTGACTTTTTCGAGACTTCAGATCATAGCCAGTGGGGGACCTTCTC
>TRINITY_DN42718_c0_g1_i4 len=221 path=[394:0-26 398:27-49 421:50-58 1409:59-76 743:77-82 749:83-83 1485:84-101 398:102-124 559:125-144 579:145-145 580:146-183 1936:184-207 642:208-211 646:212-220] [-1, 394, 398, 421, 1409, 743, 749, 1485, 398, 559, 579, 580, 1936, 642, 646, -2]
AATTGAAAGCTTAGTTTCCATGGTAGCCTCATAATCAACATCATTCTTTTCCAGTTGCTA
AGAAGATCTTTGACCTAGAGAAAGCTTAGTTTCCATGGTAGCCTCATAATCAACATCATT
CTTTTACAGTTCCCTATCTGTGTTTGCATTGCATCCATTATATCTTAGAGTACAGGCTCT
CTCTGAAAGTTTGCCAGCAGACATAAAGGAAGAAATTGAGA
>TRINITY_DN42770_c0_g1_i1 len=256 path=[934:0-174 2231:175-198 1110:199-216 2383:217-222 2389:223-223 2390:224-237 2213:238-255] [-1, 934, 2231, 1110, 2383, 2389, 2390, 2213, -2]
ACACTGAGGACTTGGAATAACCAAAATCACATATCTTTAAACGAGGTGCAGGGCTACCAT
CTAGTAACGTATTCTCCAGCTTCAAATCTCGGTGACATACTTGCATAGCATGACAGTAAC
TAACTCCTGAAATGAGTTGCTGGAAGAAAAACCTTGCCTCGTCTTCGCTGAACCGGCCTG
CATTGCAGATACGCTCAAAGAGTTCTCCTCCAGCTGCGTATTCCATAACAATAGCCAAAT
GGGTTGGTGTTAATAT
>TRINITY_DN42770_c0_g2_i1 len=256 path=[934:0-174 2231:175-198 1110:199-216 2383:217-222 2389:223-223 2497:224-243 662:244-247 666:248-255] [-1, 934, 2231, 1110, 2383, 2389, 2497, 662, 666, -2]
ACACTGAGGACTTGGAATAACCAAAATCACATATCTTTAAACGAGGTGCAGGGCTACCAT
CTAGTAACGTATTCTCCAGCTTCAAATCTCGGTGACATACTTGCATAGCATGACAGTAAC
TAACTCCTGAAATGAGTTGCTGGAAGAAAAACCTTGCCTCGTCTTCGCTGAACCGGCCTG
CATTGCAGATACGCTCAAAGAGTTCTCCTCCAGCTGCGTATTCCTTAAGACATCCAAATA
TCGTCAGATTTAAAGA
>TRINITY_DN42770_c0_g3_i1 len=259 path=[2472:0-45 449:46-63 467:64-169 573:170-186 590:187-193 597:194-217 621:218-258] [-1, 2472, 449, 467, 573, 590, 597, 621, -2]
TACATCTGAGGAAACGAGAGACTAGAATGGATCGACCAGCAGTGAGTGGACCAATGGATT
TGCCGATCATGCACGATAGCGATAGGTACGAGCTCGTCAAAGATATTGGCTCCGGTAACT
TCGGAGTTGCGAGGTTAATGAGAGACAAGCAGAGTAACGAGCTTGTTGCTGTCAAATATA
TCGAGCGAGGTGAGAAGATAGATGAAAATGTGAAAAGGGAGATAATTAATCATAGGTCCT
TAAGACATCCAAATATCGT
>TRINITY_DN42770_c0_g3_i2 len=295 path=[1916:0-80 448:81-81 449:82-99 467:100-205 573:206-222 590:223-229 597:230-253 621:254-294] [-1, 1916, 448, 449, 467, 573, 590, 597, 621, -2]
TATCTCTCAGAATACTGATCTGATCTCCACATAAGACAAACTGAAGTTGCAGAGAGACAA
GAATGGATCGACCAGCAGTGAGTGGACCAATGGATTTGCCGATCATGCACGATAGCGATA
GGTACGAGCTCGTCAAAGATATTGGCTCCGGTAACTTCGGAGTTGCGAGGTTAATGAGAG
ACAAGCAGAGTAACGAGCTTGTTGCTGTCAAATATATCGAGCGAGGTGAGAAGATAGATG
AAAATGTGAAAAGGGAGATAATTAATCATAGGTCCTTAAGACATCCAAATATCGT
>TRINITY_DN42770_c0_g3_i3 len=260 path=[573:0-39 590:40-46 2599:47-64 467:65-170 573:171-187 590:188-194 597:195-218 621:219-259] [-1, 573, 590, 2599, 467, 573, 590, 597, 621, -2]
AGCAGAGTAACGAGCTTGTTGCTGTCAAATATATCGAGCGAGGTGAGTGGACCAATGGAT
TTGCCGATCATGCACGATAGCGATAGGTACGAGCTCGTCAAAGATATTGGCTCCGGTAAC
TTCGGAGTTGCGAGGTTAATGAGAGACAAGCAGAGTAACGAGCTTGTTGCTGTCAAATAT
ATCGAGCGAGGTGAGAAGATAGATGAAAATGTGAAAAGGGAGATAATTAATCATAGGTCC
TTAAGACATCCAAATATCGT
>TRINITY_DN42770_c0_g4_i1 len=287 path=[934:0-174 1086:175-191 1103:192-198 1110:199-216 1128:217-245 1157:246-254 1166:255-255 1167:256-261 2800:262-282 662:283-286] [-1, 934, 1086, 1103, 1110, 1128, 1157, 1166, 1167, 2800, 662, -2]
ACACTGAGGACTTGGAATAACCAAAATCACATATCTTTAAACGAGGTGCAGGGCTACCAT
CTAGTAACGTATTCTCCAGCTTCAAATCTCGGTGACATACTTGCATAGCATGACAGTAAC
TAACTCCTGAAATGAGTTGCTGGAAGAAAAACCTTGCCTCGTCTTCGCTGAACCGTCCTG
CATTGCAGATACGCTCAAAGAGTTCTCCTCCAGCTGCATATTCCATAACAATGGCCAAAT
GGGTTGGTGTTAATATGACCTCCTTAAGACATCCAAATATCGTCAGA
>TRINITY_DN42770_c0_g4_i2 len=296 path=[934:0-174 1086:175-191 1103:192-198 1110:199-216 1128:217-245 2710:246-264 590:265-271 597:272-295] [-1, 934, 1086, 1103, 1110, 1128, 2710, 590, 597, -2]
ACACTGAGGACTTGGAATAACCAAAATCACATATCTTTAAACGAGGTGCAGGGCTACCAT
CTAGTAACGTATTCTCCAGCTTCAAATCTCGGTGACATACTTGCATAGCATGACAGTAAC
TAACTCCTGAAATGAGTTGCTGGAAGAAAAACCTTGCCTCGTCTTCGCTGAACCGTCCTG
CATTGCAGATACGCTCAAAGAGTTCTCCTCCAGCTGCATATTCCATAACAATGGCCAAAT
GGGTTGCTGTCAAATATATCGAGCGAGGTGAGAAGATAGATGAAAATGTGAAAAGG
>TRINITY_DN42770_c0_g4_i3 len=285 path=[934:0-174 1086:175-191 1103:192-198 1110:199-216 1128:217-245 1157:246-254 1166:255-255 1167:256-261 1173:262-284] [-1, 934, 1086, 1103, 1110, 1128, 1157, 1166, 1167, 1173, -2]
ACACTGAGGACTTGGAATAACCAAAATCACATATCTTTAAACGAGGTGCAGGGCTACCAT
CTAGTAACGTATTCTCCAGCTTCAAATCTCGGTGACATACTTGCATAGCATGACAGTAAC
TAACTCCTGAAATGAGTTGCTGGAAGAAAAACCTTGCCTCGTCTTCGCTGAACCGTCCTG
CATTGCAGATACGCTCAAAGAGTTCTCCTCCAGCTGCATATTCCATAACAATGGCCAAAT
GGGTTGGTGTTAATATGACCTCTTTAAATCTGACGATATTTGGAT
>TRINITY_DN42770_c0_g4_i4 len=284 path=[934:0-174 1086:175-191 1103:192-198 1110:199-216 1128:217-245 1157:246-254 2560:255-275 666:276-283] [-1, 934, 1086, 1103, 1110, 1128, 1157, 2560, 666, -2]
ACACTGAGGACTTGGAATAACCAAAATCACATATCTTTAAACGAGGTGCAGGGCTACCAT
CTAGTAACGTATTCTCCAGCTTCAAATCTCGGTGACATACTTGCATAGCATGACAGTAAC
TAACTCCTGAAATGAGTTGCTGGAAGAAAAACCTTGCCTCGTCTTCGCTGAACCGTCCTG
CATTGCAGATACGCTCAAAGAGTTCTCCTCCAGCTGCATATTCCATAACAATGGCCAAAT
GGGTTGGTGTTAATAAGACATCCAAATATCGTCAGATTTAAAGA
>TRINITY_DN42770_c0_g5_i1 len=335 path=[1473:0-46 1497:47-82 1533:83-97 1548:98-116 1567:117-166 1617:167-275 2279:276-315 1766:316-334] [-1, 1473, 1497, 1533, 1548, 1567, 1617, 2279, 1766, -2]
AGGTGAAGATCAGATCAGACTTCTGGTAGATATCTAACAGAGGCTCGACATTACTAACAG
TACATCTGAGGAAATGAGAGACTGTAACGTGGAGGAATTTGAGCCGTTGAAATTGAGGAA
GAGTAGTGGGTGGCGATGATGATGATGATGATGAAGTTATGGGTGTGGGAAAGAGACTTT
ACAGAGATTTTTTTTTTTTTTAAACTTAACTTTACAGAGATTTTGAGACCCGTGAAATCT
TGAACCAACAACAAGTGGGTTTCTTGAGATCCTTTTGTTCCTTTGATCGCTGTCTTTTTT
CTTGATTCAGTTCAAAGACGATAAGGAAGGAAAGA
>TRINITY_DN42770_c0_g5_i2 len=305 path=[2030:0-73 1548:74-92 2125:93-136 1617:137-245 1726:246-257 2821:258-276 57:277-304] [-1, 2030, 1548, 2125, 1617, 1726, 2821, 57, -2]
GATCAGATCAGTATTCTGAGAGATATCTACTAGCTGTACATCTGAGGAAACGAGAGACTG
TAACGTGGAGGAATTTGAGCCGTTGAAATTGAGAAAGAGTAGTGGGTGACGATTATGATG
ATGAAGTTATGGGTGTGGGAAAGAGACTTTACAGAGATTTTTTTTTTTTTTAAACTTAAC
TTTACAGAGATTTTGAGACCCGTGAAATCTTGAACCAACAACAAGTGGGTTTCTTGAGAT
CCTTTTCTTCCTTTGATCACGAGCTTTCTTTCTTCTTTCTTCTTTCCTTCCTTATCGTCT
TTGAA
>TRINITY_DN42770_c0_g5_i3 len=305 path=[2030:0-73 1548:74-92 2125:93-136 1617:137-245 2279:246-285 1766:286-304] [-1, 2030, 1548, 2125, 1617, 2279, 1766, -2]
GATCAGATCAGTATTCTGAGAGATATCTACTAGCTGTACATCTGAGGAAACGAGAGACTG
TAACGTGGAGGAATTTGAGCCGTTGAAATTGAGAAAGAGTAGTGGGTGACGATTATGATG
ATGAAGTTATGGGTGTGGGAAAGAGACTTTACAGAGATTTTTTTTTTTTTTAAACTTAAC
TTTACAGAGATTTTGAGACCCGTGAAATCTTGAACCAACAACAAGTGGGTTTCTTGAGAT
CCTTTTGTTCCTTTGATCGCTGTCTTTTTTCTTGATTCAGTTCAAAGACGATAAGGAAGG
AAAGA
>TRINITY_DN42770_c0_g5_i4 len=335 path=[1473:0-46 1497:47-82 1533:83-97 1548:98-116 1567:117-166 1617:167-275 1726:276-287 2821:288-306 57:307-334] [-1, 1473, 1497, 1533, 1548, 1567, 1617, 1726, 2821, 57, -2]
AGGTGAAGATCAGATCAGACTTCTGGTAGATATCTAACAGAGGCTCGACATTACTAACAG
TACATCTGAGGAAATGAGAGACTGTAACGTGGAGGAATTTGAGCCGTTGAAATTGAGGAA
GAGTAGTGGGTGGCGATGATGATGATGATGATGAAGTTATGGGTGTGGGAAAGAGACTTT
ACAGAGATTTTTTTTTTTTTTAAACTTAACTTTACAGAGATTTTGAGACCCGTGAAATCT
TGAACCAACAACAAGTGGGTTTCTTGAGATCCTTTTCTTCCTTTGATCACGAGCTTTCTT
TCTTCTTTCTTCTTTCCTTCCTTATCGTCTTTGAA
>TRINITY_DN42706_c0_g1_i1 len=278 path=[520:0-46 544:47-59 557:60-64 562:65-69 567:70-88 586:89-106 603:107-152 649:153-165 662:166-187 684:188-209 706:210-210 1404:211-226 1420:227-249 746:250-254 1983:255-277] [-1, 520, 544, 557, 562, 567, 586, 603, 649, 662, 684, 706, 1404, 1420, 746, 1983, -2]
TCAGACGCCATAGCATCTCTTAGCCCAGCGTAACCATTAGCAAGCTTGAAAGCAGTGACT
CCAGGTTTGTTATGGCGAATCAAAGATGATATTGCGCTGAGAGCTTGGTTCCTCTCCTCG
GGTTTCTTAAGAACTCTCACGCTAATATCCGAGCCAAAGCTGCTGATGTCGTAAGCACGA
TAGTTCAGAACAATCCTCGAAGTCAGGAGTTAGTTATGGAGGCCAACGGTTTGGAGTCAT
TGCTATCAAACTTCATTTCCGACACAGATGTTCATGCT
>TRINITY_DN42706_c0_g1_i2 len=278 path=[520:0-46 544:47-59 557:60-64 562:65-69 567:70-88 586:89-106 603:107-152 649:153-165 662:166-187 684:188-209 706:210-210 707:211-249 746:250-254 751:255-257 754:258-260 757:261-277] [-1, 520, 544, 557, 562, 567, 586, 603, 649, 662, 684, 706, 707, 746, 751, 754, 757, -2]
TCAGACGCCATAGCATCTCTTAGCCCAGCGTAACCATTAGCAAGCTTGAAAGCAGTGACT
CCAGGTTTGTTATGGCGAATCAAAGATGATATTGCGCTGAGAGCTTGGTTCCTCTCCTCG
GGTTTCTTAAGAACTCTCACGCTAATATCCGAGCCAAAGCTGCTGATGTCGTAAGCACGA
TAGTTCAGAACAATCCTCGAAGTCAGGAGTTGGTTATGGAAGCTAATGGTTTGGAGTCAT
TGCTATCAAACTTCACCTCCGACGCAGATGTTCATGCT
>TRINITY_DN42706_c0_g2_i1 len=222 path=[1130:0-58 1166:59-60 1168:61-69 1177:70-221] [-1, 1130, 1166, 1168, 1177, -2]
CTAGTGACGACGCAGAGACAAGAGAAGCTGCTCTCCGCGGATTACTCGAGCTTGCAAGAG
AGAAAAACGACGGGAGTGGAAGCAGCAGCATAGAGAAAGGCGATGAGAAGTTGAGGCAGC
TGCTAGAAGAGAGGATCGAAGGGATCAGCTTGATGTCACAAGAGGATCTCGGAACGGTTA
AAGAAGAGAGACAGCTCGTGGATTACTCGAGCTTGCAAGAGA
>TRINITY_DN42706_c0_g3_i1 len=336 path=[1177:0-174 1168:175-183 1177:184-335] [-1, 1177, 1168, 1177, -2]
GAGCTTGCAAGAGAGAAAAACGACGGGAGTGGAAGCAGCAGCATAGAGAAAGGCGATGAG
AAGTTGAGGCAGCTGCTAGAAGAGAGGATCGAAGGGATCAGCTTGATGTCACAAGAGGAT
CTCGGAACGGTTAAAGAAGAGAGACAGCTCGTGGATTACTCGAGCTTGCAAGAGAGAAAA
ACGACGGGAGTGGAAGCAGCAGCATAGAGAAAGGCGATGAGAAGTTGAGGCAGCTGCTAG
AAGAGAGGATCGAAGGGATCAGCTTGATGTCACAAGAGGATCTCGGAACGGTTAAAGAAG
AGAGACAGCTCGTGGATTACTCGAGCTTGCAAGAGA
>TRINITY_DN42706_c0_g4_i1 len=233 path=[403:0-50 1753:51-69 1166:70-71 1168:72-80 1177:81-232] [-1, 403, 1753, 1166, 1168, 1177, -2]
GCCAGATGCATCATCACTCGGGGAAAGCCGAGTCCGGTGGCGATGCTGCGGATTACTCGA
GCTTGCAAGAGAGAAAAACGACGGGAGTGGAAGCAGCAGCATAGAGAAAGGCGATGAGAA
GTTGAGGCAGCTGCTAGAAGAGAGGATCGAAGGGATCAGCTTGATGTCACAAGAGGATCT
CGGAACGGTTAAAGAAGAGAGACAGCTCGTGGATTACTCGAGCTTGCAAGAGA
>TRINITY_DN42775_c0_g1_i1 len=202 path=[1479:0-70 1579:71-109 1618:110-124 1633:125-166 1122:167-169 2555:170-193 1149:194-201] [-1, 1479, 1579, 1618, 1633, 1122, 2555, 1149, -2]
GGAGGAGGAGGAGGAGGAGGTGAGGTCTTAGCTTGTTGGGATGGTTCTAAGTTGGGGAAG
TTAGCGTAGAAGGAGCCATCACAACAACCTAAGACCTCACCTCCTCCGCCACCATTGCAG
CTTTCGAAGTCACCTGTTTCTCAATACAGTCACAGTTCAAGCTCTAGCCAGTGCTGCTCC
AGCGAAACACAACTAAACAGTA
>TRINITY_DN42775_c0_g2_i1 len=209 path=[121:0-30 129:31-36 135:37-82 181:83-174 273:175-175 274:176-187 286:188-208] [-1, 121, 129, 135, 181, 273, 274, 286, -2]
CAGGAAGGTGAGCAGCGAGGTCGATCTTCAAAGCTCAGTTTTGACTCTCTCTAGTTTAGA
AAACATCCCTCAAGGTCAAGGCACACACTTGCTGTCGTCATCATCTCAAGATGATGACTT
TTTAAGGATTAAAGTAAGCTACGGAGAGGAGAACATCAGGTTCCGGATGAAGAACTCACG
CAGGCTAAGTGATCTGCTGTGGGAGATAG
>TRINITY_DN42775_c0_g2_i2 len=219 path=[1041:0-50 1069:51-69 1807:70-92 181:93-184 273:185-185 274:186-197 286:198-218] [-1, 1041, 1069, 1807, 181, 273, 274, 286, -2]
ATCGACCTCGCTGCTCACCTTCCTGAAAGTATCACCTTGAGAAGGATGAGCTGTTGCGCT
ACTGTTTAGTAAACATCCCTCAAGGTCAAGGCACACACTTGCTGTCGTCATCATCTCAAG
ATGATGACTTTTTAAGGATTAAAGTAAGCTACGGAGAGGAGAACATCAGGTTCCGGATGA
AGAACTCACGCAGGCTAAGTGATCTGCTGTGGGAGATAG
>TRINITY_DN42775_c0_g3_i1 len=247 path=[503:0-89 570:90-101 425:102-127 451:128-159 483:160-160 484:161-164 488:165-179 503:180-246] [-1, 503, 570, 425, 451, 483, 484, 488, 503, -2]
CCTGAACGGTCTTCACCTACAGGTTACACTCTATGGCAATGACTATAAATGGGTTTTTTT
GACTTGTGATGAAGATGTGGAAGAGTGTGTAGATGTTTGCAGAACCACACCGAGTCATAC
CATTAAGCTTCTGCTTCATGCTTCTTCTCATCATTTCCCTGAACGGTCTTCACCTACAGG
TTACACTCTATGGCAATGACTATAAATGGGTTTTTTTGACTTGTGATGAAGATGTGGAAG
AGTGTGT
>TRINITY_DN42771_c0_g1_i1 len=202 path=[656:0-29 663:30-41 675:42-68 702:69-70 704:71-125 759:126-164 798:165-178 1529:179-194 37:195-201] [-1, 656, 663, 675, 702, 704, 759, 798, 1529, 37, -2]
GTTTCCTTTCAACACTTTGAGCGACTTAGATAAGTTCCTCACGTCCCATAGCCTGCATGT
TGTGTCTTGGTTCCCCGTGGCTAGGATTTGCCCGTTTGGATGCCATGCTGATGAAAACGA
GTAGTCGAGATGGCCTTCGAGGGCATGGATCACTTTACCTGATCCTGCCTCGGCTAGTAG
CTGTCTTAGGAGACAGTCCCGA
>TRINITY_DN42751_c0_g1_i1 len=480 path=[1:0-40 1097:41-64 43:65-434 502:435-479] [-1, 1, 1097, 43, 502, -2]
TGTGAGCCTCTGTAGTTTCTGCTTGGAGAATCCATCGAGACGAAGATAAAAAGACACCAC
CAATTCTTTGGTTTTTCTTTTTAAATAACGTTTTTTTTGCATCAATATTTCTTTGTTTGT
TTGGTATGTTTGTTGCGCTTCTTAACACCTTGTCTTTACTTATATAACTCAGATGGTTTG
GGTTGTAATCAAGAATGGTCCCACGATGAAAAATAGGTAAACCAAAGGAGTTGAGAGGGA
GAAGTATCCGAAAGAAACATAGCTTCTTTAAGCCTTTTGCGTGTTTGGACTACACGTAGT
CACTAAAACATCTTCGTCTAAAGCAGTAGTTGATTTGATGTTTAACTCAAGTTGTCCTCA
GTGGTGGAGACACCAATATCACTCCATCTCCTCTCACAAACAGAAACTGAATGTTGCGCT
TTGTGTGACTATTGGGATTTAAGCAAGAGAGCTCCTTCAAGCTGTTTTTAGTTTCAGACA
>TRINITY_DN42751_c0_g1_i2 len=480 path=[1:0-40 1097:41-64 43:65-434 413:435-440 419:441-479] [-1, 1, 1097, 43, 413, 419, -2]
TGTGAGCCTCTGTAGTTTCTGCTTGGAGAATCCATCGAGACGAAGATAAAAAGACACCAC
CAATTCTTTGGTTTTTCTTTTTAAATAACGTTTTTTTTGCATCAATATTTCTTTGTTTGT
TTGGTATGTTTGTTGCGCTTCTTAACACCTTGTCTTTACTTATATAACTCAGATGGTTTG
GGTTGTAATCAAGAATGGTCCCACGATGAAAAATAGGTAAACCAAAGGAGTTGAGAGGGA
GAAGTATCCGAAAGAAACATAGCTTCTTTAAGCCTTTTGCGTGTTTGGACTACACGTAGT
CACTAAAACATCTTCGTCTAAAGCAGTAGTTGATTTGATGTTTAACTCAAGTTGTCCTCA
GTGGTGGAGACACCAATATCACTCCATCTCCTCTCACAAACAGAAACTGAATGTTGCGCT
TTGTGTGACTATTGGTATTGTATTTAGTCACTGGTTGTCTGAAACTAAAAACAGCTTGAA
>TRINITY_DN42751_c1_g1_i1 len=232 path=[607:0-24 609:25-27 612:28-48 633:49-63 648:64-78 663:79-81 665:82-86 1101:87-105 26:106-106 1120:107-124 231:125-125 232:126-136 243:137-142 249:143-143 250:144-151 258:152-153 260:154-166 273:167-231] [-1, 607, 609, 612, 633, 648, 663, 665, 1101, 26, 1120, 231, 232, 243, 249, 250, 258, 260, 273, -2]
GCTGATCAAACGCGTGAAGCTTGCCGCGAAGCTCGCGGTCTGAGCGGAGCTTGACATAGA
TTCTCTCGTCGAGACTCAGACGGATCAGATCTAGCGGCTCCCTCACGCGTTTGATCAGCA
TTTGAATATGATTCTGGGCGATGTTGAAGAAGTTATCACAACAGTTGAGATTGATGATGA
GACATATGAAGAGATTGTCCGGACGACAAAGCGCAACATTCAGTTTCTATTT
>TRINITY_DN42760_c0_g1_i1 len=267 path=[1572:0-35 681:36-38 684:39-48 694:49-55 701:56-79 725:80-92 738:93-108 754:109-157 13:158-158 1667:159-170 1356:171-185 967:186-248 1030:249-266] [-1, 1572, 681, 684, 694, 701, 725, 738, 754, 13, 1667, 1356, 967, 1030, -2]
AGTCTGATGAAGCGTTTTGTTATCGTCTCTGACTTTCTTCCCTTGAACCATCAGACCAAC
TCGGTGTCCATCACTCAATAGAGTGCTCACTGCTTCCATCACCATTCTCTTTAAGGAGCC
AACAGTAGCGGTTTCTGGAATCTCTACGAAAAGCTCTGGTTCTTGCTGCGCTCACCGAAC
TGTCTCCTCCTCAACCGCCTCGTCATAAATCTAATAAGCAGCAGCAGCAGCAGCATCAGA
CTGCACAGCGAAGAATGCGTCGACCTT
>TRINITY_DN42760_c0_g1_i2 len=207 path=[1572:0-35 681:36-38 684:39-48 694:49-55 701:56-79 725:80-92 738:93-108 754:109-157 1829:158-175 694:176-182 701:183-206] [-1, 1572, 681, 684, 694, 701, 725, 738, 754, 1829, 694, 701]
AGTCTGATGAAGCGTTTTGTTATCGTCTCTGACTTTCTTCCCTTGAACCATCAGACCAAC
TCGGTGTCCATCACTCAATAGAGTGCTCACTGCTTCCATCACCATTCTCTTTAAGGAGCC
AACAGTAGCGGTTTCTGGAATCTCTACGAAAAGCTCTGACTTTCTTCCCTTGAACCATCA
GACCAACTCGGTGTCCATCACTCAATA
>TRINITY_DN42760_c0_g1_i3 len=220 path=[1572:0-35 681:36-38 684:39-48 694:49-55 701:56-79 725:80-92 738:93-108 754:109-157 13:158-158 14:159-160 1421:161-180 830:181-212 862:213-217 867:218-219] [-1, 1572, 681, 684, 694, 701, 725, 738, 754, 13, 14, 1421, 830, 862, 867, -2]
AGTCTGATGAAGCGTTTTGTTATCGTCTCTGACTTTCTTCCCTTGAACCATCAGACCAAC
TCGGTGTCCATCACTCAATAGAGTGCTCACTGCTTCCATCACCATTCTCTTTAAGGAGCC
AACAGTAGCGGTTTCTGGAATCTCTACGAAAAGCTCTGGCATCCTTTGTGTCAAGCGACT
CTCATGTGAGACTGCGGATCAAGTCATTCAGGGTGCCAGA
>TRINITY_DN42712_c0_g1_i1 len=223 path=[1:0-197 176:198-213 192:214-222] [-1, 1, 176, 192, -2]
AAATTTTCTTTAGATACCCATTTTGGTTACTCTAACGTGCTCCGTAGGGTAAGCAGATAA
ACTTAACAAGCAAATTGATAGACAAACTTTTTTTGTGTCATCAACAAACTCTATTATTTG
AGCTCGGCGAAACATATTTATTTATATATGTTTATATATCGGTGGCAGTTACTAATTAGT
ATCAAATATATATACATAGATAAACTACTAAAACTCAAAACAT
>TRINITY_DN42712_c0_g2_i1 len=271 path=[1:0-197 176:198-213 1502:214-230 1519:231-238 1527:239-257 1546:258-270] [-1, 1, 176, 1502, 1519, 1527, 1546, -2]
AAATTTTCTTTAGATACCCATTTTGGTTACTCTAACGTGCTCCGTAGGGTAAGCAGATAA
ACTTAACAAGCAAATTGATAGACAAACTTTTTTTGTGTCATCAACAAACTCTATTATTTG
AGCTCGGCGAAACATATTTATTTATATATGTTTATATATCGGTGGCAGTTACTAATTAGT
ATCAAATATATATACATAGATAAACTACTAAAACACACAATTCTTGAATTTTTGGTTTGT
TATTTAGGAATAATTATTATGAATTGTTTTA
>TRINITY_DN42712_c0_g3_i1 len=237 path=[298:0-35 311:36-95 371:96-153 2017:154-174 791:175-214 831:215-236] [-1, 298, 311, 371, 2017, 791, 831, -2]
CATGACTACCACCGGATCGGGACGACGAGTCTCCGCCGCAGACTTCACTTTTCCGACGGA
CTTTCCGCTCTTCTTCCGATTTCTCAGTTATCGCCGGCTTGTGCTCGGAGATCACGCTGA
GGGACGGTCTCCACTCTTGTCCCGGTTGGCCCGCTCGTCGTGCCTTGCTTTGGTTCGCAG
CAGTTCCACCACTCCGCCGTGGATGATTCCATTTCAGGCGAAACGCAGTCGCTAATG
>TRINITY_DN42712_c0_g3_i2 len=212 path=[298:0-35 311:36-95 371:96-153 429:154-174 450:175-211] [-1, 298, 311, 371, 429, 450, -2]
CATGACTACCACCGGATCGGGACGACGAGTCTCCGCCGCAGACTTCACTTTTCCGACGGA
CTTTCCGCTCTTCTTCCGATTTCTCAGTTATCGCCGGCTTGTGCTCGGAGATCACGCTGA
GGGACGGTCTCCACTCTTGTCCCGGTTGGCCCGCAAGTCTGACGCGTTTCCGCCGCCTTC
GCTGTTTCATTAGCGACTGCGTTTCGCCTGAA
>TRINITY_DN42712_c0_g3_i3 len=213 path=[298:0-35 311:36-95 371:96-153 429:154-174 2001:175-190 831:191-212] [-1, 298, 311, 371, 429, 2001, 831, -2]
CATGACTACCACCGGATCGGGACGACGAGTCTCCGCCGCAGACTTCACTTTTCCGACGGA
CTTTCCGCTCTTCTTCCGATTTCTCAGTTATCGCCGGCTTGTGCTCGGAGATCACGCTGA
GGGACGGTCTCCACTCTTGTCCCGGTTGGCCCGCAAGTCTGACGCGTTTCCGCCGTGGAT
GATTCCATTTCAGGCGAAACGCAGTCGCTAATG
>TRINITY_DN42727_c0_g1_i1 len=254 path=[694:0-64 2279:65-84 559:85-109 584:110-116 2047:117-137 1265:138-217 1345:218-240 1368:241-253] [-1, 694, 2279, 559, 584, 2047, 1265, 1345, 1368, -2]
TTGCGGCAGCTACCGTAGCAGCAGCGATGGCAGCTATACTTGGAGGAGAGGAGCTCATTT
GCGTTCTTGATCATTTTCAACGGTATCCATTTTATCCGTAGCCTGAGTTGGAACTGCTGG
AGAAACAAAACACAGCTCTGCAAGATAAAAACATGGCTTCAAAATCTCCATCTTCATCAT
CCGACGATTCAGAAGAGACTGGAGTAACCAAGCTAAACAACGCTGGCTCAAAGACAAATG
GTGACAAGGAGGAA
>TRINITY_DN42727_c0_g1_i2 len=215 path=[694:0-64 2279:65-84 559:85-109 1939:110-131 1125:132-149 1143:150-156 1150:157-173 1167:174-214] [-1, 694, 2279, 559, 1939, 1125, 1143, 1150, 1167, -2]
TTGCGGCAGCTACCGTAGCAGCAGCGATGGCAGCTATACTTGGAGGAGAGGAGCTCATTT
GCGTTCTTGATCATTTTCAACGGTATCCATTTTATCCGTAGCCTGAGTTGCAACTGCTTG
GTGGGCTTCTCATGGACTTATTCCTGTATGCGCTCCTCCTGCTCCAGTCACTTGCCTTCC
ATTACCAACCTTTGCAGTTCCAACTCAGGCTACGG
>TRINITY_DN42727_c0_g2_i1 len=318 path=[1:0-173 152:174-233 212:234-255 234:256-317] [-1, 1, 152, 212, 234, -2]
GGTCCGCATCACAAGAATCTTGAACCTTGTTGAGATCAGGAGCCATCGGCATTGACGTAT
CACTTTGCTTTCCATTCACATTCTCTGCAGCCACTTGAGGAGGCGAAAAGCTCTGAGGCA
ATCTCTGTCTTGCAAAGAGAGCCTGAAACGCTTTACGACCCCCTTGGGAGACTTCTTTCC
ACGAATCAGTAGTTTGGTTGTTGTTGTTGTCTCTGATTTTACTCCGACGGTTGCTCAACT
CAATAACACTTGGCTGGTTTGGATCTGCCTCCTTCACATCCTCGTTATCTTTCTCCATCT
TATCTAAGGCATCTGTTT
>TRINITY_DN42727_c0_g2_i2 len=317 path=[1:0-173 152:174-233 212:234-255 2179:256-295 1485:296-301 1491:302-316] [-1, 1, 152, 212, 2179, 1485, 1491, -2]
GGTCCGCATCACAAGAATCTTGAACCTTGTTGAGATCAGGAGCCATCGGCATTGACGTAT
CACTTTGCTTTCCATTCACATTCTCTGCAGCCACTTGAGGAGGCGAAAAGCTCTGAGGCA
ATCTCTGTCTTGCAAAGAGAGCCTGAAACGCTTTACGACCCCCTTGGGAGACTTCTTTCC
ACGAATCAGTAGTTTGGTTGTTGTTGTTGTCTCTGATTTTACTCCGACGGTTGCTCAACT
CAATAACACTTGGCTGCTGGTTTGCATCTGCCTCCTTCAGGGAGTGACGCGGAAACAGAT
GCCTTAGATAAGATGGA
>TRINITY_DN42727_c0_g3_i1 len=209 path=[1:0-173 2299:174-191 1150:192-208] [-1, 1, 2299, 1150, -2]
GGTCCGCATCACAAGAATCTTGAACCTTGTTGAGATCAGGAGCCATCGGCATTGACGTAT
CACTTTGCTTTCCATTCACATTCTCTGCAGCCACTTGAGGAGGCGAAAAGCTCTGAGGCA
ATCTCTGTCTTGCAAAGAGAGCCTGAAACGCTTTACGACCCCCTTGGGAGACTTATTCCT
GTATGCGCTCCTCCTGCTCCAGTCACTTG
>TRINITY_DN42756_c0_g1_i1 len=1000 path=[569:0-337 884:338-366 913:367-374 463:375-388 477:389-408 497:409-410 499:411-556 993:557-840 1277:841-875 1312:876-999] [-1, 569, 884, 913, 463, 477, 497, 499, 993, 1277, 1312, -2]
TCAAAACTCGCTAGCAAACAACATTGCAGGTATAGCACTGATCCAACACGGGTGGAATCC
AAAGTCGTTCATCACCATCTCTGGAGAGATTGACTCTAGGGCGATTGAGAAGAGTTCTAA
GATCACTGGTTCTTGGTGGTCTCTCCGAGAAATATCATGGCTTATAAAGCTTCTGGGTGG
TTGATGGAATCAACGATATCGATGTGGAGACATTGCGGATTTATGGTTTGAAGATGGATT
AATGTGAGATTTGATATGGAGCTTTTTGGATCAAACTCTTCTGATGAGCAGCTTACCGGA
GTTAGGATTCTTAGACAGTTTGCAGTCAATGAATGGTACTCGGATGAGACACTTGAGAAG
ATCATAATCAACGTCCCTGTTGTTGAAAGTTGGTGGAGATGCTGAAGTGAAAAGATCTGC
AAAAGGAAGAGATTAGGAGATCAGCTGCTGATATACTATCAAAACTCGCTAGCAAACAAC
AGAAGTGCAGAACTCTTAAAGAGTCGCTGGGATATCTGGTGCAATGGAATCTATTTTTTC
GTTATTAGAGAGCACGAGATCATCAGGTGAAGCGCCTGATGAGATTGGAGAGAAAAGTGT
TCTGTGACTAATCTACACTGTGAATTCTGTAGATTCAACAGTTTGGGACTGTTGATCCTG
AAGAAGCTAGCGAAAGATCATGATAACTGTGGAAACCTCGGCAACACAAGGGGTTTTCTC
CCGAGGATCATTGATTTCATGCACGTGGACCAAGTTCTATTGTGGGATGAGAACACAGAC
GTTACCAGGTCACAGGTCCTTGAAACGGTCGTGCAGCTGGTGAAAATGTTAGTCAGCACG
ACCGAGAACACAGGGAAGTGTCTCAGGAGGGAGATCTCAGAGATTGTTTTTACGGTAAGC
AACGGGAAGGATGTGCTGAGACACGGAAGCTCGAGAGAGAATTGGTGGAACGGTGGTGTT
TTGAAAGAGCTGTTCAACATTTTCTTTAAAACATATGGAG
>TRINITY_DN42756_c0_g1_i2 len=1075 path=[569:0-337 884:338-366 913:367-374 463:375-388 2050:389-483 497:484-485 499:486-631 993:632-915 1277:916-950 1312:951-1074] [-1, 569, 884, 913, 463, 2050, 497, 499, 993, 1277, 1312, -2]
TCAAAACTCGCTAGCAAACAACATTGCAGGTATAGCACTGATCCAACACGGGTGGAATCC
AAAGTCGTTCATCACCATCTCTGGAGAGATTGACTCTAGGGCGATTGAGAAGAGTTCTAA
GATCACTGGTTCTTGGTGGTCTCTCCGAGAAATATCATGGCTTATAAAGCTTCTGGGTGG
TTGATGGAATCAACGATATCGATGTGGAGACATTGCGGATTTATGGTTTGAAGATGGATT
AATGTGAGATTTGATATGGAGCTTTTTGGATCAAACTCTTCTGATGAGCAGCTTACCGGA
GTTAGGATTCTTAGACAGTTTGCAGTCAATGAATGGTACTCGGATGAGACACTTGAGAAG
ATCATAATCAACGTCCCTGTTGTTGAAAGGTTTTACAAATCAAAATGTATAGACTTTACA
GATAAGTGATGACACAGTTGCTAACTTTTTTTGTTGTTACTAAGTTGGTGGAGATGCTGA
AGTGAAAAGATCTGCAAAAGGAAGAGATTAGGAGATCAGCTGCTGATATACTATCAAAAC
TCGCTAGCAAACAACAGAAGTGCAGAACTCTTAAAGAGTCGCTGGGATATCTGGTGCAAT
GGAATCTATTTTTTCGTTATTAGAGAGCACGAGATCATCAGGTGAAGCGCCTGATGAGAT
TGGAGAGAAAAGTGTTCTGTGACTAATCTACACTGTGAATTCTGTAGATTCAACAGTTTG
GGACTGTTGATCCTGAAGAAGCTAGCGAAAGATCATGATAACTGTGGAAACCTCGGCAAC
ACAAGGGGTTTTCTCCCGAGGATCATTGATTTCATGCACGTGGACCAAGTTCTATTGTGG
GATGAGAACACAGACGTTACCAGGTCACAGGTCCTTGAAACGGTCGTGCAGCTGGTGAAA
ATGTTAGTCAGCACGACCGAGAACACAGGGAAGTGTCTCAGGAGGGAGATCTCAGAGATT
GTTTTTACGGTAAGCAACGGGAAGGATGTGCTGAGACACGGAAGCTCGAGAGAGAATTGG
TGGAACGGTGGTGTTTTGAAAGAGCTGTTCAACATTTTCTTTAAAACATATGGAG
>TRINITY_DN42756_c1_g1_i1 len=207 path=[533:0-54 565:55-56 2961:57-78 705:79-87 3391:88-111 738:112-119 746:120-120 747:121-124 751:125-180 807:181-186 813:187-206] [-1, 533, 565, 2961, 705, 3391, 738, 746, 747, 751, 807, 813, -2]
TGAACCTGCAGAATCTCCATACGTCCGATAAGACCAGGCTTAGGAATGAAGATTTTGACT
ATATGGCAGTTGCTAGCATGACAGATGGCATGGTTGGAGCAGAGCTTGCTAATATCGTTG
AAATCGCGGCTATCAATATGATGCGTGATGGAAGAACTGAGTTAACAACAGATGATTTGC
TTCAAGCTGCACAAATAGAAGAAAGAG
>TRINITY_DN42756_c1_g1_i2 len=207 path=[533:0-54 565:55-56 2961:57-78 705:79-87 3391:88-111 738:112-119 746:120-120 1203:121-180 807:181-186 2023:187-206] [-1, 533, 565, 2961, 705, 3391, 738, 746, 1203, 807, 2023, -2]
TGAACCTGCAGAATCTCCATACGTCCGATAAGACCAGGCTTAGGAATGAAGATTTTGACT
ATATGGCAGTTGCTAGCATGACAGATGGCATGGTTGGAGCAGAGCTTGCTAATATCGTTG
AGATAGCCGCTATAAATATGATGCGTGATGGAAGAACAGAGTTAACAACAGATGATTTGC
TTCAAGCGGCACAAATAGAAGAACGAG
>TRINITY_DN42756_c1_g1_i3 len=247 path=[533:0-54 565:55-56 567:57-59 570:60-81 592:82-95 682:96-118 705:119-127 3391:128-151 738:152-159 746:160-160 1203:161-220 807:221-226 2023:227-246] [-1, 533, 565, 567, 570, 592, 682, 705, 3391, 738, 746, 1203, 807, 2023, -2]
TGAACCTGCAGAATCTCCATACGTCCGATAAGACCAGGCTTAGGAATGAAGATTTTGCGG
GTTCATGCTCGTAAGAAGCCGATGGCTGAAGATTTGGACTATATGGCAGTTGCTAGCATG
ACAGATGGCATGGTTGGAGCAGAGCTTGCTAATATCGTTGAGATAGCCGCTATAAATATG
ATGCGTGATGGAAGAACAGAGTTAACAACAGATGATTTGCTTCAAGCGGCACAAATAGAA
GAACGAG
>TRINITY_DN42756_c1_g1_i4 len=233 path=[2492:0-35 2505:36-43 263:44-97 2513:98-150 751:151-206 807:207-212 813:213-232] [-1, 2492, 2505, 263, 2513, 751, 807, 813, -2]
TCGATATTCTTGAGATCAGGGAAGTTCACTGCGACAACAGCCATAGCAGCTTCGTTGATA
GCAACCTGTCTCCACGTCTCAGAGCTCCTATCTTTTCTGTCTAACATTCCTCTCTCTTCT
ATTTGTGCAGCTTGCTAATATCGTTGAAATCGCGGCTATCAATATGATGCGTGATGGAAG
AACTGAGTTAACAACAGATGATTTGCTTCAAGCTGCACAAATAGAAGAAAGAG
>TRINITY_DN42756_c1_g2_i1 len=293 path=[1460:0-66 1504:67-91 1529:92-133 2063:134-157 2087:158-182 2112:183-292] [-1, 1460, 1504, 1529, 2063, 2087, 2112, -2]
TATATATTGACTCTTTAGCACGGTCGTAATACATGTTCAATATCCGCAATGCCTCCACAT
CAATATCGTTGATTCGATCAGCCATCCAGAAGTTATTCAAGCCATGATGTTTCTCAGAGA
GACCACCAAGAACCGGACGCTCATGGACGAGGTGGTAGATAAACTGGTTCAGAAGAAAAG
TCTTTCGAAACAAGAGTTCTTCACTCTTGTTGAGCTCTATGGCTCCATTAAACCAATGCC
ACCAAGCATACTTGAACTCAGGAAAATCAAACGGCTCCAGCTCCAAGAGGCCG
>TRINITY_DN42799_c0_g1_i1 len=229 path=[1573:0-27 1578:28-135 3079:136-159 26:160-160 27:161-190 57:191-202 2150:203-219 2082:220-228] [-1, 1573, 1578, 3079, 26, 27, 57, 2150, 2082, -2]
TTGACTTTTGAGACAGAGGGGACATTGCCCCCAGTTCGCATGGTGGTTGAAGGGAGGCCT
GATGATCCAGGGTTGTTATTTGTGACAGCAGAAAGAGCATCTTTATGTTCATCCCACTCC
TTCTCCGCCTCTCCACTAACACTAAAAAGCCAACGCTTTGTCAACGGCAGAGAGGAAGCA
GCTTGGTCTGGGGAACCATACCGACTGGAAAATGACTTCTTTAGATATT
>TRINITY_DN42799_c0_g1_i2 len=292 path=[1573:0-27 1578:28-135 3079:136-159 26:160-160 1709:161-223 1772:224-246 1795:247-247 1796:248-291] [-1, 1573, 1578, 3079, 26, 1709, 1772, 1795, 1796, -2]
TTGACTTTTGAGACAGAGGGGACATTGCCCCCAGTTCGCATGGTGGTTGAAGGGAGGCCT
GATGATCCAGGGTTGTTATTTGTGACAGCAGAAAGAGCATCTTTATGTTCATCCCACTCC
TTCTCCGCCTCTCCACTAACACTAAAAAGCCAACGCTTTGTTTTGCAGCAGATCCAGATT
CTGAAGAAGGAAATCAGCAAATCTCGTTTGAAACTCTTGGAGCCACTTCTCAAGGGACCT
GCTGGTCTCGAATATCTGAAGAAGTCATTTTCCAGCCGGTATGGTTCCCCAG
>TRINITY_DN42799_c0_g1_i3 len=216 path=[1573:0-27 1578:28-135 3079:136-159 26:160-160 27:161-190 2595:191-205 2200:206-215] [-1, 1573, 1578, 3079, 26, 27, 2595, 2200, -2]
TTGACTTTTGAGACAGAGGGGACATTGCCCCCAGTTCGCATGGTGGTTGAAGGGAGGCCT
GATGATCCAGGGTTGTTATTTGTGACAGCAGAAAGAGCATCTTTATGTTCATCCCACTCC
TTCTCCGCCTCTCCACTAACACTAAAAAGCCAACGCTTTGTCAACGGCAGAGAGGAAGCA
GCTTGGTCTGGAATATCTAAAGAAGTCATTTTCCAG
>TRINITY_DN42799_c0_g1_i4 len=282 path=[1573:0-27 1578:28-135 3079:136-159 26:160-160 27:161-190 57:191-202 2150:203-219 2166:220-236 1795:237-237 1796:238-281] [-1, 1573, 1578, 3079, 26, 27, 57, 2150, 2166, 1795, 1796, -2]
TTGACTTTTGAGACAGAGGGGACATTGCCCCCAGTTCGCATGGTGGTTGAAGGGAGGCCT
GATGATCCAGGGTTGTTATTTGTGACAGCAGAAAGAGCATCTTTATGTTCATCCCACTCC
TTCTCCGCCTCTCCACTAACACTAAAAAGCCAACGCTTTGTCAACGGCAGAGAGGAAGCA
GCTTGGTCTGGGGAACCATACCGACTGGAAAATGACTTCTCAAGGGACCTGCTGGTCTCG
AATATCTGAAGAAGTCATTTTCCAGCCGGTATGGTTCCCCAG
>TRINITY_DN42799_c0_g2_i1 len=206 path=[343:0-29 350:30-37 358:38-100 421:101-185 506:186-186 2796:187-205] [-1, 343, 350, 358, 421, 506, 2796, -2]
ATGTCCCCTCTGTCTCAAAAGTCAATGCCCCTTCGTCGGCATTTCCAGGGTATCAATATT
GTATGTGGCTGTTGAAGGGTTCTAAACTATGTGCGCATGATATTTCGGTGAATCCAGCTC
TGTACTCATTTGTTGATTTATGTGCACACGCTGGTGATGTTCTATTGCAGGTATTGAACT
GTCAGAGGCCAAGACGAACAAGAAGA
>TRINITY_DN42799_c0_g2_i2 len=207 path=[1340:0-52 1370:53-54 1372:55-63 1381:64-75 1393:76-82 2913:83-101 421:102-186 506:187-187 2796:188-206] [-1, 1340, 1370, 1372, 1381, 1393, 2913, 421, 506, 2796, -2]
AGACCCCCAATTTCGCTCACCATTTTTAAGAGGCCAAGACGAACAAGAAGATCCACAGTT
TCTCCTTTGCACTCTGACAGTTCTAAACTATGTGCGCATGATATTTCGGTGAATCCAGCT
CTGTACTCATTTGTTGATTTATGTGCACACGCTGGTGATGTTCTATTGCAGGTATTGAAC
TGTCAGAGGCCAAGACGAACAAGAAGA
>TRINITY_DN42711_c1_g1_i1 len=263 path=[1:0-87 66:88-215 577:216-234 350:235-262] [-1, 1, 66, 577, 350, -2]
CAGAAGAGGTGGCCGCATCCCGGGGTAACGTTTGGTCCTAGGGTCGGTTTGGTTCTTGCC
GCGGCCGTAGAGAGGGACGAGCTTGTCGTCTTGGACGAGAGCTTTGCAGACAGGGCATTC
TTGGGAGTGTGAGTGGTGGTGAAGCCAACGGTACAAGCAAGGCCAGCAGAAGAGGTGGCC
GCAGAGAGTGACGATGGGGTCTTGAGCTAACTCGAACCAGATCACGACTTTGAATGCAAC
ATCTGCTTCGAGTTAGCTCAAGA
>TRINITY_DN42784_c0_g1_i1 len=207 path=[214:0-30 222:31-35 1798:36-47 1810:48-50 1813:51-57 1820:58-62 254:63-71 263:72-74 266:75-87 2791:88-108 1813:109-115 1820:116-120 254:121-129 263:130-132 266:133-145 279:146-147 281:148-172 1659:173-180 1667:181-189 1676:190-206] [-1, 214, 222, 1798, 1810, 1813, 1820, 254, 263, 266, 2791, 1813, 1820, 254, 263, 266, 279, 281, 1659, 1667, 1676, -2]
GCTTACTACTACTACTACTAGTGAGTGGGAAATTGAGAAAGGTGAAGGAATTGAATCTTT
ATTTCCCTGTTTGGATGGCCTCCAGAGAAATTGAGAAAGGTGAAGGAATTGAATCTTTAT
TTCCCTGTTTGGATGGCCTCCAGAGAGTTAGTAATGACTCTACCACCAGTTTCTGGCACA
CCACTTCTGTATCAAAAAGCTCACAGT
>TRINITY_DN42784_c0_g1_i2 len=229 path=[1893:0-54 1110:55-57 1113:58-66 1122:67-90 1562:91-109 2431:110-127 1810:128-130 1813:131-137 1820:138-142 254:143-151 263:152-154 266:155-167 279:168-169 281:170-194 1659:195-202 1667:203-211 1676:212-228] [-1, 1893, 1110, 1113, 1122, 1562, 2431, 1810, 1813, 1820, 254, 263, 266, 279, 281, 1659, 1667, 1676, -2]
AAAGGTCTGATTCAGCAGCTGTGGATGTCTTCACCTGGACAAAATCTATGTTGCTGCAAG
AATCTCCAGGGGAATTTTCTGATGCAAGCTTGGTTTGTTTGATTATGGGAAATTGAGAAA
GGTGAAGGAATTGAATCTTTATTTCCCTGTTTGGATGGCCTCCAGAGAGTTAGTAATGAC
TCTACCACCAGTTTCTGGCACACCACTTCTGTATCAAAAAGCTCACAGT
>TRINITY_DN42784_c0_g1_i3 len=229 path=[1955:0-38 2977:39-57 1113:58-66 1122:67-90 1562:91-109 2431:110-127 1810:128-130 1813:131-137 1820:138-142 254:143-151 263:152-154 266:155-167 279:168-169 281:170-194 1659:195-202 1667:203-211 1676:212-228] [-1, 1955, 2977, 1113, 1122, 1562, 2431, 1810, 1813, 1820, 254, 263, 266, 279, 281, 1659, 1667, 1676, -2]
TCCACAGCTGCTGAATCAGACCTTTGTTTAAAACTTGGACAAAATCTATGTTGCTGCAAG
AATCTCCAGGGGAATTTTCTGATGCAAGCTTGGTTTGTTTGATTATGGGAAATTGAGAAA
GGTGAAGGAATTGAATCTTTATTTCCCTGTTTGGATGGCCTCCAGAGAGTTAGTAATGAC
TCTACCACCAGTTTCTGGCACACCACTTCTGTATCAAAAAGCTCACAGT
>TRINITY_DN42784_c0_g2_i1 len=269 path=[910:0-44 932:45-47 934:48-223 1110:224-226 1113:227-235 2156:236-268] [-1, 910, 932, 934, 1110, 1113, 2156, -2]
TCACATCCATCAACTTGGCAACGAGGGACTTGCATGCTGCTCTGACCATACGGTTTGGAT
TTCTTCCGAGCAACAACAGAAGGAGCCAATAGCTTCACAGAAACGGCTGAAACCTCATTG
TTACTTCTACCCCAAACATCTTCACAGTAAGTCTGCTTTCCAAGTTTCAAACAAAGGTCT
GATTCAGCTGTGGATGTCTTAACCTGGACAAAATCTATGTTGCTGCAAGAATCTCCTGGG
GAAGTTTCTGACGCGAGCTTGGCGTGTCT
>TRINITY_DN42781_c0_g1_i1 len=206 path=[1821:0-23 881:24-42 900:43-116 974:117-132 990:133-151 1710:152-170 421:171-205] [-1, 1821, 881, 900, 974, 990, 1710, 421, -2]
AACATATAAGTTCTTGTTACATGTTTGGCATTAGAAGAAGAAGAAGAAGAGGAAGAAGAA
GGCATTAAAGCAAGAACCATAAGCAGAACCATTATCCCAATAGGAATGAGAAGCAGCATG
AACGGAGGAGGAGGCAACGGTGGAAGAATCAATGGTTGTTCTTGTTGGTCTCACAGCATC
GCTCTTGATCCTTCCCTTGATTCTTC
>TRINITY_DN42781_c0_g1_i2 len=335 path=[739:0-44 761:45-164 881:165-183 900:184-257 1556:258-276 398:277-295 417:296-299 421:300-334] [-1, 739, 761, 881, 900, 1556, 398, 417, 421, -2]
ATATTGAGACCATTGTAGATAAAGTCATGAAAGTTTATAGTAAGTTTTACAAATGAAATA
GTTATACAAAATCTCTTACCCTGAAACCTTATGTAATAACAAATTAACAATAGATAAAAC
AAAAACTCATTCTCCTTGTATTACATATAAGTTCTTGTTACATGTTTGGCATTAGAAGAA
GAAGAAGAAGAGGAAGAAGAAGGCATTAAAGCAAGAACCATAAGCAGAACCATTATCCCA
ATAGGAATGAGAAGCAGCGAGTTACTTCAGTTTGGAGTCAATGGTTGTTCTTGTTGGTCT
CACAGCATCGCTCTTGATCCTTCCCTTGATTCTTC
>TRINITY_DN43905_c0_g1_i1 len=594 path=[973:0-105 1056:106-123 1074:124-129 1080:130-273 2221:274-297 1246:298-298 2245:299-322 1271:323-336 1285:337-358 1307:359-380 1329:381-382 1331:383-385 2269:386-434 1383:435-439 1388:440-444 1393:445-463 1412:464-467 1416:468-481 1430:482-494 2466:495-553 2525:554-572 2544:573-573 2545:574-593] [-1, 973, 1056, 1074, 1080, 2221, 1246, 2245, 1271, 1285, 1307, 1329, 1331, 2269, 1383, 1388, 1393, 1412, 1416, 1430, 2466, 2525, 2544, 2545, -2]
TTTTACTTTTGGAGTTTTGCTTATACATTACTGTAAAAAAGATCACACCTTCAATCTCAT
TATTTATTCTTCACGCAAAAAAATGATCAGTACTACTCGTAAAAAAAGTGATGTTGTGCA
CTTTTAAAAATAAATATTTAATTATTAAAATAAAAATAAAAATACAGACACTATAGAAAA
TTAAATAAAAGTTTAAAAATTCCTTAAAATAAAAAAAAAATGAAAATTAGAAAATAAATC
AAAATATTCAAACAATTTTTCAATAAGTAAAAAACAAAAGATTGAAAACTGAAATAGTTG
CAGAAAAAAATATTTTAAATTTTTTCTCACATATCATCGTTGATAATAATGATTTCTGAC
ATATCACTAATGACGATGATGACTTTCAGAAAATATCACCATTGACAGTGATAGTGATAT
GTTGAAAACCGTCAACTCATCGATTTGTCAACGATGTTAAGTCTAAAATTGTGATAAGAC
ACATAAAGTATTTTAAATTTCTGTCTTTTTGTAAATACTATTTTAGTGTTTTATAATTTC
AAATAGTAGCAAAATTTCCAATAAAATAATGTTCCTTTGCTATTATTTATTATT
>TRINITY_DN43905_c0_g1_i2 len=729 path=[1383:0-27 1388:28-32 1393:33-51 1412:52-55 1416:56-69 2035:70-107 1468:108-108 1469:109-113 1474:114-116 1477:117-132 1493:133-164 1525:165-190 1551:191-306 3459:307-330 1691:331-337 3460:338-361 1722:362-429 3235:430-453 1814:454-466 1827:467-485 1846:486-486 3363:487-510 1871:511-584 1080:585-728] [-1, 1383, 1388, 1393, 1412, 1416, 2035, 1468, 1469, 1474, 1477, 1493, 1525, 1551, 3459, 1691, 3460, 1722, 3235, 1814, 1827, 1846, 3363, 1871, 1080]
AGTGATATGTTGAAAACCGTCAACTCATCGATTTGTCAACGATGTTAAGTCTAAAATTGT
GATAAGACACTTAAAGTATTTTAGCAAAAACTAATAAAATATTGGGTGGGTCTCACTAAT
TTTTAAAAACCGGGTCCCTATAGTTGTGATATAAGGACAGACCTTCACTTGTTTCTTGAA
CTGTTCGCGGGCTCCACAGACACGTGGAGGTCCGCGATTGGTTGGCCTTCTAATTTTTTT
TACCAGACCAAAAAAAAAATCTAAAAAACCTCCCAATGAAACCGCGCAGACCCATCTCAG
CGTTAATCATGCTCTTAGATTTCCATATCATACATAAACTATCAAAAATGAGATGTCTTC
TACAATTATTACAAACACAAAAATATACCTTTTAATATTGATTTTCTCATCAATTTTTCA
TATAGAGGTCTGCATCCAAAAATCCTAAATCAAAGAATGTGTATTTACTAAATATTTAAG
TAACATCAGTATCACGAAAAACCTTCAATCTCATTATTTATTCATCACGCAAAAAAAATG
ATCAATACTACTCGTAAAAAATGTGATGTTGTGCACTTTTAAAAATAAATATTTAATTAT
TAAAATAAAAATAAAAATACAGACACTATAGAAAATTAAATAAAAGTTTAAAAATTCCTT
AAAATAAAAAAAAAATGAAAATTAGAAAATAAATCAAAATATTCAAACAATTTTTCAATA
AGTAAAAAA
>TRINITY_DN43905_c0_g1_i3 len=776 path=[1383:0-27 1388:28-32 1393:33-51 1412:52-55 1416:56-69 2035:70-107 1468:108-108 2073:109-160 1474:161-163 1477:164-179 1493:180-211 1525:212-237 1551:238-353 3459:354-377 1691:378-384 3460:385-408 1722:409-476 3235:477-500 1814:501-513 1827:514-532 1846:533-533 3363:534-557 1871:558-631 1080:632-775] [-1, 1383, 1388, 1393, 1412, 1416, 2035, 1468, 2073, 1474, 1477, 1493, 1525, 1551, 3459, 1691, 3460, 1722, 3235, 1814, 1827, 1846, 3363, 1871, 1080]
AGTGATATGTTGAAAACCGTCAACTCATCGATTTGTCAACGATGTTAAGTCTAAAATTGT
GATAAGACACTTAAAGTATTTTAGCAAAAACTAATAAAATATTGGGTGGATCTTAGCAAT
AGGGTCTTTAGCAAAAAATAATAAAATATTGGGTGGGTCTCACTAATTTTTAAAAACCGG
GTCCCTATAGTTGTGATATAAGGACAGACCTTCACTTGTTTCTTGAACTGTTCGCGGGCT
CCACAGACACGTGGAGGTCCGCGATTGGTTGGCCTTCTAATTTTTTTTACCAGACCAAAA
AAAAAATCTAAAAAACCTCCCAATGAAACCGCGCAGACCCATCTCAGCGTTAATCATGCT
CTTAGATTTCCATATCATACATAAACTATCAAAAATGAGATGTCTTCTACAATTATTACA
AACACAAAAATATACCTTTTAATATTGATTTTCTCATCAATTTTTCATATAGAGGTCTGC
ATCCAAAAATCCTAAATCAAAGAATGTGTATTTACTAAATATTTAAGTAACATCAGTATC
ACGAAAAACCTTCAATCTCATTATTTATTCATCACGCAAAAAAAATGATCAATACTACTC
GTAAAAAATGTGATGTTGTGCACTTTTAAAAATAAATATTTAATTATTAAAATAAAAATA
AAAATACAGACACTATAGAAAATTAAATAAAAGTTTAAAAATTCCTTAAAATAAAAAAAA
AATGAAAATTAGAAAATAAATCAAAATATTCAAACAATTTTTCAATAAGTAAAAAA
>TRINITY_DN43905_c0_g1_i4 len=997 path=[973:0-105 1056:106-123 1074:124-129 1080:130-273 2221:274-297 1246:298-298 2245:299-322 1271:323-336 1285:337-358 1307:359-380 1329:381-382 1331:383-385 2269:386-434 1383:435-439 1388:440-444 1393:445-463 1412:464-467 1416:468-481 1430:482-494 1443:495-519 1468:520-520 1469:521-525 1474:526-528 1477:529-544 1493:545-576 1525:577-602 1551:603-718 3459:719-742 1691:743-749 3460:750-773 1722:774-841 1790:842-853 1802:854-854 1803:855-865 1814:866-878 1827:879-897 2841:898-921 1870:922-922 1871:923-996] [-1, 973, 1056, 1074, 1080, 2221, 1246, 2245, 1271, 1285, 1307, 1329, 1331, 2269, 1383, 1388, 1393, 1412, 1416, 1430, 1443, 1468, 1469, 1474, 1477, 1493, 1525, 1551, 3459, 1691, 3460, 1722, 1790, 1802, 1803, 1814, 1827, 2841, 1870, 1871, -2]
TTTTACTTTTGGAGTTTTGCTTATACATTACTGTAAAAAAGATCACACCTTCAATCTCAT
TATTTATTCTTCACGCAAAAAAATGATCAGTACTACTCGTAAAAAAAGTGATGTTGTGCA
CTTTTAAAAATAAATATTTAATTATTAAAATAAAAATAAAAATACAGACACTATAGAAAA
TTAAATAAAAGTTTAAAAATTCCTTAAAATAAAAAAAAAATGAAAATTAGAAAATAAATC
AAAATATTCAAACAATTTTTCAATAAGTAAAAAACAAAAGATTGAAAACTGAAATAGTTG
CAGAAAAAAATATTTTAAATTTTTTCTCACATATCATCGTTGATAATAATGATTTCTGAC
ATATCACTAATGACGATGATGACTTTCAGAAAATATCACCATTGACAGTGATAGTGATAT
GTTGAAAACCGTCAACTCATCGATTTGTCAACGATGTTAAGTCTAAAATTGTGATAAGAC
ACATAAAGTATTTTAGTAAAAACTAATAAAATATTGGGTGGGTCTCACTAATTTTTAAAA
ACCGGGTCCCTATAGTTGTGATATAAGGACAGACCTTCACTTGTTTCTTGAACTGTTCGC
GGGCTCCACAGACACGTGGAGGTCCGCGATTGGTTGGCCTTCTAATTTTTTTTACCAGAC
CAAAAAAAAAATCTAAAAAACCTCCCAATGAAACCGCGCAGACCCATCTCAGCGTTAATC
ATGCTCTTAGATTTCCATATCATACATAAACTATCAAAAATGAGATGTCTTCTACAATTA
TTACAAACACAAAAATATACCTTTTAATATTGATTTTCTCATCAATTTTTCATATAGAGG
TCGGCATCCAAAAATCCTAAATCAAAGAATGTGTATTTACTAAATATTTAAGTAACATAT
GTATCACGAAAAACCTTCAATCTCATTATTTATTCATCACGCAAAAAAAATGATCAATAC
TACTCGTAAAAAATGTGATGTTGTGCACTTTTAAAAA
>TRINITY_DN43921_c0_g1_i1 len=218 path=[345:0-146 40:147-217] [-1, 345, 40, -2]
CTTTTAAGTGTAAATAATCATGATGGGTCAAGAAATCACTCCACATAATAAACACCAAAA
AAAAAAAAAAATTCTTGAATTAGGCTTGTTTCTTGATTGAGTTATTGGGTTCTTGAATCG
GGCTGTCTTCTCTTGTTTACTATATTTAGTGTTAATAATCATGATGAGTCAAGATCATGT
TGGTAGTGACCAGACGCAAATCATAAAGGGTAAGCGTA
>TRINITY_DN43921_c1_g1_i1 len=319 path=[437:0-101 516:102-241 656:242-258 673:259-318] [-1, 437, 516, 656, 673, -2]
AATCGCCATGTCTTCCTCTTCTTCTGTACAATCAGTTGTAGTAACCGGAGACGAAACTAC
CGAGTTGTATTCTTCTGAAGCTGTTCTTTCTCCGCCGGCAGATGAACTTGTGGAGGTGAT
TGTGGGGGCCGCCGCCGCCACCAAAAACGTCGAAGAGGATGATCTCTGCCGCTTCGTACG
CTTCCCCTTAATGATTTGCGTCTGATCACTACCAACCTCATGATCTTGACCCATCATGGT
TATTTACACTTAAAAGATAGTAAAAACAAGAACAACCCAATTCAAGAAATCAATCGACAA
AAACAAATCCAAGAAATTT
>TRINITY_DN43921_c1_g1_i2 len=319 path=[437:0-101 516:102-241 892:242-260 85:261-275 100:276-277 102:278-286 111:287-318] [-1, 437, 516, 892, 85, 100, 102, 111, -2]
AATCGCCATGTCTTCCTCTTCTTCTGTACAATCAGTTGTAGTAACCGGAGACGAAACTAC
CGAGTTGTATTCTTCTGAAGCTGTTCTTTCTCCGCCGGCAGATGAACTTGTGGAGGTGAT
TGTGGGGGCCGCCGCCGCCACCAAAAACGTCGAAGAGGATGATCTCTGCCGCTTCGTACG
CTTCCCCTTAATGATTTGCGTCTGATCACTACCAACCTCATGATCTTGACCCATCATGGT
TAGTTCACTCCACATAATAAACACCAAACATCTCATTTTTCATCACAATTTTCGAAATTT
CTTGGATTTGTTTTTGTCG
>TRINITY_DN43921_c2_g1_i1 len=244 path=[201:0-49 228:50-50 1533:51-53 1536:54-72 1555:73-77 1560:78-107 1590:108-123 1606:124-142 2213:143-164 950:165-180 966:181-199 985:200-243] [-1, 201, 228, 1533, 1536, 1555, 1560, 1590, 1606, 2213, 950, 966, 985, -2]
GCCCGAAGTGAACTCAGAACCACAGATCGAACACTCGTGTACTTTGTTTGCTTTGCTGAT
GATGATGTTACTTGCCTTTGAAGCAAGGGCTGGGCCGGAAACTTTAAAATGACCTTTTTG
CCCTTCCTCTGATGCACTAGACTGGAGCTGCTCCATCGCCGCCGCTGCCGGATCTCAAGA
ATTCTACCAAAACTGACAAAAATCTTTATCAGAAGAATTCTAGTTTCTATGTCTACGAGT
GTAA
>TRINITY_DN43921_c2_g1_i2 len=312 path=[201:0-49 228:50-50 1533:51-53 1536:54-72 1555:73-77 1560:78-107 1590:108-123 1606:124-142 1625:143-219 1089:220-311] [-1, 201, 228, 1533, 1536, 1555, 1560, 1590, 1606, 1625, 1089, -2]
GCCCGAAGTGAACTCAGAACCACAGATCGAACACTCGTGTACTTTGTTTGCTTTGCTGAT
GATGATGTTACTTGCCTTTGAAGCAAGGGCTGGGCCGGAAACTTTAAAATGACCTTTTTG
CCCTTCCTCTGATGCACTAGACTTGAGCTGCGTAAGGGGTACTTTAGCTTTTTCGTCTAT
CGACGCTCTAGGCTCTGGGTGGACACAGGGCGAGCCACAAGAAACCTAGAGTGTCGATAG
AGGAAAAGACTAAACTACCCCTGATGCAGGCCAAGTCTAGTGGGTCAGAGGAAGGGCAAA
AATATAATTTCA
>TRINITY_DN43921_c2_g2_i1 len=309 path=[743:0-229 950:230-245 966:246-264 985:265-308] [-1, 743, 950, 966, 985, -2]
GAAGCGACAGAGATCATCGTCGTCGACCTTTTTGGTGGCGGCCGCGGCGGCTACCACCAA
CACCTCTTCAAACTCATCAGCCGGGGATGGCGGCGGAGGGAGAGCAGTTTCCGATGAATA
CAACTCGGCGGTTTCGTCTCCAGTGACCACAACTGATTGTACCGAAGAAGAGGAAGACAT
GGCGATTTGTCTCATCATGCTTGCACGTGGAGCTGCTCCATCGCCGCCGCTGCCGGATCT
CAAGAATTCTACCAAAACTGACAAAAATCTTTATCAGAAGAATTCTAGTTTCTATGTCTA
CGAGTGTAA
>TRINITY_DN43921_c3_g1_i1 len=202 path=[180:0-201] [-1, 180, -2]
TTGAGATCCGGCAGCGGCGGCGATTTGTCTCATCATGCTTGCGCGCGGAGCGGCTCTTTC
GCCAGATCTCAAGAATTCGAGAAAAGCTGATAAAACTCTTTCGTCGGCAGAGAATTCGAG
TTTCTTTGTCTACGAGTGTAAAACATGTAGCCGGACGTTCTCGTCGTTCCAAGCTCTCGG
TGGACACAGGGCGAGCCACAAG
>TRINITY_DN43956_c0_g1_i1 len=254 path=[762:0-61 74:62-126 801:127-150 163:151-253] [-1, 762, 74, 801, 163, -2]
GAAGAAGAGAGGATGGAGGAGAGAAGGTGGAGATGAAGGAAGAACAAAAAGAGAAAGGTA
GTCGTGAGCAGTCATGACAGATGATAAGCTTGATGGTGGTGGAATAGCAGAGACAATGGT
GAGGTTTCATGGTGGCTGTTCAAAGACGATGTGGTAGAAGAAGAAGAAATCAGATGGCGA
AGAGTTTAGATGTAGGGCTAATTTTTTTTTAGGTTAGGCCTTTTATGTTTAGATTAGTAA
CCCGGGTCTGGTTT
>TRINITY_DN43956_c0_g1_i2 len=312 path=[603:0-94 49:95-119 74:120-184 801:185-208 163:209-311] [-1, 603, 49, 74, 801, 163, -2]
TTATGACGAGACGGTGGTGGTGGCGTCGGATCTGAGAACTGATGATGGTGGTGAGATAGC
GGATGGGAGGGTGGTGGTGGTAGATTTGGAGCCTAGCAAGAACAAAAAGAGAAAGGTAGT
CGTGAGCAGTCATGACAGATGATAAGCTTGATGGTGGTGGAATAGCAGAGACAATGGTGA
GGTTTCATGGTGGCTGTTCAAAGACGATGTGGTAGAAGAAGAAGAAATCAGATGGCGAAG
AGTTTAGATGTAGGGCTAATTTTTTTTTAGGTTAGGCCTTTTATGTTTAGATTAGTAACC
CGGGTCTGGTTT
>TRINITY_DN43956_c1_g1_i1 len=338 path=[1:0-56 35:57-57 676:58-86 64:87-198 705:199-231 197:232-237 309:238-283 355:284-337] [-1, 1, 35, 676, 64, 705, 197, 309, 355, -2]
TCTCCACACCACATCTGCATAACCTAGTGATATTTGGTTATCCCTTCTCGCTTAAAAAAC
CCACCACTGTGGGATTCCGAGTCATTTAGAGCCACGGCCAAATCCTTTGATAACTGGACC
TCTAATACGGCAAGAATCAATTGGTAGTCTGTTCTCTATCACTTTAACTCCAGCAGATTT
AATAGCCCAAACACCAGACCTGAATCAATACTTTTAGATTTGGTAAAAGCACTGCCACCA
CCACCGTCTCGTCATAATCACCACTCAGCTCTCTGATTTCGTTCTCTCTAATTTGAGAAA
GAAGCACGAGGCGCTCACCAGTGGCAGTGCTTTTACCA
>TRINITY_DN43956_c1_g1_i2 len=233 path=[1:0-56 35:57-57 676:58-86 64:87-198 176:199-219 197:220-225 203:226-232] [-1, 1, 35, 676, 64, 176, 197, 203, -2]
TCTCCACACCACATCTGCATAACCTAGTGATATTTGGTTATCCCTTCTCGCTTAAAAAAC
CCACCACTGTGGGATTCCGAGTCATTTAGAGCCACGGCCAAATCCTTTGATAACTGGACC
TCTAATACGGCAAGAATCAATTGGTAGTCTGTTCTCTATCACTTTAACTCCAGCAGATTT
AATAGCCCAAACACCAGACTTTTAGATTTGGTAAAAGCACTGCCACTGGTGAG
>TRINITY_DN43956_c2_g1_i1 len=257 path=[576:0-44 598:45-98 693:99-182 777:183-185 780:186-212 807:213-242 837:243-253 848:254-256] [-1, 576, 598, 693, 777, 780, 807, 837, 848, -2]
ATAAAATTAAACACATTTAATATTATTTTTGTTTTTTTCTTCTTCCTCCTTTTCTCGTTT
CTGGTTTCTCAGATCTCTCTCCTCCTCTCTTCTCTCTCACGACATTGCATCTCCTCTTTT
TTTTTTTCAATTGCTCGTCGGAAACGAAACACTTGGATCAGACGCCGAGACCACACCATG
TACGTTTGAAGAAATCGAAAGCCCTGATTTCAGAGACTTGAAGGAAGAACGAGATGATGA
AGATGAAGAACAGCCGG
>TRINITY_DN43956_c2_g1_i2 len=256 path=[619:0-43 598:44-97 693:98-181 777:182-184 780:185-211 807:212-241 837:242-252 848:253-255] [-1, 619, 598, 693, 777, 780, 807, 837, 848, -2]
TAATATTAAATGTGTTTAATTTTATTTTTGTTTTTTTCTTCTTCCTCCTTTTCTCGTTTC
TGGTTTCTCAGATCTCTCTCCTCCTCTCTTCTCTCTCACGACATTGCATCTCCTCTTTTT
TTTTTTCAATTGCTCGTCGGAAACGAAACACTTGGATCAGACGCCGAGACCACACCATGT
ACGTTTGAAGAAATCGAAAGCCCTGATTTCAGAGACTTGAAGGAAGAACGAGATGATGAA
GATGAAGAACAGCCGG
>TRINITY_DN43956_c2_g1_i3 len=221 path=[278:0-23 1195:24-43 2121:44-62 693:63-146 777:147-149 780:150-176 807:177-206 837:207-217 848:218-220] [-1, 278, 1195, 2121, 693, 777, 780, 807, 837, 848, -2]
TCTTCTTGCTCGGCTCCACCACATACGCCGTTGCTTATTCCTCTCCTCCTCTCTTCTCTC
TCACGACATTGCATCTCCTCTTTTTTTTTTTCAATTGCTCGTCGGAAACGAAACACTTGG
ATCAGACGCCGAGACCACACCATGTACGTTTGAAGAAATCGAAAGCCCTGATTTCAGAGA
CTTGAAGGAAGAACGAGATGATGAAGATGAAGAACAGCCGG
>TRINITY_DN43956_c4_g1_i1 len=421 path=[384:0-41 403:42-50 412:51-55 2297:56-97 459:98-106 468:107-145 507:146-326 3200:327-363 725:364-375 4567:376-399 761:400-400 3485:401-420] [-1, 384, 403, 412, 2297, 459, 468, 507, 3200, 725, 4567, 761, 3485, -2]
TTTCTCAGAGATGAAAACAGCAACGAAGCTCAAGCACCACCGTCTTCAATGCCAACCTAT
CGCGATGCTCCTCTACCTGATGATGAAGCCCAGAGACGAGCCGTTTTTGATTGGGCCGAG
ATGAAGCTCTCTGAATTCGCCGGTCAAGACTCTAACTCCAACGCGTCTTTGAAGAAGAGG
AGAGATGATGAAATAGAAGAGGAGAGAAAATGAAGAAGACCAACACCGGATCTGAGGAAG
CTTTGGTGTGGAGATGGAGAGGAAGCTAGTGGTGGTGGTTGAGCCGAGCAAGAAGAAGAA
GAGGAAGAGAGGCGGAGTAGGAGAGAAATCAAGAGACACGACGGCTTAGTAGGTTTAGGT
TTAGTTGTTTGGTTTAGTTTGGTTAACTTTGATGTACCGGTGTTACAAATGTAAAACCGG
T
>TRINITY_DN43956_c4_g1_i2 len=493 path=[384:0-41 403:42-50 412:51-55 2297:56-97 459:98-106 468:107-145 507:146-326 688:327-363 725:364-375 4567:376-399 761:400-400 762:401-415 777:416-467 829:468-468 829:469-469 829:470-470 829:471-471 829:472-472 829:473-473 829:474-474 829:475-475 829:476-476 829:477-477 829:478-478 829:479-479 829:480-480 829:481-481 829:482-482 829:483-483 829:484-484 829:485-485 829:486-486 829:487-487 829:488-488 829:489-489 829:490-490 829:491-491 829:492-492] [-1, 384, 403, 412, 2297, 459, 468, 507, 688, 725, 4567, 761, 762, 777, 829, 829, 829, 829, 829, 829, 829, 829, 829, 829, 829, 829, 829, 829, 829, 829, 829, 829, 829, 829, 829, 829, 829, 829, 829, -2]
TTTCTCAGAGATGAAAACAGCAACGAAGCTCAAGCACCACCGTCTTCAATGCCAACCTAT
CGCGATGCTCCTCTACCTGATGATGAAGCCCAGAGACGAGCCGTTTTTGATTGGGCCGAG
ATGAAGCTCTCTGAATTCGCCGGTCAAGACTCTAACTCCAACGCGTCTTTGAAGAAGAGG
AGAGATGATGAAATAGAAGAGGAGAGAAAATGAAGAAGACCAACACCGGATCTGAGGAAG
CTTTGGTGTGGAGATGGAGAGGAAGCTAGTGGTGGTGGTTGAGCCGAGCAAGAAGAAGAA
GAGGAAGAGAGGCGGAGTAGGAGAGAAGTCAAGAGACACGGCGGCTTAGTAGGTTTAGGT
TTAGTTGTTTGGTTTAGTTTGGTTAACTTTGATGTACCGGTTTTACATTTGTAACAATTT
CGATATATAAATTTTTTTAATTTTTAAAAAAAAAAAAAAAAAAAAAAAAAAAAAAAAAAA
AAAAAAAAAAAAA
>TRINITY_DN43956_c5_g1_i1 len=274 path=[1:0-273] [-1, 1, -2]
GGAGGAGATGAGAGTGGTTGAAGAACAATAAGAAGAGCATTGTGTTCTTTTTCAGTGAAC
TAGATCTGATACTGTAGGGACTCTCTCTTTCTTTCTGTTTATTTTTCTTCTTCGGGATTT
TCTCGATGAAAATGAGAAAACAATTTGGAGTGGTGGATCCAGCTAAGATTCTGCTGTAAT
GGTCGAACGATCTTCTTCACTCTTTTTTTTCTTACTTATGTGAGAGAGAGAGAGAGAGAG
TGTAGAGAGGGAAAAGAAGGAAGCGTTAGAGGAA
>TRINITY_DN43996_c0_g1_i1 len=406 path=[2019:0-40 2037:41-65 2062:66-174 2171:175-194 4933:195-218 2215:219-236 2233:237-245 2697:246-301 2298:302-302 2299:303-381 2378:382-388 4637:389-405] [-1, 2019, 2037, 2062, 2171, 4933, 2215, 2233, 2697, 2298, 2299, 2378, 4637, -2]
ACTTTAGAGCACAAGCCAAAGCTAAGATAATCGTAGACAAGGGCGTCAAGGGACAAAGAG
AAGGCCTTCGAAGACACTACAACACCGGACCCTTATGAAGAATATTTCACCAAATCCGAT
GGAAGAAGTAGCCACCCACATCAGAGCCGGTCTAGACCTGCATACCGCGCACCAGAAAAC
AGATTCGAAGCTGAAGAAATATCCCAAGCAAGGCGAGAAAGTGATGAGCAAACCCGACAA
CCTCTCCAAGCAGTCCAAATCCGACAAGGTCTCAGATTCAAATAGCAAACCAACCTAAAA
CTAAAGACTAGTACACTAACATACGCACAACATCGTAGGTGCGACCAGAAAACAGGATAA
CCTTGAAAGGAAGCTTAACATCAGACTTCTCTGTAATGGCTGTGAG
>TRINITY_DN43996_c0_g1_i2 len=429 path=[2019:0-40 2037:41-65 2062:66-174 2171:175-194 4933:195-218 2215:219-236 2233:237-245 2242:246-301 2298:302-302 2753:303-428] [-1, 2019, 2037, 2062, 2171, 4933, 2215, 2233, 2242, 2298, 2753, -2]
ACTTTAGAGCACAAGCCAAAGCTAAGATAATCGTAGACAAGGGCGTCAAGGGACAAAGAG
AAGGCCTTCGAAGACACTACAACACCGGACCCTTATGAAGAATATTTCACCAAATCCGAT
GGAAGAAGTAGCCACCCACATCAGAGCCGGTCTAGACCTGCATACCGCGCACCAGAAAAC
AGATTCGAAGCTGAAGAAATATCCCAAGCAAGGCGAGAAAGTGATGAGCAAACCCGACAA
CCTCTCAAAGCAGTCCTAATCCGACAAGGTCTCAGAATTAAATAGCAAACCAACCTAAAA
CTATAGACCAGTACACTACGCACAACATCCTAGGTGCGACCAGAAAATAGGATAACCTTG
AAAAGAAGCTTGAACATCAGACTTCACTGACGCCGGATTCCGACAGTCTGGCTCACAGCC
ATCACAGAG
>TRINITY_DN43996_c0_g1_i3 len=422 path=[2019:0-40 2037:41-65 2062:66-174 2171:175-194 4933:195-218 2215:219-236 2233:237-245 2697:246-301 2298:302-302 2299:303-381 2378:382-388 2385:389-421] [-1, 2019, 2037, 2062, 2171, 4933, 2215, 2233, 2697, 2298, 2299, 2378, 2385, -2]
ACTTTAGAGCACAAGCCAAAGCTAAGATAATCGTAGACAAGGGCGTCAAGGGACAAAGAG
AAGGCCTTCGAAGACACTACAACACCGGACCCTTATGAAGAATATTTCACCAAATCCGAT
GGAAGAAGTAGCCACCCACATCAGAGCCGGTCTAGACCTGCATACCGCGCACCAGAAAAC
AGATTCGAAGCTGAAGAAATATCCCAAGCAAGGCGAGAAAGTGATGAGCAAACCCGACAA
CCTCTCCAAGCAGTCCAAATCCGACAAGGTCTCAGATTCAAATAGCAAACCAACCTAAAA
CTAAAGACTAGTACACTAACATACGCACAACATCGTAGGTGCGACCAGAAAACAGGATAA
CCTTGAAAGGAAGCTTAACATCAGACTTCACTGACTCCGGATTCCGACAGACTGGCTCAC
AG
>TRINITY_DN43996_c0_g2_i1 len=210 path=[3736:0-79 708:80-83 712:84-126 755:127-151 780:152-200 3509:201-209] [-1, 3736, 708, 712, 755, 780, 3509, -2]
CCTTGACGTTCTTGTCTAGGATTATCTTAGCTTTGGCTTGTGTTCTATCGTTGGATTGTG
AACAAGATTTCTTTGACTTTCTGGAGTGTGGTGGTCTTAAGCATTGATGGCTAGTGTCTT
CATAGTGTTTTCGGTTAGGATCTCCTTGCCTTCGTCTATGGTATTGACATCTATCCTCTG
TGGCGTCATGTTGCTTACCGGGATTCGTAT
>TRINITY_DN43996_c0_g2_i2 len=236 path=[2019:0-40 4505:41-58 712:59-101 755:102-126 780:127-175 829:176-225 879:226-235] [-1, 2019, 4505, 712, 755, 780, 829, 879, -2]
ACTTTAGAGCACAAGCCAAAGCTAAGATAATCGTAGACAAGATTTCTTTGACTTTCTGGA
GTGTGGTGGTCTTAAGCATTGATGGCTAGTGTCTTCATAGTGTTTTCGGTTAGGATCTCC
TTGCCTTCGTCTATGGTATTGACATCTATCCTCTGTGGCGTCATGTTGCTTACCGGAATT
TGTATGCGGTAAGGCCTTGCTCGATCTGTGATTTATTGGAGTATTGTCTATGTGAA
>TRINITY_DN43996_c0_g2_i3 len=235 path=[677:0-53 708:54-57 712:58-100 755:101-125 780:126-174 829:175-224 879:225-234] [-1, 677, 708, 712, 755, 780, 829, 879, -2]
TTAGCTTTGGCTTGTGCTCTAAAGTTGGATCGTGAACAAGATTTCTTTGACTTTCTGGAG
TGTGGTGGTCTTAAGCATTGATGGCTAGTGTCTTCATAGTGTTTTCGGTTAGGATCTCCT
TGCCTTCGTCTATGGTATTGACATCTATCCTCTGTGGCGTCATGTTGCTTACCGGAATTT
GTATGCGGTAAGGCCTTGCTCGATCTGTGATTTATTGGAGTATTGTCTATGTGAA
>TRINITY_DN43996_c0_g3_i1 len=270 path=[1:0-126 3019:127-249 251:250-250 3142:251-269] [-1, 1, 3019, 251, 3142, -2]
ATAACTCTCCCTAAACCAGCTCAGAAAAAAAAACTCTCTAAACCTAAGAAAGAGCCGCCG
TCTTCTGATATGCTGCTCCGGTGGTCGGTGTTTCTCACCGCCGCCGGGAGCGGTTCCGCT
ACGTCTCTCTGTTCGTCGTCTTAGTTTAAATTGCGGCATCTCAACATCGTTTAGGGAGAG
TTACCATGGATATACTCTGGCCTGCCATCGGATGGAAAACCAAGTGATGGTGGCCTCATC
GACTTCTCTGTGATGGCTGTGAGCCAGACT
>TRINITY_DN43996_c0_g4_i1 len=295 path=[4251:0-72 1589:73-115 1632:116-130 1647:131-171 1688:172-246 1763:247-264 1781:265-294] [-1, 4251, 1589, 1632, 1647, 1688, 1763, 1781, -2]
GGTCTAAATTATTAGGGTGATAGCAAAGCTCCAACAACAGTTCCGATACGGAACTACGAG
CACCAGCCACTCAAGAACAAGCTTCAACTGAGGGAAGCTACAAGATAACTGATCTTCACC
CGAGCAGCCGAAGAAGAAGAACTCGGTTGACAATCAAACTACTCAAAGACCAATCGCGAT
CGAGCTAAAGCTCCACAATTTCTTACCAAGAAATCGGGAGAACCCGTCGGTTAAAAACCA
AGGAACAACACAATTTCACAGCATCGGTGCTTCACATAGACAATACTCCAATAAA
>TRINITY_DN43996_c0_g4_i2 len=346 path=[4251:0-72 1589:73-115 1632:116-130 3865:131-171 1688:172-246 3615:247-291 3660:292-345] [-1, 4251, 1589, 1632, 3865, 1688, 3615, 3660, -2]
GGTCTAAATTATTAGGGTGATAGCAAAGCTCCAACAACAGTTCCGATACGGAACTACGAG
CACCAGCCACTCAAGAACAAGCTTCAACTGAGGGAAGCTACAAGATAACTGATCTTCACC
CGAGCAGCCGACGAAGAAAAACTCGGTTTACAATCAAACTACTCAAAGACCAATCGCGAT
CGAGCTAAAGCTCCACAATTTCTTACCAAGAAATCGGGAGAACCCGTCGGTTAAAAACCA
AGGAACAGCACAACTTCACAGCATCATTGCTTCACAAAGACAATACTCCAATAAACCACA
GGTCGAGCAAGGCCTTACCGCATACGAATCCCGGTAAGCAACATGA
>TRINITY_DN43996_c0_g4_i3 len=295 path=[4251:0-72 1589:73-115 1632:116-130 3865:131-171 1688:172-246 1763:247-264 4691:265-284 879:285-294] [-1, 4251, 1589, 1632, 3865, 1688, 1763, 4691, 879, -2]
GGTCTAAATTATTAGGGTGATAGCAAAGCTCCAACAACAGTTCCGATACGGAACTACGAG
CACCAGCCACTCAAGAACAAGCTTCAACTGAGGGAAGCTACAAGATAACTGATCTTCACC
CGAGCAGCCGACGAAGAAAAACTCGGTTTACAATCAAACTACTCAAAGACCAATCGCGAT
CGAGCTAAAGCTCCACAATTTCTTACCAAGAAATCGGGAGAACCCGTCGGTTAAAAACCA
AGGAACAACACAATTTCACAGCATCTGTGATTTATTGGAGTATTGTCTATGTGAA
>TRINITY_DN43996_c0_g4_i4 len=295 path=[1539:0-72 1589:73-115 1632:116-130 1647:131-171 1688:172-246 1763:247-264 4691:265-284 879:285-294] [-1, 1539, 1589, 1632, 1647, 1688, 1763, 4691, 879, -2]
GGTCTAAATTATTGGGGTGATAGCAAAGCTCCAAAGACAGTTCCGATACAGAACTACGAG
CACCAGCCACTCAAGAACAAGCTTCAACTGAGGGAAGCTACAAGATAACTGATCTTCACC
CGAGCAGCCGAAGAAGAAGAACTCGGTTGACAATCAAACTACTCAAAGACCAATCGCGAT
CGAGCTAAAGCTCCACAATTTCTTACCAAGAAATCGGGAGAACCCGTCGGTTAAAAACCA
AGGAACAACACAATTTCACAGCATCTGTGATTTATTGGAGTATTGTCTATGTGAA
>TRINITY_DN43996_c0_g5_i1 len=207 path=[4349:0-34 1169:35-42 1177:43-59 1194:60-98 1233:99-122 1257:123-129 1264:130-162 1297:163-178 1313:179-206] [-1, 4349, 1169, 1177, 1194, 1233, 1257, 1264, 1297, 1313, -2]
TGCTATCACCCTAATAATTTAGACCATCATCGCTTTCTCTCTCATTCCGGCTTCCATCAT
CGTGGCTTCTCATTCTTGATACTTGTTTTTAACTCCAAAAGTTTCTTCTGATCTTGTTCC
CTTCTTTATCAGTTGTTGTCTTGGTCCTTTTCTTGATTCCAGAGCCAACAGCCAGCATAG
TAGACAGTACTATCTGGAATCAAGAAA
>TRINITY_DN43996_c0_g5_i2 len=201 path=[4919:0-36 1177:37-53 1194:54-92 1233:93-116 1257:117-123 1264:124-156 1297:157-172 1313:173-200] [-1, 4919, 1177, 1194, 1233, 1257, 1264, 1297, 1313, -2]
TAAAGAAGGGAACAAGACCATCATCGCTTTCTCTCTCATTCCGGCTTCCATCATCGTGGC
TTCTCATTCTTGATACTTGTTTTTAACTCCAAAAGTTTCTTCTGATCTTGTTCCCTTCTT
TATCAGTTGTTGTCTTGGTCCTTTTCTTGATTCCAGAGCCAACAGCCAGCATAGTAGACA
GTACTATCTGGAATCAAGAAA
>TRINITY_DN43996_c0_g6_i1 len=221 path=[1157:0-34 1169:35-42 1177:43-59 4361:60-98 1233:99-122 4143:123-220] [-1, 1157, 1169, 1177, 4361, 1233, 4143, -2]
TGCTATCACCCCAATAATTTAGACCATCATCGCTTTCTCTCTCATTCCGGCTTCCATCAT
TGTGGCTTCTCATTCATGATACTTGTTTTTAACTCCAAAAGTTTCTTCTGATCTTGTTCC
CTTATAGATTTAAGTCTTATCAGTTGTTGTCTTGGTTCTTTTCTTGATTCCAGCTGTTGG
CTCTGGAAAGGTTTTCGTACCTTTGCCAGATGATAAAAAAA
>TRINITY_DN43953_c0_g1_i1 len=287 path=[5251:0-74 6141:75-91 2697:92-104 2710:105-132 2738:133-180 2786:181-255 2861:256-257 2863:258-286] [-1, 5251, 6141, 2697, 2710, 2738, 2786, 2861, 2863, -2]
CTCACAGTGAATTTTTGAATCGTCCGTAACTGGACAAAGAAACCAGGAGAATGAGACAAA
CTAAAACTCAAGAGATGGGTCCACTGGACTCACGTTATTTACTTGGAAAGTAATCTTTAT
CTCTCCCTCTATTGAGTTTTAGTTTGTCTCATACTCATGATTCAAAAATTCACTGTGAGC
TAATCATAGAGACTCAACATCGAAAGATACACCTCTAATTTGATGTTGCTTTGTTTTAAT
CCCCAGTCTTGAATTTTGCACTACCTTTCCTTTTAAAAATAAATATC
>TRINITY_DN43953_c0_g1_i2 len=342 path=[3717:0-66 6175:67-85 2636:86-146 2697:147-159 2710:160-187 2738:188-235 2786:236-310 2861:311-312 2863:313-341] [-1, 3717, 6175, 2636, 2697, 2710, 2738, 2786, 2861, 2863, -2]
TCAGAGGCTGCTCATCGATCAGAGAGGCGCTCTACGATTAGGGGTTTCAGTTGCTCTTAT
TGCTGGAATTGGAAGAGGATACTTTTTGAGAAAGCTAAGGGCATCAAGGAGCTGCCACTC
GGCTAAGAGATGGGTCCACTGGACTCACGTTATTTACTTGGAAAGTAATCTTTATCTCTC
CCTCTATTGAGTTTTAGTTTGTCTCATACTCATGATTCAAAAATTCACTGTGAGCTAATC
ATAGAGACTCAACATCGAAAGATACACCTCTAATTTGATGTTGCTTTGTTTTAATCCCCA
GTCTTGAATTTTGCACTACCTTTCCTTTTAAAAATAAATATC
>TRINITY_DN43953_c0_g1_i3 len=485 path=[2430:0-164 2572:165-165 2573:166-178 2586:179-228 2636:229-289 2697:290-302 2710:303-330 2738:331-378 2786:379-453 2861:454-455 2863:456-484] [-1, 2430, 2572, 2573, 2586, 2636, 2697, 2710, 2738, 2786, 2861, 2863, -2]
TTTTTTATTTCTTCTGGCTGGTTTCGTTCCAACTTCCGTTCATCCTCCTCCTATATAAAT
GGCTTCGTCTAAACCTAAATCCTATCAAAATCGAAACCTAGCAGTAAGATCAACTGAAAC
CACTAATCACCGTAGAGCTCCTTCTGATCGATGAGCAGCCTCTGAGAAATAATATTAAAC
GATGGAGATAACTACAATCTAAAGCGTGGAATTGGAAGAGGATACTTTTTGAGAAAGCTA
AGGGCATCAAGGAGCTGCCACTCGGCTAAGAGATGGGTCCACTGGACTCACGTTATTTAC
TTGGAAAGTAATCTTTATCTCTCCCTCTATTGAGTTTTAGTTTGTCTCATACTCATGATT
CAAAAATTCACTGTGAGCTAATCATAGAGACTCAACATCGAAAGATACACCTCTAATTTG
ATGTTGCTTTGTTTTAATCCCCAGTCTTGAATTTTGCACTACCTTTCCTTTTAAAAATAA
ATATC
>TRINITY_DN43953_c0_g1_i4 len=342 path=[2430:0-164 2572:165-165 2573:166-178 2586:179-228 2636:229-289 2697:290-302 5365:303-324 3423:325-326 3425:327-341] [-1, 2430, 2572, 2573, 2586, 2636, 2697, 5365, 3423, 3425, -2]
TTTTTTATTTCTTCTGGCTGGTTTCGTTCCAACTTCCGTTCATCCTCCTCCTATATAAAT
GGCTTCGTCTAAACCTAAATCCTATCAAAATCGAAACCTAGCAGTAAGATCAACTGAAAC
CACTAATCACCGTAGAGCTCCTTCTGATCGATGAGCAGCCTCTGAGAAATAATATTAAAC
GATGGAGATAACTACAATCTAAAGCGTGGAATTGGAAGAGGATACTTTTTGAGAAAGCTA
AGGGCATCAAGGAGCTGCCACTCGGCTAAGAGATGGGTCCACTGGACTCACGTTATTTAC
TTGAGTCTCACAAGGTTTGGGATTTTATTGCATCTGATCATT
>TRINITY_DN43953_c0_g1_i5 len=255 path=[3717:0-66 3761:67-72 6257:73-91 2586:92-141 2636:142-202 2697:203-215 5365:216-237 3423:238-239 3425:240-254] [-1, 3717, 3761, 6257, 2586, 2636, 2697, 5365, 3423, 3425, -2]
TCAGAGGCTGCTCATCGATCAGAGAGGCGCTCTACGATTAGGGGTTTCAGTTGCTCTTAT
TGCTGGAGAAGCCTCTGAGAAATAATATTAAACGATGGAGATAACTACAATCTAAAGCGT
GGAATTGGAAGAGGATACTTTTTGAGAAAGCTAAGGGCATCAAGGAGCTGCCACTCGGCT
AAGAGATGGGTCCACTGGACTCACGTTATTTACTTGAGTCTCACAAGGTTTGGGATTTTA
TTGCATCTGATCATT
>TRINITY_DN43953_c0_g1_i6 len=398 path=[3717:0-66 3761:67-72 6257:73-91 2586:92-141 2636:142-202 2697:203-215 2710:216-243 2738:244-291 2786:292-366 2861:367-368 2863:369-397] [-1, 3717, 3761, 6257, 2586, 2636, 2697, 2710, 2738, 2786, 2861, 2863, -2]
TCAGAGGCTGCTCATCGATCAGAGAGGCGCTCTACGATTAGGGGTTTCAGTTGCTCTTAT
TGCTGGAGAAGCCTCTGAGAAATAATATTAAACGATGGAGATAACTACAATCTAAAGCGT
GGAATTGGAAGAGGATACTTTTTGAGAAAGCTAAGGGCATCAAGGAGCTGCCACTCGGCT
AAGAGATGGGTCCACTGGACTCACGTTATTTACTTGGAAAGTAATCTTTATCTCTCCCTC
TATTGAGTTTTAGTTTGTCTCATACTCATGATTCAAAAATTCACTGTGAGCTAATCATAG
AGACTCAACATCGAAAGATACACCTCTAATTTGATGTTGCTTTGTTTTAATCCCCAGTCT
TGAATTTTGCACTACCTTTCCTTTTAAAAATAAATATC
>TRINITY_DN43953_c0_g2_i1 len=463 path=[685:0-325 988:326-421 1084:422-432 1095:433-462] [-1, 685, 988, 1084, 1095, -2]
ATCAACATTAACACAACAACACAACTGTGAAACAAACATGACAGTAATGTTTTGATGTGT
CAACTACATTTTATGAGTCGCACATAAATGTCCAAAGAATAATACATGCAGACTCACTTT
GCTGTATTGTTCATAACTGAAACACAATTGAATCCGAAGGATTGTACAATATATAATAGC
CCTGCCCGTTAAGGAATAGCTGCGGCAGCGACAGCAGCAAGAAAAAGTAACTTTAGTTGA
GAGCAAAGTAGCATGGTGGAAACATAAATAATCGCTGGAAGTGATCGCAGGTGTTGTCCG
TGACGTCTTTCATGGACGCTAATATTTTCAGTGAGAACCTCTGGTTGCAAAAAGTCTTCC
ACTTCGTTACCCAGTGGCAATAAATAGCTCAGTCAACGTCGTTTTGCTCTATCGCTACCG
CTGACGCCGCAAATGGTAAAAGAACAGGGCTAATATTTCTATA
>TRINITY_DN43953_c0_g2_i2 len=477 path=[685:0-325 988:326-421 6108:422-454 225:455-466 237:467-476] [-1, 685, 988, 6108, 225, 237, -2]
ATCAACATTAACACAACAACACAACTGTGAAACAAACATGACAGTAATGTTTTGATGTGT
CAACTACATTTTATGAGTCGCACATAAATGTCCAAAGAATAATACATGCAGACTCACTTT
GCTGTATTGTTCATAACTGAAACACAATTGAATCCGAAGGATTGTACAATATATAATAGC
CCTGCCCGTTAAGGAATAGCTGCGGCAGCGACAGCAGCAAGAAAAAGTAACTTTAGTTGA
GAGCAAAGTAGCATGGTGGAAACATAAATAATCGCTGGAAGTGATCGCAGGTGTTGTCCG
TGACGTCTTTCATGGACGCTAATATTTTCAGTGAGAACCTCTGGTTGCAAAAAGTCTTCC
ACTTCGTTACCCAGTGGCAATAAATAGCTCAGTCAACGTCGTTTTGCTCTATCGCTACCG
CTCACGCCGCAAATGGACTAATGAAAAAGGTATATAGAAATATTAGCCCTGTTCTTT
>TRINITY_DN43953_c0_g3_i1 len=276 path=[5082:0-43 196:44-49 5855:50-69 4724:70-73 4728:74-247 4673:248-275] [-1, 5082, 196, 5855, 4724, 4728, 4673, -2]
CTAAAAAAATATTGACCAAGGTGAAGTTGTTGAACCAGACAAGGTTTCCTTGGTCAATAT
TTTTTTAGCTACTTTGTATGCCTCTCTCTCATGAACGTTGAATTGATGCTGAATTTGATT
TTACCAATAAAATGTCTTCACTCGTCAATCCAAATATGTTATTTTTCTTCATGTGCCCTG
CAATATCTTCTACGCTACTTTCATCTCCCTCTACCCATTTTATGCAAAAAAACTCCCTCA
GAAAATGTTTCAGGTACTGCAGATGTTAAATTTCAG
>TRINITY_DN43953_c0_g4_i1 len=390 path=[2430:0-164 2572:165-165 4477:166-178 4490:179-217 4529:218-307 4619:308-361 4673:362-389] [-1, 2430, 2572, 4477, 4490, 4529, 4619, 4673, -2]
TTTTTTATTTCTTCTGGCTGGTTTCGTTCCAACTTCCGTTCATCCTCCTCCTATATAAAT
GGCTTCGTCTAAACCTAAATCCTATCAAAATCGAAACCTAGCAGTAAGATCAACTGAAAC
CACTAATCACCGTAGAGCTCCTTCTGATCGATGAGCAGCCTCTGAGCAATAATATTTTAA
ACGATGGAGATGACCACAATCTCTAGTGTGGAATTGGAAGAGGATAATTTTGGAGGAAGC
TTAAGGTATCAAGGGGCTGCCACTCGCCTAATAGATGCATGTTGGACTCACGTTATGTAC
TTTGAAAGGAGGAGTATATTTTAAGTGGCTCACAATATAAAAAAAACTCCCTCAGAAAAT
GTTTCAGGTACTGCAGATGTTAAATTTCAG
>TRINITY_DN43953_c0_g4_i2 len=246 path=[5665:0-34 4490:35-73 4529:74-163 4619:164-217 4673:218-245] [-1, 5665, 4490, 4529, 4619, 4673, -2]
ACTAGAGATTGTAGCCTCTGAGCAATAATATTTTAAACGATGGAGATGACCACAATCTCT
AGTGTGGAATTGGAAGAGGATAATTTTGGAGGAAGCTTAAGGTATCAAGGGGCTGCCACT
CGCCTAATAGATGCATGTTGGACTCACGTTATGTACTTTGAAAGGAGGAGTATATTTTAA
GTGGCTCACAATATAAAAAAAACTCCCTCAGAAAATGTTTCAGGTACTGCAGATGTTAAA
TTTCAG
>TRINITY_DN43953_c0_g5_i1 len=243 path=[3220:0-43 3241:44-225 3423:226-227 3425:228-242] [-1, 3220, 3241, 3423, 3425, -2]
TATTTTTCTGTCTGAGAATAATTTTCTACATTATTTTTCTTATGGATTTGCTTCCTACTT
CTTCAAAGAGGAGTATATTTCAAGTGGCTCACGATATCAAAAAACTCCCTCGGGAAATGT
TACAGCTATTGCCAATGTTAAATTTCAGCTAATGATTGGTACCCGGTTAAAGTAAGAGTG
ACTTTGTTTTCTTTCCTTCTCCAGAGTCTCACAAGGTTTGGGATTTTATTGCATCTGATC
ATT
>TRINITY_DN43953_c0_g6_i1 len=225 path=[1321:0-68 91:69-144 167:145-173 196:174-179 202:180-185 208:186-190 213:191-202 225:203-214 237:215-224] [-1, 1321, 91, 167, 196, 202, 208, 213, 225, 237, -2]
AGGCATATGAAGGAGAATAACATATTTGGATTGAGAATGATGATATTTTATTGGTAATAT
GGGACTTGCGGACAGACCAAATTCAGCATCAAGTCAACGTTCATGAGAGAGAGAGGCATA
CAAAGCAGCTAAAAAATATTGACCAAGGTGATGAAGTTGTTGAACCAGACAAGGTTTCCT
ATGGACTAATGAAAAAGGTATATAGAAATATTAGCCCTGTTCTTT
>TRINITY_DN43953_c0_g7_i1 len=378 path=[3717:0-66 3761:67-72 3767:73-350 4045:351-377] [-1, 3717, 3761, 3767, 4045, -2]
TCAGAGGCTGCTCATCGATCAGAGAGGCGCTCTACGATTAGGGGTTTCAGTTGCTCTTAT
TGCTGGAGAAGCCCACTCGATGGTTTCTCCATCGGACTTGCGCCCGAGCTCTCTCGTTAG
CTGGAAAACCCTAGCGGCGCACAGAGCCGGCATCCTGATTCGCCGCCCTCTTCCGTCGAC
TTTCGTATGGCGGTCTTTCGTCGAAATTACAACTCCGGAAGTAGTTGTCGCCGCTGTCGC
TGGGGATGAGGTCATGGGGTCTTCGGGAGGAGTAGATCTGGGAACGATTGATTAGGAGGA
GGGTTACAGAGATGGAAGATAGAGTGGAAGAGTCGATTACAGAGAATCGAGAAGTTGAAC
ATGAATTTGGAATTGTCA
>TRINITY_DN43953_c0_g7_i2 len=378 path=[3717:0-66 3761:67-72 3767:73-350 4098:351-377] [-1, 3717, 3761, 3767, 4098, -2]
TCAGAGGCTGCTCATCGATCAGAGAGGCGCTCTACGATTAGGGGTTTCAGTTGCTCTTAT
TGCTGGAGAAGCCCACTCGATGGTTTCTCCATCGGACTTGCGCCCGAGCTCTCTCGTTAG
CTGGAAAACCCTAGCGGCGCACAGAGCCGGCATCCTGATTCGCCGCCCTCTTCCGTCGAC
TTTCGTATGGCGGTCTTTCGTCGAAATTACAACTCCGGAAGTAGTTGTCGCCGCTGTCGC
TGGGGATGAGGTCATGGGGTCTTCGGGAGGAGTAGATCTGGGAACGATTGATTAGGAGGA
GGGTTACAGAGATGGAAGATAGAGTGGAAGAGTCGATTACAGAGAATCGAGCCTGACAAT
TCCAAATTCATGTTCAAC
>TRINITY_DN43900_c0_g1_i1 len=386 path=[2244:0-51 1633:52-58 1640:59-70 2991:71-94 1676:95-106 1688:107-142 1724:143-172 1754:173-237 1819:238-349 1931:350-350 2833:351-365 113:366-385] [-1, 2244, 1633, 1640, 2991, 1676, 1688, 1724, 1754, 1819, 1931, 2833, 113, -2]
ATGCGACCGCTAACGTTTGGAGCATCTCATGCACATTTGGTTCAATGGGTGAGAGATCAT
CTAGCCAAGAAAAAGGCTCCAGGAGAAATCCTCGACCCTAGGCTCCGTGGACGAGCCGAC
CCAATAATGCATGAGATGCTCCAAACGTTTGCGGTCGCATTCCTCTGCGTGAGCAATAAG
GCAGCTGATAGACCTATGATGAAAGATATTGTGGCGATGCTTAAAGAGATTAGACAGCTT
GACGTCGGACGATCCGAAAACGATATGATGAAAGGCGGAAAATGCGAGAAATGGCAACCG
CAGCCGTTGCCGCCGGAGAAGTTTGTCACTCCTCGAGGTTCATCTAATTGTAGTTCTATA
TGGTTTCTATACGGATTCATCCGAAA
>TRINITY_DN43900_c0_g1_i2 len=216 path=[468:0-51 2645:52-67 1819:68-179 1931:180-180 1932:181-195 1947:196-215] [-1, 468, 2645, 1819, 1931, 1932, 1947, -2]
CCCATTGAACCAAATGTGCACCTCCTGGTAGATCCGGATCCAGTGGATGCTTAAAGAGAT
TAGACAGCTTGACGTCGGACGATCCGAAAACGATATGATGAAAGGCGGAAAATGCGAGAA
ATGGCAACCGCAGCCGTTGCCGCCGGAGAAGTTTGTCACTCCTCGAGGTTCATCTAATTG
TTCGTTTGCGTTTTCGGATGAATCCGTATAGAAACC
>TRINITY_DN43900_c0_g1_i3 len=386 path=[2244:0-51 1633:52-58 1640:59-70 2991:71-94 1676:95-106 1688:107-142 1724:143-172 1754:173-237 1819:238-349 1931:350-350 1932:351-365 1947:366-385] [-1, 2244, 1633, 1640, 2991, 1676, 1688, 1724, 1754, 1819, 1931, 1932, 1947, -2]
ATGCGACCGCTAACGTTTGGAGCATCTCATGCACATTTGGTTCAATGGGTGAGAGATCAT
CTAGCCAAGAAAAAGGCTCCAGGAGAAATCCTCGACCCTAGGCTCCGTGGACGAGCCGAC
CCAATAATGCATGAGATGCTCCAAACGTTTGCGGTCGCATTCCTCTGCGTGAGCAATAAG
GCAGCTGATAGACCTATGATGAAAGATATTGTGGCGATGCTTAAAGAGATTAGACAGCTT
GACGTCGGACGATCCGAAAACGATATGATGAAAGGCGGAAAATGCGAGAAATGGCAACCG
CAGCCGTTGCCGCCGGAGAAGTTTGTCACTCCTCGAGGTTCATCTAATTGTTCGTTTGCG
TTTTCGGATGAATCCGTATAGAAACC
>TRINITY_DN43900_c0_g2_i1 len=295 path=[1049:0-76 1103:77-144 1171:145-167 1194:168-211 2315:212-244 1271:245-270 1297:271-274 1301:275-279 1306:280-294] [-1, 1049, 1103, 1171, 1194, 2315, 1271, 1297, 1301, 1306, -2]
GGTGGAGATAAGCTAAGGCATGCGCAACACCTAAAACGACATCGTATCGAGCCTCCCAAT
CAGCCCTTCCACCTCTCCCTTTACCAGCACCGTGAAGCAGAGAGCTTAAACTCCCGTTGG
GGAGATAATCGTAAAACAAGAGTTTTAGATTCTTATTCGAACACCAACGGAAGTTTAAGC
TCTCTGCTTCACGGCGCTGGTAAAGGAAGAGGAGGAGCTGATTGGGAAGCTCGATACGAT
GTCGTTTTGGGAGTTGCACATGCACTGGCTTATCTCCACCATGATTGCCTCCCTC
>TRINITY_DN43991_c0_g1_i1 len=228 path=[4668:0-43 140:44-78 3938:79-111 208:112-112 209:113-139 236:140-140 237:141-147 4222:148-196 293:197-197 294:198-207 304:208-227] [-1, 4668, 140, 3938, 208, 209, 236, 237, 4222, 293, 294, 304, -2]
ATCAAGAGTAAACTCATCTTTTGGAGCAATGCTCATTTCAGAAAGAGCGTGTAATGCACC
TCGTCATGACATCTAGGGACGAAAGAGCAGTTTCTCAAGCAATCGAATTGAATGAACAAC
TTCAGAGAATTCTTAATAGACATGAAGACTTACTGTCTGGTAGAATCACAGGGCCAGGCA
GGTCTGCTGCATCCAATGGTTATCATTCCAATCTCGAACCTAATCGTC
>TRINITY_DN43991_c0_g2_i1 len=494 path=[2859:0-38 2875:39-64 2901:65-85 2922:86-94 683:95-106 695:107-132 721:133-164 753:165-199 788:200-213 3679:214-249 844:250-354 949:355-493] [-1, 2859, 2875, 2901, 2922, 683, 695, 721, 753, 788, 3679, 844, 949, -2]
GTGATAGCCATAGCCATTCGCAATCCCCGCCTGTTGTGATACCACCACCACCTGCAAAAC
ACATTGAGAGGGAAAAGTTCTTCAAGGAGAAGAAAGTTGATGGTGCCTCGGGTTTGCCAG
GTCATATGAGAGGTCTTTCTTTGCATAGCCGCGATGGCAGCAGCTCACGCAGTGGAAGTG
TTGACTTCAGTGACTGAAACACACCCAAAACTTCGGTCTCATCCTAAATATATATGTATT
CTTTTACTCCTGCTCTCTTTAGGCTTTGTTATTTTGTGTTGCTGTTGCTCTGTATCTCTA
GTGTGAAATTAGAATATAGGCCCCATGAGATCTGATTATGTATACGAGTAAAGGTACTTG
TTTGCTTTCACTTTGTTGAAGCATGAGCTATATGCTATTTAGAGTGGTGTGCTGTTCCTG
TTTGTGTAATGAAGCTGAATGTGGAAAATGCTATTCAGTTTCTTGAATGTATAATATTAC
ATAGGTCTTTTATA
>TRINITY_DN43991_c0_g2_i2 len=474 path=[2797:0-28 3562:29-32 4727:33-44 2901:45-65 2922:66-74 683:75-86 695:87-112 721:113-144 753:145-179 788:180-193 3679:194-229 844:230-334 949:335-473] [-1, 2797, 3562, 4727, 2901, 2922, 683, 695, 721, 753, 788, 3679, 844, 949, -2]
GATTGCGAATGGCTATGGCTATCACCACCACCTGCAAAACACATTGAGAGGGAAAAGTTC
TTCAAGGAGAAGAAAGTTGATGGTGCCTCGGGTTTGCCAGGTCATATGAGAGGTCTTTCT
TTGCATAGCCGCGATGGCAGCAGCTCACGCAGTGGAAGTGTTGACTTCAGTGACTGAAAC
ACACCCAAAACTTCGGTCTCATCCTAAATATATATGTATTCTTTTACTCCTGCTCTCTTT
AGGCTTTGTTATTTTGTGTTGCTGTTGCTCTGTATCTCTAGTGTGAAATTAGAATATAGG
CCCCATGAGATCTGATTATGTATACGAGTAAAGGTACTTGTTTGCTTTCACTTTGTTGAA
GCATGAGCTATATGCTATTTAGAGTGGTGTGCTGTTCCTGTTTGTGTAATGAAGCTGAAT
GTGGAAAATGCTATTCAGTTTCTTGAATGTATAATATTACATAGGTCTTTTATA
>TRINITY_DN43991_c0_g2_i3 len=439 path=[4924:0-77 721:78-109 753:110-144 788:145-158 3679:159-194 844:195-299 949:300-438] [-1, 4924, 721, 753, 788, 3679, 844, 949, -2]
CTTCTCCTTGAAAAACTTTTGCCTCTCAACGTGTTTTGCAGGTGGTGGTGCGTCTGGTTT
GCCAGGTCATATGAGAGGTCTTTCTTTGCATAGCCGCGATGGCAGCAGCTCACGCAGTGG
AAGTGTTGACTTCAGTGACTGAAACACACCCAAAACTTCGGTCTCATCCTAAATATATAT
GTATTCTTTTACTCCTGCTCTCTTTAGGCTTTGTTATTTTGTGTTGCTGTTGCTCTGTAT
CTCTAGTGTGAAATTAGAATATAGGCCCCATGAGATCTGATTATGTATACGAGTAAAGGT
ACTTGTTTGCTTTCACTTTGTTGAAGCATGAGCTATATGCTATTTAGAGTGGTGTGCTGT
TCCTGTTTGTGTAATGAAGCTGAATGTGGAAAATGCTATTCAGTTTCTTGAATGTATAAT
ATTACATAGGTCTTTTATA
>TRINITY_DN43991_c0_g3_i1 len=224 path=[2130:0-43 2151:44-46 3819:47-89 110:90-97 118:98-119 140:120-154 175:155-180 201:181-181 202:182-185 206:186-187 208:188-188 209:189-215 236:216-216 4628:217-223] [-1, 2130, 2151, 3819, 110, 118, 140, 175, 201, 202, 206, 208, 209, 236, 4628, -2]
AAACTTCTAATGCAGCACTAGCTTTTTGTAAGATGCTAGAAGGAGTTGGAGATTCTCGTT
GCTGAGTGAGCAAAAGATGAGTTTACTCTTGATCTTGTGGAGCAATGCTCATTTCAGAAA
GAGCGTGTAATGCACCTCGTCATGACATCTAGGGATGAAAGAGCTGTTTCTCAAGCAATC
GAATTGAATGAACAACTTCAGAGAATTCTTAATAGACCTGCCTG
>TRINITY_DN43991_c0_g3_i2 len=244 path=[2130:0-43 5112:44-60 69:61-66 75:67-82 91:83-85 94:86-101 110:102-109 118:110-131 140:132-166 175:167-192 201:193-193 202:194-197 206:198-199 208:200-200 209:201-227 236:228-228 237:229-235 244:236-243] [-1, 2130, 5112, 69, 75, 91, 94, 110, 118, 140, 175, 201, 202, 206, 208, 209, 236, 237, 244, -2]
AAACTTCTAATGCAGCACTAGCTTTTTGTAAGATGCTAGAAGGAAGTTCTTGACGCAGTT
GATTCTCAAAATCCTGAGGGAGCAAAAGATGAGTTTACTCTTGATCTTGTGGAGCAATGC
TCATTTCAGAAAGAGCGTGTAATGCACCTCGTCATGACATCTAGGGATGAAAGAGCTGTT
TCTCAAGCAATCGAATTGAATGAACAACTTCAGAGAATTCTTAATAGACATGAAGATCTA
CTGT
>TRINITY_DN43991_c0_g3_i3 len=232 path=[2130:0-43 2151:44-46 3819:47-89 110:90-97 118:98-119 140:120-154 175:155-180 201:181-181 202:182-185 206:186-187 208:188-188 209:189-215 236:216-216 237:217-223 244:224-231] [-1, 2130, 2151, 3819, 110, 118, 140, 175, 201, 202, 206, 208, 209, 236, 237, 244, -2]
AAACTTCTAATGCAGCACTAGCTTTTTGTAAGATGCTAGAAGGAGTTGGAGATTCTCGTT
GCTGAGTGAGCAAAAGATGAGTTTACTCTTGATCTTGTGGAGCAATGCTCATTTCAGAAA
GAGCGTGTAATGCACCTCGTCATGACATCTAGGGATGAAAGAGCTGTTTCTCAAGCAATC
GAATTGAATGAACAACTTCAGAGAATTCTTAATAGACATGAAGATCTACTGT
>TRINITY_DN43991_c0_g3_i4 len=236 path=[2130:0-43 5112:44-60 69:61-66 75:67-82 91:83-85 94:86-101 110:102-109 118:110-131 140:132-166 175:167-192 201:193-193 202:194-197 206:198-199 208:200-200 209:201-227 236:228-228 4628:229-235] [-1, 2130, 5112, 69, 75, 91, 94, 110, 118, 140, 175, 201, 202, 206, 208, 209, 236, 4628, -2]
AAACTTCTAATGCAGCACTAGCTTTTTGTAAGATGCTAGAAGGAAGTTCTTGACGCAGTT
GATTCTCAAAATCCTGAGGGAGCAAAAGATGAGTTTACTCTTGATCTTGTGGAGCAATGC
TCATTTCAGAAAGAGCGTGTAATGCACCTCGTCATGACATCTAGGGATGAAAGAGCTGTT
TCTCAAGCAATCGAATTGAATGAACAACTTCAGAGAATTCTTAATAGACCTGCCTG
>TRINITY_DN43991_c0_g4_i1 len=292 path=[1508:0-112 1598:113-115 1601:116-125 1611:126-134 2497:135-135 2498:136-228 2359:229-230 2361:231-258 2388:259-260 2390:261-281 2411:282-291] [-1, 1508, 1598, 1601, 1611, 2497, 2498, 2359, 2361, 2388, 2390, 2411, -2]
GAACTTTTGCCTCTCAACGTGTTTAGCAGGTGGCGGTGGAATCACAACAGGCGAGGAGGA
GGAGGACTGCGAATGGCTATCACCATCTCCTGATGACTCCTCTGATGGTAAAGGACGAAT
GAGTGGACGGTTGAGTCTCTCACTATGGATTGCTGATCCAAGCAACACTTGTGGAGGAGG
TGATGCCTCTTCTTCATCTTCAGGCCTTGCTCTAGCTTTCCCTTTTCTCAATCTTCTGAA
TAACTGTTCAGGCTCCTCTTCTTCATCATCATCATCTTCAATGGAGATAGAG
>TRINITY_DN43991_c0_g4_i2 len=337 path=[1508:0-112 1598:113-115 1601:116-125 1611:126-134 2497:135-135 2498:136-228 2359:229-230 2361:231-258 2174:259-278 2194:279-299 2215:300-336] [-1, 1508, 1598, 1601, 1611, 2497, 2498, 2359, 2361, 2174, 2194, 2215, -2]
GAACTTTTGCCTCTCAACGTGTTTAGCAGGTGGCGGTGGAATCACAACAGGCGAGGAGGA
GGAGGACTGCGAATGGCTATCACCATCTCCTGATGACTCCTCTGATGGTAAAGGACGAAT
GAGTGGACGGTTGAGTCTCTCACTATGGATTGCTGATCCAAGCAACACTTGTGGAGGAGG
TGATGCCTCTTCTTCATCTTCAGGCCTTGCTCTAGCTTTCCCTTTTCTCAATCTTCTGAA
TAACTGTTCAGGCTCCTCTACTACATCTAATGGTTACCATTCTACCTCAAACGGTCACCA
GAAACCAAGCAGCTCTATCTCCATTGAAGATGATGAT
>TRINITY_DN43991_c0_g4_i3 len=246 path=[1508:0-112 1598:113-115 1601:116-125 1611:126-134 2497:135-135 2498:136-228 2359:229-230 4057:231-245] [-1, 1508, 1598, 1601, 1611, 2497, 2498, 2359, 4057, -2]
GAACTTTTGCCTCTCAACGTGTTTAGCAGGTGGCGGTGGAATCACAACAGGCGAGGAGGA
GGAGGACTGCGAATGGCTATCACCATCTCCTGATGACTCCTCTGATGGTAAAGGACGAAT
GAGTGGACGGTTGAGTCTCTCACTATGGATTGCTGATCCAAGCAACACTTGTGGAGGAGG
TGATGCCTCTTCTTCATCTTCAGGCCTTGCTCTAGCTTTCCCTTTTCTCAAGCAATCGAA
TTGAAT
>TRINITY_DN43991_c0_g5_i1 len=464 path=[666:0-39 683:40-51 2931:52-324 949:325-463] [-1, 666, 683, 2931, 949, -2]
TAAACACGTTGAGAGGCAAAAGTTCTTCAAGGAGAAGAAAGTTGATGGTGCCGCCTCAGG
TTTGCCAGGTCATATGAGAGGCCTTTCTTTGCATAGCCAAGATGGAAGCAGCTCACGCAG
TGGAAGTGTGGACTTCAGTGACTGAAACACCCCAAAAGCTCTGTCACATGATAAGTATAT
GTATTCTTTTAGTCTTGGTCCTTCTAGATTCTGTTAATTTACAGAAAAGGTTTGTGTTGT
GTGTGGATGTTGCTGTGTCCTCTAGTGTTGTGAAATTAAAATATAGCACATGAGATGAAA
TATGATTATGTATACGAGTAAAGGTACTTGTTTGCTTTCACTTTGTTGAAGCATGAGCTA
TATGCTATTTAGAGTGGTGTGCTGTTCCTGTTTGTGTAATGAAGCTGAATGTGGAAAATG
CTATTCAGTTTCTTGAATGTATAATATTACATAGGTCTTTTATA
>TRINITY_DN43998_c0_g1_i1 len=203 path=[531:0-51 560:52-52 611:53-70 199:71-120 249:121-183 312:184-202] [-1, 531, 560, 611, 199, 249, 312, -2]
CGGATACGCTGCTCCTGAGTATGTAATGACAGGACATTTGACATCTAGAAGTGCCCATAA
CACGTGTTGACACGTGTGTTTGATCTCCTCTTGGACCATCTTTCGCTAGTCCAAAGTCTG
CGAGCTTAGCATTGTAACACTCGTCAAGCAATATGTTGGCTGTCTTGAGATCCCGATATA
TGACGGAGCGTTCAGCACCATGA
>TRINITY_DN43998_c1_g1_i1 len=252 path=[1:0-91 70:92-138 117:139-146 125:147-147 4342:148-165 543:166-251] [-1, 1, 70, 117, 125, 4342, 543, -2]
TAATATTCGTAATCTCCAAAAAGATTAAAAAAAGAAAAAAGGATCCCCAAAACGAAGACT
CAGCTTATTTATACACTTAACCCAACTCTGCTACCTTTCTTGATCATAAATCTTCAATTC
ACTTGTGAATCTTTCTTGTCTTGAGTCTGTAACTTTATATGAAGCAGCTCCTTGTGATTC
TTCCCAAGGCACAAGAAACGTTGATGGACAGAGGAGTGGTAGAAGCAAGAGCGAAGCTTC
CGTGGATGTTTC
>TRINITY_DN43998_c1_g1_i2 len=202 path=[1:0-91 70:92-138 117:139-146 125:147-147 126:148-188 4408:189-201] [-1, 1, 70, 117, 125, 126, 4408, -2]
TAATATTCGTAATCTCCAAAAAGATTAAAAAAAGAAAAAAGGATCCCCAAAACGAAGACT
CAGCTTATTTATACACTTAACCCAACTCTGCTACCTTTCTTGATCATAAATCTTCAATTC
ACTTGTGAATCTTTCTTGTCTTGAGTCTTAAACTTTGGTAGATTCCGGATCCGAGTCTGA
AACAAGAGCGAAGCTTCCGTGG
>TRINITY_DN43998_c1_g2_i1 len=250 path=[4267:0-38 1840:39-39 1841:40-86 1888:87-192 1994:193-202 2004:203-207 2009:208-234 5000:235-249] [-1, 4267, 1840, 1841, 1888, 1994, 2004, 2009, 5000, -2]
GATGAAAGTAGCTGATTTGGTGGTGTACTGCCCATCCATTCGAGGGTCAATGATCCTCAA
AAGCTTTTTGTTGTGATTGAGTAGCGGTCTTGCCCACTCGACCAAGTTATGCTCCCGGCA
AGGTCTGCTTTTGTCCATTGCCCTTTTCCCAAGGAGCATCTCAAGGAGAAGAACCCCAAA
TCCATAAACATCACTTCTCGATGTCAAATGCCCTGTCATAACATACTCAGGAGCATCTCA
AGGAGAAGAA
>TRINITY_DN43998_c1_g2_i2 len=253 path=[4267:0-38 1840:39-39 1841:40-86 1888:87-192 4915:193-212 1429:213-220 1437:221-252] [-1, 4267, 1840, 1841, 1888, 4915, 1429, 1437, -2]
GATGAAAGTAGCTGATTTGGTGGTGTACTGCCCATCCATTCGAGGGTCAATGATCCTCAA
AAGCTTTTTGTTGTGATTGAGTAGCGGTCTTGCCCACTCGACCAAGTTATGCTCCCGGCA
AGGTCTGCTTTTGTCCATTGCCCTTTTCCCAAGGAGCATCTCAAGGAGAAGAACCCCAAA
TCCATAAACATCATCTATCGAGATCTCAAGACTGCCAACATATTGCTCGACGAGTGTTAC
AATGCTAAACTCG
>TRINITY_DN43998_c1_g3_i1 len=379 path=[4606:0-33 1115:34-37 1119:38-73 1155:74-75 1157:76-95 1177:96-108 1190:109-111 1193:112-117 1199:118-122 1204:123-126 1208:127-128 1210:129-130 1212:131-145 1227:146-148 1230:149-158 1240:159-176 4743:177-198 3413:199-266 1404:267-291 1429:292-299 1437:300-331 1469:332-333 1471:334-347 4194:348-378] [-1, 4606, 1115, 1119, 1155, 1157, 1177, 1190, 1193, 1199, 1204, 1208, 1210, 1212, 1227, 1230, 1240, 4743, 3413, 1404, 1429, 1437, 1469, 1471, 4194, -2]
AAATCAAACACGCTTTCAGGGAGATCGCGAGTGGCTGGTATATATGTGTAATTGTGCTAT
GTATCTTGAAAGAGTGTTTGATTTTTGTTGTTGTAGGCTGAAGTTAACTATTTAGGACAG
CTTAGTCATCCCAACTTGGTCAAGCTTATTGGCTACTGCTGTGAAGATGACCACAGGAGT
TGGATGCACTTTGACATGGTCGAAAAGAGTGAAGATCGCTCTAGACGCAGCCAAGGGTCT
CGCTTTTCTTCATGGTGCTGAACGCTCCGTCATCTATCGAGATCTCAAGACTGCCAACAT
ATTGCTCGACGAGTGTTACAATGCTAAACTCGCTGACTTTGGACTAGCGAAAGATGGCCC
CAGCGGCGTATCCGTAAGT
>TRINITY_DN43998_c1_g3_i2 len=241 path=[2731:0-71 2780:72-87 2796:88-88 2797:89-110 5073:111-128 1157:129-148 1177:149-161 1190:162-164 1193:165-170 1199:171-175 1204:176-179 1208:180-181 1210:182-183 1212:184-198 1227:199-201 1230:202-211 1240:212-229 1258:230-240] [-1, 2731, 2780, 2796, 2797, 5073, 1157, 1177, 1190, 1193, 1199, 1204, 1208, 1210, 1212, 1227, 1230, 1240, 1258, -2]
AGATCTTTGATGTTTTTTGGAGCCAAAGGCAAACCGCTTGGACTCGGTTTAGTACCACCA
ACCGACGACGACGACTCTTTACAATCCGTATTCATTAGATACACTGGTGCTATGTATCTT
GAAAGAGTGTTTGATTTTTGTTGTTGTAGGCTGAAGTTAACTATTTAGGACAGCTTAGTC
ATCCCAACTTGGTCAAGCTTATTGGCTACTGCTGTGAAGATGACCACAGGTTGTTAGTCT
A
>TRINITY_DN43998_c1_g3_i3 len=374 path=[2510:0-25 2513:26-49 4484:50-68 1155:69-70 1157:71-90 1177:91-103 1190:104-106 1193:107-112 1199:113-117 1204:118-121 1208:122-123 1210:124-125 1212:126-140 1227:141-143 1230:144-153 1240:154-171 4743:172-193 3413:194-261 1404:262-286 1429:287-294 1437:295-326 1469:327-328 1471:329-342 4194:343-373] [-1, 2510, 2513, 4484, 1155, 1157, 1177, 1190, 1193, 1199, 1204, 1208, 1210, 1212, 1227, 1230, 1240, 4743, 3413, 1404, 1429, 1437, 1469, 1471, 4194, -2]
CTGAAAGCCCTCAGGATTAAGTTCCTTGATAGCAACTTTGGTGGAGTTGTGCTATGTATC
TTGAAAGAGTGTTTGATTTTTGTTGTTGTAGGCTGAAGTTAACTATTTAGGACAGCTTAG
TCATCCCAACTTGGTCAAGCTTATTGGCTACTGCTGTGAAGATGACCACAGGAGTTGGAT
GCACTTTGACATGGTCGAAAAGAGTGAAGATCGCTCTAGACGCAGCCAAGGGTCTCGCTT
TTCTTCATGGTGCTGAACGCTCCGTCATCTATCGAGATCTCAAGACTGCCAACATATTGC
TCGACGAGTGTTACAATGCTAAACTCGCTGACTTTGGACTAGCGAAAGATGGCCCCAGCG
GCGTATCCGTAAGT
>TRINITY_DN43998_c1_g3_i4 len=202 path=[2731:0-71 2780:72-87 2796:88-88 2797:89-110 5073:111-128 1157:129-148 1177:149-161 1190:162-164 1193:165-170 1199:171-175 1204:176-179 4067:180-201] [-1, 2731, 2780, 2796, 2797, 5073, 1157, 1177, 1190, 1193, 1199, 1204, 4067]
AGATCTTTGATGTTTTTTGGAGCCAAAGGCAAACCGCTTGGACTCGGTTTAGTACCACCA
ACCGACGACGACGACTCTTTACAATCCGTATTCATTAGATACACTGGTGCTATGTATCTT
GAAAGAGTGTTTGATTTTTGTTGTTGTAGGCTGAAGTTAACTATTTAGGACAGCTTAGTC
TTCCCAATGACATGTATTCATA
>TRINITY_DN43998_c1_g3_i5 len=365 path=[3859:0-42 3879:43-47 1199:48-52 1204:53-56 1208:57-58 1210:59-60 3289:61-70 3299:71-184 3413:185-252 1404:253-277 1429:278-285 1437:286-317 1469:318-319 1471:320-333 4194:334-364] [-1, 3859, 3879, 1199, 1204, 1208, 1210, 3289, 3299, 3413, 1404, 1429, 1437, 1469, 1471, 4194, -2]
TTCAGGATTAAGTTCTTTGATGGCTGGCTGAAGTTAACTATTTAGGACAGCTTAGTCATC
CAAACTTGGTCAAGCTCATTGGCTACTGCTGTGAAGATGAACACAGATTATTAGTCTATG
AGTACATGTCACTGGGAAGCCTCGAGAAACATCTTTTCCGAAGAGTTGGATGCACTTTGA
CATGGTCGAAAAGAGTGAAGATCGCTCTAGACGCAGCCAAGGGTCTCGCTTTTCTTCATG
GTGCTGAACGCTCCGTCATCTATCGAGATCTCAAGACTGCCAACATATTGCTCGACGAGT
GTTACAATGCTAAACTCGCTGACTTTGGACTAGCGAAAGATGGCCCCAGCGGCGTATCCG
TAAGT
>TRINITY_DN43998_c1_g4_i1 len=204 path=[2731:0-71 2780:72-87 2796:88-88 3922:89-105 2971:106-191 3110:192-203] [-1, 2731, 2780, 2796, 3922, 2971, 3110, -2]
AGATCTTTGATGTTTTTTGGAGCCAAAGGCAAACCGCTTGGACTCGGTTTAGTACCACCA
ACCGACGACGACGACTCTTTACAATCCGTCTCAGATTTCTTGCTTAATATGGAGAATGTA
ATCGAATAAAATAAATAGCCTTTTTTAATCTCTAGGAGTTTCATGGGGATTTGCTTTAGC
GCTCAAGGGCAGTTCCAATTCTCT
>TRINITY_DN43932_c0_g1_i1 len=226 path=[1505:0-28 1511:29-56 1539:57-68 1551:69-88 1571:89-118 1601:119-119 1602:120-142 1625:143-165 3188:166-186 204:187-193 211:194-225] [-1, 1505, 1511, 1539, 1551, 1571, 1601, 1602, 1625, 3188, 204, 211, -2]
TTCCACATTACAGATCCACGGCTGACCAAACGCTTTTCAAGAACAATCTCCATCTTGTGT
CCAGTACTGATTCCACCACCACCAGCTGGTCCGTTTGTATATAAAGCAGTAAACTCTTTC
GTTAACTGGACCGCATGTTCCTTCAGTTTGAAAAGACCATCCATGCAGAATCATCTTGGA
AGTCCTGTGGAGATATTAGATTACGCATGGATGGTCTTTTCAAACT
>TRINITY_DN43932_c0_g2_i1 len=412 path=[1511:0-50 1539:51-62 2191:63-124 2253:125-143 2272:144-364 1571:365-394 3800:395-411] [-1, 1511, 1539, 2191, 2253, 2272, 1571, 3800, -2]
ATTACAGATCCACGGCTGACCAAACGCTTTTCAAGAACAATCTCCATCTTGTGTCCAGTA
CTGCATTTTATCTCAAGCAGCCAAAGTCAAACCAAAAAAAAAAGACAATCCAGAATCTCA
TATATATGCTCTCTTTTAACAAACAACTAGTTTCAATACATTGAGATTGCCAAGATATTA
GATTATCAGATACAAAGACAGAAACACACGTTTGTCAAGTCCCAAGTCATTCATAAGATA
AGATGTATCAAATCAACTGGCTCGGATATCGTGATGCTACAAACAAGAACTGGATAGTGA
AACGGCTGTAATGTATAGCAAACATGAACGTGAATAAAGTACCTGATTCCACCACCACCA
GCTGGTCCGTTTGTATATAAAGCAGTAAACTCTTTTCAAACTGAAGGAACAT
>TRINITY_DN43901_c0_g1_i1 len=228 path=[1517:0-59 1554:60-227] [-1, 1517, 1554, -2]
ACCCACCACTAGAGAGGTAATCATAGCAGCCCTGTCGCATCGCCTCTTTTGCTTGGTCCG
TTGATGCAACTAGCACTTGTGAAAATGCATTCCCTAGTGTGTTCACTGTTGCTGACATCT
TGCGTATTACATAAAAGCATTTAATAACTTCTGATACTTTGTTGGCATCACCGAGGTTTC
TCAATGGTTTGAGAAGACGGCGTAAAATGAGAATGTCAGACAATAAAA
>TRINITY_DN43901_c0_g2_i1 len=217 path=[850:0-26 1983:27-44 107:45-50 113:51-60 123:61-69 132:70-88 151:89-113 176:114-119 182:120-120 4117:121-144 207:145-145 2523:146-163 647:164-168 652:169-179 663:180-182 666:183-196 680:197-206 690:207-215 699:216-216] [-1, 850, 1983, 107, 113, 123, 132, 151, 176, 182, 4117, 207, 2523, 647, 652, 663, 666, 680, 690, 699, -2]
ATAGATGATAGAAGAGAGAAAGTGGCCAACTGCTCTCTCCATTCCCCACTCCTCTTCGTG
TTTGGCATAGTCTCAGACTTCTTGATCTGTGTTTGAAAATGTTGGTTCCTCATCTCAAGG
CTGAAGGAATAGGTCAAATGTTGTCTAGACAACGGTTGCAGCCATATAGCTTTTGCGATA
CGCCGCTGCATTTGTTGGAGACAACATTTGACCTATT
>TRINITY_DN43901_c0_g2_i2 len=282 path=[2121:0-26 76:27-52 102:53-57 107:58-63 113:64-73 123:74-82 132:83-101 151:102-126 176:127-132 182:133-133 4117:134-157 207:158-158 2523:159-176 647:177-181 652:182-192 663:193-195 666:196-209 680:210-219 690:220-228 3364:229-248 297:249-249 298:250-251 300:252-281] [-1, 2121, 76, 102, 107, 113, 123, 132, 151, 176, 182, 4117, 207, 2523, 647, 652, 663, 666, 680, 690, 3364, 297, 298, 300, -2]
GTGCATCATCTATTCGTTATTTCTTTATCCTCCATTGGCCAACTGCTCTCTCCATTCCCC
ACTCCTCTTCGTGTTTGGCATAGTCTCAGACTTCTTGATCTGTGTTTGAAAATGTTGGTT
CCTCATCTCAAGGCTGAAGGAATAGGTCAAATGTTGTCTAGACAACGGTTGCAGCCATAT
AGCTTTTGCGATACGCCGCTGCATTTGTTGGAGACAACATTTGACCTATAGATGGTGCAC
AAATCTTTGTGATTGTGGATTTGTGAAAATAGTATTGCAATA
>TRINITY_DN43901_c0_g2_i3 len=251 path=[3611:0-42 123:43-51 132:52-70 151:71-95 176:96-101 182:102-102 4117:103-126 207:127-127 2523:128-145 647:146-150 652:151-161 663:162-164 666:165-178 680:179-188 690:189-197 3364:198-217 297:218-218 298:219-220 300:221-250] [-1, 3611, 123, 132, 151, 176, 182, 4117, 207, 2523, 647, 652, 663, 666, 680, 690, 3364, 297, 298, 300, -2]
AAAGTGGCCTAGGGTTCATGCCATTCCCCACTCCTCTTCGTGTTTGGCATAGTCTCAGAC
TTCTTGATCTGTGTTTGAAAATGTTGGTTCCTCATCTCAAGGCTGAAGGAATAGGTCAAA
TGTTGTCTAGACAACGGTTGCAGCCATATAGCTTTTGCGATACGCCGCTGCATTTGTTGG
AGACAACATTTGACCTATAGATGGTGCACAAATCTTTGTGATTGTGGATTTGTGAAAATA
GTATTGCAATA
>TRINITY_DN43901_c0_g2_i4 len=234 path=[3547:0-44 2211:45-56 2223:57-69 2236:70-71 2238:72-78 176:79-84 182:85-85 4117:86-109 207:110-110 2523:111-128 647:129-133 652:134-144 663:145-147 666:148-161 680:162-171 690:172-180 3364:181-200 297:201-201 298:202-203 300:204-233] [-1, 3547, 2211, 2223, 2236, 2238, 176, 182, 4117, 207, 2523, 647, 652, 663, 666, 680, 690, 3364, 297, 298, 300, -2]
GAGAGAAAGTGCACAAATCTTTGTGTTTGGCATAGCCTCAGACTTCTTGATTTGTCTTTG
AAAATGTTGGTTCCTCATCTCAAGGCTGAAGGAATAGGTCAAATGTTGTCTAGACAACGG
TTGCAGCCATATAGCTTTTGCGATACGCCGCTGCATTTGTTGGAGACAACATTTGACCTA
TAGATGGTGCACAAATCTTTGTGATTGTGGATTTGTGAAAATAGTATTGCAATA
>TRINITY_DN43931_c0_g1_i1 len=214 path=[1:0-103 82:104-111 90:112-146 125:147-150 129:151-161 2121:162-183 941:184-184 942:185-190 948:191-213] [-1, 1, 82, 90, 125, 129, 2121, 941, 942, 948, -2]
AAGTCAATCTAGGATAATGGGGTTAAAGAGTAAGGACATGACACTATCAACGATTTTGGC
TTTCTCGGGAGAGCCATGTCCATCTCCATATTGATACATGCATTGCGACATGCGTGCCAA
GTTCATGACTGATTCCACAAAATCTTGAGGGATTAGCAAAGAACGACATGTGGGACGAAA
TGAATTACGAGAAAACGAAATGTCGGTCTTTGCT
>TRINITY_DN43931_c0_g2_i1 len=246 path=[415:0-56 449:57-64 457:65-77 1173:78-111 294:112-119 302:120-141 324:142-157 1557:158-177 847:178-178 848:179-216 886:217-227 1893:228-245] [-1, 415, 449, 457, 1173, 294, 302, 324, 1557, 847, 848, 886, 1893, -2]
GTCAGAGAATACACAGTAGAAGTGAACACATATTGTTGGGACCCCGATTGATTTCCAAGC
ATTTTGCATGTACTCTTCTACTGTGTATTCTCTCTCCAATTCCTCCTGAGAAGTTACAAG
GTCGTTGGCTAGACGGACCACAAAGGCAGAGCATCGGAGAGAGGAGATGTCCTCAAATCA
ATCCAGTGTTACATGAACGAGACCGGAGCTTCCCAAGAGAAAGCATGTCGTTGATTATCT
GCCGCA
>TRINITY_DN43931_c0_g2_i2 len=226 path=[281:0-35 294:36-43 302:44-65 324:66-81 1557:82-101 847:102-102 848:103-140 886:141-151 897:152-168 914:169-169 915:170-195 941:196-196 942:197-202 948:203-225] [-1, 281, 294, 302, 324, 1557, 847, 848, 886, 897, 914, 915, 941, 942, 948]
TTGAGGACATCTCCTCTCTCCAATTCCTCCTGAGAAGTTACAAGGTCGTTGGCTAGACGG
ACCACAAAGGCAGAGCATCGGAGAGAGGAGATGTCCTCAAATCAATCCAGTGTTACATGA
ACGAGACCGGAGCTTCCCAAGAGAAAGCATGTGTGCACGTGCAGCAGATAATCAACGACA
TGTGGGACGAAATGAATTACGAGAAAACGAAATGTCGGTCTTTGCT
>TRINITY_DN43931_c0_g2_i3 len=208 path=[415:0-56 449:57-64 457:65-77 1173:78-111 294:112-119 302:120-141 324:142-157 340:158-163 346:164-176 1991:177-196 727:197-207] [-1, 415, 449, 457, 1173, 294, 302, 324, 340, 346, 1991, 727, -2]
GTCAGAGAATACACAGTAGAAGTGAACACATATTGTTGGGACCCCGATTGATTTCCAAGC
ATTTTGCATGTACTCTTCTACTGTGTATTCTCTCTCCAATTCCTCCTGAGAAGTTACAAG
GTCGTTGGCTAGACGGACCACAAAGGCAGAGCATCGGACAACGTCCTGTAAGTGCTCTGA
CCAACTCTCTGTTCAAGTCTTGGAGACT
>TRINITY_DN43931_c1_g1_i1 len=308 path=[1630:0-61 1669:62-159 1767:160-163 1771:164-210 2787:211-231 1377:232-240 1386:241-246 1392:247-282 1428:283-285 1431:286-294 1440:295-307] [-1, 1630, 1669, 1767, 1771, 2787, 1377, 1386, 1392, 1428, 1431, 1440, -2]
CAAAACTACATCAGATTTTTTGCAACACAACAACTCAGAGACTTTGTTGATACTCATAGT
AATAAAAATTGTGCATCCTTTGGCGTTGGAGAGATGGTGGCTCAAGCGTTAGATATGCCC
TACCATTGGCGAATGAGAAGGCTAGCCACGAGATCGTACATAAATTTGTATGGAATGAAA
CCAAACAAGAACCCTGTCTTAGTTGAATTGGAAATCGACAATATGTTGACATTTACTTAT
CACAAATTAGATAAAAGTAACTTCATGGAGTACGACATGGAATACGATCTACATGCTAAT
GCACTCAA
>TRINITY_DN43931_c1_g1_i2 len=350 path=[194:0-30 202:31-34 206:35-35 207:36-37 209:38-45 217:46-98 2829:99-116 1767:117-120 1771:121-167 1818:168-274 1925:275-287 1938:288-304 1955:305-349] [-1, 194, 202, 206, 207, 209, 217, 2829, 1767, 1771, 1818, 1925, 1938, 1955, -2]
ACATCCAATGCTGTTGACTTCATTGTACACTACAAGAAAACACAACCTCATATACTCGGG
GAGTTCATCGAGACGATTTACATCCCAACTTGCAAAGGCTAGCCACGAGATCGTACATAA
ATTTGTATGGAATGAAACCAAACAAGAACCCTGTCTTAGTTGAATTGGCCAAGCTCGATT
TCAATATCGTACAAGCTGTTTATCAAGAAGAGCTCAAATACGTTTCCAGCTGGTGGAGGG
AGACAGGTTTAGCTAATCAACTTCATTTTTCAAGAGATAGAATAGTGGAAAATTATTTTT
GGACTATTGGACAAATCCAAGAGCCTCAATTTGGTTACGTTAGACGAATA
>TRINITY_DN43931_c1_g1_i3 len=209 path=[194:0-30 202:31-34 206:35-35 207:36-37 209:38-45 217:46-98 270:99-109 281:110-118 2400:119-139 1938:140-156 1955:157-201 2000:202-208] [-1, 194, 202, 206, 207, 209, 217, 270, 281, 2400, 1938, 1955, 2000, -2]
ACATCCAATGCTGTTGACTTCATTGTACACTACAAGAAAACACAACCTCATATACTCGGG
GAGTTCATCGAGACGATTTACATCCCAACTTGCAAAGGCGGCAGTGAGGAGTTGAAGTTT
TTCAAGAGATAGAATAGTGGAAAATTATTTTTGGACTATTGGACAAATCCAAGAGCCTCA
ATTTGGTTACGTTAGACGAATAATGGCCA
>TRINITY_DN43931_c1_g1_i4 len=265 path=[194:0-30 202:31-34 206:35-35 207:36-37 209:38-45 217:46-98 2829:99-116 1767:117-120 1771:121-167 2787:168-188 1377:189-197 1386:198-203 1392:204-239 1428:240-242 1431:243-251 1440:252-264] [-1, 194, 202, 206, 207, 209, 217, 2829, 1767, 1771, 2787, 1377, 1386, 1392, 1428, 1431, 1440, -2]
ACATCCAATGCTGTTGACTTCATTGTACACTACAAGAAAACACAACCTCATATACTCGGG
GAGTTCATCGAGACGATTTACATCCCAACTTGCAAAGGCTAGCCACGAGATCGTACATAA
ATTTGTATGGAATGAAACCAAACAAGAACCCTGTCTTAGTTGAATTGGAAATCGACAATA
TGTTGACATTTACTTATCACAAATTAGATAAAAGTAACTTCATGGAGTACGACATGGAAT
ACGATCTACATGCTAATGCACTCAA
>TRINITY_DN43931_c1_g1_i5 len=393 path=[1630:0-61 1669:62-159 1767:160-163 1771:164-210 1818:211-317 1925:318-330 1938:331-347 1955:348-392] [-1, 1630, 1669, 1767, 1771, 1818, 1925, 1938, 1955, -2]
CAAAACTACATCAGATTTTTTGCAACACAACAACTCAGAGACTTTGTTGATACTCATAGT
AATAAAAATTGTGCATCCTTTGGCGTTGGAGAGATGGTGGCTCAAGCGTTAGATATGCCC
TACCATTGGCGAATGAGAAGGCTAGCCACGAGATCGTACATAAATTTGTATGGAATGAAA
CCAAACAAGAACCCTGTCTTAGTTGAATTGGCCAAGCTCGATTTCAATATCGTACAAGCT
GTTTATCAAGAAGAGCTCAAATACGTTTCCAGCTGGTGGAGGGAGACAGGTTTAGCTAAT
CAACTTCATTTTTCAAGAGATAGAATAGTGGAAAATTATTTTTGGACTATTGGACAAATC
CAAGAGCCTCAATTTGGTTACGTTAGACGAATA
>TRINITY_DN43911_c0_g1_i1 len=340 path=[1268:0-37 1674:38-57 1694:58-65 2443:66-89 3006:90-104 1741:105-110 1747:111-116 1753:117-125 1762:126-129 1766:130-134 1771:135-135 1772:136-147 1784:148-156 1793:157-158 1795:159-177 1814:178-182 1819:183-224 1861:225-244 1881:245-262 1899:263-279 1916:280-287 1924:288-290 1927:291-303 1940:304-309 1946:310-314 3391:315-332 2027:333-339] [-1, 1268, 1674, 1694, 2443, 3006, 1741, 1747, 1753, 1762, 1766, 1771, 1772, 1784, 1793, 1795, 1814, 1819, 1861, 1881, 1899, 1916, 1924, 1927, 1940, 1946, 3391, 2027, -2]
GTTACCTTTGGTTAGGTCATGGTTAGAGAAGATGAAGTCAGTGTTCTCGCATCCTTCGGG
TAAGCCCAGCTCTGTGCAAGGGAAGTTGAGGATCTGAAGTTTGATGTCTTCAAGTTCAGG
ATTCTCGTCGTTGAATGAGTTGATGGGTTTCTCGAAGAGTTTTGAGTTGAGAGGAGTGGT
GAGGATGGTGGACTTAGCTCCTTTGGTGGCAAAGAGCTTGGCCATGTCAAGAGTTGGTAT
CATGTGGCCATGAGCCATGTAAGGGAAGAAGAAGATATGGAGCTTAGAGGCCGCGGCTTC
ATCAGAAGTTCCCATTTCTTGTTTTCTCATCAGCCAAATC
>TRINITY_DN43911_c0_g2_i1 len=233 path=[1268:0-37 1674:38-57 1694:58-65 1702:66-101 3254:102-116 349:117-151 3998:152-175 408:176-194 427:195-201 434:202-232] [-1, 1268, 1674, 1694, 1702, 3254, 349, 3998, 408, 427, 434, -2]
GTTACCTTTGGTTAGGTCATGGTTAGAGAAGATGAAGTCAGTGTTCTCGCATCCTTCGGG
TAAGCCTAGCTCTGTACAAGGAAAGTTGAGGATCTGAAGTTTTTACTAGCAATGGAATAT
TTCAAAGAGCAGTTAGAAGAGCTTCTCGAGACAGTGAAACCAGACTGTCTCGTCGGCAAC
ATGTTCTTCCCTTGGGCGACTAAAGTCGCTGAGAAGTTTAACGTGCCGAGACT
>TRINITY_DN43911_c0_g1_i2 len=360 path=[1268:0-37 1674:38-57 1694:58-65 2443:66-89 3006:90-104 1741:105-110 1747:111-116 1753:117-125 1762:126-129 1766:130-134 1771:135-135 1772:136-147 1784:148-156 1793:157-158 1795:159-177 1814:178-182 1819:183-224 1861:225-244 1881:245-262 1899:263-279 1916:280-287 1924:288-290 1927:291-303 1940:304-309 2602:310-340 2015:341-348 2023:349-352 2027:353-359] [-1, 1268, 1674, 1694, 2443, 3006, 1741, 1747, 1753, 1762, 1766, 1771, 1772, 1784, 1793, 1795, 1814, 1819, 1861, 1881, 1899, 1916, 1924, 1927, 1940, 2602, 2015, 2023, 2027, -2]
GTTACCTTTGGTTAGGTCATGGTTAGAGAAGATGAAGTCAGTGTTCTCGCATCCTTCGGG
TAAGCCCAGCTCTGTGCAAGGGAAGTTGAGGATCTGAAGTTTGATGTCTTCAAGTTCAGG
ATTCTCGTCGTTGAATGAGTTGATGGGTTTCTCGAAGAGTTTTGAGTTGAGAGGAGTGGT
GAGGATGGTGGACTTAGCTCCTTTGGTGGCAAAGAGCTTGGCCATGTCAAGAGTTGGTAT
CATGTGGCCATGAGCCATGTAAGGGAAGAAGAAGATATGGAGCTTAGAGGCCGCGGCTTC
ATCAGAAGTTTCTACTTGGCTCTTACAAAACCCATTTCTTGTTTTCTCATCAGCCAAATC
>TRINITY_DN43911_c0_g1_i3 len=257 path=[2921:0-26 3296:27-46 1771:47-47 1772:48-59 1784:60-68 1793:69-70 2755:71-94 1819:95-136 1861:137-156 1881:157-174 1899:175-191 1916:192-199 2633:200-256] [2921, 3296, 1771, 1772, 1784, 1793, 2755, 1819, 1861, 1881, 1899, 1916, 2633, -2]
AGGATCTGAAGTTTGATGTCTTCGAGTTCAGGATTCTCGTCGTTGAATGAGTTGATGGGT
TTCTCGAAGAGCTTTGAGTTGAGAGGAGTGGTGAGGATGGTGGACTTAGCTCCTTTGGTG
GCAAAGAGCTTGGCCATGTCAAGAGTTGGTATCATGTGGCCATGAGCCATGTAAGGGAAG
AAGAAGATATGGAGCTTAGAAGCGGCGGCTACACCAGAAGTTCCCATGATTTGGCTGCTG
AGAAAACAAGAAATGGG
>TRINITY_DN43911_c0_g1_i4 len=319 path=[1268:0-37 1674:38-57 1694:58-65 2443:66-89 3006:90-104 1741:105-110 1747:111-116 1753:117-125 1762:126-129 1766:130-134 1771:135-135 1772:136-147 1784:148-156 1793:157-158 1795:159-177 1814:178-182 1819:183-224 1861:225-244 1881:245-262 1899:263-279 1916:280-287 1924:288-290 1927:291-303 3149:304-318] [-1, 1268, 1674, 1694, 2443, 3006, 1741, 1747, 1753, 1762, 1766, 1771, 1772, 1784, 1793, 1795, 1814, 1819, 1861, 1881, 1899, 1916, 1924, 1927, 3149, -2]
GTTACCTTTGGTTAGGTCATGGTTAGAGAAGATGAAGTCAGTGTTCTCGCATCCTTCGGG
TAAGCCCAGCTCTGTGCAAGGGAAGTTGAGGATCTGAAGTTTGATGTCTTCAAGTTCAGG
ATTCTCGTCGTTGAATGAGTTGATGGGTTTCTCGAAGAGTTTTGAGTTGAGAGGAGTGGT
GAGGATGGTGGACTTAGCTCCTTTGGTGGCAAAGAGCTTGGCCATGTCAAGAGTTGGTAT
CATGTGGCCATGAGCCATGTAAGGGAAGAAGAAGATATGGAGCTTAGAGGCCGCGGCTTC
ATCACTCCTCTCAACTCAA
>TRINITY_DN43911_c0_g1_i5 len=388 path=[1268:0-37 1674:38-57 1694:58-65 2443:66-89 3006:90-104 1741:105-110 1747:111-116 1753:117-125 1762:126-129 1766:130-134 1771:135-135 1772:136-147 1784:148-156 1793:157-158 1795:159-177 1814:178-182 1819:183-224 1861:225-244 1881:245-262 1899:263-279 1916:280-287 1924:288-290 2375:291-314 1951:315-324 1960:325-328 3999:329-352 1988:353-379 2015:380-387] [-1, 1268, 1674, 1694, 2443, 3006, 1741, 1747, 1753, 1762, 1766, 1771, 1772, 1784, 1793, 1795, 1814, 1819, 1861, 1881, 1899, 1916, 1924, 2375, 1951, 1960, 3999, 1988, 2015, -2]
GTTACCTTTGGTTAGGTCATGGTTAGAGAAGATGAAGTCAGTGTTCTCGCATCCTTCGGG
TAAGCCCAGCTCTGTGCAAGGGAAGTTGAGGATCTGAAGTTTGATGTCTTCAAGTTCAGG
ATTCTCGTCGTTGAATGAGTTGATGGGTTTCTCGAAGAGTTTTGAGTTGAGAGGAGTGGT
GAGGATGGTGGACTTAGCTCCTTTGGTGGCAAAGAGCTTGGCCATGTCAAGAGTTGGTAT
CATGTGGCCATGAGCCATGTAAGGGAAGAAGAAGATATGGAGCTTAGAGGCGGCGGCTTC
ATCAGAAGTTCCCATGATTTGGCTGGTGAGAAAACAAGAACTGAGAAGTTTCTACTTGCT
CTTACAAAACCCATTTCTTGTTTTCTCA
>TRINITY_DN43951_c0_g1_i1 len=266 path=[1074:0-117 1169:118-118 2619:119-136 1040:137-138 1042:139-170 1074:171-265] [-1, 1074, 1169, 2619, 1040, 1042, 1074, -2]
AAATGAGTGCTTAGATTTTATCCATTCAAAGCAGCTTCATCGCCGAGATCCTTATCCTTG
GAGTTCGAAGACCCTGCCTTTGGGGACTGGTGTTATCAAGGTCACAGGTGGTGGGGCTTC
ATTTTGTTAAGTTTGAGACTCACAAGATAAATGAGTGCTTAGATTTTATCCATTCAAAGC
AGCTTCATCGCCGAGATCCTTATCCTTGGAGTTCGAAGACCCTGCCTTTGGGGACTGGTG
TTATCAAGGTCACAGGTGGTGGGGCT
>TRINITY_DN43951_c0_g2_i1 len=389 path=[707:0-63 748:64-130 815:131-138 2831:139-162 847:163-163 848:164-171 856:172-256 941:257-258 943:259-276 961:277-277 1810:278-289 1822:290-301 1834:302-308 1841:309-310 1843:311-388] [-1, 707, 748, 815, 2831, 847, 848, 856, 941, 943, 961, 1810, 1822, 1834, 1841, 1843, -2]
TTTCGCAAGAGAGGTAAGTGAGATACGGAGGAGGAGAGAGTCCCCGAGAGGTTGAGGCCG
GATAAGTCGAGGGAGATCACGTGACGGAGAGAGGCGTCGCACGTGACTCCTGTCCATAGG
CAGAAGCTTGTGGAGAGGTTCCATGAGGCGAGAGGCGAGTGTTGGTCGTTTTTGCTGCTG
GTGAGGGAGGATTTGAGTGAGAGAAGAGCACGGAGCTCGGAGATTTGATGAACGGCGGCG
AAGGAGAGGGAAATGTGGAGGAGAAGGAGGAGGATGAGAAGAAGTTTCATGGCTCTGTTT
GTTTCTCTTTCTGTGTTAGGTTAGGGTATGGTTTAAAAAAGGGTGAGATAGTGTGGTGAG
GGTAAGTCAGGATCCTGATTTACCCATGA
>TRINITY_DN43951_c0_g2_i2 len=325 path=[707:0-63 748:64-130 815:131-138 2831:139-162 847:163-163 848:164-171 856:172-256 941:257-258 943:259-276 961:277-277 1810:278-289 1822:290-301 1834:302-308 1841:309-310 2097:311-324] [-1, 707, 748, 815, 2831, 847, 848, 856, 941, 943, 961, 1810, 1822, 1834, 1841, 2097, -2]
TTTCGCAAGAGAGGTAAGTGAGATACGGAGGAGGAGAGAGTCCCCGAGAGGTTGAGGCCG
GATAAGTCGAGGGAGATCACGTGACGGAGAGAGGCGTCGCACGTGACTCCTGTCCATAGG
CAGAAGCTTGTGGAGAGGTTCCATGAGGCGAGAGGCGAGTGTTGGTCGTTTTTGCTGCTG
GTGAGGGAGGATTTGAGTGAGAGAAGAGCACGGAGCTCGGAGATTTGATGAACGGCGGCG
AAGGAGAGGGAAATGTGGAGGAGAAGGAGGAGGATGAGAAGAAGTTTCATGGCTCTGTTT
GTTTCTCTTTCACATTTCCCTCTCC
>TRINITY_DN43951_c0_g2_i3 len=201 path=[2707:0-38 815:39-46 2831:47-70 847:71-71 848:72-79 856:80-164 941:165-166 943:167-184 2580:185-200] [-1, 2707, 815, 2831, 847, 848, 856, 941, 943, 2580, -2]
TCTCCGTCACGTGACCCCTGTCCATAGGCAGAAGCTTGTGGAGAGGTTCCATGAGGCGAG
AGGCGAGTGTTGGTCGTTTTTGCTGCTGGTGAGGGAGGATTTGAGTGAGAGAAGAGCACG
GAGCTCGGAGATTTGATGAACGGCGGCGAAGGAGAGGGAAATGTGGAGGAGAAGGAGGAG
GATGAAACTTCTTCTCATCCT
>TRINITY_DN43951_c0_g3_i1 len=231 path=[961:0-23 962:24-31 970:32-79 1018:80-101 1040:102-103 1042:104-135 1074:136-230] [-1, 961, 962, 970, 1018, 1040, 1042, 1074, -2]
GTGGAGGAGAAGGAGGAGGATGAGGAGAAGTTGGGTTTAACCAATGGGAAGTTGAGAAGC
TATCCTGTTCTTGGTGGGAGGCTTCATTTTGTTAAGTTTGAGACTCACAAGATAAATGAG
TGCTTAGATTTTATCCATTCAAAGCAGCTTCATCGCCGAGATCCTTATCCTTGGAGTTCG
AAGACCCTGCCTTTGGGGACTGGTGTTATCAAGGTCACAGGTGGTGGGGCT
>TRINITY_DN43951_c0_g4_i1 len=224 path=[2499:0-84 25:85-101 42:102-104 45:105-148 89:149-150 91:151-181 121:182-201 141:202-223] [-1, 2499, 25, 42, 45, 89, 91, 121, 141, -2]
CTATTTGTTCAATGCAGATTTTCTGATCTCCTAACTGTGTGGAGTTAGCAAAGTAAACAA
ATACCTTGATTATGCTAACACCAGACCCAACGTTAACAAGAAGATAGGGATACAAATCAT
TGGGTTCTATCTGTACAAATTCTTTCTCACCCTCCATGTGCGTGTATGCTTCATGTCGAA
TAGCCTTGAGCAGAAAATTTGCGCCAGAAACAAGGCAATGCATT
>TRINITY_DN43951_c0_g4_i2 len=229 path=[2499:0-84 25:85-101 42:102-104 45:105-148 89:149-150 1418:151-205 1473:206-207 1475:208-228] [-1, 2499, 25, 42, 45, 89, 1418, 1473, 1475, -2]
CTATTTGTTCAATGCAGATTTTCTGATCTCCTAACTGTGTGGAGTTAGCAAAGTAAACAA
ATACCTTGATTATGCTAACACCAGACCCAACGTTAACAAGAAGATAGGGATACAAATCAT
TGGGTTCTATCTGTACAAATTCTTTCTCACCGTCCATGTGCGTGTAGGCTTCATGCCGAA
TAGCCTTGAGCAAAAAATTAGCTCCAGAAACAAGACAATGCATTTCATC
>TRINITY_DN43951_c0_g4_i3 len=202 path=[1074:0-117 1169:118-118 1170:119-131 1183:132-143 1195:144-155 1207:156-185 1237:186-189 1241:190-191 1243:192-201] [-1, 1074, 1169, 1170, 1183, 1195, 1207, 1237, 1241, 1243, -2]
AAATGAGTGCTTAGATTTTATCCATTCAAAGCAGCTTCATCGCCGAGATCCTTATCCTTG
GAGTTCGAAGACCCTGCCTTTGGGGACTGGTGTTATCAAGGTCACAGGTGGTGGGGCTTA
TAAATTTGCAGATTTGTTCAAGGAACGGCTTGGCGTTAGTATTGAGAAAGAAGATGAAAT
GCATTGCCTTGTTTCTGGCGCA
>TRINITY_DN43951_c0_g4_i4 len=209 path=[2:0-45 25:46-62 42:63-65 45:66-109 2599:110-129 1169:130-130 1170:131-143 1624:144-167 1207:168-197 1505:198-208] [-1, 2, 25, 42, 45, 2599, 1169, 1170, 1624, 1207, 1505, -2]
GCGTGTATGCTTCATGTCGAATAACCTTGATTATGCTAACACCAGACCCAACGTTAACAA
GAAGATAGGGATACAAATCATTGGGTTCTATCTGTACAAATTCTTTCTCAAGGTCACAGG
TGGTGGGGCTTATAAATTTGCAGACTTGTTCAAGGAACGGCTTGGCGTTAGTATTGAGAA
AGAAGATGAAATGCATTGTCTTGTTTCTG
>TRINITY_DN43951_c0_g4_i5 len=236 path=[2:0-45 25:46-62 42:63-65 45:66-109 89:110-111 91:112-142 121:143-162 2209:163-177 1195:178-189 1207:190-219 1237:220-223 1241:224-225 1243:226-235] [-1, 2, 25, 42, 45, 89, 91, 121, 2209, 1195, 1207, 1237, 1241, 1243, -2]
GCGTGTATGCTTCATGTCGAATAACCTTGATTATGCTAACACCAGACCCAACGTTAACAA
GAAGATAGGGATACAAATCATTGGGTTCTATCTGTACAAATTCTTTCTCACCCTCCATGT
GCGTGTATGCTTCATGTCGAATAGCCTTGAGCAGAAAATTTGCAGATTTGTTCAAGGAAC
GGCTTGGCGTTAGTATTGAGAAAGAAGATGAAATGCATTGCCTTGTTTCTGGCGCA
>TRINITY_DN43951_c0_g4_i6 len=249 path=[2499:0-84 25:85-101 42:102-104 45:105-148 89:149-150 91:151-181 2:182-204 25:205-221 2804:222-248] [-1, 2499, 25, 42, 45, 89, 91, 2, 25, 2804, -2]
CTATTTGTTCAATGCAGATTTTCTGATCTCCTAACTGTGTGGAGTTAGCAAAGTAAACAA
ATACCTTGATTATGCTAACACCAGACCCAACGTTAACAAGAAGATAGGGATACAAATCAT
TGGGTTCTATCTGTACAAATTCTTTCTCACCCTCCATGTGCGTGTATGCTTCATGTCGAA
TAACCTTGATTATGCTAACACCAGACCCAACGTTAACAAGAATTTGTACAGATAGAACCA
AATGATTTG
>TRINITY_DN43933_c0_g1_i1 len=208 path=[1121:0-77 826:78-78 827:79-139 888:140-147 896:148-149 898:150-157 906:158-170 919:171-176 925:177-183 4053:184-207] [-1, 1121, 826, 827, 888, 896, 898, 906, 919, 925, 4053, -2]
TTCAACAGGAACAGCTCAGGAGAACAATGCAAACGCCACTGTAAGTGAGGTTGAGGAGGT
TCAGAAGGAACCTGTCTTGGAGAAAACAACCACAGAAGTGAAAGATGGTGACAGTGAACC
ATCCAGAGGTGAAGCAACAGTTAATGGGAATTCAACAGAAGCAGTTCTTGAAGCTTCAGG
GTTTCTGCAGAATGAAACAAGAATCATG
>TRINITY_DN43933_c0_g2_i1 len=486 path=[773:0-36 3621:37-53 3638:54-86 3169:87-103 3186:104-121 3204:122-136 826:137-137 1176:138-150 1189:151-161 1200:162-256 1295:257-262 925:263-269 1307:270-293 1331:294-301 1339:302-328 1366:329-356 1394:357-409 1447:410-470 1508:471-485] [773, 3621, 3638, 3169, 3186, 3204, 826, 1176, 1189, 1200, 1295, 925, 1307, 1331, 1339, 1366, 1394, 1447, 1508, -2]
TTCTCAGTGTTCAGTATCCGAGACTCATGAGACACTGAGAAGTTGAATGAAAGTTATGGA
AATTCAACAGGACCAGCTCAGGAGAACAGATTTAATACCACTATAAGTGAGGTTGAGGTT
CAGAAGGAACCTGTCTTGAAGTTAGGAGAAGAAGCTGTGGAGAAAACAATCACTCAAGTG
AAAGAAGGTGAGAGTGAATCATCCACTGAATCAAGAGTTGAAACAGTGAATGGTAATTCG
ACAGAAGCAGTTCTTGAAGCTTCAGGGTTTTTGCAGAATGAAACAAGAACCATGCAAGAA
CGGAGTCAAGAACATGACAAAACAGAAGATGGTGCACCACCTTCAGGATCCTCTGATCTA
CAGAATGCCATCGAACTTGAGCAAACCCGTAATGAAACTGATGCCAACATCACTGTTTCT
GCAAACATTACCAACACATATTCCATTCAAGATGAGTTCAAGAACTCAACTTTAAAGTCT
TCTCTA
>TRINITY_DN43933_c0_g2_i2 len=451 path=[2617:0-49 5091:50-68 3186:69-86 3204:87-101 826:102-102 1176:103-115 1189:116-126 1200:127-221 1295:222-227 925:228-234 1307:235-258 1331:259-266 1339:267-293 1366:294-321 1394:322-374 1447:375-435 1508:436-450] [-1, 2617, 5091, 3186, 3204, 826, 1176, 1189, 1200, 1295, 925, 1307, 1331, 1339, 1366, 1394, 1447, 1508, -2]
CCATAACTTTCTTTCAGTTTATCAGTGTTCAGAATCCGAGACTCATGAGAACAGATTTAA
TACCACTATAAGTGAGGTTGAGGTTCAGAAGGAACCTGTCTTGAAGTTAGGAGAAGAAGC
TGTGGAGAAAACAATCACTCAAGTGAAAGAAGGTGAGAGTGAATCATCCACTGAATCAAG
AGTTGAAACAGTGAATGGTAATTCGACAGAAGCAGTTCTTGAAGCTTCAGGGTTTTTGCA
GAATGAAACAAGAACCATGCAAGAACGGAGTCAAGAACATGACAAAACAGAAGATGGTGC
ACCACCTTCAGGATCCTCTGATCTACAGAATGCCATCGAACTTGAGCAAACCCGTAATGA
AACTGATGCCAACATCACTGTTTCTGCAAACATTACCAACACATATTCCATTCAAGATGA
GTTCAAGAACTCAACTTTAAAGTCTTCTCTA
>TRINITY_DN43933_c0_g2_i3 len=461 path=[3139:0-52 3169:53-69 3186:70-87 3204:88-102 826:103-103 1176:104-116 1189:117-127 1200:128-222 1295:223-228 925:229-235 1307:236-259 1331:260-267 1339:268-294 1366:295-322 1394:323-375 1447:376-436 5399:437-453 320:454-460] [-1, 3139, 3169, 3186, 3204, 826, 1176, 1189, 1200, 1295, 925, 1307, 1331, 1339, 1366, 1394, 1447, 5399, 320, -2]
CTGATAAACTGAAAGAAAGTTATGGAAATGCAACAGGACCAGCTCAGGAGAACAGATTTA
ATACCACTATAAGTGAGGTTGAGGTTCAGAAGGAACCTGTCTTGAAGTTAGGAGAAGAAG
CTGTGGAGAAAACAATCACTCAAGTGAAAGAAGGTGAGAGTGAATCATCCACTGAATCAA
GAGTTGAAACAGTGAATGGTAATTCGACAGAAGCAGTTCTTGAAGCTTCAGGGTTTTTGC
AGAATGAAACAAGAACCATGCAAGAACGGAGTCAAGAACATGACAAAACAGAAGATGGTG
CACCACCTTCAGGATCCTCTGATCTACAGAATGCCATCGAACTTGAGCAAACCCGTAATG
AAACTGATGCCAACATCACTGTTTCTGCAAACATTACCAACACATATTCCATTCAAGATG
AGTTCAAGAACTCAACTAGAGAAGACTTTAAAGTTGAGTTC
>TRINITY_DN43933_c0_g2_i4 len=282 path=[128:0-42 148:43-54 160:55-57 163:58-59 165:60-60 166:61-71 177:72-82 188:83-92 198:93-130 236:131-131 4255:132-152 1394:153-205 1447:206-266 1508:267-281] [-1, 128, 148, 160, 163, 165, 166, 177, 188, 198, 236, 4255, 1394, 1447, 1508, -2]
TCCGGCAGAGTTTGTGGATCAGTGAGAGCTTCTCTCTCTTCTTGCAACATTGTGCTTTCA
GGAGTATCATCTGCTTCCTCCGTTTGCTCTGTGGCAAAATGGTCTGAGCTTTCTTTCTCT
TCTGTTTCATCACCACCTTCAGGATCCTCTGATCTACAGAATGCCATCGAACTTGAGCAA
ACCCGTAATGAAACTGATGCCAACATCACTGTTTCTGCAAACATTACCAACACATATTCC
ATTCAAGATGAGTTCAAGAACTCAACTTTAAAGTCTTCTCTA
>TRINITY_DN43933_c0_g2_i5 len=268 path=[128:0-42 148:43-54 160:55-57 163:58-59 165:60-60 166:61-71 177:72-82 188:83-92 198:93-130 236:131-131 237:132-153 259:154-209 3894:210-257 3942:258-265 3950:266-267] [-1, 128, 148, 160, 163, 165, 166, 177, 188, 198, 236, 237, 259, 3894, 3942, 3950, -2]
TCCGGCAGAGTTTGTGGATCAGTGAGAGCTTCTCTCTCTTCTTGCAACATTGTGCTTTCA
GGAGTATCATCTGCTTCCTCCGTTTGCTCTGTGGCAAAATGGTCTGAGCTTTCTTTCTCT
TCTGTTTCATCATCACCTTCAGACCTTGAACTCTCCTTCATCACCTCAGTTGTGTTCGAC
CCAGAGATGTTTTCAACTAGAGAAGACTTTGAAGTTGAGTTCCTGAACTCATCTTGGATA
GAATCTTTGTTGGTAATGTTTTCAGAAA
>TRINITY_DN43933_c0_g2_i6 len=307 path=[4459:0-77 1295:78-83 925:84-90 3765:91-114 1331:115-122 3999:123-149 1366:150-177 1394:178-230 1447:231-291 1508:292-306] [-1, 4459, 1295, 925, 3765, 1331, 3999, 1366, 1394, 1447, 1508, -2]
ATCTACAGAATGTCGTCGAACTTGCATGGTTCTAGTTTCATTACGGGTCTGCTCAAATTC
GACAGAAGCAGTTCTTGAAGCTTCAGGGTTTGTGCAGAATGAAACAAGAACCATGCAAGA
ACGTAGCCAAGAACATGACAAAACAGAAGATGGTGCACCACCTTCAGGATCCTCTGATCT
ACAGAATGCCATCGAACTTGAGCAAACCCGTAATGAAACTGATGCCAACATCACTGTTTC
TGCAAACATTACCAACACATATTCCATTCAAGATGAGTTCAAGAACTCAACTTTAAAGTC
TTCTCTA
>TRINITY_DN43933_c0_g3_i1 len=285 path=[2617:0-49 2644:50-284] [-1, 2617, 2644, -2]
CCATAACTTTCTTTCAGTTTATCAGTGTTCAGAATCCGAGACTCATGAGACACTGCGCTG
GAAGCATCATCAGCTTTGTAATGCTCCTCGCGTGCCTCATGAACAGTCATATCAGTCTCT
GTTTCTTTCTCACCATTCTCCTTCTCTTCTTGAAGCAATTGATCATCCTTACTTCGATCT
TGTTCATCAATATCATCTTCTTCTTCTTCTTCATGTTTGTTATCTTCCACATCCTCTTCA
ACTACTTCCTCTCCTAGCTTGTTCTTATCTTCTCTCCGTACCGTC
>TRINITY_DN43902_c0_g1_i1 len=246 path=[17:0-44 39:45-46 41:47-51 46:52-95 90:96-108 2788:109-127 1078:128-133 1084:134-169 1120:170-233 1184:234-245] [-1, 17, 39, 41, 46, 90, 2788, 1078, 1084, 1120, 1184, -2]
ATGTTTAATATTTGTTTCCAAAATAAGCTTTAAACATTAACACAGTACCAATGCACTATA
CAAGGATGCTAGTTATACAAGGATGCTAGTAATACAAGGGAAAGAAAGAATCACAGGACC
TGCTGCTGGAGTCATGACAGTACGAGTAGCAGTAACTCAGAAACTCAGAGAGAAAATTCC
TGCAATTGCAGCTGTTCAACTTATATAAACACGACCTCCTTTCTTGTACCTGTCGATCTT
TCTTTC
>TRINITY_DN43929_c0_g1_i1 len=226 path=[2587:0-34 2791:35-79 1164:80-80 2836:81-86 2842:87-87 3735:88-225] [-1, 2587, 2791, 1164, 2836, 2842, 3735, -2]
CTGTTCGATAGCTCTATCGAATATGGCATCAAGCTCGTGAGCAGACACACGCATCTTCTT
CACAAGCCCTTGAAGATCGAACCTCGCTGACAACACAGCCAATCTTACTCCTTACGCAAT
TCTCATCCTCACTGCTATATTTACGGTTCTCTGGTTCCTCTTCAAACGCTCGCCGCAACC
GCCTCTACCACCTGGACCCTGAGGGCTACGTATCGTCGGAAACCTC
>TRINITY_DN43929_c0_g2_i1 len=208 path=[228:0-45 251:46-46 2052:47-59 1479:60-67 1487:68-96 1516:97-102 1522:103-150 1570:151-154 1574:155-181 3015:182-197 1735:198-198 1736:199-207] [-1, 228, 251, 2052, 1479, 1487, 1516, 1522, 1570, 1574, 3015, 1735, 1736, -2]
TTAGCCGCAAGACTTTGGATTCTTTCTACGAGCTTCGACGCAAAGAAGTCCGTGAAAGAA
CGAGATTTTTATACCAGCAAAGTCAAGAAAAATCGGCGGTGAATGTCGGAGACCAACTGT
TCTTGACGATGATGAATCTAACGATGAATATGTTGTGGGGAGGATCGGTGAAAGCGGAGA
ATTCTCAGAAAACTTTGCGTTATCAAGC
>TRINITY_DN43929_c0_g2_i2 len=229 path=[228:0-45 251:46-46 2052:47-59 1479:60-67 1487:68-96 1516:97-102 1522:103-150 1570:151-154 1574:155-181 4391:182-200 1185:201-213 1198:214-218 1203:219-228] [-1, 228, 251, 2052, 1479, 1487, 1516, 1522, 1570, 1574, 4391, 1185, 1198, 1203, -2]
TTAGCCGCAAGACTTTGGATTCTTTCTACGAGCTTCGACGCAAAGAAGTCCGTGAAAGAA
CGAGATTTTTATACCAGCAAAGTCAAGAAAAATCGGCGGTGAATGTCGGAGACCAACTGT
TCTTGACGATGATGAATCTAACGATGAATATGTTGTGGGGAGGATCGGTGAAAGCGGAGA
ATCTAGCTAGCCAAGGAAAAAAATCCGAAACATTAGGCTCACCCAAAAG
>TRINITY_DN43929_c0_g2_i3 len=252 path=[228:0-45 251:46-46 2052:47-59 1479:60-67 1487:68-96 1516:97-102 1522:103-150 1570:151-154 1574:155-181 1601:182-233 1653:234-234 1654:235-249 1669:250-250 1670:251-251] [-1, 228, 251, 2052, 1479, 1487, 1516, 1522, 1570, 1574, 1601, 1653, 1654, 1669, 1670, -2]
TTAGCCGCAAGACTTTGGATTCTTTCTACGAGCTTCGACGCAAAGAAGTCCGTGAAAGAA
CGAGATTTTTATACCAGCAAAGTCAAGAAAAATCGGCGGTGAATGTCGGAGACCAACTGT
TCTTGACGATGATGAATCTAACGATGAATATGTTGTGGGGAGGATCGGTGAAAGCGGAGA
ATATGGAGAGCGTTGGAGCAGACTTCAAAGGAGTCATTTCTGAGATGATTAGGCTTTTGG
GTGAGCCTAATG
>TRINITY_DN43929_c0_g2_i4 len=289 path=[228:0-45 251:46-46 2052:47-59 1479:60-67 1487:68-96 1516:97-102 1522:103-150 1570:151-154 1574:155-181 1601:182-233 1653:234-234 4146:235-249 3:250-265 19:266-266 20:267-288] [-1, 228, 251, 2052, 1479, 1487, 1516, 1522, 1570, 1574, 1601, 1653, 4146, 3, 19, 20, -2]
TTAGCCGCAAGACTTTGGATTCTTTCTACGAGCTTCGACGCAAAGAAGTCCGTGAAAGAA
CGAGATTTTTATACCAGCAAAGTCAAGAAAAATCGGCGGTGAATGTCGGAGACCAACTGT
TCTTGACGATGATGAATCTAACGATGAATATGTTGTGGGGAGGATCGGTGAAAGCGGAGA
ATATGGAGAGCGTTGGAGCAGACTTCAAAGGAGTCATTTCTGAGATGATTAGGCTCACCC
AAAAGCCTAATCATCTCAGAAATGACTCCTTTGAAGTCTGCTCCAACGC
>TRINITY_DN43929_c0_g3_i1 len=214 path=[3723:0-34 2842:35-35 2843:36-76 1213:77-80 1216:81-192 1328:193-213] [-1, 3723, 2842, 2843, 1213, 1216, 1328, -2]
TGTGTGCTCACGAGCCCTTGAAGATCGAACCTCGCTAGCCACGGGAAGAAATCAGAAACA
TTAGGCTCACCCAAAAGCCTAGTAATCTCAGAAATAACTCCTTTAAACTCTGTTCCAACA
CTCTCCATATCCTCTGCTCTTACCGACCCTCCCCATAACATATTCATCGTAAGATTCATC
ATCGTCAAGAACAACTGGTCTCCGACGTTCACCG
>TRINITY_DN43929_c0_g4_i1 len=228 path=[586:0-25 589:26-27 591:28-32 596:33-33 597:34-35 599:36-47 611:48-52 616:53-53 4590:54-69 1099:70-80 1110:81-87 1117:88-88 1118:89-109 1139:110-119 1149:120-121 1151:122-134 1164:135-135 1165:136-140 1170:141-144 1174:145-155 1185:156-168 1198:169-173 1203:174-183 1213:184-187 2:188-188 3:189-204 19:205-205 20:206-227] [-1, 586, 589, 591, 596, 597, 599, 611, 616, 4590, 1099, 1110, 1117, 1118, 1139, 1149, 1151, 1164, 1165, 1170, 1174, 1185, 1198, 1203, 1213, 2, 3, 19, 20, -2]
GCAGATGCAAAAGCTAGGACGTAAAGATGATGATAAATGCAAAGACTTTTTGCATCTGCT
CGATGGCTCCATCGAATATGGCATCGAGCTCGTGAGCACACACACGCATCTGCTTCACAA
GCCCTTGAAGATCGAATCTAGCTAGCCAAGGAAAAAAATCCGAAACATTAGGCTCACCCA
AAAGCCTAATCATCTCAGAAATGACTCCTTTGAAGTCTGCTCCAACGC
>TRINITY_DN43929_c0_g4_i2 len=206 path=[586:0-25 589:26-27 591:28-32 596:33-33 597:34-35 599:36-47 611:48-52 616:53-53 4590:54-69 1099:70-80 1110:81-87 1117:88-88 1118:89-109 1139:110-119 1149:120-121 1151:122-134 1164:135-135 1165:136-140 3696:141-159 599:160-171 611:172-176 616:177-177 617:178-186 626:187-190 630:191-192 632:193-193 633:194-199 639:200-201 641:202-205] [-1, 586, 589, 591, 596, 597, 599, 611, 616, 4590, 1099, 1110, 1117, 1118, 1139, 1149, 1151, 1164, 1165, 3696, 599, 611, 616, 617, 626, 630, 632, 633, 639, 641, -2]
GCAGATGCAAAAGCTAGGACGTAAAGATGATGATAAATGCAAAGACTTTTTGCATCTGCT
CGATGGCTCCATCGAATATGGCATCGAGCTCGTGAGCACACACACGCATCTGCTTCACAA
GCCCTTGAAGATCGAATCTAGGACGTAAAGATGATGATAAATGCAAAGACTTTTTGCAAC
ATTTGATGAAGTTAAAGGACCAAGAA
>TRINITY_DN43959_c0_g1_i1 len=255 path=[1746:0-44 1768:45-73 301:74-113 341:114-123 2516:124-142 1446:143-143 1447:144-254] [-1, 1746, 1768, 301, 341, 2516, 1446, 1447, -2]
CCATATCATCTGGAACGGGCTCATCAACCTCAGTGGTTGTTTCATCTGCATTGGTTTCTC
CAGGAGGTCTATTCAAATTACCATCCGACATGACTGTGTCATTTGACATTACCATGTTTT
CAACCGTCTCACGAAAGCTATAAATGCCTTGAAAACTGGAGCCAGCTCCGGTGAAGCAAC
CAATGTGCTACAAATGCTTCTTAAAATAGTGAGGAACATCATTGAGCAACCAAATGAAAT
GAAATTCAAAAGGCT
>TRINITY_DN43959_c0_g1_i2 len=255 path=[250:0-73 301:74-113 341:114-123 2516:124-142 1446:143-143 1447:144-254] [-1, 250, 301, 341, 2516, 1446, 1447, -2]
CCATATCATCTGGATCTGGCTCATTTATCCTAATGATTGTTTCATCTGCAATGGTTTCTC
CAGGAGGTCTATTCAAATTACCATCCGACATGACTGTGTCATTTGACATTACCATGTTTT
CAACCGTCTCACGAAAGCTATAAATGCCTTGAAAACTGGAGCCAGCTCCGGTGAAGCAAC
CAATGTGCTACAAATGCTTCTTAAAATAGTGAGGAACATCATTGAGCAACCAAATGAAAT
GAAATTCAAAAGGCT
>TRINITY_DN43960_c0_g1_i1 len=709 path=[1:0-23 1:24-24 1:25-25 1:26-26 1:27-27 1:28-28 1:29-29 1:30-30 1:31-31 1:32-32 1:33-33 1:34-34 1:35-35 1:36-36 1:37-37 1:38-38 1:39-39 1:40-40 1:41-41 1:42-42 1:43-43 1:44-44 1:45-45 1:46-46 1:47-47 1:48-48 1:49-49 1:50-50 1:51-51 2:52-481 1747:482-512 463:513-524 475:525-554 1841:555-581 532:582-645 596:646-678 629:679-698 649:699-708] [-1, 1, 1, 1, 1, 1, 1, 1, 1, 1, 1, 1, 1, 1, 1, 1, 1, 1, 1, 1, 1, 1, 1, 1, 1, 1, 1, 1, 1, 1, 2, 1747, 463, 475, 1841, 532, 596, 629, 649, -2]
TTTTTTTTTTTTTTTTTTTTTTTTTTTTTTTTTTTTTTTTTTTTTTTTTTTTGAACAAAA
CAAAAGCATTAATTAATACTATCCGAGATGTTTTCCGTTTTATTTCACCAAGTCTTATGT
CAAAAGGGTGAAATTAAACTCAACAAAAGTCATAAGTTAACCGACCCGGTTTACTGATAC
CGGAGATTCCACAAAAGACAAACTACAAAAGCATAAAAAAAGGATAATAGAAGGTTTGTT
CAGAAACCGACGAACGATCAGATCCGACGACGACGACGACAGTTAGACCACCTCTTTGTT
TTCTTCCTTGTCATCCTTGTCCACCGGAGAAACAAAGATCCAGGTGAAACCGAACGGGTC
AGTCACCTTTCCCTTCACCCAACCCTCAGCTTCCCCCTCCGAGACCTCCTCCACTTTCAC
AGCTCCGGCGGCTACAGCTTTCGCAACGGCAGCTTCCACGTCATCAGTTTCGAGGAGTGC
AGACACAGTCCCCGTCTTCACATTAGAGCCAGAGTGAACAGAGACGTCGGAGACAACGAC
GGTAGCACCAGCGAGCTTGATCTCAGCGGAGACAACGTGAGGGAGCTCTTGGTCAGCCTT
GCGCTTAGGGTAGAGAGAGTGTTCAGTCTCCGTCGCACCAAACACATCCTTGTAGAAAGC
GACAGCTTCACCGACCTTCTGAGCCTCCACGATCAGCTGCGGCTTGTAG
>TRINITY_DN43960_c0_g2_i1 len=209 path=[1936:0-63 596:64-96 629:97-116 1373:117-168 1425:169-177 1434:178-185 1442:186-208] [-1, 1936, 596, 629, 1373, 1425, 1434, 1442, -2]
GAGCTCTTGGTCAGCCTTACGCTTAGGGTAAAGAGAGTGTCCAGTCTCCGTCGCACCAAA
CACATCCTTGTAGAAAGCGACAGCTTCACCGACCTTCTGAGCCTCCACGATCAGCTGGGG
CTTGTAGGCAGTGAAGGTAACAGACTTCTCCACCACTGTAGCACCATTCGCAGCAGCAAC
ATCTTCCTGAGCCATCGTTGTGAGAAAAG
>TRINITY_DN43960_c0_g2_i2 len=214 path=[1936:0-63 596:64-96 629:97-116 1373:117-168 2217:169-213] [-1, 1936, 596, 629, 1373, 2217, -2]
GAGCTCTTGGTCAGCCTTACGCTTAGGGTAAAGAGAGTGTCCAGTCTCCGTCGCACCAAA
CACATCCTTGTAGAAAGCGACAGCTTCACCGACCTTCTGAGCCTCCACGATCAGCTGGGG
CTTGTAGGCAGTGAAGGTAACAGACTTCTCCACCACTGTAGCACCATTCACAGCACTTCT
TCTCTAACGAACAAATCTTTCTTCATATCTTTCT
>TRINITY_DN43960_c0_g2_i3 len=242 path=[1936:0-63 596:64-96 629:97-116 1373:117-168 1425:169-177 1434:178-185 1825:186-201 1617:202-241] [-1, 1936, 596, 629, 1373, 1425, 1434, 1825, 1617, -2]
GAGCTCTTGGTCAGCCTTACGCTTAGGGTAAAGAGAGTGTCCAGTCTCCGTCGCACCAAA
CACATCCTTGTAGAAAGCGACAGCTTCACCGACCTTCTGAGCCTCCACGATCAGCTGGGG
CTTGTAGGCAGTGAAGGTAACAGACTTCTCCACCACTGTAGCACCATTCGCAGCAGCAAC
ATCTTCTCTCTTTTTTTCTCTAACGAACAAAACAAACCTTTTCTCACAACGATGGCTCAG
GA
>TRINITY_DN43960_c1_g1_i1 len=213 path=[684:0-77 2:78-95 20:96-99 24:100-106 1325:107-124 557:125-137 570:138-142 575:143-149 582:150-150 583:151-192 1477:193-211 776:212-212] [-1, 684, 2, 20, 24, 1325, 557, 570, 575, 582, 583, 1477, 776, -2]
AACGTAACGGACTTCTCCACCGCCGTGGTAGCACCGTTAGCAGCAGCAGCAGCAGCAGCG
ACGTCTTCCTGAGCCATTGTTTTAGAGAGAGAGAGAGATTCGTTGGTCAGCCTTACGCTT
GGGGTAGAGAGAGCGTCCAGTCTCCACGGCGCCAAACACAGCCTTGTAGAACGCAACAGC
GTCACCGACCTTCAGCTACTAACCAACGAATCT
>TRINITY_DN43960_c1_g1_i2 len=225 path=[684:0-77 2:78-95 20:96-99 24:100-106 1325:107-124 557:125-137 570:138-142 575:143-149 582:150-150 583:151-192 625:193-215 648:216-224] [-1, 684, 2, 20, 24, 1325, 557, 570, 575, 582, 583, 625, 648, -2]
AACGTAACGGACTTCTCCACCGCCGTGGTAGCACCGTTAGCAGCAGCAGCAGCAGCAGCG
ACGTCTTCCTGAGCCATTGTTTTAGAGAGAGAGAGAGATTCGTTGGTCAGCCTTACGCTT
GGGGTAGAGAGAGCGTCCAGTCTCCACGGCGCCAAACACAGCCTTGTAGAACGCAACAGC
GTCACCGACCTTCTGTGCTTCCACAATCAGCTGAGGCTTGTACGC
>TRINITY_DN43960_c1_g2_i1 len=253 path=[410:0-125 513:126-147 535:148-166 554:167-169 557:170-182 570:183-187 957:188-209 157:210-211 159:212-224 1067:225-252] [-1, 410, 513, 535, 554, 557, 570, 957, 157, 159, 1067, -2]
CGCAACGGCAGCTTCCACGTCATCGGTTTCGAGGATCGCAGGCATAGTCCCCGTCTTCGC
ATCAGGGCCAGAGTTAACGGATACGTCAGAAACGACTACGGTTGTTCCGGCGAGCTCGAG
CTCGGAAGAGACGAGGTGAGGGAGCTCTTGGTCAGCCTTACGCTTGGGGTAGAGAGAGCG
TCCAGTCTTCACGGCGTACAAGCCTCAGCTGATTGTGGAAGCACACAAGGTCGGTGACGC
TGTTGCTTTCTAC
>TRINITY_DN43955_c1_g1_i1 len=664 path=[719:0-178 875:179-208 905:209-242 939:243-251 4173:252-275 972:276-302 4174:303-326 1023:327-335 1032:336-359 1056:360-521 1218:522-555 1252:556-622 1319:623-663] [-1, 719, 875, 905, 939, 4173, 972, 4174, 1023, 1032, 1056, 1218, 1252, 1319, -2]
GAGACCTGAGTACACGAAGATGCTCGTTCATTTGCTTCCTACGGTTCCTCTCGACCGCGA
TATGAGTCATTCTTTGGCTTTCCACTTCTTCGCTGGTTTTGCTTGTTCTAGCTCTCTTCC
TCTTGCTCTTTACCTCCTTTGTGGTAACATTTTTGTTATCTCTATCTTCTTCTTCTTCTC
CTCCAATAAAACGGAGCTGCACGGAGTTGTTATCGTTTTCATCTTCTTGGTTTTCCTTTT
CTTCAAGAAACATGTTCCCTATGTTACCTTCACACTCACCTCCTTCTTGAGACATGAGAT
GATTAGTTTGGTTATGATCCTCTATCTTATCGTTCAGGACTGGGAACTTTAAGAAATAAA
CCGGGTCCATCCCCGGCTCGGTTTCTTGATCGTCTTCATTTCTGGTCTGGCTCAACGCCA
GTTTCGGACCGAAGTCCGCAAACTGCATCACGTCTGCAAAGCTCATTTTATCAAAAGTTG
GCGTTGCTCCGAATCGAGAAGGAGACAGTTGATGCTGTTCCGTCATCGATTGATTTTCTT
GCTGAAGGTTTCTGTTGAACATGTAGTCTATCATACCAGCGCTGGTATCATCCTTACCGC
CTGAGGATTCACCTAAGAAATTGGGTTCCGAGTAATCTTTATCCATTGCCATTCGCACTT
GATT
>TRINITY_DN43955_c1_g1_i2 len=374 path=[719:0-178 875:179-208 905:209-242 939:243-251 4173:252-275 972:276-302 4174:303-326 1023:327-335 3331:336-355 3636:356-372 1983:373-373] [-1, 719, 875, 905, 939, 4173, 972, 4174, 1023, 3331, 3636, 1983, -2]
GAGACCTGAGTACACGAAGATGCTCGTTCATTTGCTTCCTACGGTTCCTCTCGACCGCGA
TATGAGTCATTCTTTGGCTTTCCACTTCTTCGCTGGTTTTGCTTGTTCTAGCTCTCTTCC
TCTTGCTCTTTACCTCCTTTGTGGTAACATTTTTGTTATCTCTATCTTCTTCTTCTTCTC
CTCCAATAAAACGGAGCTGCACGGAGTTGTTATCGTTTTCATCTTCTTGGTTTTCCTTTT
CTTCAAGAAACATGTTCCCTATGTTACCTTCACACTCACCTCCTTCTTGAGACATGAGAT
GATTAGTTTGGTTATGATCCTCTATCTTATCGTTCAAGACTGGGAACTTTAAGAAAAGGA
AAACCAAGAAGATG
>TRINITY_DN43955_c1_g2_i1 len=290 path=[2201:0-58 2237:59-289] [-1, 2201, 2237, -2]
GAGCATCTTCGTGTACTCAGGTCTCTCATGCCTGGGTCCTACGTCCAAAGGGGAGATCAA
GCGTCAATCATAGGAGGAGCAATAGAGTTTGTACGAGAGCTTGAGCAACTCCTACAATGT
CTGGAATCACAGAAGCGTCGGAGAATCTTGGGAGAAACTGGTAATAGGCATCTTGGGGAC
ATGACCACGACAACGACTACTTCTTCTCCCATAACTTCGGTTAATAATCCCCAGATTATT
ACCGGAAATGTAACCGATTCAGAGGGTGGAGGAGTACTTCGGGAGGAGAC
>TRINITY_DN43955_c1_g3_i1 len=270 path=[3693:0-38 2237:39-269] [-1, 3693, 2237, -2]
TGCTCGTTCATTTGCTTCCTACGTCCAAAGGGGAGATCAAGCGTCAATCATAGGAGGAGC
AATAGAGTTTGTACGAGAGCTTGAGCAACTCCTACAATGTCTGGAATCACAGAAGCGTCG
GAGAATCTTGGGAGAAACTGGTAATAGGCATCTTGGGGACATGACCACGACAACGACTAC
TTCTTCTCCCATAACTTCGGTTAATAATCCCCAGATTATTACCGGAAATGTAACCGATTC
AGAGGGTGGAGGAGTACTTCGGGAGGAGAC
>TRINITY_DN43925_c0_g1_i1 len=326 path=[363:0-122 725:123-161 502:162-294 635:295-304 645:305-325] [-1, 363, 725, 502, 635, 645, -2]
ATTTTAGGGTCCGAAAAGAATTGAGACCCAAAACCCGGATCCAAACCCTGACCCGTCACA
AGTACTCGACGATCTCCTCTCCTCGGAGCAGCAGCCGGAGAGCTTGAGCTCTCCAGGTAG
GGTCTTGACCATCGATACGAGGGTGGAGCAAGCATGGGCACACTGGAAGAAACTAGGAAG
ACCCAAGTACATCGTTGCTCCGATGGTGGATAACTCGGAGCTTCCGTTCCGATTGCTCTG
CCAGAAATACGGAGCTCAAGCTGCTTACACACCGATGCTTCATTCCAGAGTCTTCACCGA
GACTGAGAAGTATCGTAACCAAGAGT
>TRINITY_DN43925_c1_g1_i1 len=202 path=[1067:0-123 1168:124-124 1169:125-139 1184:140-153 1198:154-201] [-1, 1067, 1168, 1169, 1184, 1198, -2]
TTCTCATTTCTTGTCCGACCATGAACCGCTAGCAGCGAGCAACCGGCTTCTTCTAGCATC
TTGGCGTAATTGAGTGTATCTTGAAGGTTAGGGAAAATACGGATCTTGCAGGAGACGGGA
ACAGTGAGGTTCTGAGCTAACTTTTCAACAAGTGATTTCACCAAAGGAAGATTATCCATC
AAGAATGCACCATAGTTCCCTC
>TRINITY_DN43925_c1_g2_i1 len=217 path=[1312:0-43 1333:44-62 1352:63-74 1364:75-86 1376:87-98 1388:99-99 1911:100-117 91:118-139 113:140-171 145:172-185 159:186-199 172:200-216] [-1, 1312, 1333, 1352, 1364, 1376, 1388, 1911, 91, 113, 145, 159, 172, -2]
ATCGCAGTAAGGTGCGACTTTCTTGGCAGCTTCCAAGAGAGTATCAGGATCATTAGCACA
GAACTGCACAAACAACGGCCTGTCCTCCTCACAAGTGGTGGATAACTCAGAGCTTCCGTT
TAGATTGCTCTGTCAAAAATACGGAGCTCAGGCTGCTTACACACCGATGCTGCACTCTAG
GATCTTCACCGAGACTGATAATCGAAACAAGGAATTC
>TRINITY_DN43925_c1_g3_i1 len=401 path=[1609:0-37 2395:38-111 549:112-143 581:144-157 595:158-167 605:168-170 608:171-362 595:363-372 605:373-375 2746:376-400] [-1, 1609, 2395, 549, 581, 595, 605, 608, 595, 605, 2746, -2]
ATCGCAGTAAGGTTGGACTCTCTTTGCAGCTTCCAAGATGCTAGAAGAAGCCGGCTGCTC
ATTACTAGCGGTTCACGGCCGGACGAGAGATGAGAAAGACGGGAAGAAGTTTAGAGCTGA
TTGGGGAGCCATCAAGGAGGTGAGAGAAGCTCTGAGGATCCCTGTTTTAGCCAATGGGAA
CGTGAGATGCGTTGAAGATGTGGATGAGTGCATCAGAGAGACGGGTGTTGAAGGCGTTCT
TTCCGCTGAGACGCTTCTTGAGAACCCGGCGGCCTTTGCTGGGTTTAGAACAGCTGAGTG
GGCTAAAGAAGAGGGATACGTGGATGGAGGATTAGATCAGGGAGGTGAGAGAAGCTCTGA
GGATCCCTGTTTTAGCGAATGGGAATGTGAGATGCGTTGAA
>TRINITY_DN43975_c0_g1_i1 len=215 path=[837:0-24 839:25-56 871:57-57 872:58-91 906:92-214] [-1, 837, 839, 871, 872, 906, -2]
TCAAGAACAAGTAGAGATTAAAGAGTGATTCACGTATAATTACTTTCCATTTGTTGCTAT
GCTGTTCTTCAGGGAACATATAAGAAAATCATAAACTTGTGACACTGAGTAGAGTTTACA
CTTTGGTTTTGGCTATCGTTTATTAAGAATGTAAATGTAGAATACGTTACATAGTTTTCA
AGTATTTGTTGTTTTTCTGTTCTACAGGGAACATA
>TRINITY_DN43975_c0_g2_i1 len=211 path=[2935:0-52 871:53-53 872:54-87 906:88-210] [-1, 2935, 871, 872, 906, -2]
AAGAACAAGTAGAGATTAAAGAGATTCACATATAATTACTTTCCATTTGTTGCTATGCTG
TTCTTCAGGGAACATATAAGAAAATCATAAACTTGTGACACTGAGTAGAGTTTACACTTT
GGTTTTGGCTATCGTTTATTAAGAATGTAAATGTAGAATACGTTACATAGTTTTCAAGTA
TTTGTTGTTTTTCTGTTCTACAGGGAACATA
>TRINITY_DN43975_c0_g3_i1 len=287 path=[448:0-45 522:46-61 538:62-64 541:65-79 1787:80-95 1803:96-101 1809:102-102 1810:103-108 1816:109-172 1880:173-241 3595:242-257 1587:258-273 1603:274-278 1608:279-281 1611:282-284 1614:285-286] [-1, 448, 522, 538, 541, 1787, 1803, 1809, 1810, 1816, 1880, 3595, 1587, 1603, 1608, 1611, 1614, -2]
TCGATTTGTGTCACTAGTTTCTCCTCTTCTTGTTCATTATCACCAGGAACTATAATCCTC
AAGGAACTGAAATCTGGTGAACTCCATGTCCTTCTTGTCCCCACTGTTTTCTCTGCATTT
CTTGGTTTTGCGCTTTCTTGAATGTCTATGACACATTCAGAGCCATTAACGTCATTTGTA
ACTTCAGCTACATTCGACTTGATGCTGCTTTCACTACTAAAGCTATGTGAGGTTAAAGAA
GAGAGAGACGACTTGGCCATGTTTCTCTCTGGATCTTCTTTAACCTC
>TRINITY_DN43975_c0_g3_i2 len=272 path=[448:0-45 522:46-61 538:62-64 541:65-79 1787:80-95 1803:96-101 1809:102-102 1810:103-108 1816:109-172 1880:173-241 1949:242-246 1954:247-248 1956:249-271] [-1, 448, 522, 538, 541, 1787, 1803, 1809, 1810, 1816, 1880, 1949, 1954, 1956, -2]
TCGATTTGTGTCACTAGTTTCTCCTCTTCTTGTTCATTATCACCAGGAACTATAATCCTC
AAGGAACTGAAATCTGGTGAACTCCATGTCCTTCTTGTCCCCACTGTTTTCTCTGCATTT
CTTGGTTTTGCGCTTTCTTGAATGTCTATGACACATTCAGAGCCATTAACGTCATTTGTA
ACTTCAGCTACATTCGACTTGATGCTGCTTTCACTACTAAAGCTATGTGAGGTTAAAGAA
GATCCAGAGAGAACAGCGGGGACAAGAAGGAC
>TRINITY_DN43975_c0_g3_i3 len=309 path=[448:0-45 522:46-61 538:62-64 541:65-79 1787:80-95 1803:96-101 1809:102-102 1810:103-108 1816:109-172 1880:173-241 1949:242-246 4182:247-265 541:266-280 1787:281-296 1803:297-302 2908:303-308] [-1, 448, 522, 538, 541, 1787, 1803, 1809, 1810, 1816, 1880, 1949, 4182, 541, 1787, 1803, 2908]
TCGATTTGTGTCACTAGTTTCTCCTCTTCTTGTTCATTATCACCAGGAACTATAATCCTC
AAGGAACTGAAATCTGGTGAACTCCATGTCCTTCTTGTCCCCACTGTTTTCTCTGCATTT
CTTGGTTTTGCGCTTTCTTGAATGTCTATGACACATTCAGAGCCATTAACGTCATTTGTA
ACTTCAGCTACATTCGACTTGATGCTGCTTTCACTACTAAAGCTATGTGAGGTTAAAGAA
GATCCAGGAACTATAATCCTCAAGGAACTGAAATCTGGTGAACTCCATGTCCTTCTTGTC
CCCGCTGTT
>TRINITY_DN43975_c0_g4_i1 len=300 path=[2538:0-38 2554:39-41 2253:42-42 2557:43-59 2574:60-67 1382:68-68 1383:69-89 1404:90-107 1422:108-245 1560:246-257 1572:258-272 1587:273-288 1603:289-293 1608:294-296 1611:297-299] [-1, 2538, 2554, 2253, 2557, 2574, 1382, 1383, 1404, 1422, 1560, 1572, 1587, 1603, 1608, 1611, -2]
AAGATGTCATCTTTCTTCCCTCTAATCCACAATCTATAAGCAGCGTTGGGTACTGCCAAA
TGGCAGTTGGAGGAGTTTGAGAAAGCAGTCAGATTGAGCCATAGGCAGTGTGGGGATGAT
TCAACATCCACAACACGGCACAAACAGTTTGTTGCCGCTATAGAAAACCAGATTCATCGC
GTCGAAGCCTCACTGCAAGAAACTTATAGTGAAAATGGAAAAGAACCCCTCCGTTGGGTT
AATCTCAGTGAAGAAGAGAGAGACGACTTGGCCATGTTTCTCTCTGGATCTTCTTTAACC
>TRINITY_DN43975_c0_g4_i2 len=309 path=[2538:0-38 2554:39-41 2253:42-42 2254:43-49 2261:50-60 2272:61-92 2304:93-94 2306:95-95 3696:96-103 4214:104-116 1422:117-254 1560:255-266 1572:267-281 1587:282-297 1603:298-302 1608:303-305 1611:306-308] [-1, 2538, 2554, 2253, 2254, 2261, 2272, 2304, 2306, 3696, 4214, 1422, 1560, 1572, 1587, 1603, 1608, 1611, -2]
AAGATGTCATCTTTCTTCCCTCTAATCCACAATCTATAAGCAGACTCCATTATATCTGCA
GACTTTTGTACTTCTTCAGCTGCAGAGAAGAAAACAGTCAGATTGAGCCATAGGCAGTGT
GGGGATGATTCAACATCCACAACACGGCACAAACAGTTTGTTGCCGCTATAGAAAACCAG
ATTCATCGCGTCGAAGCCTCACTGCAAGAAACTTATAGTGAAAATGGAAAAGAACCCCTC
CGTTGGGTTAATCTCAGTGAAGAAGAGAGAGACGACTTGGCCATGTTTCTCTCTGGATCT
TCTTTAACC
>TRINITY_DN43975_c0_g5_i1 len=213 path=[837:0-24 2935:25-54 871:55-55 2965:56-77 1029:78-89 906:90-212] [-1, 837, 2935, 871, 2965, 1029, 906, -2]
TCAAGAACAAGTAGAGATTAAAGAGATTCACATATAATTACTTTCCATTTGTTGCTTTTC
TGTTCTACAGGGAACATATAAGAAAATCATAAACTTGTGACACTGAGTAGAGTTTACACT
TTGGTTTTGGCTATCGTTTATTAAGAATGTAAATGTAGAATACGTTACATAGTTTTCAAG
TATTTGTTGTTTTTCTGTTCTACAGGGAACATA
>TRINITY_DN43975_c0_g6_i1 len=281 path=[906:0-145 1029:146-157 906:158-280] [-1, 906, 1029, 906, -2]
CAGGGAACATATAAGAAAATCATAAACTTGTGACACTGAGTAGAGTTTACACTTTGGTTT
TGGCTATCGTTTATTAAGAATGTAAATGTAGAATACGTTACATAGTTTTCAAGTATTTGT
TGTTTTTCTGTTCTACAGGGAACATATAAGAAAATCATAAACTTGTGACACTGAGTAGAG
TTTACACTTTGGTTTTGGCTATCGTTTATTAAGAATGTAAATGTAGAATACGTTACATAG
TTTTCAAGTATTTGTTGTTTTTCTGTTCTACAGGGAACATA
>TRINITY_DN43973_c0_g1_i1 len=226 path=[553:0-27 558:28-44 575:45-51 582:52-81 612:82-105 636:106-106 2167:107-225] [-1, 553, 558, 575, 582, 612, 636, 2167, -2]
AGACTTTAACAGCATGAGCTTTGAGTTTGGGATTGTTATGAGGGACTTCATCTGTGTCTC
TTAGGAAAGAGAACATGTCCTTCGCTGCTGGTGCTATCTCCAGTATCCTATTTATACATT
TTTGTATTGTTTACAACCTCACATATATAAACAAAATACATAGATAAGTACGCTTTGTAG
ATATGTTTATGTATATATGATTACTGTGAGAAGAAGTGAAGACTGT
>TRINITY_DN43973_c0_g2_i1 len=361 path=[2491:0-35 2504:36-37 2506:38-53 2522:54-253 5739:254-275 887:276-285 897:286-288 900:289-291 903:292-298 910:299-315 927:316-316 928:317-329 941:330-336 948:337-360] [-1, 2491, 2504, 2506, 2522, 5739, 887, 897, 900, 903, 910, 927, 928, 941, 948, -2]
AAGAGGAGGATCTGCTCCTCCTCTTTAGTTTGAGCTAAATCTTGTTTAATTTCGTCTTGT
GTTTTTTTTTTAAGTTCTTTTGTGAATCGGATCGGTGATTCGATCGTTTAAGTCTCCGGT
GACGCGCCTTCTTCTTCGGTGGTCGTCCGGCTCTGTCTCTGGAAAGCGATGGCTCTTTTA
GCATCGTCTTTGCTGGCTTTTGTCTCCGGGAGGGGATGGTTTCTCTAGCATCTCTATCGC
CGGCTTTTTCTCAGACATGTGAAACAGCAATACAGCTGAGGGAGAAAGGAAAAGTAGTGG
TGGCTGACACAACCCTCCAATACTTGGGCTCTGTTCATCTCAAGAGCGGTGTTCTTGATC
C
>TRINITY_DN43973_c0_g2_i2 len=355 path=[3596:0-42 2522:43-242 2722:243-327 2807:328-354] [-1, 3596, 2522, 2722, 2807, -2]
TAGCTCAAACTAAAGAGGAGGAGCTAAATCTTGTTTAATTTCGTCTTGTGTTTTTTTTTT
AAGTTCTTTTGTGAATCGGATCGGTGATTCGATCGTTTAAGTCTCCGGTGACGCGCCTTC
TTCTTCGGTGGTCGTCCGGCTCTGTCTCTGGAAAGCGATGGCTCTTTTAGCATCGTCTTT
GCTGGCTTTTGTCTCCGGGAGGGGATGGTTTCTCTAGCATCTCTATCGCCGGCTTTTTCT
CAGGTAGATCTACGATCCAGAGCGCTTCAGTTGTTCTTCTTGCCTCTCTTTCTAAGTCTC
AGAGGACTTTCTCCTCCACTCGGTTGTATGTGGCGTTTGAAAGTATCTAGGAGGA
>TRINITY_DN43973_c0_g2_i3 len=366 path=[2491:0-35 2504:36-37 2506:38-53 2522:54-253 2722:254-338 2807:339-365] [-1, 2491, 2504, 2506, 2522, 2722, 2807, -2]
AAGAGGAGGATCTGCTCCTCCTCTTTAGTTTGAGCTAAATCTTGTTTAATTTCGTCTTGT
GTTTTTTTTTTAAGTTCTTTTGTGAATCGGATCGGTGATTCGATCGTTTAAGTCTCCGGT
GACGCGCCTTCTTCTTCGGTGGTCGTCCGGCTCTGTCTCTGGAAAGCGATGGCTCTTTTA
GCATCGTCTTTGCTGGCTTTTGTCTCCGGGAGGGGATGGTTTCTCTAGCATCTCTATCGC
CGGCTTTTTCTCAGGTAGATCTACGATCCAGAGCGCTTCAGTTGTTCTTCTTGCCTCTCT
TTCTAAGTCTCAGAGGACTTTCTCCTCCACTCGGTTGTATGTGGCGTTTGAAAGTATCTA
GGAGGA
>TRINITY_DN43973_c0_g2_i4 len=350 path=[3596:0-42 2522:43-242 5739:243-264 887:265-274 897:275-277 900:278-280 903:281-287 910:288-304 927:305-305 928:306-318 941:319-325 948:326-349] [-1, 3596, 2522, 5739, 887, 897, 900, 903, 910, 927, 928, 941, 948, -2]
TAGCTCAAACTAAAGAGGAGGAGCTAAATCTTGTTTAATTTCGTCTTGTGTTTTTTTTTT
AAGTTCTTTTGTGAATCGGATCGGTGATTCGATCGTTTAAGTCTCCGGTGACGCGCCTTC
TTCTTCGGTGGTCGTCCGGCTCTGTCTCTGGAAAGCGATGGCTCTTTTAGCATCGTCTTT
GCTGGCTTTTGTCTCCGGGAGGGGATGGTTTCTCTAGCATCTCTATCGCCGGCTTTTTCT
CAGACATGTGAAACAGCAATACAGCTGAGGGAGAAAGGAAAAGTAGTGGTGGCTGACACA
ACCCTCCAATACTTGGGCTCTGTTCATCTCAAGAGCGGTGTTCTTGATCC
>TRINITY_DN43973_c0_g3_i1 len=281 path=[4453:0-43 4474:44-46 4477:47-50 5576:51-117 4550:118-239 4672:240-246 3998:247-280] [4453, 4474, 4477, 5576, 4550, 4672, 3998, -2]
CACAAGTATAATATCAAATCATCTTTGTGAAATTTATCTCAACTACTTTTGTTCTTTCTT
ATACAGAGGTACATCACACTCAATAAATTAAAAACTATACCTCTGGCTACTGTTAACCGA
ATAAATTTATGTCTGCTGTTCTTGGTTTGATCCATTTCAGAGAGTTTACATCGCTGAAAC
AATCTGTTCTTGCTCAGACATCAATACAATCACATTATCTTTGTTTGTTTTTCCTTGTTC
TCCAATCTCAGAGGGCTTATGCGACAGTGTAGGCTCTGATT
>TRINITY_DN43973_c0_g3_i2 len=280 path=[4453:0-43 4474:44-46 4477:47-50 5576:51-117 4550:118-239 4672:240-246 4678:247-279] [4453, 4474, 4477, 5576, 4550, 4672, 4678, -2]
CACAAGTATAATATCAAATCATCTTTGTGAAATTTATCTCAACTACTTTTGTTCTTTCTT
ATACAGAGGTACATCACACTCAATAAATTAAAAACTATACCTCTGGCTACTGTTAACCGA
ATAAATTTATGTCTGCTGTTCTTGGTTTGATCCATTTCAGAGAGTTTACATCGCTGAAAC
AATCTGTTCTTGCTCAGACATCAATACAATCACATTATCTTTGTTTGTTTTTCCTTGTTC
TCCAATCCTTGAGGTAATCAGAGCCTACACTGTCGCATAA
>TRINITY_DN43973_c0_g4_i1 len=226 path=[4768:0-28 4774:29-30 1654:31-33 2095:34-36 2098:37-105 636:106-106 2167:107-225] [-1, 4768, 4774, 1654, 2095, 2098, 636, 2167, -2]
AAACTTTGACAGCATGAGCTTTGAGTTTAGGATTGTTGTGAGGCACTTCATCTGTGTCTC
TTAAGAAAGAGAACATGTCTTTTGCTGCTGGTGCTATCTCCAGTATCCTATTTATACATT
TTTGTATTGTTTACAACCTCACATATATAAACAAAATACATAGATAAGTACGCTTTGTAG
ATATGTTTATGTATATATGATTACTGTGAGAAGAAGTGAAGACTGT
>TRINITY_DN43973_c0_g5_i1 len=242 path=[3051:0-97 3126:98-233 3262:234-241] [-1, 3051, 3126, 3262, -2]
AAAAGAATCCATTACCAACACGGGACAGTCAACCGTGTCGTAATCGAACCCTCCGGAGCT
ATCACGACGATTCTACGGATCAACGTCGACGGCATAGACTAACCGGATACTCTTTGTTCC
ACCAGAACAATATACTCAAAGCTCGAGCCAATGAGCCAAACACACTGAAGGATCTACGAG
ACCGACAAAACTAACAACCGCCTACAATCATTCGTAATCCTCCTAGATACTTTCAAACGC
CA
>TRINITY_DN43973_c0_g5_i2 len=278 path=[3051:0-97 3126:98-233 6619:234-250 2807:251-277] [-1, 3051, 3126, 6619, 2807, -2]
AAAAGAATCCATTACCAACACGGGACAGTCAACCGTGTCGTAATCGAACCCTCCGGAGCT
ATCACGACGATTCTACGGATCAACGTCGACGGCATAGACTAACCGGATACTCTTTGTTCC
ACCAGAACAATATACTCAAAGCTCGAGCCAATGAGCCAAACACACTGAAGGATCTACGAG
ACCGACAAAACTAACAACCGCCTACAATCATTCGTAATCCTCCTAGATACTTTCTCCTCC
ACTCGGTTGTATGTGGCGTTTGAAAGTATCTAGGAGGA
>TRINITY_DN43973_c0_g6_i1 len=320 path=[1:0-197 176:198-215 194:216-317 296:318-319] [-1, 1, 176, 194, 296, -2]
TTTTTGCTTGATCCCCATATATAGACCATGTCAAGCCAAGATGTTGTATGATAAAACCGA
TCAAACCGGTTACATTTGTCGGTTTGACTTTAAGCCCTATCTTCTTTCTCACAAAAACAA
TTTCAAGAGAAACAACGGTACCATCTACCATGTATCTCCTCTCATGATATCTCAAAATCC
TTATTCAAAAACAATGAACTGTAGAAAGTCAAAGTATGAAGTATACTACATACACAGATA
TGTATGATCATATAATGATATAATACCCAAATGATATTTAGGGTTTTTGTGAGTCTTCTT
GTTTCATCTCGGCCTTAATG
>TRINITY_DN43939_c0_g1_i1 len=262 path=[942:0-42 962:43-51 971:52-98 1968:99-117 576:118-130 589:131-133 592:134-148 607:149-261] [-1, 942, 962, 971, 1968, 576, 589, 592, 607, -2]
CGGTGTTGGAGAGTTTTGGTTTGAAGCCAACTTTTGGGATAAGATTCTTCAGGGAAGATT
TAGTCCTCGGAGGAGCAGGACCTGGAGAGATTGAAGTCACTATCACTTTCAAAGCTGTTC
ACGCCTAGGATCAAGAGAACTTCGTCTCTACCTGTGACTCCCATTGTTCTTTTAAACTCA
GAGTCAGCTCGCGGAGGAAGCAGTGTTGCTCCTCAAACTCCAAGCAGCAAAGGGAGGGTG
CAGATAGCTCGCTCTCGCTCTG
>TRINITY_DN43939_c0_g1_i2 len=210 path=[942:0-42 962:43-51 971:52-98 1018:99-114 1034:115-156 1896:157-178 1918:179-209] [-1, 942, 962, 971, 1018, 1034, 1896, 1918, -2]
CGGTGTTGGAGAGTTTTGGTTTGAAGCCAACTTTTGGGATAAGATTCTTCAGGGAAGATT
TAGTCCTCGGAGGAGCAGGACCTGGAGAGATTGAAGTCAAAGAGAAGTTGACTCTTCTTG
GAGTTGGACTAGGCGTTGGAGGCATTTTGATGACAACAGATTCTTCAGGAGAGAGATTGG
CTGCTCTAGAAGGATCCTCCTCTGCTATAA
>TRINITY_DN43939_c0_g2_i1 len=247 path=[496:0-28 2126:29-93 567:94-94 2191:95-118 592:119-133 607:134-246] [-1, 496, 2126, 567, 2191, 592, 607, -2]
TTCAAACCAAAACTCTCCAACACCGATGTAGAAAAGGGACAAGGGGATGTATCTTGTCAG
GAGAAGGCTTTGATATCGAGGTCACTATCACTTTCGAAGCTGTTCACGCCTAGGATCAAG
AGAACTTCGTCTCTACCTGTGACTCCCATTGTTCTTTTAAACTCAGAGTCAGCTCGCGGA
GGAAGCAGTGTTGCTCCTCAAACTCCAAGCAGCAAAGGGAGGGTGCAGATAGCTCGCTCT
CGCTCTG
>TRINITY_DN43939_c0_g3_i1 len=247 path=[496:0-28 502:29-62 536:63-93 567:94-94 568:95-102 576:103-115 589:116-118 592:119-133 607:134-246] [-1, 496, 502, 536, 567, 568, 576, 589, 592, 607, -2]
TTCAAACCAAAACTCTCCAACACCGATGTGGAAAAGGGACAAGTGGATGTTTCTTGTCAG
GAGAAGGCTTCGATATCGAGGTCACTATCACTTTCAAAGCTGTTCACGCCTAGGATCAAG
AGAACTTCGTCTCTACCTGTGACTCCCATTGTTCTTTTAAACTCAGAGTCAGCTCGCGGA
GGAAGCAGTGTTGCTCCTCAAACTCCAAGCAGCAAAGGGAGGGTGCAGATAGCTCGCTCT
CGCTCTG
>TRINITY_DN43970_c0_g1_i1 len=226 path=[343:0-31 352:32-108 429:109-156 1695:157-157 2140:158-180 1768:181-225] [-1, 343, 352, 429, 1695, 2140, 1768, -2]
GAGGGTACGCACCACCAGGGTTACCCATAACCATCCCCGGGTTCCCTATCGGAGCAGTTC
CAGCAGGCAAGTAACCATACGGATATCCAGCAGCAGCAGCCTCAGGGACAGTCCCTCTCG
GAATACTCCCCAAGACCTCATCCCTCAGATCCTCCCTCAGAACGATATCGCGGCGGCGGT
GACCAGGACTGATATCTTTGATTTCCTTGTGGATATCGTTCCGAGG
>TRINITY_DN43970_c0_g2_i1 len=237 path=[2343:0-53 1017:54-69 1033:70-108 1072:109-186 1150:187-236] [-1, 2343, 1017, 1033, 1072, 1150, -2]
GGATCTGGTGGAAGCACACTGAGGAGAACAAGAAGGCCGACGAGGACGTGCGCATGATCT
CCGCCGAGGCCCCCGTCGTGTTCGCCAGGGCCTGCGAGATGTTCATCTTGGAGCTGACGC
TCAGGTCTTGGAACCACACTGAGGAGAACAAGAGGAGGACGCTGCAGAAGAACGATATCG
CGGCGGCTGTGACCAGGACTGATATCTTTGACTTCCTGGTGGATATTGTTCCCAGGG
>TRINITY_DN43970_c0_g2_i2 len=341 path=[883:0-23 2423:24-47 908:48-59 848:60-157 1017:158-173 1033:174-212 1072:213-290 1150:291-340] [-1, 883, 2423, 908, 848, 1017, 1033, 1072, 1150, -2]
GATCCACCAGCAGCAGCAGCAGCAACAGCTGGCTCAGCAGCTCCAAGTCTTCTGGGAGAA
CCAGTTCAAAGAGATCGAGAAAACAACCGACTTCAAGAACCACAGCCTTCCCCTCGCCAG
GATCAAGAAGATCATGAAGGCCGACGAGGACGTGCGCATGATCTCCGCCGAGGCCCCCGT
CGTGTTCGCCAGGGCCTGCGAGATGTTCATCTTGGAGCTGACGCTCAGGTCTTGGAACCA
CACTGAGGAGAACAAGAGGAGGACGCTGCAGAAGAACGATATCGCGGCGGCTGTGACCAG
GACTGATATCTTTGACTTCCTGGTGGATATTGTTCCCAGGG
>TRINITY_DN43970_c0_g2_i3 len=340 path=[1918:0-23 813:24-31 821:32-58 848:59-156 1017:157-172 1965:173-211 1072:212-289 1150:290-339] [-1, 1918, 813, 821, 848, 1017, 1965, 1072, 1150, -2]
TTGCTGCTGCTGCTGCTGGTGGATCTGGTGGAAGCCCAGCTCCAAGTCTTCTGGGAGAAC
CAGTTCAAAGAGATCGAGAAAACAACCGACTTCAAGAACCACAGCCTTCCCCTCGCCAGG
ATCAAGAAGATCATGAAGGCCGACGAGGACGTGCGCATGATCTCCGCCGAGGCGCCTGTT
GTGTTTGCGAGGGCCTGCGAGATGTTCATCTTGGAGCTGACGCTCAGGTCTTGGAACCAC
ACTGAGGAGAACAAGAGGAGGACGCTGCAGAAGAACGATATCGCGGCGGCTGTGACCAGG
ACTGATATCTTTGACTTCCTGGTGGATATTGTTCCCAGGG
>TRINITY_DN43970_c0_g2_i4 len=339 path=[1918:0-23 813:24-31 821:32-58 848:59-156 1017:157-172 1033:173-211 1072:212-289 1764:290-293 1768:294-338] [-1, 1918, 813, 821, 848, 1017, 1033, 1072, 1764, 1768, -2]
TTGCTGCTGCTGCTGCTGGTGGATCTGGTGGAAGCCCAGCTCCAAGTCTTCTGGGAGAAC
CAGTTCAAAGAGATCGAGAAAACAACCGACTTCAAGAACCACAGCCTTCCCCTCGCCAGG
ATCAAGAAGATCATGAAGGCCGACGAGGACGTGCGCATGATCTCCGCCGAGGCCCCCGTC
GTGTTCGCCAGGGCCTGCGAGATGTTCATCTTGGAGCTGACGCTCAGGTCTTGGAACCAC
ACTGAGGAGAACAAGAGGAGGACGCTGCAGAAGAACGATATCGCGGCGGCGGTGACCAGG
ACTGATATCTTTGATTTCCTTGTGGATATCGTTCCGAGG
>TRINITY_DN43970_c0_g2_i5 len=340 path=[883:0-23 2423:24-47 908:48-59 848:60-157 1017:158-173 1965:174-212 1072:213-290 1764:291-294 1768:295-339] [-1, 883, 2423, 908, 848, 1017, 1965, 1072, 1764, 1768, -2]
GATCCACCAGCAGCAGCAGCAGCAACAGCTGGCTCAGCAGCTCCAAGTCTTCTGGGAGAA
CCAGTTCAAAGAGATCGAGAAAACAACCGACTTCAAGAACCACAGCCTTCCCCTCGCCAG
GATCAAGAAGATCATGAAGGCCGACGAGGACGTGCGCATGATCTCCGCCGAGGCGCCTGT
TGTGTTTGCGAGGGCCTGCGAGATGTTCATCTTGGAGCTGACGCTCAGGTCTTGGAACCA
CACTGAGGAGAACAAGAGGAGGACGCTGCAGAAGAACGATATCGCGGCGGCGGTGACCAG
GACTGATATCTTTGATTTCCTTGTGGATATCGTTCCGAGG
>TRINITY_DN43970_c0_g2_i6 len=236 path=[2343:0-53 1017:54-69 1033:70-108 1072:109-186 1764:187-190 1768:191-235] [-1, 2343, 1017, 1033, 1072, 1764, 1768, -2]
GGATCTGGTGGAAGCACACTGAGGAGAACAAGAAGGCCGACGAGGACGTGCGCATGATCT
CCGCCGAGGCCCCCGTCGTGTTCGCCAGGGCCTGCGAGATGTTCATCTTGGAGCTGACGC
TCAGGTCTTGGAACCACACTGAGGAGAACAAGAGGAGGACGCTGCAGAAGAACGATATCG
CGGCGGCGGTGACCAGGACTGATATCTTTGATTTCCTTGTGGATATCGTTCCGAGG
>TRINITY_DN43970_c0_g3_i1 len=248 path=[87:0-81 146:82-127 192:128-145 210:146-147 1919:148-170 1371:171-171 1372:172-176 1377:177-210 1411:211-216 1417:217-226 1427:227-231 1432:232-247] [-1, 87, 146, 192, 210, 1919, 1371, 1372, 1377, 1411, 1417, 1427, 1432, -2]
TTTATACATTCTTCTTCTGGTTCATCTCTAAATTTATCCTTAAAAGAAAGGATTGAATAG
ACATAAAACAAAACACTTTAAGATTCTTCTACCACACTGATTTGAAATTCTTCTGATATG
TTCTTTTTCATTTTCTTCACTAAAAGTCCCCTCCTAACCCTTATATGGGTCAACCAATGT
GGCAGCAACAGGGACCTGATCAGCCTGACCAGGAGAATTAGCTTTGTCAGAGAAACTAGT
TCTGGAAT
>TRINITY_DN43970_c0_g3_i2 len=224 path=[87:0-81 146:82-127 1852:128-146 210:147-148 212:149-155 219:156-184 2099:185-202 1427:203-207 1432:208-223] [-1, 87, 146, 1852, 210, 212, 219, 2099, 1427, 1432, -2]
TTTATACATTCTTCTTCTGGTTCATCTCTAAATTTATCCTTAAAAGAAAGGATTGAATAG
ACATAAAACAAAACACTTTAAGATTCTTCTACCACACTGATTTGAAATTCTTCTGATATG
TTCTTTTTTCATTTTCTTCACTAAAAGTCTCCTCCTTTCTTAATTCCAGAACTAGTTTCT
CTGACCAGGAGAATTAGCTTTGTCAGAGAAACTAGTTCTGGAAT
>TRINITY_DN43974_c0_g1_i1 len=220 path=[121:0-50 149:51-65 164:66-164 263:165-219] [-1, 121, 149, 164, 263, -2]
AAACACATTAAACCGAAACCTAAACCTAAGCCACCGCTCGTTCCTCCTTTCAAGGTCGTA
TGTATTCCTCCTGTCGTCGTCTCCATCTCCTTCACCACAACGCCGCTCCTTCCGACTTCC
ATGGTCGTCTTCCTCCTGTCGTCGCCTCCATCTCCTTCACCACAGCGCTCTGACGTAGCC
ATCACACCTCCTCTGACGTCAGGCTTCTCCGCCAAATCTT
>TRINITY_DN43974_c0_g2_i1 len=219 path=[263:0-77 1783:78-103 1809:104-134 1452:135-143 1461:144-160 2185:161-161 2186:162-179 1330:180-189 1340:190-192 1707:193-218] [-1, 263, 1783, 1809, 1452, 1461, 2185, 2186, 1330, 1340, 1707, -2]
CGCCTCCATCTCCTTCACCACAGCGCTCTGACGTAGCCATCACACCTCCTCTGACGTCAG
GCTTCTCCGCCAAATCTTATGTCTCCTCTGCAAAATCTACTGACTCCTCCATATTCCAAA
AACAGCAAATCAGTACGTAAACATATATAAAAATGAATGTTTTCGTTTGGATCCTTTATA
TTCATTATTGATTATGTATTTAGATCTGTTGAGAACATT
>TRINITY_DN43974_c0_g3_i1 len=417 path=[263:0-77 318:78-114 355:115-137 378:138-152 2935:153-176 417:177-187 428:188-195 436:196-196 437:197-220 461:221-245 2581:246-265 1285:266-272 1292:273-274 1294:275-304 1324:305-305 2562:306-324 1444:325-328 1448:329-332 1452:333-341 1461:342-358 2185:359-359 2186:360-377 1330:378-387 1340:388-390 1343:391-416] [-1, 263, 318, 355, 378, 2935, 417, 428, 436, 437, 461, 2581, 1285, 1292, 1294, 1324, 2562, 1444, 1448, 1452, 1461, 2185, 2186, 1330, 1340, 1343, -2]
CGCCTCCATCTCCTTCACCACAGCGCTCTGACGTAGCCATCACACCTCCTCTGACGTCAG
GCTTCTCCGCCAAATCTTCTGTCTCCTCCACAAAATCTACTGACTCCTCCACATTTGCTT
CAAACGTTTCCGTATGGATCCACTTATTGTAGCCGTAGCTGAAGTGATTAGAGGTGATGG
CTGAGACACAGTTCGTTAGCAGAGGTATAGAACGAGAGATGAAGATGATGGCAGCGGCTG
AGGTTTTATATTTGATTTTTATGGTTTAGATCTGTGTTTGTGGAAAGTTGTTTTCGTTTG
GATCCTCCACATTCCAAAAACAGCAAATCAGTACGTAAACATATATAAAAATGAATGTTT
TCGTTTGGATCCTTTATATTCATTATTGATTCTGTCTTTAGATCTGTTGAGAACATT
>TRINITY_DN43974_c0_g3_i2 len=284 path=[263:0-77 318:78-114 355:115-137 378:138-152 2935:153-176 417:177-187 428:188-195 436:196-196 437:197-220 461:221-245 486:246-248 489:249-264 2412:265-283] [-1, 263, 318, 355, 378, 2935, 417, 428, 436, 437, 461, 486, 489, 2412, -2]
CGCCTCCATCTCCTTCACCACAGCGCTCTGACGTAGCCATCACACCTCCTCTGACGTCAG
GCTTCTCCGCCAAATCTTCTGTCTCCTCCACAAAATCTACTGACTCCTCCACATTTGCTT
CAAACGTTTCCGTATGGATCCACTTATTGTAGCCGTAGCTGAAGTGATTAGAGGTGATGG
CTGAGACACAGTTCGTTAGCAGAGGTATAGAACGAGAGATGAAGATGATGGCAGCGGCTG
AGGTTTAGGGTGATGGGGTGATTTTCTGTCTATCTTCTTCATCC
>TRINITY_DN43974_c0_g3_i3 len=230 path=[263:0-77 318:78-114 355:115-137 378:138-152 2935:153-176 417:177-187 428:188-195 436:196-196 1759:197-210 2828:211-229] [-1, 263, 318, 355, 378, 2935, 417, 428, 436, 1759, 2828, -2]
CGCCTCCATCTCCTTCACCACAGCGCTCTGACGTAGCCATCACACCTCCTCTGACGTCAG
GCTTCTCCGCCAAATCTTCTGTCTCCTCCACAAAATCTACTGACTCCTCCACATTTGCTT
CAAACGTTTCCGTATGGATCCACTTATTGTAGCCGTAGCTGAAGTGATTAGAGGTGATGG
CTGAGACACAGTTCGTTGGCAGAGGTATAGATCTGTGTTTGTGGAAAGTT
>TRINITY_DN43974_c0_g3_i4 len=321 path=[263:0-77 318:78-114 355:115-137 378:138-152 2935:153-176 417:177-187 428:188-195 436:196-196 437:197-220 461:221-245 2581:246-265 1285:266-272 1292:273-274 1294:275-304 1324:305-305 1325:306-310 1330:311-320] [-1, 263, 318, 355, 378, 2935, 417, 428, 436, 437, 461, 2581, 1285, 1292, 1294, 1324, 1325, 1330, -2]
CGCCTCCATCTCCTTCACCACAGCGCTCTGACGTAGCCATCACACCTCCTCTGACGTCAG
GCTTCTCCGCCAAATCTTCTGTCTCCTCCACAAAATCTACTGACTCCTCCACATTTGCTT
CAAACGTTTCCGTATGGATCCACTTATTGTAGCCGTAGCTGAAGTGATTAGAGGTGATGG
CTGAGACACAGTTCGTTAGCAGAGGTATAGAACGAGAGATGAAGATGATGGCAGCGGCTG
AGGTTTTATATTTGATTTTTATGGTTTAGATCTGTGTTTGTGGAAAGTTGTTTTCGTTTG
GATCCTTTATATTCATTATTG
>TRINITY_DN43974_c0_g3_i5 len=378 path=[263:0-77 318:78-114 355:115-137 378:138-152 2935:153-176 417:177-187 428:188-195 436:196-196 437:197-220 461:221-245 2581:246-265 1285:266-272 1292:273-274 1294:275-304 1324:305-305 2562:306-324 1444:325-328 1448:329-332 1452:333-341 1461:342-358 1478:359-371 1491:372-373 1493:374-377] [-1, 263, 318, 355, 378, 2935, 417, 428, 436, 437, 461, 2581, 1285, 1292, 1294, 1324, 2562, 1444, 1448, 1452, 1461, 1478, 1491, 1493, -2]
CGCCTCCATCTCCTTCACCACAGCGCTCTGACGTAGCCATCACACCTCCTCTGACGTCAG
GCTTCTCCGCCAAATCTTCTGTCTCCTCCACAAAATCTACTGACTCCTCCACATTTGCTT
CAAACGTTTCCGTATGGATCCACTTATTGTAGCCGTAGCTGAAGTGATTAGAGGTGATGG
CTGAGACACAGTTCGTTAGCAGAGGTATAGAACGAGAGATGAAGATGATGGCAGCGGCTG
AGGTTTTATATTTGATTTTTATGGTTTAGATCTGTGTTTGTGGAAAGTTGTTTTCGTTTG
GATCCTCCACATTCCAAAAACAGCAAATCAGTACGTAAACATATATAAAAATGAATGTTC
TCAACAGATCTAAAGACA
>TRINITY_DN43974_c0_g3_i6 len=290 path=[263:0-77 318:78-114 355:115-137 378:138-152 2935:153-176 417:177-187 428:188-195 436:196-196 437:197-220 461:221-245 486:246-248 489:249-264 505:265-289] [-1, 263, 318, 355, 378, 2935, 417, 428, 436, 437, 461, 486, 489, 505, -2]
CGCCTCCATCTCCTTCACCACAGCGCTCTGACGTAGCCATCACACCTCCTCTGACGTCAG
GCTTCTCCGCCAAATCTTCTGTCTCCTCCACAAAATCTACTGACTCCTCCACATTTGCTT
CAAACGTTTCCGTATGGATCCACTTATTGTAGCCGTAGCTGAAGTGATTAGAGGTGATGG
CTGAGACACAGTTCGTTAGCAGAGGTATAGAACGAGAGATGAAGATGATGGCAGCGGCTG
AGGTTTAGGGTGATGGGGTGATTTTGTGTAAGGATGAAGAAGATAGACAG
>TRINITY_DN43974_c0_g3_i7 len=217 path=[263:0-77 318:78-114 355:115-137 378:138-152 2935:153-176 417:177-187 428:188-195 2868:196-216] [-1, 263, 318, 355, 378, 2935, 417, 428, 2868, -2]
CGCCTCCATCTCCTTCACCACAGCGCTCTGACGTAGCCATCACACCTCCTCTGACGTCAG
GCTTCTCCGCCAAATCTTCTGTCTCCTCCACAAAATCTACTGACTCCTCCACATTTGCTT
CAAACGTTTCCGTATGGATCCACTTATTGTAGCCGTAGCTGAAGTGATTAGAGGTGATGG
CTGAGACACAGTTCGTAGGCAAGTCCCCTTCCTCATC
>TRINITY_DN43977_c0_g1_i1 len=203 path=[485:0-25 488:26-41 96:42-42 97:43-43 98:44-58 2:59-117 61:118-118 485:119-121 488:122-137 96:138-138 504:139-157 488:158-173 96:174-174 97:175-175 151:176-202] [-1, 485, 488, 96, 97, 98, 2, 61, 485, 488, 96, 504, 488, 96, 97, 151, -2]
CACCAGACTCAATACTAACCTCATCTTCATCAAGCACCTCAGATACATTACTATCCATAC
TTCCCTCCTTCTTTCTCTTATTCTTCTCCTTAACACCACCAGACTCAATACTAACCTCAT
CTTCATCAAGCACCTCAGACTCAATACTAACCTCATCTTCATCAAGCACCTCAGATTCAT
GAGGTTAGGTATATGGATAGTAA
>TRINITY_DN43977_c0_g1_i2 len=218 path=[62:0-56 96:57-57 97:58-58 98:59-73 2:74-132 61:133-133 485:134-136 488:137-152 96:153-153 504:154-172 488:173-188 96:189-189 97:190-190 151:191-217] [-1, 62, 96, 97, 98, 2, 61, 485, 488, 96, 504, 488, 96, 97, 151, -2]
CACCAGACTCAATACTAACCTCAACATCACCAATCTCATCTTCATCAAGCACCTCAGATA
CATTACTATCCATACTTCCCTCCTTCTTTCTCTTATTCTTCTCCTTAACACCACCAGACT
CAATACTAACCTCATCTTCATCAAGCACCTCAGACTCAATACTAACCTCATCTTCATCAA
GCACCTCAGATTCATGAGGTTAGGTATATGGATAGTAA
>TRINITY_DN43977_c2_g1_i1 len=219 path=[1314:0-36 2065:37-53 196:54-82 225:83-117 260:118-124 267:125-130 273:131-141 284:142-202 345:203-218] [-1, 1314, 2065, 196, 225, 260, 267, 273, 284, 345, -2]
GAGAACAAACCGCTTCCACAGCTGACATCCACAAGAAAATTTGCAAAATCTGGAAAATAT
TCTGGCGTCATTGCTCTAGACTACTCTGAAAACATGCTTCGTCAGTGTAATGAGTTCATC
AAGAAGGACACTACTTTCGATAGCTCGACTAACATAGCTGTTGTGAGAGCAGACGTGTCT
CGCCTCCCTTTCGCTTCAGGTTCTGTTGATGCAGTTCAT
>TRINITY_DN43977_c2_g2_i1 len=229 path=[1596:0-59 1633:60-63 1311:64-66 1514:67-80 1528:81-93 1341:94-131 1379:132-132 2209:133-156 1404:157-172 2043:173-194 25:195-228] [-1, 1596, 1633, 1311, 1514, 1528, 1341, 1379, 2209, 1404, 2043, 25, -2]
GAGCAATGACGCCAGAGTATTTGCCAGACTTTGCGAATTTCCTTGAGAACAAACCGCTTC
CACAGCTAACGTCCACAAGAACTCCACCTTCTGCTTCTTTGAAGTACTCCTCAGCCATTC
TAAACTCTTCATCAGGACCAGGAAAACCGCTTCGAGCAAAGTTCTGTCTCCAAACTCTTT
CGGAGTCCATTAGTATCATTCTTGTATGAAAGAGGTTGGAGACAGAACT
>TRINITY_DN43977_c2_g3_i1 len=240 path=[1794:0-33 969:34-45 981:46-60 1825:61-80 544:81-99 563:100-112 576:113-195 659:196-239] [-1, 1794, 969, 981, 1825, 544, 563, 576, 659, -2]
AATTGTAGTTCTGCAGAATCCTCGATTGAAAAGGTCTGATAATCCATGGAGTTGAAGGAC
TACAATTACTTGATGCAGGATGAGATCAAGGATGTGTGTACAACATGTGGTCTCACAGAT
TATGAAGATATTGTTCAGGATTCTTTTATAATGTTTACTGCTAGGAAGCCATAGAGATAT
GCTCTTTGCTACCTATTCATGTAACTTGTTGTATAGACACATAAACAAAAGTTGTTATAG
>TRINITY_DN43977_c2_g3_i2 len=239 path=[1794:0-33 969:34-45 981:46-60 1825:61-80 544:81-99 563:100-112 576:113-195 745:196-238] [-1, 1794, 969, 981, 1825, 544, 563, 576, 745, -2]
AATTGTAGTTCTGCAGAATCCTCGATTGAAAAGGTCTGATAATCCATGGAGTTGAAGGAC
TACAATTACTTGATGCAGGATGAGATCAAGGATGTGTGTACAACATGTGGTCTCACAGAT
TATGAAGATATTGTTCAGGATTCTTTTATAATGTTTACTGCTAGGAAGCCATAGAGATAT
GCTCTTTGCTACCTATCATGTTCCTTCTTTATTACTATAACAACTTTTGTTTATGTGTC
>TRINITY_DN43977_c3_g1_i1 len=236 path=[1:0-235] [-1, 1, -2]
ATAGAAGAAGTTGTTAGTGAAGCCATCGCCATAAGAGAGTCAACGAGCCTTTATTACCTA
ACCGCTCTTCTTCCCTCTCCTCCTCTACCTCTCACTCTCGTCTTTACCGATTCTCTTCTC
CTCCTTCTTCTTTTCGTTCTCGTTTCACATCTGCCTCCATACGCGCCGTTGCTCTTGAAC
CGGAACTAAATGAAACTCCAAGTTCAGACAAGAAAGAAACTGAAACTGTGGAGACA
>TRINITY_DN43957_c0_g1_i1 len=203 path=[825:0-33 836:34-34 837:35-48 2718:49-69 183:70-82 196:83-121 235:122-132 1967:133-150 858:151-168 876:169-202] [-1, 825, 836, 837, 2718, 183, 196, 235, 1967, 858, 876, -2]
AGGTGAAAAGAGTTCAGACGTACGTTGAAACACTTGATGTCTTAAAAGTACGTCTGAACT
CTTTTCACCTGCATCTTCCTCTTTAGCTTCACATCTCCATCAGCAGTTATGGCGTCAAGT
CTCAGCAATTGATGTCTTAAAAGTCAAAAACTCGACCAAAAAAGTCGACATTAACAAGTC
GGTCCGTCACAAACCGCAAACGC
>TRINITY_DN43957_c0_g1_i2 len=207 path=[825:0-33 836:34-34 837:35-48 2718:49-69 183:70-82 196:83-121 235:122-132 246:133-154 2558:155-173 700:174-174 701:175-180 707:181-204 731:205-206] [-1, 825, 836, 837, 2718, 183, 196, 235, 246, 2558, 700, 701, 707, 731, -2]
AGGTGAAAAGAGTTCAGACGTACGTTGAAACACTTGATGTCTTAAAAGTACGTCTGAACT
CTTTTCACCTGCATCTTCCTCTTTAGCTTCACATCTCCATCAGCAGTTATGGCGTCAAGT
CTCAGCAATTGATTCATCAACATCTCAATCAGATTAACAAAGGAGGGAAGGTTGAAGAGA
AGAGTCTTGTGAATCTGATTGAGATGT
>TRINITY_DN43906_c0_g1_i1 len=275 path=[2719:0-36 1048:37-51 1063:52-63 2230:64-90 1102:91-91 2257:92-109 2275:110-126 2292:127-127 1119:128-133 1125:134-155 2947:156-179 1171:180-187 1709:188-259 1251:260-265 1257:266-274] [-1, 2719, 1048, 1063, 2230, 1102, 2257, 2275, 2292, 1119, 1125, 2947, 1171, 1709, 1251, 1257, -2]
CGGAGCCATAGAGGAAACTTATAATCTAATAGTCGTTGAGATGCGGCGGTGTGGTGTAGA
GTGCAAAGGTCGCCGTGATGGTGGAGGTGGAGTAGCAGCAATGGCGGTGGAGGGAGTTTC
GGTGGTGATGGTGGCGGTGCAAGGTGTTGAAGCGGCGGTGGTGTCAGTTCAAAGAGAAAA
CAAATCTGGAAGCACTAAAATAAACAGAGGAAGAGAAAGAAGAAAAGAGGAGAAAAGGAG
AAAAACGAATTTACTAGAAAGAGGCAGAGAGCACA
>TRINITY_DN43906_c0_g1_i2 len=453 path=[837:0-49 811:50-234 1048:235-249 1063:250-261 1075:262-284 1098:285-287 1101:288-288 1102:289-289 1103:290-305 1119:306-311 1125:312-333 2947:334-357 1171:358-365 1709:366-437 1251:438-443 1257:444-452] [-1, 837, 811, 1048, 1063, 1075, 1098, 1101, 1102, 1103, 1119, 1125, 2947, 1171, 1709, 1251, 1257, -2]
TAAATTGTTCCGACAAAATTTGTTAACGGAAAGTGATCCCGATAAGCTTCCGAGAAATAT
TAGCGATGATCTTCCGAGAAACTAATATTTTTAAATGAAAAAAACAAATAATGAAATACA
AATAAAACTCACAATAATATTTAAATTATCAAATATATATTACAAATAAAGAAATTAAAA
AATATCTATAAAATTAAACTAAAACAAAAATAAAACTTATAATCTAATAGTCGTTGAGAT
GCGGCGGTGTGGTGTAGAGTGCGAAAGTCGCCGTGATGGTGGAGGTGGAGGGAGTTTCGG
TGGTGATGGTGGCGGTGCAAGGTGTTGAAGCGGCGGTGGTGTCAGTTCAAAGAGAAAACA
AATCTGGAAGCACTAAAATAAACAGAGGAAGAGAAAGAAGAAAAGAGGAGAAAAGGAGAA
AAACGAATTTACTAGAAAGAGGCAGAGAGCACA
>TRINITY_DN43906_c0_g1_i3 len=453 path=[784:0-49 811:50-234 1048:235-249 1063:250-261 1075:262-284 1098:285-287 1101:288-288 1102:289-289 1103:290-305 1119:306-311 1125:312-333 2947:334-357 1171:358-365 1179:366-437 1251:438-443 1257:444-452] [-1, 784, 811, 1048, 1063, 1075, 1098, 1101, 1102, 1103, 1119, 1125, 2947, 1171, 1179, 1251, 1257, -2]
TAACAAATTTTGTCGGAACAATTTATGGGAAAGTGATCCCGATAAGCTTCCGAGAAATAT
TAGCGATGATCTTCCGAGAAACTAATATTTTTAAATGAAAAAAACAAATAATGAAATACA
AATAAAACTCACAATAATATTTAAATTATCAAATATATATTACAAATAAAGAAATTAAAA
AATATCTATAAAATTAAACTAAAACAAAAATAAAACTTATAATCTAATAGTCGTTGAGAT
GCGGCGGTGTGGTGTAGAGTGCGAAAGTCGCCGTGATGGTGGAGGTGGAGGGAGTTTCGG
TGGTGATGGTGGCGGTGCAAGGTGTTGAAGCGGCGGTGGTGTCAGTTCAAAGAGAAAACA
AATCTGAAAGCACTCAAATAAACAGAGGAAGGGAAAGAAGAAAAGAGGAGAAAATGAGAA
AAACGAATTTACTAGAAAGAGGCAGAGAGCACA
>TRINITY_DN43906_c0_g1_i4 len=287 path=[837:0-49 811:50-234 1048:235-249 2747:250-286] [-1, 837, 811, 1048, 2747, -2]
TAAATTGTTCCGACAAAATTTGTTAACGGAAAGTGATCCCGATAAGCTTCCGAGAAATAT
TAGCGATGATCTTCCGAGAAACTAATATTTTTAAATGAAAAAAACAAATAATGAAATACA
AATAAAACTCACAATAATATTTAAATTATCAAATATATATTACAAATAAAGAAATTAAAA
AATATCTATAAAATTAAACTAAAACAAAAATAAAACTTATAATCTAATAGTCGTTGAGAT
GCGGCGGTGTTTCAGACGACCATTATCTTGAAATGGGTCAAACTTTA
>TRINITY_DN43906_c0_g1_i5 len=341 path=[837:0-49 811:50-234 1048:235-249 1063:250-261 2230:262-288 1102:289-289 2257:290-307 2275:308-324 2467:325-340] [-1, 837, 811, 1048, 1063, 2230, 1102, 2257, 2275, 2467, -2]
TAAATTGTTCCGACAAAATTTGTTAACGGAAAGTGATCCCGATAAGCTTCCGAGAAATAT
TAGCGATGATCTTCCGAGAAACTAATATTTTTAAATGAAAAAAACAAATAATGAAATACA
AATAAAACTCACAATAATATTTAAATTATCAAATATATATTACAAATAAAGAAATTAAAA
AATATCTATAAAATTAAACTAAAACAAAAATAAAACTTATAATCTAATAGTCGTTGAGAT
GCGGCGGTGTGGTGTAGAGTGCAAAGGTCGCCGTGATGGTGGAGGTGGAGTAGCAGCAAT
GGCGGTGGAGGGAGTTTCGGTGGTGCTTCTGCTGGTGCTGA
>TRINITY_DN43906_c0_g1_i6 len=255 path=[2719:0-36 1048:37-51 1063:52-63 1075:64-86 1098:87-89 1101:90-90 1102:91-91 1103:92-107 1119:108-113 1125:114-135 2947:136-159 1171:160-167 1709:168-239 1251:240-245 1257:246-254] [-1, 2719, 1048, 1063, 1075, 1098, 1101, 1102, 1103, 1119, 1125, 2947, 1171, 1709, 1251, 1257, -2]
CGGAGCCATAGAGGAAACTTATAATCTAATAGTCGTTGAGATGCGGCGGTGTGGTGTAGA
GTGCGAAAGTCGCCGTGATGGTGGAGGTGGAGGGAGTTTCGGTGGTGATGGTGGCGGTGC
AAGGTGTTGAAGCGGCGGTGGTGTCAGTTCAAAGAGAAAACAAATCTGGAAGCACTAAAA
TAAACAGAGGAAGAGAAAGAAGAAAAGAGGAGAAAAGGAGAAAAACGAATTTACTAGAAA
GAGGCAGAGAGCACA
>TRINITY_DN43906_c0_g1_i7 len=287 path=[784:0-49 811:50-234 1048:235-249 2747:250-286] [-1, 784, 811, 1048, 2747, -2]
TAACAAATTTTGTCGGAACAATTTATGGGAAAGTGATCCCGATAAGCTTCCGAGAAATAT
TAGCGATGATCTTCCGAGAAACTAATATTTTTAAATGAAAAAAACAAATAATGAAATACA
AATAAAACTCACAATAATATTTAAATTATCAAATATATATTACAAATAAAGAAATTAAAA
AATATCTATAAAATTAAACTAAAACAAAAATAAAACTTATAATCTAATAGTCGTTGAGAT
GCGGCGGTGTTTCAGACGACCATTATCTTGAAATGGGTCAAACTTTA
>TRINITY_DN43906_c0_g1_i8 len=234 path=[1075:0-45 1098:46-48 1101:49-49 1102:50-50 2257:51-68 2275:69-85 2292:86-86 1119:87-92 1125:93-114 2947:115-138 1171:139-146 1179:147-218 1251:219-224 1799:225-233] [-1, 1075, 1098, 1101, 1102, 2257, 2275, 2292, 1119, 1125, 2947, 1171, 1179, 1251, 1799, -2]
TGCGGCGGTGTGGTGTAGAGTGCGAAAGTCGCCGTGATGGTGGAGGTGGAGTAGCAGCAA
TGGCGGTGGAGGGAGTTTCGGTGGTGATGGTGGCGGTGCAAGGTGTTGAAGCGGCGGTGG
TGTCAGTTCAAAGAGAAAACAAATCTGAAAGCACTCAAATAAACAGAGGAAGGGAAAGAA
GAAAAGAGGAGAAAATGAGAAAAACGAATTTACTAGAAAGAGGCAAAGAGCACA
>TRINITY_DN43906_c0_g1_i9 len=473 path=[837:0-49 811:50-234 1048:235-249 1063:250-261 2230:262-288 1102:289-289 2257:290-307 2275:308-324 2292:325-325 1119:326-331 1125:332-353 2947:354-377 1171:378-385 1709:386-457 1251:458-463 1257:464-472] [-1, 837, 811, 1048, 1063, 2230, 1102, 2257, 2275, 2292, 1119, 1125, 2947, 1171, 1709, 1251, 1257, -2]
TAAATTGTTCCGACAAAATTTGTTAACGGAAAGTGATCCCGATAAGCTTCCGAGAAATAT
TAGCGATGATCTTCCGAGAAACTAATATTTTTAAATGAAAAAAACAAATAATGAAATACA
AATAAAACTCACAATAATATTTAAATTATCAAATATATATTACAAATAAAGAAATTAAAA
AATATCTATAAAATTAAACTAAAACAAAAATAAAACTTATAATCTAATAGTCGTTGAGAT
GCGGCGGTGTGGTGTAGAGTGCAAAGGTCGCCGTGATGGTGGAGGTGGAGTAGCAGCAAT
GGCGGTGGAGGGAGTTTCGGTGGTGATGGTGGCGGTGCAAGGTGTTGAAGCGGCGGTGGT
[truncated: 52,405,534 more chars]
