# Supplementary material for: The biocontrol agent Pseudomonas chlororaphis PA23 primes Brassica napus defenses through distinct gene networks
Source: BMC Genomics. 2017 Jun 19;18:467. doi: 10.1186/s12864-017-3848-6 (PMC5477169; doi:10.1186/s12864-017-3848-6)
Supplement: Supplementary file 4 — Dataset S2. ncbi-BLAST results of unmapped transcripts assembled with Trinity to Brassicaceae nucleotide database. (XLSX 3895 kb) [file 12864_2017_3848_MOESM4_ESM.xlsx]

## Sheet: cleaned-mapped-trinity-test
Query	Length of query	Bitscore(e-value)	Hit against Brassicaceae database
TRINITY_DN1000_c0_g1_i1	220	292(3e-78)	XM_013738406.1 Brassica oleracea var. oleracea uncharacterized LOC106301920 (LOC106301920), mRNA (2300)
TRINITY_DN10001_c0_g1_i1	273	202(7e-51)	XM_013781666.1 Brassica oleracea var. oleracea probable cyclic nucleotide-gated ion channel 3 (LOC106342665), mRNA (2557)
TRINITY_DN10005_c0_g1_i1	203	228(9e-59)	KF715854.1 Brassica oleracea var. italica glutathione S-transferase 6 protein mRNA, complete cds (912)
TRINITY_DN10007_c0_g1_i1	321	161(1e-38)	XM_013737543.1 Brassica oleracea var. oleracea homoserine kinase (LOC106301196), mRNA (1448)
TRINITY_DN10008_c0_g1_i1	223	106(5e-22)	XM_013728481.1 Brassica oleracea var. oleracea peptidyl-tRNA hydrolase, chloroplastic (LOC106292822), mRNA (1119)
TRINITY_DN10010_c0_g1_i1	237	427(9e-119)	XM_013773272.1 Brassica oleracea var. oleracea proteasome-associated protein ECM29 homolog (LOC106334888), transcript variant X2, mRNA (5049)
TRINITY_DN10010_c0_g2_i1	299	274(2e-72)	XM_013773272.1 Brassica oleracea var. oleracea proteasome-associated protein ECM29 homolog (LOC106334888), transcript variant X2, mRNA (5049)
TRINITY_DN10011_c0_g1_i1	211	357(1e-97)	KA060341.1 Chorispora bungeana T_23511 mRNA sequence (1558)
TRINITY_DN10011_c0_g2_i1	365	326(6e-88)	KA060341.1 Chorispora bungeana T_23511 mRNA sequence (1558)
TRINITY_DN10014_c0_g1_i1	274	444(1e-123)	XM_013782169.1 Brassica oleracea var. oleracea separase-like (LOC106343049), transcript variant X2, mRNA (4414)
TRINITY_DN10014_c0_g2_i1	313	560(1e-158)	XM_013782169.1 Brassica oleracea var. oleracea separase-like (LOC106343049), transcript variant X2, mRNA (4414)
TRINITY_DN10017_c0_g1_i1	210	165(7e-40)	KA073069.1 Chorispora bungeana T_36239 mRNA sequence (2365)
TRINITY_DN10018_c0_g1_i1	221	196(3e-49)	XM_013781306.1 Brassica oleracea var. oleracea LRR receptor-like serine/threonine-protein kinase GSO1 (LOC106342394), transcript variant X1, mRNA (1195)
TRINITY_DN10018_c0_g2_i1	221	185(6e-46)	XM_013781306.1 Brassica oleracea var. oleracea LRR receptor-like serine/threonine-protein kinase GSO1 (LOC106342394), transcript variant X1, mRNA (1195)
TRINITY_DN10018_c0_g3_i1	220	159(3e-38)	XM_013777839.1 Brassica oleracea var. oleracea receptor-like protein 12 (LOC106338994), mRNA (732)
TRINITY_DN10020_c0_g1_i1	213	350(2e-95)	XM_013753165.1 Brassica oleracea var. oleracea uncharacterized LOC106315439 (LOC106315439), mRNA (4864)
TRINITY_DN10020_c0_g2_i1	218	202(6e-51)	XM_013753165.1 Brassica oleracea var. oleracea uncharacterized LOC106315439 (LOC106315439), mRNA (4864)
TRINITY_DN10020_c0_g2_i2	213	344(9e-94)	XM_013753165.1 Brassica oleracea var. oleracea uncharacterized LOC106315439 (LOC106315439), mRNA (4864)
TRINITY_DN10023_c0_g1_i1	232	150(2e-35)	XM_013767426.1 Brassica oleracea var. oleracea abscisic acid receptor PYL8 (LOC106328887), mRNA (1219)
TRINITY_DN10025_c0_g1_i1	463	117(5e-25)	XM_013762957.1 Brassica oleracea var. oleracea 21.7 kDa class VI heat shock protein-like (LOC106324955), mRNA (800)
TRINITY_DN10026_c0_g1_i1	242	420(2e-116)	XM_013758050.1 Brassica oleracea var. oleracea lysine-specific demethylase JMJ706-like (LOC106319670), transcript variant X1, mRNA (3447)
TRINITY_DN10028_c0_g1_i1	301	287(2e-76)	XM_013732802.1 Brassica oleracea var. oleracea RING-H2 finger protein ATL46-like (LOC106296622), transcript variant X2, mRNA (1525)
TRINITY_DN10028_c0_g1_i2	346	287(3e-76)	XM_013732802.1 Brassica oleracea var. oleracea RING-H2 finger protein ATL46-like (LOC106296622), transcript variant X2, mRNA (1525)
TRINITY_DN10033_c0_g1_i1	411	691(0.0)	XM_013773305.1 Brassica oleracea var. oleracea protein TRANSPARENT TESTA 12-like (LOC106334915), mRNA (1734)
TRINITY_DN10033_c0_g2_i1	356	78(2e-13)	XM_013773305.1 Brassica oleracea var. oleracea protein TRANSPARENT TESTA 12-like (LOC106334915), mRNA (1734)
TRINITY_DN10033_c0_g3_i1	568	721(0.0)	XM_013773305.1 Brassica oleracea var. oleracea protein TRANSPARENT TESTA 12-like (LOC106334915), mRNA (1734)
TRINITY_DN10036_c0_g1_i1	247	259(4e-68)	XM_013770261.1 Brassica oleracea var. oleracea topless-related protein 4-like (LOC106331841), mRNA (3437)
TRINITY_DN10036_c0_g1_i2	257	259(4e-68)	XM_013770261.1 Brassica oleracea var. oleracea topless-related protein 4-like (LOC106331841), mRNA (3437)
TRINITY_DN10037_c0_g1_i1	223	73(5e-12)	XM_013777101.1 Brassica oleracea var. oleracea uncharacterized LOC106338030 (LOC106338030), mRNA (852)
TRINITY_DN10039_c0_g2_i1	236	56(5e-07)	XM_013782647.1 Brassica oleracea var. oleracea uncharacterized LOC106343437 (LOC106343437), mRNA (512)
TRINITY_DN1004_c0_g1_i1	461	278(2e-73)	XM_013739900.1 Brassica oleracea var. oleracea uncharacterized LOC106303612 (LOC106303612), transcript variant X2, mRNA (1553)
TRINITY_DN1004_c0_g2_i1	299	278(1e-73)	XM_013739900.1 Brassica oleracea var. oleracea uncharacterized LOC106303612 (LOC106303612), transcript variant X2, mRNA (1553)
TRINITY_DN10042_c0_g1_i1	329	555(6e-157)	XM_013740624.1 Brassica oleracea var. oleracea probable methyltransferase PMT5 (LOC106304221), transcript variant X3, mRNA (2445)
TRINITY_DN10044_c0_g1_i1	201	134(2e-30)	XM_013775983.1 Brassica oleracea var. oleracea uncharacterized LOC106336977 (LOC106336977), transcript variant X4, mRNA (1836)
TRINITY_DN10046_c0_g1_i1	222	363(3e-99)	XM_013756520.1 Brassica oleracea var. oleracea uncharacterized LOC106318509 (LOC106318509), transcript variant X1, mRNA (4053)
TRINITY_DN1005_c0_g1_i1	276	250(3e-65)	XM_013783270.1 Brassica oleracea var. oleracea uncharacterized LOC106343908 (LOC106343908), mRNA (1498)
TRINITY_DN10050_c0_g1_i1	202	165(7e-40)	XM_013781298.1 Brassica oleracea var. oleracea potassium channel AKT1 (LOC106342387), mRNA (2910)
TRINITY_DN10050_c0_g2_i1	203	202(5e-51)	XM_013781298.1 Brassica oleracea var. oleracea potassium channel AKT1 (LOC106342387), mRNA (2910)
TRINITY_DN10055_c0_g1_i1	280	263(3e-69)	XM_013750931.1 Brassica oleracea var. oleracea nucleosome assembly protein 1;2-like (LOC106313186), transcript variant X2, mRNA (1480)
TRINITY_DN10057_c0_g1_i1	305	466(3e-130)	XM_013737652.1 Brassica oleracea var. oleracea ribonucleoside-diphosphate reductase small chain C (LOC106301288), mRNA (1320)
TRINITY_DN10057_c0_g2_i1	327	265(1e-69)	XM_013737652.1 Brassica oleracea var. oleracea ribonucleoside-diphosphate reductase small chain C (LOC106301288), mRNA (1320)
TRINITY_DN10058_c0_g1_i1	215	324(1e-87)	XM_013743997.1 Brassica oleracea var. oleracea uncharacterized LOC106307123 (LOC106307123), mRNA (2016)
TRINITY_DN1006_c0_g1_i1	278	390(1e-107)	XM_013728557.1 Brassica oleracea var. oleracea serine carboxypeptidase-like 18 (LOC106292890), mRNA (1585)
TRINITY_DN1006_c0_g2_i1	271	396(3e-109)	XM_013728557.1 Brassica oleracea var. oleracea serine carboxypeptidase-like 18 (LOC106292890), mRNA (1585)
TRINITY_DN10064_c0_g1_i1	207	100(2e-20)	XM_013764618.1 Brassica oleracea var. oleracea metallothionein-like protein type 2, MT2-4/MT2-25 (LOC106326702), mRNA (656)
TRINITY_DN10064_c0_g2_i1	207	100(2e-20)	XM_013764618.1 Brassica oleracea var. oleracea metallothionein-like protein type 2, MT2-4/MT2-25 (LOC106326702), mRNA (656)
TRINITY_DN10064_c0_g3_i1	210	100(2e-20)	XM_013764618.1 Brassica oleracea var. oleracea metallothionein-like protein type 2, MT2-4/MT2-25 (LOC106326702), mRNA (656)
TRINITY_DN10066_c0_g1_i1	231	165(8e-40)	XM_002878230.1 Arabidopsis lyrata subsp. lyrata hypothetical protein, mRNA (2762)
TRINITY_DN10067_c0_g1_i1	295	518(7e-146)	XM_013773742.1 Brassica oleracea var. oleracea uncharacterized LOC106335264 (LOC106335264), mRNA (1517)
TRINITY_DN10067_c0_g2_i1	295	457(2e-127)	XM_013773742.1 Brassica oleracea var. oleracea uncharacterized LOC106335264 (LOC106335264), mRNA (1517)
TRINITY_DN10068_c0_g1_i1	280	451(7e-126)	XM_013738080.1 Brassica oleracea var. oleracea ATP sulfurylase 4, chloroplastic (LOC106301631), mRNA (1710)
TRINITY_DN10071_c0_g1_i1	296	268(8e-71)	XM_013761507.1 Brassica oleracea var. oleracea peptidyl-prolyl cis-trans isomerase CYP21-1 (LOC106323366), mRNA (1086)
TRINITY_DN10074_c0_g1_i1	280	497(8e-140)	XM_013758329.1 Brassica oleracea var. oleracea R3H domain-containing protein 1-like (LOC106319880), transcript variant X2, mRNA (1374)
TRINITY_DN10081_c0_g1_i1	729	1055(0.0)	XM_013783496.1 Brassica oleracea var. oleracea sodium/hydrogen exchanger 8 (LOC106344109), mRNA (2564)
TRINITY_DN10081_c0_g2_i1	643	946(0.0)	XM_013783496.1 Brassica oleracea var. oleracea sodium/hydrogen exchanger 8 (LOC106344109), mRNA (2564)
TRINITY_DN10082_c0_g1_i1	530	104(4e-21)	XM_013748218.1 Brassica oleracea var. oleracea UPF0496 protein At3g49070 (LOC106310990), transcript variant X1, mRNA (2068)
TRINITY_DN10083_c0_g1_i1	248	291(1e-77)	XM_013772985.1 Brassica oleracea var. oleracea cycloeucalenol cycloisomerase (LOC106334665), mRNA (1300)
TRINITY_DN10086_c0_g1_i1	216	276(3e-73)	XM_013748234.1 Brassica oleracea var. oleracea glycylpeptide N-tetradecanoyltransferase 1-like (LOC106311002), mRNA (1609)
TRINITY_DN10086_c0_g2_i1	215	353(1e-96)	XM_013748234.1 Brassica oleracea var. oleracea glycylpeptide N-tetradecanoyltransferase 1-like (LOC106311002), mRNA (1609)
TRINITY_DN1009_c0_g1_i1	291	333(3e-90)	XM_013771243.1 Brassica oleracea var. oleracea uncharacterized acetyltransferase At3g50280-like (LOC106332749), mRNA (1641)
TRINITY_DN1009_c0_g1_i2	295	383(3e-105)	XM_013771243.1 Brassica oleracea var. oleracea uncharacterized acetyltransferase At3g50280-like (LOC106332749), mRNA (1641)
TRINITY_DN10090_c0_g1_i1	277	451(7e-126)	XM_013755590.1 Brassica oleracea var. oleracea ABC transporter C family member 6 (LOC106317814), mRNA (4527)
TRINITY_DN10090_c0_g2_i1	257	453(2e-126)	XM_013755590.1 Brassica oleracea var. oleracea ABC transporter C family member 6 (LOC106317814), mRNA (4527)
TRINITY_DN10093_c0_g1_i1	399	477(2e-133)	XM_013773362.1 Brassica oleracea var. oleracea importin-5-like (LOC106334953), transcript variant X2, mRNA (3800)
TRINITY_DN10093_c0_g1_i2	387	466(3e-130)	XM_013773362.1 Brassica oleracea var. oleracea importin-5-like (LOC106334953), transcript variant X2, mRNA (3800)
TRINITY_DN10095_c0_g1_i1	258	466(2e-130)	XM_013766835.1 Brassica oleracea var. oleracea plastid division protein PDV2-like (LOC106328399), mRNA (1190)
TRINITY_DN10096_c0_g1_i1	427	374(2e-102)	XM_013740193.1 Brassica oleracea var. oleracea uncharacterized LOC106303851 (LOC106303851), mRNA (621)
TRINITY_DN10096_c0_g2_i1	445	231(2e-59)	XM_013740193.1 Brassica oleracea var. oleracea uncharacterized LOC106303851 (LOC106303851), mRNA (621)
TRINITY_DN10098_c0_g1_i1	201	191(1e-47)	XM_013743316.1 Brassica oleracea var. oleracea glucan endo-1,3-beta-glucosidase 12 (LOC106306636), mRNA (1714)
TRINITY_DN10100_c0_g1_i1	277	399(2e-110)	XM_013756223.1 Brassica oleracea var. oleracea LRR receptor-like serine/threonine-protein kinase FLS2 (LOC106318306), mRNA (3855)
TRINITY_DN10101_c0_g1_i1	565	782(0.0)	XM_013783151.1 Brassica oleracea var. oleracea transmembrane protein 53 (LOC106343824), mRNA (1804)
TRINITY_DN10101_c0_g2_i1	582	802(0.0)	XM_013783151.1 Brassica oleracea var. oleracea transmembrane protein 53 (LOC106343824), mRNA (1804)
TRINITY_DN10102_c0_g1_i1	232	189(5e-47)	XM_013742886.1 Brassica oleracea var. oleracea protein HASTY 1 (LOC106306316), mRNA (3925)
TRINITY_DN10102_c0_g2_i1	242	248(8e-65)	XM_013742886.1 Brassica oleracea var. oleracea protein HASTY 1 (LOC106306316), mRNA (3925)
TRINITY_DN10102_c0_g3_i1	266	226(4e-58)	XM_013742886.1 Brassica oleracea var. oleracea protein HASTY 1 (LOC106306316), mRNA (3925)
TRINITY_DN10105_c0_g1_i1	432	198(2e-49)	XM_013731879.1 Brassica oleracea var. oleracea homeobox protein HAT3.1 (LOC106295881), transcript variant X7, mRNA (2409)
TRINITY_DN10105_c0_g2_i1	444	198(2e-49)	XM_013731879.1 Brassica oleracea var. oleracea homeobox protein HAT3.1 (LOC106295881), transcript variant X7, mRNA (2409)
TRINITY_DN10108_c0_g1_i1	211	350(2e-95)	XM_013743639.1 Brassica oleracea var. oleracea MATE efflux family protein 5-like (LOC106306865), transcript variant X3, mRNA (1719)
TRINITY_DN10109_c0_g1_i1	357	154(3e-36)	XM_013742098.1 Brassica oleracea var. oleracea MAG2-interacting protein 2 (LOC106305737), transcript variant X2, mRNA (7366)
TRINITY_DN10109_c0_g2_i1	277	220(2e-56)	XM_013742098.1 Brassica oleracea var. oleracea MAG2-interacting protein 2 (LOC106305737), transcript variant X2, mRNA (7366)
TRINITY_DN10112_c0_g1_i1	235	161(1e-38)	XM_013773986.1 Brassica oleracea var. oleracea UDP-glycosyltransferase 76E11-like (LOC106335465), mRNA (1936)
TRINITY_DN10113_c0_g1_i1	363	355(7e-97)	XM_013747982.1 Brassica oleracea var. oleracea uncharacterized LOC106310746 (LOC106310746), transcript variant X3, mRNA (3245)
TRINITY_DN10113_c0_g2_i1	363	344(2e-93)	XM_013747982.1 Brassica oleracea var. oleracea uncharacterized LOC106310746 (LOC106310746), transcript variant X3, mRNA (3245)
TRINITY_DN10114_c0_g1_i1	234	278(1e-73)	XM_013782800.1 Brassica oleracea var. oleracea vacuolar cation/proton exchanger 2 (LOC106343554), transcript variant X1, mRNA (2074)
TRINITY_DN10115_c0_g1_i1	264	411(1e-113)	XM_013767383.1 Brassica oleracea var. oleracea basic leucine zipper 34-like (LOC106328854), mRNA (1457)
TRINITY_DN10115_c0_g2_i1	265	315(9e-85)	XM_013767383.1 Brassica oleracea var. oleracea basic leucine zipper 34-like (LOC106328854), mRNA (1457)
TRINITY_DN10120_c0_g1_i1	335	608(5e-173)	XM_013743220.1 Brassica oleracea var. oleracea VIN3-like protein 2 (LOC106306557), mRNA (2310)
TRINITY_DN10120_c0_g2_i1	335	477(1e-133)	XM_013743220.1 Brassica oleracea var. oleracea VIN3-like protein 2 (LOC106306557), mRNA (2310)
TRINITY_DN10121_c0_g1_i1	291	261(1e-68)	XM_013750191.1 Brassica oleracea var. oleracea uncharacterized LOC106312609 (LOC106312609), transcript variant X2, mRNA (2153)
TRINITY_DN10123_c0_g1_i1	278	425(4e-118)	XM_013781195.1 Brassica oleracea var. oleracea ATP-dependent zinc metalloprotease FTSH 4, mitochondrial (LOC106342307), mRNA (2427)
TRINITY_DN10124_c0_g1_i1	246	193(4e-48)	XM_013774598.1 Brassica oleracea var. oleracea uncharacterized LOC106335918 (LOC106335918), mRNA (978)
TRINITY_DN10125_c0_g1_i1	357	503(2e-141)	XM_013780690.1 Brassica oleracea var. oleracea chromatin modification-related protein EAF1 B-like (LOC106341938), transcript variant X2, mRNA (6007)
TRINITY_DN10125_c0_g2_i1	274	370(2e-101)	XM_013780690.1 Brassica oleracea var. oleracea chromatin modification-related protein EAF1 B-like (LOC106341938), transcript variant X2, mRNA (6007)
TRINITY_DN10126_c0_g1_i1	249	248(8e-65)	XM_013729808.1 Brassica oleracea var. oleracea golgin candidate 2 (LOC106294239), mRNA (2264)
TRINITY_DN10126_c0_g2_i1	278	331(9e-90)	XM_013729808.1 Brassica oleracea var. oleracea golgin candidate 2 (LOC106294239), mRNA (2264)
TRINITY_DN10131_c0_g1_i1	282	388(5e-107)	XM_013766593.1 Brassica oleracea var. oleracea probable inactive leucine-rich repeat receptor-like protein kinase At3g03770 (LOC106328201), mRNA (2833)
TRINITY_DN10131_c0_g2_i1	290	342(4e-93)	XM_013766593.1 Brassica oleracea var. oleracea probable inactive leucine-rich repeat receptor-like protein kinase At3g03770 (LOC106328201), mRNA (2833)
TRINITY_DN10133_c0_g1_i1	272	78(1e-13)	XM_013761407.1 Brassica oleracea var. oleracea uncharacterized LOC106323251 (LOC106323251), transcript variant X5, mRNA (1398)
TRINITY_DN10133_c0_g2_i1	262	99(9e-20)	XM_013759887.1 Brassica oleracea var. oleracea probable disease resistance protein RPP1 (LOC106321645), partial mRNA (1536)
TRINITY_DN10138_c0_g1_i1	240	422(4e-117)	XM_013760688.1 Brassica oleracea var. oleracea transcription initiation factor TFIID subunit 5-like (LOC106322616), mRNA (2267)
TRINITY_DN10139_c0_g1_i1	232	363(3e-99)	XM_013734763.1 Brassica oleracea var. oleracea uncharacterized LOC106298624 (LOC106298624), mRNA (2025)
TRINITY_DN10139_c0_g2_i1	203	307(1e-82)	XM_013734763.1 Brassica oleracea var. oleracea uncharacterized LOC106298624 (LOC106298624), mRNA (2025)
TRINITY_DN10143_c0_g1_i1	221	409(3e-113)	XM_013766304.1 Brassica oleracea var. oleracea protein NSP-INTERACTING KINASE 1 (LOC106327970), mRNA (2419)
TRINITY_DN10143_c0_g2_i1	346	564(1e-159)	JX073083.1 Brassica rapa subsp. campestris leucine-rich repeat receptor-like kinase (LRRII2) mRNA, complete cds; mitochondrial (1884)
TRINITY_DN10143_c0_g3_i1	236	231(8e-60)	XM_013766304.1 Brassica oleracea var. oleracea protein NSP-INTERACTING KINASE 1 (LOC106327970), mRNA (2419)
TRINITY_DN10143_c0_g4_i1	465	593(2e-168)	XM_013757418.1 Brassica oleracea var. oleracea protein NSP-INTERACTING KINASE 1-like (LOC106319170), mRNA (2235)
TRINITY_DN10145_c0_g1_i1	203	357(1e-97)	XM_013782251.1 Brassica oleracea var. oleracea dehydrogenase/reductase SDR family member 7-like (LOC106343118), mRNA (1233)
TRINITY_DN10145_c0_g2_i1	203	311(8e-84)	XM_013782251.1 Brassica oleracea var. oleracea dehydrogenase/reductase SDR family member 7-like (LOC106343118), mRNA (1233)
TRINITY_DN10149_c0_g1_i1	206	324(1e-87)	XM_013781209.1 Brassica oleracea var. oleracea translation initiation factor eIF-2B subunit epsilon-like (LOC106342320), mRNA (2516)
TRINITY_DN10151_c0_g1_i1	245	231(8e-60)	XM_013736336.1 Brassica oleracea var. oleracea uncharacterized LOC106300235 (LOC106300235), mRNA (1778)
TRINITY_DN10152_c0_g1_i1	311	392(5e-108)	XM_013774567.1 Brassica oleracea var. oleracea uncharacterized LOC106335897 (LOC106335897), transcript variant X2, mRNA (3220)
TRINITY_DN10152_c0_g2_i1	311	488(6e-137)	XM_013774567.1 Brassica oleracea var. oleracea uncharacterized LOC106335897 (LOC106335897), transcript variant X2, mRNA (3220)
TRINITY_DN10155_c0_g1_i1	223	318(6e-86)	XM_013773479.1 Brassica oleracea var. oleracea uncharacterized LOC106335060 (LOC106335060), mRNA (3575)
TRINITY_DN1016_c0_g1_i1	269	381(9e-105)	XM_013755686.1 Brassica oleracea var. oleracea protein CROWDED NUCLEI 4-like (LOC106317883), mRNA (3477)
TRINITY_DN10160_c0_g1_i1	267	215(9e-55)	XM_013781274.1 Brassica oleracea var. oleracea protease Do-like 2, chloroplastic (LOC106342361), transcript variant X3, mRNA (2158)
TRINITY_DN10160_c0_g2_i1	313	492(4e-138)	XM_013781274.1 Brassica oleracea var. oleracea protease Do-like 2, chloroplastic (LOC106342361), transcript variant X3, mRNA (2158)
TRINITY_DN10164_c0_g1_i1	270	466(2e-130)	XM_013732053.1 Brassica oleracea var. oleracea probable H/ACA ribonucleoprotein complex subunit 1 (LOC106296011), transcript variant X2, mRNA (1371)
TRINITY_DN10164_c0_g1_i2	269	409(4e-113)	XM_013732053.1 Brassica oleracea var. oleracea probable H/ACA ribonucleoprotein complex subunit 1 (LOC106296011), transcript variant X2, mRNA (1371)
TRINITY_DN10165_c0_g1_i1	374	388(7e-107)	XM_013742406.1 Brassica oleracea var. oleracea uncharacterized LOC106305966 (LOC106305966), transcript variant X3, mRNA (2986)
TRINITY_DN10165_c0_g2_i1	413	388(8e-107)	XM_013742406.1 Brassica oleracea var. oleracea uncharacterized LOC106305966 (LOC106305966), transcript variant X3, mRNA (2986)
TRINITY_DN10168_c0_g1_i1	225	359(3e-98)	XM_013741300.1 Brassica oleracea var. oleracea uncharacterized LOC106304909 (LOC106304909), mRNA (2729)
TRINITY_DN10175_c0_g1_i1	259	359(4e-98)	XM_013731615.1 Brassica oleracea var. oleracea pentatricopeptide repeat-containing protein At1g18900-like (LOC106295650), transcript variant X2, mRNA (2845)
TRINITY_DN10175_c0_g1_i2	260	401(6e-111)	XM_013731615.1 Brassica oleracea var. oleracea pentatricopeptide repeat-containing protein At1g18900-like (LOC106295650), transcript variant X2, mRNA (2845)
TRINITY_DN10175_c0_g2_i1	217	161(1e-38)	XM_013731615.1 Brassica oleracea var. oleracea pentatricopeptide repeat-containing protein At1g18900-like (LOC106295650), transcript variant X2, mRNA (2845)
TRINITY_DN10176_c0_g1_i1	208	379(2e-104)	XM_013780368.1 Brassica oleracea var. oleracea uncharacterized LOC106341663 (LOC106341663), transcript variant X2, mRNA (3831)
TRINITY_DN10176_c0_g2_i1	243	383(2e-105)	XM_013780368.1 Brassica oleracea var. oleracea uncharacterized LOC106341663 (LOC106341663), transcript variant X2, mRNA (3831)
TRINITY_DN10178_c0_g1_i1	344	438(7e-122)	XM_013742544.1 Brassica oleracea var. oleracea uncharacterized LOC106306077 (LOC106306077), mRNA (1532)
TRINITY_DN10178_c0_g2_i1	299	324(2e-87)	XM_013742544.1 Brassica oleracea var. oleracea uncharacterized LOC106306077 (LOC106306077), mRNA (1532)
TRINITY_DN10181_c0_g1_i1	269	117(3e-25)	XM_013746396.1 Brassica oleracea var. oleracea uncharacterized LOC106309365 (LOC106309365), mRNA (855)
TRINITY_DN10182_c0_g1_i1	431	667(0.0)	XM_013741922.1 Brassica oleracea var. oleracea calcineurin-binding protein cabin-1 (LOC106305544), transcript variant X2, mRNA (5880)
TRINITY_DN10185_c0_g1_i1	208	302(5e-81)	XM_013776182.1 Brassica oleracea var. oleracea 54S ribosomal protein L17, mitochondrial-like (LOC106337133), mRNA (961)
TRINITY_DN10185_c0_g2_i1	392	387(3e-106)	XM_013770448.1 Brassica oleracea var. oleracea 39S ribosomal protein L46, mitochondrial-like (LOC106332000), mRNA (1049)
TRINITY_DN10186_c0_g1_i1	284	243(4e-63)	XM_013748265.1 Brassica oleracea var. oleracea WD repeat-containing protein 3 (LOC106311032), mRNA (3137)
TRINITY_DN10188_c0_g1_i1	222	372(4e-102)	XM_013744802.1 Brassica oleracea var. oleracea dnaJ homolog subfamily B member 1 (LOC106307757), mRNA (1230)
TRINITY_DN10189_c0_g1_i1	231	372(4e-102)	XM_013749555.1 Brassica oleracea var. oleracea AP3-complex subunit beta-A (LOC106312152), mRNA (3472)
TRINITY_DN10189_c0_g2_i1	232	316(2e-85)	XM_013749555.1 Brassica oleracea var. oleracea AP3-complex subunit beta-A (LOC106312152), mRNA (3472)
TRINITY_DN10191_c0_g1_i1	356	298(1e-79)	XM_013746784.1 Brassica oleracea var. oleracea E3 ubiquitin-protein ligase SDIR1 (LOC106309690), mRNA (1178)
TRINITY_DN10191_c0_g2_i1	210	274(1e-72)	XM_013746784.1 Brassica oleracea var. oleracea E3 ubiquitin-protein ligase SDIR1 (LOC106309690), mRNA (1178)
TRINITY_DN10191_c0_g3_i1	210	274(1e-72)	XM_013746784.1 Brassica oleracea var. oleracea E3 ubiquitin-protein ligase SDIR1 (LOC106309690), mRNA (1178)
TRINITY_DN10191_c0_g4_i1	356	298(1e-79)	XM_013746784.1 Brassica oleracea var. oleracea E3 ubiquitin-protein ligase SDIR1 (LOC106309690), mRNA (1178)
TRINITY_DN10191_c0_g5_i1	204	276(3e-73)	XM_013746784.1 Brassica oleracea var. oleracea E3 ubiquitin-protein ligase SDIR1 (LOC106309690), mRNA (1178)
TRINITY_DN10197_c0_g1_i1	208	243(3e-63)	XM_013775327.1 Brassica oleracea var. oleracea formin-like protein 13 (LOC106336491), mRNA (1854)
TRINITY_DN10198_c0_g1_i1	206	259(3e-68)	XM_013752481.1 Brassica oleracea var. oleracea uncharacterized LOC106314637 (LOC106314637), mRNA (1704)
TRINITY_DN102_c0_g1_i1	205	283(2e-75)	XM_013773107.1 Brassica oleracea var. oleracea myosin-17-like (LOC106334759), mRNA (5345)
TRINITY_DN102_c0_g2_i1	232	230(3e-59)	XM_013773107.1 Brassica oleracea var. oleracea myosin-17-like (LOC106334759), mRNA (5345)
TRINITY_DN10203_c0_g1_i1	228	145(1e-33)	XM_013744838.1 Brassica oleracea var. oleracea putative fucosyltransferase-like protein (LOC106307787), mRNA (1718)
TRINITY_DN10204_c0_g1_i1	275	213(3e-54)	XM_013770054.1 Brassica oleracea var. oleracea E3 ubiquitin-protein ligase KEG (LOC106331658), transcript variant X2, mRNA (5117)
TRINITY_DN10204_c0_g1_i2	273	246(3e-64)	XM_013770054.1 Brassica oleracea var. oleracea E3 ubiquitin-protein ligase KEG (LOC106331658), transcript variant X2, mRNA (5117)
TRINITY_DN10204_c0_g2_i1	325	182(1e-44)	XM_013770054.1 Brassica oleracea var. oleracea E3 ubiquitin-protein ligase KEG (LOC106331658), transcript variant X2, mRNA (5117)
TRINITY_DN10207_c0_g1_i1	358	492(5e-138)	XM_013765418.1 Brassica oleracea var. oleracea SCY1-like protein 2 (LOC106327295), mRNA (3007)
TRINITY_DN10207_c0_g2_i1	201	296(2e-79)	XM_013765418.1 Brassica oleracea var. oleracea SCY1-like protein 2 (LOC106327295), mRNA (3007)
TRINITY_DN10207_c0_g3_i1	253	224(1e-57)	XM_013765418.1 Brassica oleracea var. oleracea SCY1-like protein 2 (LOC106327295), mRNA (3007)
TRINITY_DN10207_c0_g4_i1	274	143(4e-33)	XM_013765418.1 Brassica oleracea var. oleracea SCY1-like protein 2 (LOC106327295), mRNA (3007)
TRINITY_DN10208_c0_g1_i1	275	263(3e-69)	XM_013750701.1 Brassica oleracea var. oleracea probable aminotransferase ACS10 (LOC106312986), mRNA (1902)
TRINITY_DN10208_c0_g2_i1	212	257(1e-67)	XM_013750701.1 Brassica oleracea var. oleracea probable aminotransferase ACS10 (LOC106312986), mRNA (1902)
TRINITY_DN10209_c0_g1_i1	386	490(2e-137)	XM_013760765.1 Brassica oleracea var. oleracea E3 ubiquitin-protein ligase RHF2A-like (LOC106322668), transcript variant X1, mRNA (1567)
TRINITY_DN10213_c0_g1_i1	206	261(9e-69)	XM_002884741.1 Arabidopsis lyrata subsp. lyrata hypothetical protein, mRNA (2177)
TRINITY_DN10214_c0_g1_i1	285	322(6e-87)	XM_013732378.1 Brassica oleracea var. oleracea pentatricopeptide repeat-containing protein At1g76280 (LOC106296278), mRNA (2911)
TRINITY_DN1022_c0_g1_i1	309	488(6e-137)	XM_013770692.1 Brassica oleracea var. oleracea DNA-directed RNA polymerase III subunit RPC10-like (LOC106332211), transcript variant X2, mRNA (596)
TRINITY_DN10223_c0_g1_i1	294	486(2e-136)	XM_013782065.1 Brassica oleracea var. oleracea villin-1 (LOC106342978), transcript variant X3, mRNA (3077)
TRINITY_DN10224_c0_g1_i1	331	261(1e-68)	XM_013756993.1 Brassica oleracea var. oleracea SNAP25 homologous protein SNAP33-like (LOC106318847), transcript variant X2, mRNA (1206)
TRINITY_DN10227_c0_g1_i1	325	374(2e-102)	XM_013768277.1 Brassica oleracea var. oleracea cyclin-A2-4-like (LOC106329581), transcript variant X3, mRNA (1690)
TRINITY_DN10228_c0_g2_i1	323	124(2e-27)	XM_013765807.1 Brassica oleracea var. oleracea protein disulfide isomerase-like 1-4 (LOC106327616), mRNA (1940)
TRINITY_DN10230_c0_g1_i1	340	521(6e-147)	XM_013732703.1 Brassica oleracea var. oleracea phosphate transporter PHO1 homolog 1 (LOC106296552), transcript variant X2, mRNA (2833)
TRINITY_DN10230_c0_g2_i1	276	486(2e-136)	XM_013732703.1 Brassica oleracea var. oleracea phosphate transporter PHO1 homolog 1 (LOC106296552), transcript variant X2, mRNA (2833)
TRINITY_DN10231_c0_g1_i1	311	285(8e-76)	XM_013743584.1 Brassica oleracea var. oleracea uncharacterized protein At5g39570 (LOC106306823), transcript variant X2, mRNA (1125)
TRINITY_DN10231_c0_g2_i1	312	315(1e-84)	XM_013743584.1 Brassica oleracea var. oleracea uncharacterized protein At5g39570 (LOC106306823), transcript variant X2, mRNA (1125)
TRINITY_DN10232_c0_g1_i1	317	496(3e-139)	XM_013760607.1 Brassica oleracea var. oleracea extensin-like (LOC106322550), mRNA (1778)
TRINITY_DN10232_c0_g2_i1	317	512(3e-144)	XM_013760607.1 Brassica oleracea var. oleracea extensin-like (LOC106322550), mRNA (1778)
TRINITY_DN10235_c0_g1_i1	248	374(1e-102)	XM_013773376.1 Brassica oleracea var. oleracea endoribonuclease Dicer homolog 3 (LOC106334965), transcript variant X2, mRNA (4989)
TRINITY_DN10235_c0_g2_i1	256	401(6e-111)	XM_013773376.1 Brassica oleracea var. oleracea endoribonuclease Dicer homolog 3 (LOC106334965), transcript variant X2, mRNA (4989)
TRINITY_DN10236_c0_g1_i1	507	307(3e-82)	XM_013764636.1 Brassica oleracea var. oleracea transcription factor DIVARICATA-like (LOC106326721), mRNA (1462)
TRINITY_DN10236_c0_g2_i1	428	608(6e-173)	XM_013764636.1 Brassica oleracea var. oleracea transcription factor DIVARICATA-like (LOC106326721), mRNA (1462)
TRINITY_DN1024_c0_g1_i1	221	333(2e-90)	XM_013775611.1 Brassica oleracea var. oleracea probable serine/threonine-protein kinase At5g41260 (LOC106336694), mRNA (2067)
TRINITY_DN10240_c0_g1_i1	270	479(3e-134)	XM_013730592.1 Brassica oleracea var. oleracea zinc finger CCCH domain-containing protein 37 (LOC106294894), transcript variant X8, mRNA (1962)
TRINITY_DN10240_c0_g1_i2	313	453(2e-126)	XM_013730592.1 Brassica oleracea var. oleracea zinc finger CCCH domain-containing protein 37 (LOC106294894), transcript variant X8, mRNA (1962)
TRINITY_DN10242_c0_g1_i1	240	324(1e-87)	XM_013782638.1 Brassica oleracea var. oleracea SWI/SNF-related matrix-associated actin-dependent regulator of chromatin subfamily A-like protein 1 (LOC106343433), transcript variant X2, mRNA (2402)
TRINITY_DN10244_c0_g1_i1	209	150(2e-35)	XM_013754234.1 Brassica oleracea var. oleracea HMG-Y-related protein A-like (LOC106316357), mRNA (819)
TRINITY_DN10244_c0_g2_i1	242	204(2e-51)	XM_013754234.1 Brassica oleracea var. oleracea HMG-Y-related protein A-like (LOC106316357), mRNA (819)
TRINITY_DN10248_c0_g1_i1	223	350(2e-95)	XM_013735985.1 Brassica oleracea var. oleracea probable serine/threonine-protein kinase At1g18390 (LOC106299958), transcript variant X2, mRNA (2306)
TRINITY_DN10249_c0_g1_i1	229	278(1e-73)	XM_013739989.1 Brassica oleracea var. oleracea uncharacterized LOC106303688 (LOC106303688), mRNA (670)
TRINITY_DN10250_c0_g1_i1	426	499(4e-140)	XM_013770821.1 Brassica oleracea var. oleracea uncharacterized LOC106332353 (LOC106332353), mRNA (1021)
TRINITY_DN10250_c0_g2_i1	426	499(4e-140)	XM_013770821.1 Brassica oleracea var. oleracea uncharacterized LOC106332353 (LOC106332353), mRNA (1021)
TRINITY_DN10252_c0_g1_i1	257	222(5e-57)	XM_013774201.1 Brassica oleracea var. oleracea protein SMG7L (LOC106335626), transcript variant X2, mRNA (2591)
TRINITY_DN10259_c0_g1_i1	348	209(6e-53)	XM_013755097.1 Brassica oleracea var. oleracea nucleolin 2-like (LOC106317249), mRNA (786)
TRINITY_DN10261_c0_g1_i1	264	464(8e-130)	XM_013743820.1 Brassica oleracea var. oleracea probable L-cysteine desulfhydrase, chloroplastic (LOC106306993), mRNA (1748)
TRINITY_DN10262_c0_g1_i1	296	99(1e-19)	XM_013739590.1 Brassica oleracea var. oleracea serine/threonine protein phosphatase 2A 59 kDa regulatory subunit B' gamma isoform (LOC106303273), mRNA (3118)
TRINITY_DN10262_c0_g2_i1	297	99(1e-19)	XM_013739590.1 Brassica oleracea var. oleracea serine/threonine protein phosphatase 2A 59 kDa regulatory subunit B' gamma isoform (LOC106303273), mRNA (3118)
TRINITY_DN10264_c0_g1_i1	372	628(4e-179)	XM_013765118.1 Brassica oleracea var. oleracea calcium-transporting ATPase 8, plasma membrane-type (LOC106327093), transcript variant X2, mRNA (3877)
TRINITY_DN10264_c0_g2_i1	372	676(0.0)	XM_013765118.1 Brassica oleracea var. oleracea calcium-transporting ATPase 8, plasma membrane-type (LOC106327093), transcript variant X2, mRNA (3877)
TRINITY_DN10264_c0_g3_i1	357	608(5e-173)	XM_013765118.1 Brassica oleracea var. oleracea calcium-transporting ATPase 8, plasma membrane-type (LOC106327093), transcript variant X2, mRNA (3877)
TRINITY_DN10266_c0_g1_i1	257	337(2e-91)	XM_013730916.1 Brassica oleracea var. oleracea protein CHROMATIN REMODELING 20 (LOC106295119), mRNA (4596)
TRINITY_DN10266_c0_g1_i2	256	468(6e-131)	XM_013730916.1 Brassica oleracea var. oleracea protein CHROMATIN REMODELING 20 (LOC106295119), mRNA (4596)
TRINITY_DN10267_c0_g1_i1	468	464(1e-129)	XM_013766109.1 Brassica oleracea var. oleracea uncharacterized LOC106327822 (LOC106327822), transcript variant X2, mRNA (1678)
TRINITY_DN10270_c0_g1_i1	297	311(1e-83)	XM_013776454.1 Brassica oleracea var. oleracea bifunctional aspartate aminotransferase and glutamate/aspartate-prephenate aminotransferase (LOC106337354), mRNA (1671)
TRINITY_DN10270_c0_g2_i1	297	497(9e-140)	XM_013776454.1 Brassica oleracea var. oleracea bifunctional aspartate aminotransferase and glutamate/aspartate-prephenate aminotransferase (LOC106337354), mRNA (1671)
TRINITY_DN10270_c0_g3_i1	297	492(4e-138)	XM_013776454.1 Brassica oleracea var. oleracea bifunctional aspartate aminotransferase and glutamate/aspartate-prephenate aminotransferase (LOC106337354), mRNA (1671)
TRINITY_DN10271_c0_g1_i1	248	263(3e-69)	XM_013747545.1 Brassica oleracea var. oleracea receptor-like protein kinase HERK 1 (LOC106310308), mRNA (3162)
TRINITY_DN10275_c0_g1_i1	240	388(4e-107)	XM_013774465.1 Brassica oleracea var. oleracea probable galacturonosyltransferase 13 (LOC106335835), transcript variant X2, mRNA (2493)
TRINITY_DN10278_c0_g2_i1	300	93(5e-18)	DQ226853.1 Boechera divaricarpa isolate SLW-C-D09 mRNA sequence (646)
TRINITY_DN10280_c0_g1_i1	482	483(4e-135)	XM_013757133.1 Brassica oleracea var. oleracea mannan endo-1,4-beta-mannosidase 7-like (LOC106318956), mRNA (1548)
TRINITY_DN10281_c0_g1_i1	306	207(2e-52)	XM_013749006.1 Brassica oleracea var. oleracea methylesterase 9-like (LOC106311732), mRNA (1070)
TRINITY_DN10281_c0_g2_i1	333	207(2e-52)	XM_013749006.1 Brassica oleracea var. oleracea methylesterase 9-like (LOC106311732), mRNA (1070)
TRINITY_DN10281_c0_g3_i1	343	313(4e-84)	XM_013748994.1 Brassica oleracea var. oleracea nuclear pore complex protein NUP58 (LOC106311722), mRNA (1682)
TRINITY_DN10286_c0_g1_i1	264	366(2e-100)	XM_013742498.1 Brassica oleracea var. oleracea mediator of RNA polymerase II transcription subunit 23 (LOC106306046), mRNA (5017)
TRINITY_DN10286_c0_g2_i1	238	329(3e-89)	XM_013742498.1 Brassica oleracea var. oleracea mediator of RNA polymerase II transcription subunit 23 (LOC106306046), mRNA (5017)
TRINITY_DN10289_c0_g1_i1	311	217(3e-55)	XM_013750797.1 Brassica oleracea var. oleracea nucleobase-ascorbate transporter 5 (LOC106313069), mRNA (2111)
TRINITY_DN10289_c0_g2_i1	224	302(6e-81)	XM_013750797.1 Brassica oleracea var. oleracea nucleobase-ascorbate transporter 5 (LOC106313069), mRNA (2111)
TRINITY_DN1029_c0_g1_i1	254	145(1e-33)	XM_013737227.1 Brassica oleracea var. oleracea protein PLASTID MOVEMENT IMPAIRED 2 (LOC106300949), transcript variant X2, mRNA (2145)
TRINITY_DN10290_c0_g1_i1	320	488(6e-137)	XM_013757397.1 Brassica oleracea var. oleracea uncharacterized LOC106319152 (LOC106319152), mRNA (1274)
TRINITY_DN10290_c0_g2_i1	261	377(1e-103)	XM_013757397.1 Brassica oleracea var. oleracea uncharacterized LOC106319152 (LOC106319152), mRNA (1274)
TRINITY_DN10291_c0_g1_i1	224	390(1e-107)	XM_013780982.1 Brassica oleracea var. oleracea histone-lysine N-methyltransferase SUVR5 (LOC106342135), transcript variant X5, mRNA (4407)
TRINITY_DN10291_c0_g2_i1	204	283(2e-75)	XM_013780982.1 Brassica oleracea var. oleracea histone-lysine N-methyltransferase SUVR5 (LOC106342135), transcript variant X5, mRNA (4407)
TRINITY_DN10293_c0_g1_i1	290	363(3e-99)	FJ606826.1 Brassica rapa subsp. pekinensis chromoplast phytoene desaturase mRNA, complete cds; nuclear gene for chromoplast product (2068)
TRINITY_DN10293_c0_g2_i1	223	320(2e-86)	XM_013775006.1 Brassica oleracea var. oleracea 15-cis-phytoene desaturase, chloroplastic/chromoplastic-like (LOC106336235), transcript variant X2, mRNA (2009)
TRINITY_DN10294_c0_g1_i1	512	440(3e-122)	XM_013737384.1 Brassica oleracea var. oleracea cytochrome P450 94B3-like (LOC106301075), mRNA (1710)
TRINITY_DN10294_c0_g2_i1	307	230(4e-59)	XM_013737384.1 Brassica oleracea var. oleracea cytochrome P450 94B3-like (LOC106301075), mRNA (1710)
TRINITY_DN10294_c0_g3_i1	350	257(2e-67)	XM_013737384.1 Brassica oleracea var. oleracea cytochrome P450 94B3-like (LOC106301075), mRNA (1710)
TRINITY_DN10296_c0_g1_i1	316	370(2e-101)	XM_013731014.1 Brassica oleracea var. oleracea uncharacterized LOC106295183 (LOC106295183), mRNA (2104)
TRINITY_DN10297_c0_g1_i1	216	276(3e-73)	XM_013742167.1 Brassica oleracea var. oleracea histone H3.v1 (LOC106305784), mRNA (1103)
TRINITY_DN10297_c0_g2_i1	216	281(7e-75)	XM_013742167.1 Brassica oleracea var. oleracea histone H3.v1 (LOC106305784), mRNA (1103)
TRINITY_DN10297_c0_g3_i1	215	359(3e-98)	XM_013742167.1 Brassica oleracea var. oleracea histone H3.v1 (LOC106305784), mRNA (1103)
TRINITY_DN1030_c0_g1_i1	278	309(4e-83)	XM_013765394.1 Brassica oleracea var. oleracea potassium transporter 10 (LOC106327276), transcript variant X3, mRNA (2645)
TRINITY_DN10305_c0_g1_i1	493	442(7e-123)	XM_013742482.1 Brassica oleracea var. oleracea histone-lysine N-methyltransferase SUVR2 (LOC106306031), mRNA (2774)
TRINITY_DN10305_c0_g2_i1	291	298(1e-79)	XM_013742482.1 Brassica oleracea var. oleracea histone-lysine N-methyltransferase SUVR2 (LOC106306031), mRNA (2774)
TRINITY_DN10308_c0_g1_i1	241	250(2e-65)	XM_013781091.1 Brassica oleracea var. oleracea acyl carrier protein 4, chloroplastic (LOC106342219), mRNA (785)
TRINITY_DN10309_c0_g1_i1	221	337(2e-91)	XM_013780937.1 Brassica oleracea var. oleracea pumilio homolog 1 (LOC106342105), mRNA (3365)
TRINITY_DN1031_c0_g1_i1	270	302(7e-81)	XM_013782771.1 Brassica oleracea var. oleracea mediator of RNA polymerase II transcription subunit 15a-like (LOC106343533), transcript variant X2, mRNA (1419)
TRINITY_DN1031_c0_g2_i1	269	348(9e-95)	XM_013782771.1 Brassica oleracea var. oleracea mediator of RNA polymerase II transcription subunit 15a-like (LOC106343533), transcript variant X2, mRNA (1419)
TRINITY_DN10311_c0_g1_i1	598	965(0.0)	XM_013773498.1 Brassica oleracea var. oleracea cytosolic endo-beta-N-acetylglucosaminidase 1 (LOC106335074), mRNA (2320)
TRINITY_DN10312_c0_g1_i1	259	272(5e-72)	XM_013742807.1 Brassica oleracea var. oleracea probable methyltransferase PMT21 (LOC106306256), transcript variant X1, mRNA (2251)
TRINITY_DN10312_c0_g1_i2	335	438(6e-122)	XM_013742807.1 Brassica oleracea var. oleracea probable methyltransferase PMT21 (LOC106306256), transcript variant X1, mRNA (2251)
TRINITY_DN10313_c0_g1_i1	207	132(7e-30)	XM_013731679.1 Brassica oleracea var. oleracea protein NRDE2 homolog (LOC106295708), mRNA (3556)
TRINITY_DN10314_c0_g1_i1	359	433(3e-120)	XM_013773697.1 Brassica oleracea var. oleracea inactive TPR repeat-containing thioredoxin TTL3 (LOC106335230), transcript variant X2, mRNA (2424)
TRINITY_DN10316_c0_g1_i1	219	363(2e-99)	XM_013742485.1 Brassica oleracea var. oleracea probable LRR receptor-like serine/threonine-protein kinase At4g37250 (LOC106306034), mRNA (2496)
TRINITY_DN10316_c0_g2_i1	219	351(5e-96)	XM_013742485.1 Brassica oleracea var. oleracea probable LRR receptor-like serine/threonine-protein kinase At4g37250 (LOC106306034), mRNA (2496)
TRINITY_DN10318_c0_g1_i1	201	230(2e-59)	XM_013780585.1 Brassica oleracea var. oleracea ABC transporter C family member 2 (LOC106341855), transcript variant X2, mRNA (5418)
TRINITY_DN10318_c0_g1_i2	202	329(2e-89)	XM_013780585.1 Brassica oleracea var. oleracea ABC transporter C family member 2 (LOC106341855), transcript variant X2, mRNA (5418)
TRINITY_DN1032_c0_g1_i1	212	381(7e-105)	XM_013781711.1 Brassica oleracea var. oleracea U-box domain-containing protein 33-like (LOC106342704), transcript variant X3, mRNA (2862)
TRINITY_DN10321_c0_g1_i1	204	270(1e-71)	XM_013763334.1 Brassica oleracea var. oleracea wound-induced protein 1 (LOC106325295), mRNA (791)
TRINITY_DN10322_c0_g1_i1	215	265(7e-70)	XM_013737915.1 Brassica oleracea var. oleracea DNA repair protein REV1 (LOC106301502), transcript variant X2, mRNA (3404)
TRINITY_DN10322_c0_g2_i1	215	233(2e-60)	XM_013737915.1 Brassica oleracea var. oleracea DNA repair protein REV1 (LOC106301502), transcript variant X2, mRNA (3404)
TRINITY_DN10324_c0_g1_i1	279	327(1e-88)	XM_013735972.1 Brassica oleracea var. oleracea regulator of telomere elongation helicase 1-like (LOC106299946), mRNA (3322)
TRINITY_DN10328_c0_g1_i1	306	359(5e-98)	XM_013763485.1 Brassica oleracea var. oleracea heterogeneous nuclear ribonucleoprotein 1-like (LOC106325348), transcript variant X2, mRNA (2304)
TRINITY_DN10333_c0_g1_i1	223	364(7e-100)	XM_013782321.1 Brassica oleracea var. oleracea CSC1-like protein At1g11960 (LOC106343174), mRNA (2729)
TRINITY_DN10334_c0_g1_i1	317	333(3e-90)	XM_013760360.1 Brassica oleracea var. oleracea F-box/kelch-repeat protein At3g08810-like (LOC106322240), partial mRNA (513)
TRINITY_DN10336_c0_g1_i1	681	176(1e-42)	XM_002888655.1 Arabidopsis lyrata subsp. lyrata hypothetical protein, mRNA (654)
TRINITY_DN10338_c0_g1_i1	346	553(2e-156)	XM_013780585.1 Brassica oleracea var. oleracea ABC transporter C family member 2 (LOC106341855), transcript variant X2, mRNA (5418)
TRINITY_DN10338_c0_g2_i1	230	361(9e-99)	XM_013780585.1 Brassica oleracea var. oleracea ABC transporter C family member 2 (LOC106341855), transcript variant X2, mRNA (5418)
TRINITY_DN10340_c0_g1_i1	206	182(7e-45)	XM_013745176.1 Brassica oleracea var. oleracea zinc finger protein CONSTANS-LIKE 16-like (LOC106308057), transcript variant X4, mRNA (1132)
TRINITY_DN10340_c0_g2_i1	209	322(4e-87)	XM_013745176.1 Brassica oleracea var. oleracea zinc finger protein CONSTANS-LIKE 16-like (LOC106308057), transcript variant X4, mRNA (1132)
TRINITY_DN10340_c0_g2_i2	209	265(7e-70)	XM_013745176.1 Brassica oleracea var. oleracea zinc finger protein CONSTANS-LIKE 16-like (LOC106308057), transcript variant X4, mRNA (1132)
TRINITY_DN10341_c0_g1_i1	216	222(4e-57)	XM_013731807.1 Brassica oleracea var. oleracea transmembrane 9 superfamily member 5 (LOC106295816), transcript variant X3, mRNA (2031)
TRINITY_DN10344_c0_g1_i1	328	124(2e-27)	XM_013783012.1 Brassica oleracea var. oleracea protein-tyrosine sulfotransferase (LOC106343721), mRNA (1860)
TRINITY_DN10355_c0_g1_i1	204	246(2e-64)	XM_013736367.1 Brassica oleracea var. oleracea uncharacterized LOC106300259 (LOC106300259), mRNA (2634)
TRINITY_DN10357_c0_g1_i1	321	124(2e-27)	XM_013755064.1 Brassica oleracea var. oleracea protein REVEILLE 4 (LOC106317213), transcript variant X2, mRNA (1270)
TRINITY_DN10358_c0_g1_i1	357	296(4e-79)	XM_013756976.1 Brassica oleracea var. oleracea probable beta-D-xylosidase 6 (LOC106318837), mRNA (2542)
TRINITY_DN10361_c0_g1_i1	473	686(0.0)	XM_013756527.1 Brassica oleracea var. oleracea ADP-ribosylation factor GTPase-activating protein AGD3 (LOC106318513), transcript variant X2, mRNA (3311)
TRINITY_DN10361_c0_g1_i2	364	577(1e-163)	XM_013756527.1 Brassica oleracea var. oleracea ADP-ribosylation factor GTPase-activating protein AGD3 (LOC106318513), transcript variant X2, mRNA (3311)
TRINITY_DN10364_c0_g1_i1	213	283(2e-75)	XM_013743608.1 Brassica oleracea var. oleracea myosin-15 (LOC106306833), transcript variant X2, mRNA (4942)
TRINITY_DN10364_c0_g2_i1	213	366(2e-100)	XM_013743608.1 Brassica oleracea var. oleracea myosin-15 (LOC106306833), transcript variant X2, mRNA (4942)
TRINITY_DN10365_c0_g1_i1	233	291(1e-77)	XM_013753025.1 Brassica oleracea var. oleracea CDPK-related kinase 2-like (LOC106315281), mRNA (2182)
TRINITY_DN10366_c0_g1_i1	226	270(2e-71)	XM_013755928.1 Brassica oleracea var. oleracea lysine-specific demethylase 5D (LOC106318075), transcript variant X5, mRNA (4689)
TRINITY_DN10366_c0_g2_i1	217	335(5e-91)	XM_013755928.1 Brassica oleracea var. oleracea lysine-specific demethylase 5D (LOC106318075), transcript variant X5, mRNA (4689)
TRINITY_DN10368_c0_g1_i1	204	180(2e-44)	XM_002863177.1 Arabidopsis lyrata subsp. lyrata cytochrome c biogenesis protein, mRNA (2043)
TRINITY_DN10368_c0_g2_i1	203	309(3e-83)	XM_002863177.1 Arabidopsis lyrata subsp. lyrata cytochrome c biogenesis protein, mRNA (2043)
TRINITY_DN10370_c0_g1_i1	258	169(7e-41)	XM_013748972.1 Brassica oleracea var. oleracea probable helicase MAGATAMA 3 (LOC106311711), transcript variant X1, mRNA (2772)
TRINITY_DN10371_c0_g1_i1	217	220(2e-56)	XM_013747995.1 Brassica oleracea var. oleracea 1-aminocyclopropane-1-carboxylate oxidase homolog 3-like (LOC106310777), mRNA (1344)
TRINITY_DN10371_c0_g1_i2	220	246(3e-64)	XM_013747995.1 Brassica oleracea var. oleracea 1-aminocyclopropane-1-carboxylate oxidase homolog 3-like (LOC106310777), mRNA (1344)
TRINITY_DN10378_c0_g1_i1	209	215(7e-55)	XM_013745625.1 Brassica oleracea var. oleracea membrane protein of ER body-like protein (LOC106308449), transcript variant X3, mRNA (2643)
TRINITY_DN10380_c0_g1_i1	208	237(1e-61)	XM_013751436.1 Brassica oleracea var. oleracea coatomer subunit zeta-3 (LOC106313584), transcript variant X2, mRNA (865)
TRINITY_DN10381_c0_g1_i1	392	676(0.0)	XM_013730268.1 Brassica oleracea var. oleracea serine/arginine-rich splicing factor RS2Z33-like (LOC106294657), transcript variant X2, mRNA (1208)
TRINITY_DN10385_c0_g1_i1	246	309(4e-83)	XM_013742103.1 Brassica oleracea var. oleracea probable WRKY transcription factor 19 (LOC106305739), transcript variant X3, mRNA (3697)
TRINITY_DN10385_c0_g2_i1	273	505(5e-142)	XM_013742103.1 Brassica oleracea var. oleracea probable WRKY transcription factor 19 (LOC106305739), transcript variant X3, mRNA (3697)
TRINITY_DN10386_c0_g1_i1	261	442(4e-123)	XM_013763829.1 Brassica oleracea var. oleracea protein furry homolog (LOC106325782), mRNA (6841)
TRINITY_DN10387_c0_g1_i1	359	418(9e-116)	XM_013739937.1 Brassica oleracea var. oleracea COP9 signalosome complex subunit 7-like (LOC106303642), transcript variant X1, mRNA (1012)
TRINITY_DN1039_c0_g1_i1	210	257(1e-67)	XM_013744032.1 Brassica oleracea var. oleracea 3-ketoacyl-CoA synthase 3-like (LOC106307157), mRNA (1685)
TRINITY_DN10390_c0_g1_i1	260	71(2e-11)	XM_013781221.1 Brassica oleracea var. oleracea BEL1-like homeodomain protein 1 (LOC106342326), transcript variant X2, mRNA (2447)
TRINITY_DN10391_c0_g1_i1	266	294(1e-78)	XM_013736421.1 Brassica oleracea var. oleracea zinc finger AN1 and C2H2 domain-containing stress-associated protein 13 (LOC106300308), mRNA (998)
TRINITY_DN10397_c0_g1_i1	372	455(7e-127)	XM_013734661.1 Brassica oleracea var. oleracea methyltransferase-like protein 13 (LOC106298525), mRNA (1007)
TRINITY_DN10397_c0_g2_i1	372	444(2e-123)	XM_013734661.1 Brassica oleracea var. oleracea methyltransferase-like protein 13 (LOC106298525), mRNA (1007)
TRINITY_DN10398_c0_g1_i1	225	302(6e-81)	XM_013728460.1 Brassica oleracea var. oleracea proteasome assembly chaperone 2 (LOC106292803), mRNA (1178)
TRINITY_DN10401_c0_g1_i1	204	237(1e-61)	XM_013751753.1 Brassica oleracea var. oleracea uncharacterized LOC106313835 (LOC106313835), mRNA (1993)
TRINITY_DN10403_c0_g1_i1	278	298(9e-80)	XM_013738260.1 Brassica oleracea var. oleracea probable histone H2A.5 (LOC106301786), mRNA (767)
TRINITY_DN10404_c0_g1_i1	309	460(1e-128)	XM_013762115.1 Brassica oleracea var. oleracea probable tRNA N6-adenosine threonylcarbamoyltransferase (LOC106324093), mRNA (1474)
TRINITY_DN10407_c0_g1_i1	204	248(7e-65)	XM_013767528.1 Brassica oleracea var. oleracea vesicle-associated protein 4-2-like (LOC106328971), mRNA (1190)
TRINITY_DN10410_c0_g1_i1	206	342(3e-93)	XM_013730295.1 Brassica oleracea var. oleracea factor of DNA methylation 1 (LOC106294678), mRNA (2281)
TRINITY_DN10410_c0_g2_i1	205	244(9e-64)	XM_013730295.1 Brassica oleracea var. oleracea factor of DNA methylation 1 (LOC106294678), mRNA (2281)
TRINITY_DN10412_c0_g1_i1	256	363(3e-99)	XM_013748832.1 Brassica oleracea var. oleracea ATP-dependent zinc metalloprotease FTSH 4, mitochondrial-like (LOC106311604), mRNA (2502)
TRINITY_DN10413_c0_g1_i1	210	366(2e-100)	XM_013747316.1 Brassica oleracea var. oleracea uncharacterized LOC106310107 (LOC106310107), mRNA (1284)
TRINITY_DN10413_c0_g2_i1	217	320(1e-86)	XM_013747316.1 Brassica oleracea var. oleracea uncharacterized LOC106310107 (LOC106310107), mRNA (1284)
TRINITY_DN10415_c0_g1_i1	201	233(2e-60)	XM_013746497.1 Brassica oleracea var. oleracea G-type lectin S-receptor-like serine/threonine-protein kinase At1g11330 (LOC106309470), transcript variant X3, mRNA (2560)
TRINITY_DN10418_c0_g1_i1	219	339(4e-92)	XM_013757004.1 Brassica oleracea var. oleracea vacuolar-sorting receptor 3-like (LOC106318855), mRNA (2319)
TRINITY_DN10418_c0_g2_i1	219	339(4e-92)	XM_013757004.1 Brassica oleracea var. oleracea vacuolar-sorting receptor 3-like (LOC106318855), mRNA (2319)
TRINITY_DN1042_c0_g1_i1	251	403(2e-111)	XM_013782070.1 Brassica oleracea var. oleracea ribosome biogenesis protein BOP1 homolog (LOC106342982), mRNA (2479)
TRINITY_DN10426_c0_g1_i1	295	274(2e-72)	XM_013730794.1 Brassica oleracea var. oleracea WPP domain-associated protein-like (LOC106295033), transcript variant X3, mRNA (2475)
TRINITY_DN10427_c0_g1_i1	359	604(6e-172)	XM_013732378.1 Brassica oleracea var. oleracea pentatricopeptide repeat-containing protein At1g76280 (LOC106296278), mRNA (2911)
TRINITY_DN10428_c0_g1_i1	280	291(2e-77)	XM_013736934.1 Brassica oleracea var. oleracea 60S ribosomal protein L27a-3-like (LOC106300728), mRNA (645)
TRINITY_DN10432_c0_g1_i1	208	311(9e-84)	XM_013775639.1 Brassica oleracea var. oleracea transcription factor VOZ2 (LOC106336717), mRNA (1791)
TRINITY_DN10434_c0_g1_i1	238	281(8e-75)	XM_013764698.1 Brassica oleracea var. oleracea putative disease resistance protein At4g11170 (LOC106326777), mRNA (2757)
TRINITY_DN10434_c0_g1_i2	238	351(6e-96)	XM_013764698.1 Brassica oleracea var. oleracea putative disease resistance protein At4g11170 (LOC106326777), mRNA (2757)
TRINITY_DN10438_c0_g1_i1	217	372(4e-102)	XM_013756514.1 Brassica oleracea var. oleracea U-box domain-containing protein 2-like (LOC106318504), transcript variant X2, mRNA (2617)
TRINITY_DN10439_c0_g1_i1	310	121(2e-26)	XM_013761072.1 Brassica oleracea var. oleracea uncharacterized LOC106322913 (LOC106322913), transcript variant X2, mRNA (2280)
TRINITY_DN10439_c0_g2_i1	381	366(3e-100)	XM_013761072.1 Brassica oleracea var. oleracea uncharacterized LOC106322913 (LOC106322913), transcript variant X2, mRNA (2280)
TRINITY_DN1044_c0_g1_i1	221	60(4e-08)	XM_013773600.1 Brassica oleracea var. oleracea serine--glyoxylate aminotransferase-like (LOC106335155), transcript variant X3, mRNA (1498)
TRINITY_DN1044_c0_g1_i2	232	82(8e-15)	XM_013773600.1 Brassica oleracea var. oleracea serine--glyoxylate aminotransferase-like (LOC106335155), transcript variant X3, mRNA (1498)
TRINITY_DN10440_c0_g1_i1	347	534(8e-151)	XM_013740153.1 Brassica oleracea var. oleracea 1-phosphatidylinositol-3-phosphate 5-kinase FAB1A (LOC106303808), transcript variant X3, mRNA (5763)
TRINITY_DN10443_c0_g1_i1	240	390(1e-107)	XM_013732556.1 Brassica oleracea var. oleracea putative glucose-6-phosphate 1-epimerase (LOC106296424), mRNA (1811)
TRINITY_DN10443_c0_g2_i1	237	424(1e-117)	XM_013732556.1 Brassica oleracea var. oleracea putative glucose-6-phosphate 1-epimerase (LOC106296424), mRNA (1811)
TRINITY_DN10443_c0_g3_i1	240	385(6e-106)	XM_013732556.1 Brassica oleracea var. oleracea putative glucose-6-phosphate 1-epimerase (LOC106296424), mRNA (1811)
TRINITY_DN10447_c0_g1_i1	254	398(8e-110)	XM_013730864.1 Brassica oleracea var. oleracea probable apyrase 4 (LOC106295085), transcript variant X3, mRNA (1972)
TRINITY_DN10449_c0_g1_i1	260	372(5e-102)	XM_013764420.1 Brassica oleracea var. oleracea cytochrome P450 71B2-like (LOC106326442), transcript variant X1, mRNA (1828)
TRINITY_DN10450_c0_g1_i1	222	318(5e-86)	XM_013751299.1 Brassica oleracea var. oleracea ADP,ATP carrier protein ER-ANT1 (LOC106313489), mRNA (1210)
TRINITY_DN10451_c0_g1_i1	314	429(4e-119)	XM_013761128.1 Brassica oleracea var. oleracea mannose-P-dolichol utilization defect 1 protein homolog 1 (LOC106322979), mRNA (915)
TRINITY_DN10452_c0_g1_i1	257	431(8e-120)	XM_013736348.1 Brassica oleracea var. oleracea TBCC domain-containing protein 1-like (LOC106300246), mRNA (2117)
TRINITY_DN10454_c0_g1_i1	212	250(2e-65)	XM_013744048.1 Brassica oleracea var. oleracea conserved oligomeric Golgi complex subunit 3-like (LOC106307173), mRNA (2679)
TRINITY_DN10459_c0_g1_i1	372	601(9e-171)	XM_013775597.1 Brassica oleracea var. oleracea autophagy-related protein 18c (LOC106336683), mRNA (1641)
TRINITY_DN10459_c0_g2_i1	372	623(2e-177)	XM_013775597.1 Brassica oleracea var. oleracea autophagy-related protein 18c (LOC106336683), mRNA (1641)
TRINITY_DN10460_c0_g1_i1	262	455(5e-127)	XM_013736195.1 Brassica oleracea var. oleracea multiprotein-bridging factor 1b-like (LOC106300118), mRNA (701)
TRINITY_DN10460_c0_g1_i2	202	313(2e-84)	XM_013736195.1 Brassica oleracea var. oleracea multiprotein-bridging factor 1b-like (LOC106300118), mRNA (701)
TRINITY_DN10460_c0_g1_i3	246	348(8e-95)	XM_013736195.1 Brassica oleracea var. oleracea multiprotein-bridging factor 1b-like (LOC106300118), mRNA (701)
TRINITY_DN10461_c0_g1_i1	219	374(1e-102)	XM_013764963.1 Brassica oleracea var. oleracea exportin-7-like (LOC106326984), transcript variant X4, mRNA (3743)
TRINITY_DN10464_c0_g1_i1	338	527(1e-148)	XM_013764319.1 Brassica oleracea var. oleracea protein FAM63A-like (LOC106326306), mRNA (2258)
TRINITY_DN10467_c0_g1_i1	264	261(1e-68)	XM_013728190.1 Brassica oleracea var. oleracea ninja-family protein AFP2 (LOC106292576), transcript variant X2, mRNA (1174)
TRINITY_DN10469_c0_g1_i1	350	327(1e-88)	XM_013779522.1 Brassica oleracea var. oleracea receptor-like protein 12 (LOC106340681), mRNA (2619)
TRINITY_DN10469_c0_g2_i1	366	333(3e-90)	XM_013779522.1 Brassica oleracea var. oleracea receptor-like protein 12 (LOC106340681), mRNA (2619)
TRINITY_DN1047_c0_g1_i1	245	335(6e-91)	XM_013736110.1 Brassica oleracea var. oleracea auxilin-like protein 1 (LOC106300053), transcript variant X3, mRNA (4214)
TRINITY_DN1047_c0_g2_i1	245	209(4e-53)	XM_013736110.1 Brassica oleracea var. oleracea auxilin-like protein 1 (LOC106300053), transcript variant X3, mRNA (4214)
TRINITY_DN10473_c0_g1_i1	217	196(3e-49)	XM_013751977.1 Brassica oleracea var. oleracea uncharacterized LOC106314026 (LOC106314026), mRNA (2213)
TRINITY_DN10473_c0_g2_i1	285	148(1e-34)	XM_013751977.1 Brassica oleracea var. oleracea uncharacterized LOC106314026 (LOC106314026), mRNA (2213)
TRINITY_DN10473_c0_g2_i2	243	148(8e-35)	XM_013751977.1 Brassica oleracea var. oleracea uncharacterized LOC106314026 (LOC106314026), mRNA (2213)
TRINITY_DN10475_c0_g1_i1	219	388(4e-107)	XM_013765027.1 Brassica oleracea var. oleracea CBL-interacting serine/threonine-protein kinase 15 (LOC106327029), mRNA (2189)
TRINITY_DN10475_c0_g2_i1	241	366(2e-100)	XM_013765027.1 Brassica oleracea var. oleracea CBL-interacting serine/threonine-protein kinase 15 (LOC106327029), mRNA (2189)
TRINITY_DN10475_c0_g3_i1	219	353(1e-96)	XM_013765027.1 Brassica oleracea var. oleracea CBL-interacting serine/threonine-protein kinase 15 (LOC106327029), mRNA (2189)
TRINITY_DN10477_c0_g1_i1	206	294(9e-79)	XM_013758217.1 Brassica oleracea var. oleracea non-specific lipid transfer protein GPI-anchored 2 (LOC106319803), mRNA (764)
TRINITY_DN10477_c0_g2_i1	326	523(2e-147)	XM_013758217.1 Brassica oleracea var. oleracea non-specific lipid transfer protein GPI-anchored 2 (LOC106319803), mRNA (764)
TRINITY_DN10481_c0_g1_i1	223	315(7e-85)	XM_013737109.1 Brassica oleracea var. oleracea transmembrane protein 87B (LOC106300855), mRNA (1911)
TRINITY_DN10482_c0_g1_i1	285	165(1e-39)	XM_013735570.1 Brassica oleracea var. oleracea uncharacterized LOC106299482 (LOC106299482), transcript variant X1, mRNA (722)
TRINITY_DN10483_c0_g1_i1	222	283(2e-75)	XM_013732302.1 Brassica oleracea var. oleracea glutamate--glyoxylate aminotransferase 2 (LOC106296220), mRNA (1846)
TRINITY_DN10486_c0_g1_i1	269	481(8e-135)	XM_013780457.1 Brassica oleracea var. oleracea ABC transporter G family member 32 (LOC106341747), mRNA (4589)
TRINITY_DN10486_c0_g2_i1	269	459(4e-128)	XM_013780457.1 Brassica oleracea var. oleracea ABC transporter G family member 32 (LOC106341747), mRNA (4589)
TRINITY_DN10489_c0_g1_i1	236	305(5e-82)	XM_013780605.1 Brassica oleracea var. oleracea uncharacterized LOC106341869 (LOC106341869), transcript variant X2, mRNA (4687)
TRINITY_DN10489_c0_g2_i1	262	305(5e-82)	XM_013780605.1 Brassica oleracea var. oleracea uncharacterized LOC106341869 (LOC106341869), transcript variant X2, mRNA (4687)
TRINITY_DN1049_c0_g1_i1	230	270(2e-71)	XM_013731743.1 Brassica oleracea var. oleracea uncharacterized LOC106295767 (LOC106295767), transcript variant X2, mRNA (2248)
TRINITY_DN1049_c0_g2_i1	294	248(1e-64)	XM_013731743.1 Brassica oleracea var. oleracea uncharacterized LOC106295767 (LOC106295767), transcript variant X2, mRNA (2248)
TRINITY_DN10490_c0_g1_i1	216	261(9e-69)	XM_013740911.1 Brassica oleracea var. oleracea zinc finger HIT domain-containing protein 3-like (LOC106304503), transcript variant X6, mRNA (824)
TRINITY_DN10492_c0_g1_i1	268	243(4e-63)	XM_013736781.1 Brassica oleracea var. oleracea chaperone protein dnaJ 10 (LOC106300604), transcript variant X1, mRNA (1626)
TRINITY_DN10495_c0_g1_i1	205	368(5e-101)	XM_013762465.1 Brassica oleracea var. oleracea G-type lectin S-receptor-like serine/threonine-protein kinase At4g11900 (LOC106324505), mRNA (2017)
TRINITY_DN10496_c0_g1_i1	207	318(5e-86)	XM_013759254.1 Brassica oleracea var. oleracea uncharacterized LOC106320906 (LOC106320906), transcript variant X4, mRNA (6902)
TRINITY_DN10497_c0_g1_i1	211	267(2e-70)	XM_013757282.1 Brassica oleracea var. oleracea DNA gyrase subunit B, mitochondrial (LOC106319059), mRNA (2414)
TRINITY_DN10497_c0_g2_i1	216	368(5e-101)	XM_013757282.1 Brassica oleracea var. oleracea DNA gyrase subunit B, mitochondrial (LOC106319059), mRNA (2414)
TRINITY_DN10497_c0_g3_i1	208	241(1e-62)	XM_013757282.1 Brassica oleracea var. oleracea DNA gyrase subunit B, mitochondrial (LOC106319059), mRNA (2414)
TRINITY_DN10497_c0_g4_i1	203	296(2e-79)	XM_013757282.1 Brassica oleracea var. oleracea DNA gyrase subunit B, mitochondrial (LOC106319059), mRNA (2414)
TRINITY_DN105_c0_g1_i1	271	350(2e-95)	XM_013765036.1 Brassica oleracea var. oleracea symplekin (LOC106327037), transcript variant X2, mRNA (4720)
TRINITY_DN105_c0_g2_i1	284	278(1e-73)	XM_013765039.1 Brassica oleracea var. oleracea symplekin (LOC106327037), transcript variant X5, mRNA (4696)
TRINITY_DN10500_c0_g1_i1	233	191(1e-47)	XM_013778978.1 Brassica oleracea var. oleracea sigma factor binding protein 2, chloroplastic (LOC106340116), mRNA (749)
TRINITY_DN10501_c0_g1_i1	206	121(2e-26)	XM_013775672.1 Brassica oleracea var. oleracea putative sodium-coupled neutral amino acid transporter 7 (LOC106336743), mRNA (1671)
TRINITY_DN10502_c0_g1_i1	357	302(9e-81)	XM_013781472.1 Brassica oleracea var. oleracea B2 protein-like (LOC106342516), mRNA (1538)
TRINITY_DN10502_c0_g2_i1	232	263(3e-69)	XM_013781472.1 Brassica oleracea var. oleracea B2 protein-like (LOC106342516), mRNA (1538)
TRINITY_DN10506_c0_g1_i1	238	303(2e-81)	XM_013764054.1 Brassica oleracea var. oleracea protein DA1-related 4-like (LOC106326012), transcript variant X2, mRNA (3391)
TRINITY_DN10508_c0_g1_i1	206	339(4e-92)	XM_013780721.1 Brassica oleracea var. oleracea fimbrin-5 (LOC106341961), mRNA (2444)
TRINITY_DN10509_c0_g1_i1	206	165(7e-40)	XM_013781882.1 Brassica oleracea var. oleracea cysteine--tRNA ligase 2, cytoplasmic (LOC106342841), mRNA (1805)
TRINITY_DN10509_c0_g1_i2	271	209(4e-53)	XM_013781882.1 Brassica oleracea var. oleracea cysteine--tRNA ligase 2, cytoplasmic (LOC106342841), mRNA (1805)
TRINITY_DN10518_c0_g1_i1	204	117(2e-25)	XM_013780528.1 Brassica oleracea var. oleracea uncharacterized LOC106341803 (LOC106341803), mRNA (3408)
TRINITY_DN10520_c0_g1_i1	236	294(1e-78)	XM_013743050.1 Brassica oleracea var. oleracea uncharacterized LOC106306432 (LOC106306432), transcript variant X2, mRNA (2691)
TRINITY_DN10520_c0_g1_i2	233	339(4e-92)	XM_013743050.1 Brassica oleracea var. oleracea uncharacterized LOC106306432 (LOC106306432), transcript variant X2, mRNA (2691)
TRINITY_DN10520_c0_g1_i3	234	255(5e-67)	XM_013743050.1 Brassica oleracea var. oleracea uncharacterized LOC106306432 (LOC106306432), transcript variant X2, mRNA (2691)
TRINITY_DN10521_c0_g1_i1	421	198(1e-49)	XM_013747982.1 Brassica oleracea var. oleracea uncharacterized LOC106310746 (LOC106310746), transcript variant X3, mRNA (3245)
TRINITY_DN10521_c0_g2_i1	310	281(1e-74)	XM_013747982.1 Brassica oleracea var. oleracea uncharacterized LOC106310746 (LOC106310746), transcript variant X3, mRNA (3245)
TRINITY_DN10522_c0_g1_i1	433	614(1e-174)	XM_013773576.1 Brassica oleracea var. oleracea putative BTB/POZ domain-containing protein At3g08660 (LOC106335139), mRNA (2263)
TRINITY_DN10522_c0_g2_i1	433	673(0.0)	XM_013773576.1 Brassica oleracea var. oleracea putative BTB/POZ domain-containing protein At3g08660 (LOC106335139), mRNA (2263)
TRINITY_DN10523_c0_g1_i1	353	582(3e-165)	XM_013742316.1 Brassica oleracea var. oleracea pentatricopeptide repeat-containing protein At5g46580, chloroplastic (LOC106305896), mRNA (2331)
TRINITY_DN10524_c0_g1_i1	450	599(4e-170)	XM_013742606.1 Brassica oleracea var. oleracea probable galacturonosyltransferase-like 8 (LOC106306129), mRNA (1663)
TRINITY_DN10527_c0_g1_i1	278	134(3e-30)	XM_013728259.1 Brassica oleracea var. oleracea random slug protein 5 (LOC106292634), mRNA (848)
TRINITY_DN10528_c0_g1_i1	241	390(1e-107)	XM_013781711.1 Brassica oleracea var. oleracea U-box domain-containing protein 33-like (LOC106342704), transcript variant X3, mRNA (2862)
TRINITY_DN10529_c0_g1_i1	311	508(4e-143)	XM_013740357.1 Brassica oleracea var. oleracea GATA transcription factor 3-like (LOC106303991), transcript variant X2, mRNA (1112)
TRINITY_DN1053_c0_g1_i1	347	254(3e-66)	XM_013769968.1 Brassica oleracea var. oleracea uncharacterized LOC106331583 (LOC106331583), mRNA (1085)
TRINITY_DN10530_c0_g1_i1	255	100(3e-20)	XM_013769753.1 Brassica oleracea var. oleracea universal stress protein A-like protein (LOC106331406), mRNA (801)
TRINITY_DN10531_c0_g1_i1	413	100(4e-20)	XM_013760835.1 Brassica oleracea var. oleracea transcription factor GAMYB-like (LOC106322709), transcript variant X2, mRNA (1871)
TRINITY_DN10531_c0_g2_i1	247	100(2e-20)	XM_013760835.1 Brassica oleracea var. oleracea transcription factor GAMYB-like (LOC106322709), transcript variant X2, mRNA (1871)
TRINITY_DN10533_c0_g1_i1	213	58(1e-07)	KA045166.1 Chorispora bungeana T_08336 mRNA sequence (1520)
TRINITY_DN10533_c0_g2_i1	203	58(1e-07)	KA045166.1 Chorispora bungeana T_08336 mRNA sequence (1520)
TRINITY_DN10533_c0_g3_i1	222	58(1e-07)	KA045166.1 Chorispora bungeana T_08336 mRNA sequence (1520)
TRINITY_DN10533_c0_g4_i1	349	58(2e-07)	KA045166.1 Chorispora bungeana T_08336 mRNA sequence (1520)
TRINITY_DN10534_c0_g1_i1	262	141(2e-32)	XM_013768525.1 Brassica oleracea var. oleracea cysteine proteinase inhibitor 3-like (LOC106329928), mRNA (609)
TRINITY_DN10534_c0_g2_i1	485	141(3e-32)	HM149301.1 Brassica rapa subsp. pekinensis phytocystatin 3-1 (CYS3-1) mRNA, complete cds (431)
TRINITY_DN10534_c0_g3_i1	313	206(6e-52)	HM149301.1 Brassica rapa subsp. pekinensis phytocystatin 3-1 (CYS3-1) mRNA, complete cds (431)
TRINITY_DN10537_c0_g1_i1	223	370(2e-101)	XM_013755987.1 Brassica oleracea var. oleracea probable inactive serine/threonine-protein kinase lvsG (LOC106318124), mRNA (5243)
TRINITY_DN10539_c0_g1_i1	265	407(1e-112)	XM_013732802.1 Brassica oleracea var. oleracea RING-H2 finger protein ATL46-like (LOC106296622), transcript variant X2, mRNA (1525)
TRINITY_DN1054_c0_g1_i1	291	333(3e-90)	XM_013776207.1 Brassica oleracea var. oleracea 30S ribosomal protein 2, chloroplastic-like (LOC106337152), mRNA (1041)
TRINITY_DN1054_c0_g2_i1	276	422(5e-117)	XM_013776207.1 Brassica oleracea var. oleracea 30S ribosomal protein 2, chloroplastic-like (LOC106337152), mRNA (1041)
TRINITY_DN1054_c0_g3_i1	268	374(1e-102)	XM_013776207.1 Brassica oleracea var. oleracea 30S ribosomal protein 2, chloroplastic-like (LOC106337152), mRNA (1041)
TRINITY_DN10540_c0_g1_i1	403	287(3e-76)	XM_013736538.1 Brassica oleracea var. oleracea topless-related protein 1 (LOC106300401), transcript variant X2, mRNA (3712)
TRINITY_DN10543_c0_g1_i1	250	315(8e-85)	XM_013745250.1 Brassica oleracea var. oleracea B-box zinc finger protein 24 (LOC106308115), transcript variant X2, mRNA (1111)
TRINITY_DN10545_c0_g1_i1	203	283(2e-75)	XM_013755632.1 Brassica oleracea var. oleracea uncharacterized LOC106317847 (LOC106317847), transcript variant X2, mRNA (5725)
TRINITY_DN10545_c0_g2_i1	204	316(2e-85)	XM_013755632.1 Brassica oleracea var. oleracea uncharacterized LOC106317847 (LOC106317847), transcript variant X2, mRNA (5725)
TRINITY_DN10547_c0_g1_i1	407	344(2e-93)	XM_013740009.1 Brassica oleracea var. oleracea uncharacterized LOC106303706 (LOC106303706), mRNA (1142)
TRINITY_DN10547_c0_g2_i1	596	387(4e-106)	XM_013740009.1 Brassica oleracea var. oleracea uncharacterized LOC106303706 (LOC106303706), mRNA (1142)
TRINITY_DN10549_c0_g1_i1	238	364(7e-100)	XM_013781319.1 Brassica oleracea var. oleracea DNA-directed RNA polymerase 3, chloroplastic (LOC106342401), mRNA (3351)
TRINITY_DN10549_c0_g1_i2	238	414(7e-115)	XM_013781319.1 Brassica oleracea var. oleracea DNA-directed RNA polymerase 3, chloroplastic (LOC106342401), mRNA (3351)
TRINITY_DN1055_c0_g1_i1	382	586(2e-166)	XM_013762532.1 Brassica oleracea var. oleracea uncharacterized LOC106324599 (LOC106324599), mRNA (3306)
TRINITY_DN10551_c0_g1_i1	206	246(2e-64)	XM_013730403.1 Brassica oleracea var. oleracea increased DNA methylation 1 (LOC106294759), mRNA (3929)
TRINITY_DN10553_c0_g1_i1	242	106(5e-22)	XM_013780765.1 Brassica oleracea var. oleracea putative deoxyribonuclease TATDN1 (LOC106341997), mRNA (1236)
TRINITY_DN10554_c0_g1_i2	336	363(4e-99)	KA078276.1 Chorispora bungeana T_41446 mRNA sequence (932)
TRINITY_DN10554_c0_g2_i1	336	412(4e-114)	XM_013755871.1 Brassica oleracea var. oleracea uncharacterized LOC106318035 (LOC106318035), mRNA (726)
TRINITY_DN10555_c0_g1_i1	319	427(1e-118)	XM_013732198.1 Brassica oleracea var. oleracea ubiquitin carboxyl-terminal hydrolase 18 (LOC106296104), mRNA (2073)
TRINITY_DN10555_c0_g1_i2	320	497(1e-139)	XM_013732198.1 Brassica oleracea var. oleracea ubiquitin carboxyl-terminal hydrolase 18 (LOC106296104), mRNA (2073)
TRINITY_DN10556_c0_g1_i1	203	331(6e-90)	XM_013770522.1 Brassica oleracea var. oleracea uncharacterized LOC106332063 (LOC106332063), mRNA (1545)
TRINITY_DN1056_c0_g1_i1	241	185(6e-46)	XM_013744273.1 Brassica oleracea var. oleracea AT-hook motif nuclear-localized protein 3-like (LOC106307341), mRNA (1529)
TRINITY_DN10561_c0_g1_i1	308	520(2e-146)	XM_013762620.1 Brassica oleracea var. oleracea 26S proteasome non-ATPase regulatory subunit 7 homolog A-like (LOC106324664), transcript variant X2, mRNA (1381)
TRINITY_DN10563_c0_g1_i1	251	128(1e-28)	XM_013770263.1 Brassica oleracea var. oleracea putative 4-hydroxy-4-methyl-2-oxoglutarate aldolase 3 (LOC106331843), mRNA (887)
TRINITY_DN10563_c0_g2_i1	315	327(1e-88)	XM_013770263.1 Brassica oleracea var. oleracea putative 4-hydroxy-4-methyl-2-oxoglutarate aldolase 3 (LOC106331843), mRNA (887)
TRINITY_DN10564_c0_g1_i1	290	368(7e-101)	XM_013756223.1 Brassica oleracea var. oleracea LRR receptor-like serine/threonine-protein kinase FLS2 (LOC106318306), mRNA (3855)
TRINITY_DN10564_c0_g2_i1	230	335(6e-91)	XM_013756223.1 Brassica oleracea var. oleracea LRR receptor-like serine/threonine-protein kinase FLS2 (LOC106318306), mRNA (3855)
TRINITY_DN10572_c0_g1_i1	217	372(4e-102)	XM_013748215.1 Brassica oleracea var. oleracea U-box domain-containing protein 32 (LOC106310988), transcript variant X1, mRNA (2762)
TRINITY_DN10572_c0_g2_i1	203	291(1e-77)	XM_013748215.1 Brassica oleracea var. oleracea U-box domain-containing protein 32 (LOC106310988), transcript variant X1, mRNA (2762)
TRINITY_DN10576_c0_g1_i1	237	357(1e-97)	XM_013756369.1 Brassica oleracea var. oleracea telomere repeat-binding protein 1 (LOC106318408), transcript variant X1, mRNA (2162)
TRINITY_DN10577_c0_g1_i1	250	294(1e-78)	XM_013766222.1 Brassica oleracea var. oleracea DNA repair protein RAD4 (LOC106327910), mRNA (2818)
TRINITY_DN10579_c0_g1_i1	279	488(5e-137)	XM_013756958.1 Brassica oleracea var. oleracea peroxisome biogenesis protein 1 (LOC106318819), transcript variant X2, mRNA (3320)
TRINITY_DN10579_c0_g1_i2	279	351(7e-96)	XM_013756958.1 Brassica oleracea var. oleracea peroxisome biogenesis protein 1 (LOC106318819), transcript variant X2, mRNA (3320)
TRINITY_DN1058_c0_g1_i1	305	265(1e-69)	XM_013765141.1 Brassica oleracea var. oleracea regulator of nonsense transcripts 1 homolog (LOC106327103), mRNA (4212)
TRINITY_DN1058_c0_g1_i2	268	265(9e-70)	XM_013765141.1 Brassica oleracea var. oleracea regulator of nonsense transcripts 1 homolog (LOC106327103), mRNA (4212)
TRINITY_DN10582_c0_g1_i1	231	374(1e-102)	XM_013766908.1 Brassica oleracea var. oleracea zinc finger CCCH domain-containing protein 63-like (LOC106328465), mRNA (1718)
TRINITY_DN10582_c0_g2_i1	230	425(3e-118)	XM_013766908.1 Brassica oleracea var. oleracea zinc finger CCCH domain-containing protein 63-like (LOC106328465), mRNA (1718)
TRINITY_DN10584_c0_g1_i1	368	675(0.0)	XM_013762810.1 Brassica oleracea var. oleracea mitochondrial fission protein ELM1-like (LOC106324823), mRNA (1713)
TRINITY_DN10584_c0_g2_i1	212	363(2e-99)	XM_013751525.1 Brassica oleracea var. oleracea mitochondrial fission protein ELM1 (LOC106313655), mRNA (1669)
TRINITY_DN10584_c0_g3_i1	212	329(2e-89)	XM_013751525.1 Brassica oleracea var. oleracea mitochondrial fission protein ELM1 (LOC106313655), mRNA (1669)
TRINITY_DN10585_c0_g1_i1	249	351(6e-96)	XM_013781717.1 Brassica oleracea var. oleracea protein FAR1-RELATED SEQUENCE 2 (LOC106342706), transcript variant X5, mRNA (3288)
TRINITY_DN10587_c0_g1_i1	206	244(9e-64)	XM_013760013.1 Brassica oleracea var. oleracea alpha-N-acetylglucosaminidase (LOC106321772), mRNA (2642)
TRINITY_DN10587_c0_g2_i1	206	268(5e-71)	XM_013760013.1 Brassica oleracea var. oleracea alpha-N-acetylglucosaminidase (LOC106321772), mRNA (2642)
TRINITY_DN10588_c0_g1_i1	233	316(2e-85)	XM_013776160.1 Brassica oleracea var. oleracea guanylate kinase 2-like (LOC106337114), transcript variant X2, mRNA (1619)
TRINITY_DN1059_c0_g1_i1	210	322(4e-87)	XM_013750570.1 Brassica oleracea var. oleracea lysine-specific demethylase JMJ25-like (LOC106312888), transcript variant X1, mRNA (2993)
TRINITY_DN10592_c0_g1_i1	282	455(5e-127)	XM_013768042.1 Brassica oleracea var. oleracea probable WRKY transcription factor 42 (LOC106329398), mRNA (1984)
TRINITY_DN10595_c0_g1_i1	269	327(1e-88)	XM_013769658.1 Brassica oleracea var. oleracea uncharacterized LOC106331330 (LOC106331330), transcript variant X2, mRNA (853)
TRINITY_DN10595_c0_g2_i1	220	261(9e-69)	XM_013769658.1 Brassica oleracea var. oleracea uncharacterized LOC106331330 (LOC106331330), transcript variant X2, mRNA (853)
TRINITY_DN1060_c0_g1_i1	239	342(4e-93)	XM_013740408.1 Brassica oleracea var. oleracea uncharacterized protein At4g37920, chloroplastic (LOC106304028), mRNA (1437)
TRINITY_DN10602_c0_g1_i1	244	414(8e-115)	XM_013743071.1 Brassica oleracea var. oleracea U1 small nuclear ribonucleoprotein C-like (LOC106306442), transcript variant X2, mRNA (2025)
TRINITY_DN10602_c0_g2_i1	228	372(4e-102)	XM_013743071.1 Brassica oleracea var. oleracea U1 small nuclear ribonucleoprotein C-like (LOC106306442), transcript variant X2, mRNA (2025)
TRINITY_DN10608_c0_g1_i1	211	379(2e-104)	XM_013762578.1 Brassica oleracea var. oleracea probable 28S rRNA (cytosine-C(5))-methyltransferase (LOC106324631), mRNA (1341)
TRINITY_DN1061_c0_g1_i1	318	257(2e-67)	XM_013744586.1 Brassica oleracea var. oleracea probable protein phosphatase 2C 22 (LOC106307592), transcript variant X2, mRNA (1701)
TRINITY_DN10616_c0_g1_i1	338	551(8e-156)	XM_013732575.1 Brassica oleracea var. oleracea tRNA modification GTPase MnmE (LOC106296443), mRNA (1840)
TRINITY_DN10616_c0_g2_i1	338	562(4e-159)	XM_013732575.1 Brassica oleracea var. oleracea tRNA modification GTPase MnmE (LOC106296443), mRNA (1840)
TRINITY_DN10618_c0_g1_i1	231	91(1e-17)	XM_013753177.1 Brassica oleracea var. oleracea putative cyclin-D6-1 (LOC106315450), mRNA (1452)
TRINITY_DN1062_c0_g1_i1	406	612(4e-174)	XM_013728093.1 Brassica oleracea var. oleracea transcription initiation factor TFIID subunit 12 (LOC106292492), mRNA (1715)
TRINITY_DN1062_c0_g2_i1	282	263(3e-69)	XM_013728093.1 Brassica oleracea var. oleracea transcription initiation factor TFIID subunit 12 (LOC106292492), mRNA (1715)
TRINITY_DN1062_c0_g3_i1	253	364(8e-100)	XM_013728093.1 Brassica oleracea var. oleracea transcription initiation factor TFIID subunit 12 (LOC106292492), mRNA (1715)
TRINITY_DN10621_c0_g1_i1	346	470(2e-131)	XM_013773625.1 Brassica oleracea var. oleracea eukaryotic translation initiation factor 3 subunit A-like (LOC106335179), mRNA (3309)
TRINITY_DN10621_c0_g1_i2	322	510(1e-143)	XM_013773625.1 Brassica oleracea var. oleracea eukaryotic translation initiation factor 3 subunit A-like (LOC106335179), mRNA (3309)
TRINITY_DN10624_c0_g1_i1	233	278(1e-73)	XM_013750659.1 Brassica oleracea var. oleracea probable beta-1,3-galactosyltransferase 11 (LOC106312952), transcript variant X2, mRNA (1458)
TRINITY_DN10625_c0_g1_i1	473	752(0.0)	XM_013764698.1 Brassica oleracea var. oleracea putative disease resistance protein At4g11170 (LOC106326777), mRNA (2757)
TRINITY_DN10626_c0_g1_i1	269	455(5e-127)	XM_013757407.1 Brassica oleracea var. oleracea arogenate dehydratase 5, chloroplastic (LOC106319159), mRNA (1916)
TRINITY_DN10627_c0_g1_i1	277	137(2e-31)	XM_013767040.1 Brassica oleracea var. oleracea probable protein phosphatase 2C 33 (LOC106328567), mRNA (2007)
TRINITY_DN10628_c0_g1_i1	246	388(5e-107)	XM_013736257.1 Brassica oleracea var. oleracea nuclear pore complex protein NUP96-like (LOC106300164), mRNA (3465)
TRINITY_DN1063_c0_g1_i1	231	302(6e-81)	XM_013773865.1 Brassica oleracea var. oleracea probable cyclic nucleotide-gated ion channel 20, chloroplastic (LOC106335359), mRNA (2381)
TRINITY_DN10631_c0_g1_i1	232	97(3e-19)	XM_006280583.1 Capsella rubella hypothetical protein (CARUB_v10026606mg) mRNA, partial cds (1200)
TRINITY_DN10631_c0_g2_i1	359	97(5e-19)	XM_006280583.1 Capsella rubella hypothetical protein (CARUB_v10026606mg) mRNA, partial cds (1200)
TRINITY_DN10631_c0_g2_i2	358	97(5e-19)	XM_006280583.1 Capsella rubella hypothetical protein (CARUB_v10026606mg) mRNA, partial cds (1200)
TRINITY_DN10631_c0_g3_i1	233	97(3e-19)	XM_006280583.1 Capsella rubella hypothetical protein (CARUB_v10026606mg) mRNA, partial cds (1200)
TRINITY_DN10634_c0_g1_i1	243	414(7e-115)	XM_013765688.1 Brassica oleracea var. oleracea urease (LOC106327528), mRNA (2915)
TRINITY_DN10634_c0_g2_i1	278	381(9e-105)	XM_013765688.1 Brassica oleracea var. oleracea urease (LOC106327528), mRNA (2915)
TRINITY_DN10640_c0_g1_i1	243	394(1e-108)	XM_013735672.1 Brassica oleracea var. oleracea protein ASPARTIC PROTEASE IN GUARD CELL 2 (LOC106299609), mRNA (1743)
TRINITY_DN10641_c0_g1_i1	211	193(3e-48)	XM_013749377.1 Brassica oleracea var. oleracea uncharacterized LOC106312011 (LOC106312011), mRNA (3566)
TRINITY_DN10646_c0_g1_i1	234	422(4e-117)	XM_013742170.1 Brassica oleracea var. oleracea protein CHROMATIN REMODELING 8 (LOC106305786), transcript variant X3, mRNA (3813)
TRINITY_DN10646_c0_g2_i1	295	501(7e-141)	XM_013742170.1 Brassica oleracea var. oleracea protein CHROMATIN REMODELING 8 (LOC106305786), transcript variant X3, mRNA (3813)
TRINITY_DN10647_c0_g1_i1	412	676(0.0)	XM_013741189.1 Brassica oleracea var. oleracea uncharacterized LOC106304795 (LOC106304795), mRNA (2011)
TRINITY_DN10647_c0_g1_i2	412	739(0.0)	XM_013741189.1 Brassica oleracea var. oleracea uncharacterized LOC106304795 (LOC106304795), mRNA (2011)
TRINITY_DN10648_c0_g1_i1	286	270(2e-71)	XM_013735929.1 Brassica oleracea var. oleracea probable LRR receptor-like serine/threonine-protein kinase At1g74360 (LOC106299912), transcript variant X3, mRNA (3798)
TRINITY_DN1065_c0_g1_i1	265	462(3e-129)	XM_013766050.1 Brassica oleracea var. oleracea uncharacterized LOC106327797 (LOC106327797), mRNA (1631)
TRINITY_DN1065_c0_g2_i1	266	366(2e-100)	XM_013766050.1 Brassica oleracea var. oleracea uncharacterized LOC106327797 (LOC106327797), mRNA (1631)
TRINITY_DN10650_c0_g1_i1	254	111(1e-23)	XM_013744932.1 Brassica oleracea var. oleracea sexual differentiation process protein isp7-like (LOC106307856), transcript variant X1, mRNA (1149)
TRINITY_DN10651_c0_g1_i1	211	278(9e-74)	XM_013736262.1 Brassica oleracea var. oleracea serine/arginine repetitive matrix protein 2-like (LOC106300170), mRNA (4792)
TRINITY_DN10652_c0_g1_i1	362	468(9e-131)	XM_013751452.1 Brassica oleracea var. oleracea transmembrane protein 53 (LOC106313594), mRNA (1764)
TRINITY_DN10652_c0_g2_i1	282	283(3e-75)	XM_013751452.1 Brassica oleracea var. oleracea transmembrane protein 53 (LOC106313594), mRNA (1764)
TRINITY_DN10656_c0_g1_i1	403	411(2e-113)	XM_013782455.1 Brassica oleracea var. oleracea serine/threonine-protein kinase TNNI3K (LOC106343286), mRNA (2065)
TRINITY_DN10658_c0_g1_i1	211	211(9e-54)	XM_013736031.1 Brassica oleracea var. oleracea alpha,alpha-trehalose-phosphate synthase [UDP-forming] 1 (LOC106299995), transcript variant X5, mRNA (3077)
TRINITY_DN10658_c0_g2_i1	212	211(9e-54)	XM_013736031.1 Brassica oleracea var. oleracea alpha,alpha-trehalose-phosphate synthase [UDP-forming] 1 (LOC106299995), transcript variant X5, mRNA (3077)
TRINITY_DN1066_c0_g1_i1	262	259(4e-68)	XM_013782672.1 Brassica oleracea var. oleracea protein CASP (LOC106343453), mRNA (2392)
TRINITY_DN10663_c0_g1_i1	208	329(2e-89)	XM_013741450.1 Brassica oleracea var. oleracea aspartate--tRNA ligase 2, cytoplasmic (LOC106305068), mRNA (1899)
TRINITY_DN10671_c0_g1_i1	224	219(6e-56)	XM_013776683.1 Brassica oleracea var. oleracea glutaredoxin-like (LOC106337578), mRNA (916)
TRINITY_DN10671_c0_g1_i2	386	684(0.0)	XM_013776683.1 Brassica oleracea var. oleracea glutaredoxin-like (LOC106337578), mRNA (916)
TRINITY_DN10671_c0_g1_i3	386	534(9e-151)	XM_013776683.1 Brassica oleracea var. oleracea glutaredoxin-like (LOC106337578), mRNA (916)
TRINITY_DN10673_c0_g1_i1	222	135(6e-31)	XM_013744623.1 Brassica oleracea var. oleracea sn1-specific diacylglycerol lipase beta-like (LOC106307620), transcript variant X6, mRNA (1876)
TRINITY_DN10680_c0_g1_i1	242	357(1e-97)	XM_013756174.1 Brassica oleracea var. oleracea kinesin-related protein 11-like (LOC106318263), transcript variant X2, mRNA (1118)
TRINITY_DN10681_c0_g1_i1	262	148(9e-35)	XM_013744499.1 Brassica oleracea var. oleracea uncharacterized CRM domain-containing protein At3g25440, chloroplastic (LOC106307519), mRNA (1362)
TRINITY_DN10682_c0_g1_i1	276	383(2e-105)	FJ346565.1 Brassica rapa subsp. pekinensis protein phosphatase 2a 55 kda regulatory subunit b (PP2AB) mRNA, complete cds (1593)
TRINITY_DN10686_c0_g1_i1	456	494(2e-138)	XM_013759394.1 Brassica oleracea var. oleracea uncharacterized LOC106321078 (LOC106321078), mRNA (1379)
TRINITY_DN10686_c0_g2_i1	455	614(1e-174)	XM_013759394.1 Brassica oleracea var. oleracea uncharacterized LOC106321078 (LOC106321078), mRNA (1379)
TRINITY_DN10688_c0_g1_i1	203	363(2e-99)	XM_013755517.1 Brassica oleracea var. oleracea heterogeneous nuclear ribonucleoprotein 1 (LOC106317743), mRNA (2117)
TRINITY_DN10692_c0_g1_i1	255	331(8e-90)	XM_013760817.1 Brassica oleracea var. oleracea uncharacterized LOC106322705 (LOC106322705), transcript variant X3, mRNA (3543)
TRINITY_DN10693_c0_g1_i1	292	416(3e-115)	XM_013742926.1 Brassica oleracea var. oleracea ADP-ribosylation factor GTPase-activating protein AGD12 (LOC106306333), transcript variant X3, mRNA (1278)
TRINITY_DN10693_c0_g2_i1	292	433(3e-120)	XM_013742926.1 Brassica oleracea var. oleracea ADP-ribosylation factor GTPase-activating protein AGD12 (LOC106306333), transcript variant X3, mRNA (1278)
TRINITY_DN10695_c0_g1_i1	219	215(7e-55)	XM_013756062.1 Brassica oleracea var. oleracea protoporphyrinogen oxidase 2, chloroplastic/mitochondrial (LOC106318185), transcript variant X3, mRNA (1706)
TRINITY_DN10695_c0_g2_i1	247	215(8e-55)	XM_013756062.1 Brassica oleracea var. oleracea protoporphyrinogen oxidase 2, chloroplastic/mitochondrial (LOC106318185), transcript variant X3, mRNA (1706)
TRINITY_DN10699_c0_g1_i1	236	156(5e-37)	XM_013731335.1 Brassica oleracea var. oleracea putative U-box domain-containing protein 55 (LOC106295438), mRNA (1893)
TRINITY_DN10699_c0_g1_i2	288	307(2e-82)	XM_013731335.1 Brassica oleracea var. oleracea putative U-box domain-containing protein 55 (LOC106295438), mRNA (1893)
TRINITY_DN10699_c0_g1_i3	288	307(2e-82)	XM_013731335.1 Brassica oleracea var. oleracea putative U-box domain-containing protein 55 (LOC106295438), mRNA (1893)
TRINITY_DN107_c0_g1_i1	298	507(2e-142)	XM_013764774.1 Brassica oleracea var. oleracea uncharacterized LOC106326833 (LOC106326833), transcript variant X8, mRNA (2815)
TRINITY_DN10701_c0_g1_i1	330	368(8e-101)	KA072823.1 Chorispora bungeana T_35993 mRNA sequence (967)
TRINITY_DN10703_c0_g1_i1	238	357(1e-97)	XM_013766684.1 Brassica oleracea var. oleracea uncharacterized LOC106328272 (LOC106328272), mRNA (1831)
TRINITY_DN10705_c0_g1_i1	326	230(4e-59)	XM_013782139.1 Brassica oleracea var. oleracea heat stress transcription factor A-5 (LOC106343032), transcript variant X2, mRNA (1830)
TRINITY_DN10706_c0_g1_i1	292	150(3e-35)	XM_013755190.1 Brassica oleracea var. oleracea peroxisomal (S)-2-hydroxy-acid oxidase GLO4 (LOC106317359), mRNA (1394)
TRINITY_DN10706_c0_g2_i1	291	252(8e-66)	XM_013755190.1 Brassica oleracea var. oleracea peroxisomal (S)-2-hydroxy-acid oxidase GLO4 (LOC106317359), mRNA (1394)
TRINITY_DN10707_c0_g1_i1	341	431(1e-119)	XM_013756519.1 Brassica oleracea var. oleracea uncharacterized LOC106318508 (LOC106318508), mRNA (2635)
TRINITY_DN10707_c0_g1_i2	292	405(6e-112)	XM_013756519.1 Brassica oleracea var. oleracea uncharacterized LOC106318508 (LOC106318508), mRNA (2635)
TRINITY_DN10709_c0_g1_i1	215	270(2e-71)	XM_013781622.1 Brassica oleracea var. oleracea probable mitochondrial saccharopine dehydrogenase-like oxidoreductase At5g39410 (LOC106342630), mRNA (1669)
TRINITY_DN1071_c0_g1_i1	216	337(1e-91)	XM_013774080.1 Brassica oleracea var. oleracea villin-4 (LOC106335534), mRNA (3626)
TRINITY_DN1071_c0_g2_i1	203	291(1e-77)	XM_013774080.1 Brassica oleracea var. oleracea villin-4 (LOC106335534), mRNA (3626)
TRINITY_DN10710_c0_g1_i1	209	309(3e-83)	XM_013756168.1 Brassica oleracea var. oleracea E3 ubiquitin-protein ligase RNF126-like (LOC106318268), mRNA (1478)
TRINITY_DN10710_c0_g2_i1	208	263(2e-69)	XM_013756168.1 Brassica oleracea var. oleracea E3 ubiquitin-protein ligase RNF126-like (LOC106318268), mRNA (1478)
TRINITY_DN10711_c0_g1_i1	243	268(6e-71)	XM_013774126.1 Brassica oleracea var. oleracea exocyst complex component EXO70A1 (LOC106335571), mRNA (2494)
TRINITY_DN10711_c0_g1_i2	292	278(1e-73)	XM_013774126.1 Brassica oleracea var. oleracea exocyst complex component EXO70A1 (LOC106335571), mRNA (2494)
TRINITY_DN10711_c0_g2_i1	227	185(6e-46)	XM_013774126.1 Brassica oleracea var. oleracea exocyst complex component EXO70A1 (LOC106335571), mRNA (2494)
TRINITY_DN10712_c0_g1_i1	256	254(2e-66)	XM_013783390.1 Brassica oleracea var. oleracea methylsterol monooxygenase 2-2 (LOC106344016), mRNA (1168)
TRINITY_DN10712_c0_g2_i1	256	265(8e-70)	XM_013783390.1 Brassica oleracea var. oleracea methylsterol monooxygenase 2-2 (LOC106344016), mRNA (1168)
TRINITY_DN10713_c0_g1_i1	217	261(9e-69)	XM_013746723.1 Brassica oleracea var. oleracea methyl-CpG-binding domain-containing protein 10-like (LOC106309648), mRNA (1279)
TRINITY_DN10715_c0_g1_i1	203	370(1e-101)	XM_013731053.1 Brassica oleracea var. oleracea uncharacterized LOC106295213 (LOC106295213), transcript variant X2, mRNA (4421)
TRINITY_DN10715_c0_g2_i1	204	230(2e-59)	XM_013731053.1 Brassica oleracea var. oleracea uncharacterized LOC106295213 (LOC106295213), transcript variant X2, mRNA (4421)
TRINITY_DN10716_c0_g1_i1	326	226(5e-58)	XM_013756938.1 Brassica oleracea var. oleracea probable serine/threonine-protein kinase At1g54610 (LOC106318803), mRNA (2180)
TRINITY_DN10717_c0_g1_i1	292	377(1e-103)	XM_013765017.1 Brassica oleracea var. oleracea serine/threonine-protein kinase CDL1 (LOC106327019), mRNA (1548)
TRINITY_DN10717_c0_g1_i2	291	436(2e-121)	XM_013765017.1 Brassica oleracea var. oleracea serine/threonine-protein kinase CDL1 (LOC106327019), mRNA (1548)
TRINITY_DN10717_c0_g2_i1	262	187(2e-46)	XM_013765017.1 Brassica oleracea var. oleracea serine/threonine-protein kinase CDL1 (LOC106327019), mRNA (1548)
TRINITY_DN10718_c0_g1_i1	273	158(2e-37)	XM_013774142.1 Brassica oleracea var. oleracea uncharacterized LOC106335582 (LOC106335582), transcript variant X6, mRNA (1986)
TRINITY_DN1072_c0_g1_i1	214	206(4e-52)	XM_013781155.1 Brassica oleracea var. oleracea BTB/POZ domain-containing protein At5g41330 (LOC106342275), mRNA (1551)
TRINITY_DN1072_c0_g1_i2	229	206(5e-52)	XM_013781155.1 Brassica oleracea var. oleracea BTB/POZ domain-containing protein At5g41330 (LOC106342275), mRNA (1551)
TRINITY_DN10720_c0_g1_i1	282	211(1e-53)	XM_013779577.1 Brassica oleracea var. oleracea dnaJ homolog subfamily C GRV2 (LOC106340730), transcript variant X2, mRNA (7052)
TRINITY_DN10722_c0_g1_i1	231	324(1e-87)	XM_013751289.1 Brassica oleracea var. oleracea uncharacterized LOC106313480 (LOC106313480), transcript variant X6, mRNA (1740)
TRINITY_DN10722_c0_g1_i2	232	368(6e-101)	XM_013751289.1 Brassica oleracea var. oleracea uncharacterized LOC106313480 (LOC106313480), transcript variant X6, mRNA (1740)
TRINITY_DN10722_c0_g2_i1	225	193(4e-48)	XM_013751289.1 Brassica oleracea var. oleracea uncharacterized LOC106313480 (LOC106313480), transcript variant X6, mRNA (1740)
TRINITY_DN10724_c0_g1_i1	201	252(5e-66)	XM_013736611.1 Brassica oleracea var. oleracea WPP domain-interacting tail-anchored protein 2-like (LOC106300464), transcript variant X5, mRNA (2409)
TRINITY_DN10726_c0_g1_i1	220	171(2e-41)	XM_013733347.1 Brassica oleracea var. oleracea ent-kaur-16-ene synthase, chloroplastic (LOC106297063), transcript variant X2, mRNA (2485)
TRINITY_DN1073_c0_g1_i1	241	300(2e-80)	XM_013749075.1 Brassica oleracea var. oleracea mediator of RNA polymerase II transcription subunit 15a-like (LOC106311789), transcript variant X1, mRNA (3831)
TRINITY_DN1073_c0_g2_i1	242	329(3e-89)	XM_013749075.1 Brassica oleracea var. oleracea mediator of RNA polymerase II transcription subunit 15a-like (LOC106311789), transcript variant X1, mRNA (3831)
TRINITY_DN10730_c0_g1_i1	203	287(1e-76)	XM_013751525.1 Brassica oleracea var. oleracea mitochondrial fission protein ELM1 (LOC106313655), mRNA (1669)
TRINITY_DN10730_c0_g2_i1	228	305(4e-82)	XM_013751525.1 Brassica oleracea var. oleracea mitochondrial fission protein ELM1 (LOC106313655), mRNA (1669)
TRINITY_DN10733_c0_g1_i1	242	298(8e-80)	XM_013762806.1 Brassica oleracea var. oleracea protein arginine N-methyltransferase PRMT10-like (LOC106324819), mRNA (1410)
TRINITY_DN10733_c0_g2_i1	277	351(7e-96)	XM_013762806.1 Brassica oleracea var. oleracea protein arginine N-methyltransferase PRMT10-like (LOC106324819), mRNA (1410)
TRINITY_DN10736_c0_g1_i1	235	159(4e-38)	XM_013781778.1 Brassica oleracea var. oleracea uncharacterized LOC106342755 (LOC106342755), mRNA (606)
TRINITY_DN10736_c0_g2_i1	362	425(5e-118)	XM_013781778.1 Brassica oleracea var. oleracea uncharacterized LOC106342755 (LOC106342755), mRNA (606)
TRINITY_DN10739_c0_g1_i1	234	215(8e-55)	XM_013776154.1 Brassica oleracea var. oleracea casein kinase II subunit alpha, chloroplastic-like (LOC106337111), mRNA (1466)
TRINITY_DN10740_c0_g1_i1	348	516(3e-145)	XM_013736255.1 Brassica oleracea var. oleracea uncharacterized LOC106300162 (LOC106300162), transcript variant X2, mRNA (2265)
TRINITY_DN10740_c0_g2_i1	447	359(7e-98)	XM_013736255.1 Brassica oleracea var. oleracea uncharacterized LOC106300162 (LOC106300162), transcript variant X2, mRNA (2265)
TRINITY_DN10741_c0_g1_i1	242	285(6e-76)	XM_013755426.1 Brassica oleracea var. oleracea dihydrolipoyllysine-residue acetyltransferase component 4 of pyruvate dehydrogenase complex, chloroplastic-like (LOC106317633), transcript variant X1, mRNA (1789)
TRINITY_DN10745_c0_g1_i1	256	390(1e-107)	XM_013751690.1 Brassica oleracea var. oleracea spermidine coumaroyl CoA acyltransferase (LOC106313781), mRNA (1647)
TRINITY_DN10745_c0_g1_i2	202	283(2e-75)	XM_013751690.1 Brassica oleracea var. oleracea spermidine coumaroyl CoA acyltransferase (LOC106313781), mRNA (1647)
TRINITY_DN10747_c0_g1_i1	258	178(1e-43)	XM_013757729.1 Brassica oleracea var. oleracea ferredoxin--NADP reductase, root isozyme 1, chloroplastic (LOC106319411), mRNA (1502)
TRINITY_DN10747_c0_g2_i1	258	178(1e-43)	XM_013757729.1 Brassica oleracea var. oleracea ferredoxin--NADP reductase, root isozyme 1, chloroplastic (LOC106319411), mRNA (1502)
TRINITY_DN10748_c0_g1_i1	256	453(2e-126)	XM_013737061.1 Brassica oleracea var. oleracea aminoacylase-1 (LOC106300828), mRNA (1669)
TRINITY_DN10751_c0_g1_i1	232	412(3e-114)	XM_013762696.1 Brassica oleracea var. oleracea biotin--protein ligase 2-like (LOC106324724), mRNA (1328)
TRINITY_DN10754_c0_g1_i1	207	335(5e-91)	XM_013753143.1 Brassica oleracea var. oleracea auxin-responsive protein SAUR21-like (LOC106315413), mRNA (704)
TRINITY_DN10754_c1_g1_i1	255	348(8e-95)	XM_013765553.1 Brassica oleracea var. oleracea auxin-responsive protein SAUR21-like (LOC106327408), mRNA (663)
TRINITY_DN10754_c1_g2_i1	255	311(1e-83)	XM_013765553.1 Brassica oleracea var. oleracea auxin-responsive protein SAUR21-like (LOC106327408), mRNA (663)
TRINITY_DN10756_c0_g1_i1	219	315(7e-85)	XM_013773982.1 Brassica oleracea var. oleracea uncharacterized LOC106335460 (LOC106335460), transcript variant X2, mRNA (1310)
TRINITY_DN10756_c0_g2_i1	218	315(7e-85)	XM_013773982.1 Brassica oleracea var. oleracea uncharacterized LOC106335460 (LOC106335460), transcript variant X2, mRNA (1310)
TRINITY_DN10764_c0_g1_i1	222	141(1e-32)	XM_013749182.1 Brassica oleracea var. oleracea protein TIFY 10A (LOC106311864), mRNA (951)
TRINITY_DN10765_c0_g1_i1	256	230(3e-59)	XM_013756312.1 Brassica oleracea var. oleracea uncharacterized LOC106318368 (LOC106318368), transcript variant X2, mRNA (3233)
TRINITY_DN10767_c0_g1_i1	288	479(3e-134)	XM_013753113.1 Brassica oleracea var. oleracea protein SCAI (LOC106315384), mRNA (2208)
TRINITY_DN10767_c0_g2_i1	313	553(2e-156)	XM_013753113.1 Brassica oleracea var. oleracea protein SCAI (LOC106315384), mRNA (2208)
TRINITY_DN10768_c0_g1_i1	291	436(2e-121)	XM_013728138.1 Brassica oleracea var. oleracea uncharacterized LOC106292532 (LOC106292532), mRNA (1177)
TRINITY_DN1077_c0_g1_i1	205	158(1e-37)	XM_013766178.1 Brassica oleracea var. oleracea calmodulin-binding protein 60 B (LOC106327880), transcript variant X2, mRNA (2348)
TRINITY_DN10770_c0_g1_i1	234	287(2e-76)	XM_013742636.1 Brassica oleracea var. oleracea protein IQ-DOMAIN 31-like (LOC106306147), mRNA (2163)
TRINITY_DN10770_c0_g1_i2	234	281(8e-75)	XM_013742636.1 Brassica oleracea var. oleracea protein IQ-DOMAIN 31-like (LOC106306147), mRNA (2163)
TRINITY_DN10770_c0_g2_i1	253	204(2e-51)	XM_013750636.1 Brassica oleracea var. oleracea protein IQ-DOMAIN 31-like (LOC106312933), mRNA (2169)
TRINITY_DN10771_c0_g1_i1	239	254(2e-66)	XM_013763822.1 Brassica oleracea var. oleracea translin-associated protein X-like (LOC106325773), transcript variant X3, mRNA (1354)
TRINITY_DN10777_c0_g1_i1	206	150(2e-35)	XM_013755249.1 Brassica oleracea var. oleracea uncharacterized LOC106317417 (LOC106317417), transcript variant X2, mRNA (2917)
TRINITY_DN10777_c0_g2_i1	209	268(5e-71)	XM_013755249.1 Brassica oleracea var. oleracea uncharacterized LOC106317417 (LOC106317417), transcript variant X2, mRNA (2917)
TRINITY_DN10777_c0_g3_i1	233	124(1e-27)	XM_013755249.1 Brassica oleracea var. oleracea uncharacterized LOC106317417 (LOC106317417), transcript variant X2, mRNA (2917)
TRINITY_DN10778_c0_g1_i1	206	337(1e-91)	XM_013759328.1 Brassica oleracea var. oleracea tRNA (cytosine(34)-C(5))-methyltransferase (LOC106292165), mRNA (2463)
TRINITY_DN10778_c0_g2_i1	280	370(2e-101)	XM_013759328.1 Brassica oleracea var. oleracea tRNA (cytosine(34)-C(5))-methyltransferase (LOC106292165), mRNA (2463)
TRINITY_DN1078_c0_g1_i1	232	257(1e-67)	XM_013779363.1 Brassica oleracea var. oleracea uncharacterized LOC106340485 (LOC106340485), mRNA (672)
TRINITY_DN1078_c0_g2_i1	229	206(5e-52)	XM_013779363.1 Brassica oleracea var. oleracea uncharacterized LOC106340485 (LOC106340485), mRNA (672)
TRINITY_DN10781_c0_g1_i1	217	342(3e-93)	XM_013778598.1 Brassica oleracea var. oleracea ethylene-responsive transcription factor ERF034 (LOC106339733), mRNA (1099)
TRINITY_DN10783_c0_g1_i1	311	472(6e-132)	XM_013753412.1 Brassica oleracea var. oleracea phosphoglycolate phosphatase 2 (LOC106315620), mRNA (1135)
TRINITY_DN10783_c0_g2_i1	311	412(4e-114)	XM_013753412.1 Brassica oleracea var. oleracea phosphoglycolate phosphatase 2 (LOC106315620), mRNA (1135)
TRINITY_DN10784_c0_g1_i1	236	315(8e-85)	XM_013732671.1 Brassica oleracea var. oleracea methylthioribose kinase (LOC106296525), mRNA (1422)
TRINITY_DN10785_c0_g1_i1	202	243(3e-63)	XM_013776299.1 Brassica oleracea var. oleracea AT-hook motif nuclear-localized protein 10 (LOC106337229), transcript variant X2, mRNA (1465)
TRINITY_DN10789_c0_g1_i1	215	206(4e-52)	XM_013772681.1 Brassica oleracea var. oleracea 12-oxophytodienoate reductase 3 (LOC106334400), mRNA (1675)
TRINITY_DN10789_c0_g2_i1	222	206(4e-52)	XM_013772681.1 Brassica oleracea var. oleracea 12-oxophytodienoate reductase 3 (LOC106334400), mRNA (1675)
TRINITY_DN10790_c0_g1_i1	298	316(3e-85)	XM_013745421.1 Brassica oleracea var. oleracea receptor-like protein kinase 5 (LOC106308269), mRNA (3314)
TRINITY_DN10791_c0_g1_i1	211	374(1e-102)	XM_013774226.1 Brassica oleracea var. oleracea uncharacterized LOC106335647 (LOC106335647), mRNA (2376)
TRINITY_DN10791_c0_g1_i2	211	231(7e-60)	XM_013774226.1 Brassica oleracea var. oleracea uncharacterized LOC106335647 (LOC106335647), mRNA (2376)
TRINITY_DN10794_c0_g1_i1	318	460(1e-128)	XM_013745515.1 Brassica oleracea var. oleracea protein KAKU4 (LOC106308347), transcript variant X2, mRNA (1890)
TRINITY_DN10794_c0_g2_i1	316	492(4e-138)	XM_013745515.1 Brassica oleracea var. oleracea protein KAKU4 (LOC106308347), transcript variant X2, mRNA (1890)
TRINITY_DN10796_c0_g1_i1	202	339(4e-92)	XM_013770409.1 Brassica oleracea var. oleracea 60S acidic ribosomal protein P1-2 (LOC106331967), mRNA (574)
TRINITY_DN10796_c0_g1_i2	202	276(3e-73)	XM_013770409.1 Brassica oleracea var. oleracea 60S acidic ribosomal protein P1-2 (LOC106331967), mRNA (574)
TRINITY_DN10797_c0_g1_i1	245	442(3e-123)	XM_013774800.1 Brassica oleracea var. oleracea fimbrin-3 (LOC106336078), mRNA (2606)
TRINITY_DN10797_c0_g2_i1	204	268(5e-71)	XM_013774800.1 Brassica oleracea var. oleracea fimbrin-3 (LOC106336078), mRNA (2606)
TRINITY_DN10797_c0_g3_i1	245	215(8e-55)	XM_013774800.1 Brassica oleracea var. oleracea fimbrin-3 (LOC106336078), mRNA (2606)
TRINITY_DN10799_c0_g1_i1	304	316(3e-85)	XM_013756459.1 Brassica oleracea var. oleracea uncharacterized LOC106318466 (LOC106318466), mRNA (2082)
TRINITY_DN10800_c0_g1_i1	234	361(9e-99)	XM_013736492.1 Brassica oleracea var. oleracea cysteine synthase 2 (LOC106300362), mRNA (1839)
TRINITY_DN10801_c0_g1_i1	240	409(3e-113)	XM_013782883.1 Brassica oleracea var. oleracea uncharacterized LOC106343617 (LOC106343617), mRNA (2584)
TRINITY_DN10803_c0_g1_i1	294	311(1e-83)	XM_013742839.1 Brassica oleracea var. oleracea kinesin-related protein 11-like (LOC106306279), transcript variant X2, mRNA (3701)
TRINITY_DN10803_c0_g2_i1	272	268(7e-71)	XM_013742839.1 Brassica oleracea var. oleracea kinesin-related protein 11-like (LOC106306279), transcript variant X2, mRNA (3701)
TRINITY_DN10803_c0_g3_i1	271	230(3e-59)	XM_013742839.1 Brassica oleracea var. oleracea kinesin-related protein 11-like (LOC106306279), transcript variant X2, mRNA (3701)
TRINITY_DN10813_c0_g1_i1	272	219(7e-56)	XM_013743661.1 Brassica oleracea var. oleracea threonine--tRNA ligase, mitochondrial-like (LOC106306883), mRNA (2344)
TRINITY_DN10814_c0_g1_i1	207	292(3e-78)	XM_013734085.1 Brassica oleracea var. oleracea CBL-interacting serine/threonine-protein kinase 8 (LOC106297934), transcript variant X1, mRNA (1667)
TRINITY_DN10814_c0_g2_i1	207	355(4e-97)	XM_013734085.1 Brassica oleracea var. oleracea CBL-interacting serine/threonine-protein kinase 8 (LOC106297934), transcript variant X1, mRNA (1667)
TRINITY_DN10816_c0_g1_i1	226	204(2e-51)	XM_013732079.1 Brassica oleracea var. oleracea cytochrome c oxidase subunit 5b-1, mitochondrial-like (LOC106296037), mRNA (923)
TRINITY_DN10817_c0_g1_i1	273	477(1e-133)	XM_013783044.1 Brassica oleracea var. oleracea uncharacterized LOC106343747 (LOC106343747), mRNA (996)
TRINITY_DN10819_c0_g1_i1	232	257(1e-67)	XM_013774341.1 Brassica oleracea var. oleracea serine/threonine-protein phosphatase BSL1 (LOC106335742), mRNA (3069)
TRINITY_DN10819_c0_g2_i1	347	331(1e-89)	XM_013774341.1 Brassica oleracea var. oleracea serine/threonine-protein phosphatase BSL1 (LOC106335742), mRNA (3069)
TRINITY_DN10819_c0_g3_i1	231	309(3e-83)	XM_013774341.1 Brassica oleracea var. oleracea serine/threonine-protein phosphatase BSL1 (LOC106335742), mRNA (3069)
TRINITY_DN10820_c0_g1_i1	263	335(7e-91)	XM_013774754.1 Brassica oleracea var. oleracea uncharacterized LOC106336040 (LOC106336040), transcript variant X2, mRNA (3210)
TRINITY_DN10821_c0_g1_i1	249	387(2e-106)	XM_013744911.1 Brassica oleracea var. oleracea F-box/FBD/LRR-repeat protein At1g13780-like (LOC106307840), transcript variant X2, mRNA (1729)
TRINITY_DN10824_c0_g1_i1	266	279(3e-74)	XM_013733194.1 Brassica oleracea var. oleracea UDP-glycosyltransferase 87A2-like (LOC106296932), mRNA (1786)
TRINITY_DN10824_c0_g2_i1	265	279(3e-74)	XM_013733194.1 Brassica oleracea var. oleracea UDP-glycosyltransferase 87A2-like (LOC106296932), mRNA (1786)
TRINITY_DN10825_c0_g1_i1	221	294(9e-79)	XM_013734522.1 Brassica oleracea var. oleracea carbon catabolite repressor protein 4 homolog 5 (LOC106298407), mRNA (1546)
TRINITY_DN10827_c0_g1_i1	278	401(7e-111)	XM_013760790.1 Brassica oleracea var. oleracea O-acyltransferase WSD1-like (LOC106322677), transcript variant X2, mRNA (1871)
TRINITY_DN10827_c0_g2_i1	243	313(3e-84)	XM_013760790.1 Brassica oleracea var. oleracea O-acyltransferase WSD1-like (LOC106322677), transcript variant X2, mRNA (1871)
TRINITY_DN10831_c0_g1_i1	290	243(5e-63)	KJ144196.1 Brassica rapa subsp. chinensis cytochrome b mRNA, complete cds; mitochondrial (1182)
TRINITY_DN10833_c0_g1_i1	201	254(1e-66)	XM_013751226.1 Brassica oleracea var. oleracea splicing factor U2AF-associated protein 2 (LOC106313426), mRNA (1966)
TRINITY_DN10833_c0_g2_i1	343	302(9e-81)	XM_013751226.1 Brassica oleracea var. oleracea splicing factor U2AF-associated protein 2 (LOC106313426), mRNA (1966)
TRINITY_DN10833_c0_g3_i1	237	215(8e-55)	XM_013751226.1 Brassica oleracea var. oleracea splicing factor U2AF-associated protein 2 (LOC106313426), mRNA (1966)
TRINITY_DN10835_c0_g1_i1	227	326(3e-88)	XM_013766933.1 Brassica oleracea var. oleracea protein trichome birefringence-like 37 (LOC106328487), mRNA (1537)
TRINITY_DN10838_c0_g1_i1	244	243(4e-63)	XM_013748345.1 Brassica oleracea var. oleracea threonine dehydratase biosynthetic, chloroplastic-like (LOC106310790), mRNA (2164)
TRINITY_DN10841_c0_g1_i1	314	516(3e-145)	XM_013763169.1 Brassica oleracea var. oleracea ribosomal RNA small subunit methyltransferase B (LOC106325145), mRNA (1906)
TRINITY_DN10841_c0_g2_i1	314	538(6e-152)	XM_013763169.1 Brassica oleracea var. oleracea ribosomal RNA small subunit methyltransferase B (LOC106325145), mRNA (1906)
TRINITY_DN10842_c0_g1_i1	227	128(1e-28)	XM_013740795.1 Brassica oleracea var. oleracea protein CHROMOSOME TRANSMISSION FIDELITY 7 (LOC106304386), mRNA (1257)
TRINITY_DN10843_c0_g1_i1	228	283(2e-75)	XM_013762579.1 Brassica oleracea var. oleracea ferredoxin--NADP reductase, leaf isozyme 1, chloroplastic-like (LOC106324632), mRNA (1496)
TRINITY_DN10846_c0_g1_i1	253	329(3e-89)	XM_013774869.1 Brassica oleracea var. oleracea mitogen-activated protein kinase 6-like (LOC106336133), mRNA (1705)
TRINITY_DN10847_c0_g1_i1	254	459(4e-128)	XM_013765203.1 Brassica oleracea var. oleracea uncharacterized LOC106327134 (LOC106327134), mRNA (1291)
TRINITY_DN10847_c0_g2_i1	394	383(4e-105)	XM_013765203.1 Brassica oleracea var. oleracea uncharacterized LOC106327134 (LOC106327134), mRNA (1291)
TRINITY_DN10847_c0_g3_i1	287	446(3e-124)	XM_013765203.1 Brassica oleracea var. oleracea uncharacterized LOC106327134 (LOC106327134), mRNA (1291)
TRINITY_DN10848_c0_g1_i1	214	385(5e-106)	XM_013778599.1 Brassica oleracea var. oleracea uncharacterized LOC106339734 (LOC106339734), mRNA (837)
TRINITY_DN10848_c0_g2_i1	214	318(5e-86)	XM_013778599.1 Brassica oleracea var. oleracea uncharacterized LOC106339734 (LOC106339734), mRNA (837)
TRINITY_DN10851_c0_g1_i1	316	193(5e-48)	XM_013778755.1 Brassica oleracea var. oleracea uncharacterized LOC106339891 (LOC106339891), transcript variant X1, mRNA (945)
TRINITY_DN10851_c0_g2_i1	316	99(1e-19)	XM_013778757.1 Brassica oleracea var. oleracea uncharacterized LOC106339891 (LOC106339891), transcript variant X2, mRNA (914)
TRINITY_DN10852_c0_g1_i1	325	488(6e-137)	JN979465.1 Brassica rapa subsp. pekinensis auxin response factor 5-1 (ARF5-1) mRNA, complete cds (2604)
TRINITY_DN10855_c0_g1_i1	316	411(1e-113)	XM_013747594.1 Brassica oleracea var. oleracea ethylene-overproduction protein 1 (LOC106310365), mRNA (3866)
TRINITY_DN10858_c0_g1_i1	204	357(1e-97)	XM_013756625.1 Brassica oleracea var. oleracea protein PAF1 homolog (LOC106318584), mRNA (2026)
TRINITY_DN10859_c0_g1_i1	335	566(3e-160)	XM_013738125.1 Brassica oleracea var. oleracea cytochrome b561 domain-containing protein At4g18260-like (LOC106301673), mRNA (1981)
TRINITY_DN10860_c0_g1_i1	332	344(1e-93)	XM_013759525.1 Brassica oleracea var. oleracea transducin beta-like protein 3 (LOC106321208), mRNA (2811)
TRINITY_DN10860_c0_g2_i1	491	206(1e-51)	XM_013755633.1 Brassica oleracea var. oleracea transducin beta-like protein 3 (LOC106317849), mRNA (2890)
TRINITY_DN10862_c0_g1_i1	330	399(3e-110)	XM_013754055.1 Brassica oleracea var. oleracea DEAD-box ATP-dependent RNA helicase 13 (LOC106316183), mRNA (2770)
TRINITY_DN10865_c0_g1_i1	252	364(8e-100)	XM_013741344.1 Brassica oleracea var. oleracea phospholipase D Z-like (LOC106304967), mRNA (1924)
TRINITY_DN10865_c0_g2_i1	253	407(1e-112)	XM_013741344.1 Brassica oleracea var. oleracea phospholipase D Z-like (LOC106304967), mRNA (1924)
TRINITY_DN10866_c0_g1_i1	223	276(3e-73)	XM_013757304.1 Brassica oleracea var. oleracea probable LRR receptor-like serine/threonine-protein kinase At1g63430 (LOC106319081), mRNA (2573)
TRINITY_DN10866_c0_g2_i1	224	409(3e-113)	XM_013757304.1 Brassica oleracea var. oleracea probable LRR receptor-like serine/threonine-protein kinase At1g63430 (LOC106319081), mRNA (2573)
TRINITY_DN10869_c0_g1_i1	217	401(5e-111)	XM_013749690.1 Brassica oleracea var. oleracea probable transmembrane GTPase FZO-like, chloroplastic (LOC106312248), mRNA (2915)
TRINITY_DN1087_c0_g1_i1	231	303(2e-81)	XM_013780374.1 Brassica oleracea var. oleracea type II inositol polyphosphate 5-phosphatase 14 (LOC106341669), mRNA (4866)
TRINITY_DN1087_c0_g2_i1	230	303(2e-81)	XM_013780374.1 Brassica oleracea var. oleracea type II inositol polyphosphate 5-phosphatase 14 (LOC106341669), mRNA (4866)
TRINITY_DN10874_c0_g1_i1	214	200(2e-50)	XM_013776368.1 Brassica oleracea var. oleracea putative uncharacterized protein DDB_G0287457 (LOC106337281), mRNA (2369)
TRINITY_DN10874_c0_g1_i2	214	246(3e-64)	XM_013776368.1 Brassica oleracea var. oleracea putative uncharacterized protein DDB_G0287457 (LOC106337281), mRNA (2369)
TRINITY_DN10875_c0_g1_i1	252	422(5e-117)	XM_013738265.1 Brassica oleracea var. oleracea pentatricopeptide repeat-containing protein At4g21705, mitochondrial (LOC106301790), mRNA (1578)
TRINITY_DN10876_c0_g1_i1	215	294(9e-79)	XM_013732783.1 Brassica oleracea var. oleracea putative G3BP-like protein (LOC106296608), transcript variant X2, mRNA (1815)
TRINITY_DN10876_c0_g1_i2	214	191(1e-47)	XM_013732783.1 Brassica oleracea var. oleracea putative G3BP-like protein (LOC106296608), transcript variant X2, mRNA (1815)
TRINITY_DN10878_c0_g1_i1	332	433(3e-120)	XM_013774475.1 Brassica oleracea var. oleracea heterogeneous nuclear ribonucleoprotein R-like (LOC106335842), transcript variant X1, mRNA (1684)
TRINITY_DN10879_c0_g1_i1	318	521(6e-147)	XM_013749792.1 Brassica oleracea var. oleracea pto-interacting protein 1-like (LOC106312315), mRNA (1508)
TRINITY_DN10881_c0_g1_i1	213	283(2e-75)	XM_013746934.1 Brassica oleracea var. oleracea uncharacterized LOC106309798 (LOC106309798), transcript variant X2, mRNA (11395)
TRINITY_DN10885_c0_g1_i1	235	390(1e-107)	XM_013748953.1 Brassica oleracea var. oleracea syntaxin-51 (LOC106311697), mRNA (992)
TRINITY_DN10885_c0_g2_i1	235	311(1e-83)	XM_013748953.1 Brassica oleracea var. oleracea syntaxin-51 (LOC106311697), mRNA (992)
TRINITY_DN10886_c0_g1_i1	218	252(6e-66)	XM_013750664.1 Brassica oleracea var. oleracea actin-related protein 2/3 complex subunit 3 (LOC106312955), transcript variant X2, mRNA (926)
TRINITY_DN10886_c0_g2_i1	217	191(1e-47)	XM_013750666.1 Brassica oleracea var. oleracea actin-related protein 2/3 complex subunit 3 (LOC106312955), transcript variant X4, mRNA (977)
TRINITY_DN10887_c0_g1_i1	216	383(2e-105)	XM_013741922.1 Brassica oleracea var. oleracea calcineurin-binding protein cabin-1 (LOC106305544), transcript variant X2, mRNA (5880)
TRINITY_DN10887_c0_g2_i1	204	333(2e-90)	XM_013741922.1 Brassica oleracea var. oleracea calcineurin-binding protein cabin-1 (LOC106305544), transcript variant X2, mRNA (5880)
TRINITY_DN10887_c0_g3_i1	321	499(3e-140)	XM_013741922.1 Brassica oleracea var. oleracea calcineurin-binding protein cabin-1 (LOC106305544), transcript variant X2, mRNA (5880)
TRINITY_DN1089_c0_g1_i1	330	388(6e-107)	XM_013740699.1 Brassica oleracea var. oleracea uncharacterized transporter YBR287W (LOC106304286), transcript variant X2, mRNA (1698)
TRINITY_DN1089_c0_g2_i1	329	503(2e-141)	XM_013740699.1 Brassica oleracea var. oleracea uncharacterized transporter YBR287W (LOC106304286), transcript variant X2, mRNA (1698)
TRINITY_DN10892_c0_g1_i1	324	302(8e-81)	XM_013742508.1 Brassica oleracea var. oleracea protein RST1 (LOC106306054), transcript variant X3, mRNA (5229)
TRINITY_DN10892_c0_g2_i1	219	143(3e-33)	XM_013742508.1 Brassica oleracea var. oleracea protein RST1 (LOC106306054), transcript variant X3, mRNA (5229)
TRINITY_DN10895_c0_g1_i1	207	182(7e-45)	XM_013742193.1 Brassica oleracea var. oleracea probable DNA-directed RNA polymerase I subunit RPA2 (LOC106305803), mRNA (3897)
TRINITY_DN10895_c0_g1_i2	207	189(4e-47)	XM_013742193.1 Brassica oleracea var. oleracea probable DNA-directed RNA polymerase I subunit RPA2 (LOC106305803), mRNA (3897)
TRINITY_DN10899_c0_g1_i1	251	370(2e-101)	XM_013749817.1 Brassica oleracea var. oleracea protein SPT2 homolog (LOC106312332), transcript variant X3, mRNA (2358)
TRINITY_DN10899_c0_g2_i1	220	198(7e-50)	XM_013749817.1 Brassica oleracea var. oleracea protein SPT2 homolog (LOC106312332), transcript variant X3, mRNA (2358)
TRINITY_DN109_c0_g1_i1	291	446(3e-124)	XM_013759637.1 Brassica oleracea var. oleracea dnaJ homolog subfamily C member 18 (LOC106321353), mRNA (1214)
TRINITY_DN10900_c0_g1_i1	364	289(7e-77)	XM_013760085.1 Brassica oleracea var. oleracea uncharacterized LOC106321857 (LOC106321857), partial mRNA (966)
TRINITY_DN10901_c0_g1_i1	329	488(6e-137)	XM_013776023.1 Brassica oleracea var. oleracea uncharacterized LOC106337009 (LOC106337009), mRNA (2324)
TRINITY_DN10901_c0_g2_i1	330	496(4e-139)	XM_013776023.1 Brassica oleracea var. oleracea uncharacterized LOC106337009 (LOC106337009), mRNA (2324)
TRINITY_DN10904_c0_g1_i1	295	350(3e-95)	XM_013742522.1 Brassica oleracea var. oleracea basic salivary proline-rich protein 1-like (LOC106306058), transcript variant X4, mRNA (1549)
TRINITY_DN10904_c0_g1_i2	294	427(1e-118)	XM_013742522.1 Brassica oleracea var. oleracea basic salivary proline-rich protein 1-like (LOC106306058), transcript variant X4, mRNA (1549)
TRINITY_DN10904_c0_g2_i1	220	252(6e-66)	XM_013742522.1 Brassica oleracea var. oleracea basic salivary proline-rich protein 1-like (LOC106306058), transcript variant X4, mRNA (1549)
TRINITY_DN10904_c0_g3_i1	219	305(4e-82)	XM_013742522.1 Brassica oleracea var. oleracea basic salivary proline-rich protein 1-like (LOC106306058), transcript variant X4, mRNA (1549)
TRINITY_DN10906_c0_g1_i1	221	226(3e-58)	XM_013730448.1 Brassica oleracea var. oleracea uncharacterized LOC106294788 (LOC106294788), mRNA (950)
TRINITY_DN10907_c0_g1_i1	312	350(3e-95)	XM_013734821.1 Brassica oleracea var. oleracea FAM206 family protein-like (LOC106298681), mRNA (936)
TRINITY_DN10909_c0_g1_i1	303	470(2e-131)	XM_013746838.1 Brassica oleracea var. oleracea reticulon-like protein B22 (LOC106309731), transcript variant X3, mRNA (1290)
TRINITY_DN10909_c0_g2_i1	268	379(3e-104)	XM_013746838.1 Brassica oleracea var. oleracea reticulon-like protein B22 (LOC106309731), transcript variant X3, mRNA (1290)
TRINITY_DN10912_c0_g1_i1	215	219(6e-56)	XM_013760528.1 Brassica oleracea var. oleracea F-box/LRR-repeat protein At1g48400-like (LOC106322483), transcript variant X2, mRNA (1680)
TRINITY_DN10912_c0_g2_i1	215	292(3e-78)	XM_013760528.1 Brassica oleracea var. oleracea F-box/LRR-repeat protein At1g48400-like (LOC106322483), transcript variant X2, mRNA (1680)
TRINITY_DN10913_c0_g1_i1	231	399(2e-110)	XM_013750728.1 Brassica oleracea var. oleracea protein NRT1/ PTR FAMILY 5.8-like (LOC106313014), mRNA (1923)
TRINITY_DN10913_c0_g2_i1	231	276(4e-73)	XM_013750728.1 Brassica oleracea var. oleracea protein NRT1/ PTR FAMILY 5.8-like (LOC106313014), mRNA (1923)
TRINITY_DN10916_c0_g1_i1	275	228(1e-58)	XM_013776587.1 Brassica oleracea var. oleracea peroxisome biogenesis protein 16 (LOC106337474), mRNA (1443)
TRINITY_DN1092_c0_g1_i1	460	760(0.0)	XM_013731090.1 Brassica oleracea var. oleracea uncharacterized LOC106295236 (LOC106295236), mRNA (788)
TRINITY_DN10920_c0_g1_i1	252	366(2e-100)	XM_013737604.1 Brassica oleracea var. oleracea adagio protein 2-like (LOC106301249), mRNA (2138)
TRINITY_DN10921_c0_g1_i1	252	254(2e-66)	XM_013737371.1 Brassica oleracea var. oleracea vacuolar protein sorting-associated protein 52 A (LOC106301064), mRNA (2485)
TRINITY_DN10921_c0_g1_i2	219	244(9e-64)	XM_013737371.1 Brassica oleracea var. oleracea vacuolar protein sorting-associated protein 52 A (LOC106301064), mRNA (2485)
TRINITY_DN10922_c0_g1_i1	234	250(2e-65)	XM_013760963.1 Brassica oleracea var. oleracea ALBINO3-like protein 2, chloroplastic (LOC106322822), transcript variant X2, mRNA (1822)
TRINITY_DN10922_c0_g2_i1	207	215(7e-55)	XM_013760963.1 Brassica oleracea var. oleracea ALBINO3-like protein 2, chloroplastic (LOC106322822), transcript variant X2, mRNA (1822)
TRINITY_DN10923_c0_g1_i1	347	575(5e-163)	XM_013767573.1 Brassica oleracea var. oleracea uncharacterized vacuolar membrane protein YML018C (LOC106329011), mRNA (1514)
TRINITY_DN10924_c0_g1_i1	286	283(3e-75)	XM_013754538.1 Brassica oleracea var. oleracea uncharacterized LOC106316653 (LOC106316653), transcript variant X2, mRNA (684)
TRINITY_DN10927_c0_g1_i1	204	91(1e-17)	XM_013737256.1 Brassica oleracea var. oleracea glycerol kinase (LOC106300963), mRNA (1830)
TRINITY_DN10927_c0_g2_i1	207	91(1e-17)	XM_013737256.1 Brassica oleracea var. oleracea glycerol kinase (LOC106300963), mRNA (1830)
TRINITY_DN10928_c0_g1_i1	206	287(1e-76)	XM_013766071.1 Brassica oleracea var. oleracea probable cytosolic oligopeptidase A (LOC106327808), mRNA (2414)
TRINITY_DN10928_c0_g2_i1	254	385(6e-106)	XM_013766071.1 Brassica oleracea var. oleracea probable cytosolic oligopeptidase A (LOC106327808), mRNA (2414)
TRINITY_DN1093_c0_g1_i1	214	379(2e-104)	XM_013772940.1 Brassica oleracea var. oleracea peroxisomal membrane protein 13-like (LOC106334624), transcript variant X1, mRNA (1299)
TRINITY_DN1093_c0_g2_i1	214	396(2e-109)	XM_013772940.1 Brassica oleracea var. oleracea peroxisomal membrane protein 13-like (LOC106334624), transcript variant X1, mRNA (1299)
TRINITY_DN10930_c0_g1_i1	230	193(4e-48)	XM_013757110.1 Brassica oleracea var. oleracea uncharacterized LOC106318923 (LOC106318923), transcript variant X3, mRNA (2205)
TRINITY_DN10931_c0_g1_i1	294	344(1e-93)	XM_013766501.1 Brassica oleracea var. oleracea protein NRT1/ PTR FAMILY 4.7 (LOC106328128), mRNA (1856)
TRINITY_DN10932_c0_g1_i1	274	73(6e-12)	XM_013743082.1 Brassica oleracea var. oleracea uncharacterized LOC106306455 (LOC106306455), mRNA (918)
TRINITY_DN10933_c0_g1_i1	540	230(7e-59)	XM_013773243.1 Brassica oleracea var. oleracea uncharacterized LOC106334860 (LOC106334860), mRNA (2638)
TRINITY_DN10933_c0_g2_i1	541	283(5e-75)	XM_013773243.1 Brassica oleracea var. oleracea uncharacterized LOC106334860 (LOC106334860), mRNA (2638)
TRINITY_DN10933_c0_g3_i1	527	252(1e-65)	XM_013773243.1 Brassica oleracea var. oleracea uncharacterized LOC106334860 (LOC106334860), mRNA (2638)
TRINITY_DN10936_c0_g1_i1	219	248(7e-65)	XM_013735981.1 Brassica oleracea var. oleracea uncharacterized LOC106299954 (LOC106299954), transcript variant X3, mRNA (7074)
TRINITY_DN10937_c0_g1_i1	514	660(0.0)	XM_013764514.1 Brassica oleracea var. oleracea uncharacterized LOC106326578 (LOC106326578), mRNA (1902)
TRINITY_DN10941_c0_g1_i1	203	220(1e-56)	XM_013738303.1 Brassica oleracea var. oleracea GATA transcription factor 27 (LOC106301821), transcript variant X2, mRNA (1865)
TRINITY_DN10942_c0_g1_i1	316	486(2e-136)	XM_013749104.1 Brassica oleracea var. oleracea uncharacterized LOC106311806 (LOC106311806), mRNA (3462)
TRINITY_DN10942_c0_g2_i1	220	220(2e-56)	XM_013749104.1 Brassica oleracea var. oleracea uncharacterized LOC106311806 (LOC106311806), mRNA (3462)
TRINITY_DN10944_c0_g1_i1	240	407(1e-112)	XM_013765352.1 Brassica oleracea var. oleracea pentatricopeptide repeat-containing protein At5g10690 (LOC106327248), mRNA (1920)
TRINITY_DN10946_c0_g1_i1	210	366(2e-100)	XM_013735670.1 Brassica oleracea var. oleracea pre-mRNA-splicing factor CWC22 homolog (LOC106299607), mRNA (2887)
TRINITY_DN10948_c0_g1_i1	389	348(1e-94)	XM_013781209.1 Brassica oleracea var. oleracea translation initiation factor eIF-2B subunit epsilon-like (LOC106342320), mRNA (2516)
TRINITY_DN10948_c0_g2_i1	282	307(2e-82)	XM_013781209.1 Brassica oleracea var. oleracea translation initiation factor eIF-2B subunit epsilon-like (LOC106342320), mRNA (2516)
TRINITY_DN10949_c0_g1_i1	201	353(1e-96)	XM_013783285.1 Brassica oleracea var. oleracea B3 domain-containing transcription factor NGA3 (LOC106343926), mRNA (1821)
TRINITY_DN1095_c0_g1_i1	212	324(1e-87)	XM_013731160.1 Brassica oleracea var. oleracea uncharacterized LOC106295301 (LOC106295301), mRNA (3057)
TRINITY_DN10952_c0_g1_i1	221	193(3e-48)	XM_013757854.1 Brassica oleracea var. oleracea glutaredoxin-C4-like (LOC106319505), mRNA (734)
TRINITY_DN10952_c0_g1_i2	220	191(1e-47)	XM_013757854.1 Brassica oleracea var. oleracea glutaredoxin-C4-like (LOC106319505), mRNA (734)
TRINITY_DN10960_c0_g1_i1	220	339(4e-92)	XM_013760247.1 Brassica oleracea var. oleracea carbamoyl-phosphate synthase small chain, chloroplastic (LOC106322060), mRNA (1522)
TRINITY_DN10960_c0_g2_i1	220	396(2e-109)	XM_013760247.1 Brassica oleracea var. oleracea carbamoyl-phosphate synthase small chain, chloroplastic (LOC106322060), mRNA (1522)
TRINITY_DN10962_c0_g1_i1	324	289(7e-77)	XM_013730341.1 Brassica oleracea var. oleracea protein NETWORKED 1A (LOC106294712), transcript variant X2, mRNA (5621)
TRINITY_DN10963_c0_g1_i1	288	351(7e-96)	XM_013764244.1 Brassica oleracea var. oleracea F-box/LRR-repeat protein At4g29420 (LOC106326218), mRNA (1557)
TRINITY_DN10963_c0_g1_i2	219	202(6e-51)	XM_013764244.1 Brassica oleracea var. oleracea F-box/LRR-repeat protein At4g29420 (LOC106326218), mRNA (1557)
TRINITY_DN10963_c0_g1_i3	228	366(2e-100)	XM_013764244.1 Brassica oleracea var. oleracea F-box/LRR-repeat protein At4g29420 (LOC106326218), mRNA (1557)
TRINITY_DN10963_c0_g1_i4	267	339(5e-92)	XM_013764244.1 Brassica oleracea var. oleracea F-box/LRR-repeat protein At4g29420 (LOC106326218), mRNA (1557)
TRINITY_DN10963_c0_g1_i5	249	379(3e-104)	XM_013764244.1 Brassica oleracea var. oleracea F-box/LRR-repeat protein At4g29420 (LOC106326218), mRNA (1557)
TRINITY_DN10964_c0_g1_i1	335	534(8e-151)	XM_013734606.1 Brassica oleracea var. oleracea uncharacterized LOC106298469 (LOC106298469), mRNA (1129)
TRINITY_DN10965_c0_g1_i1	263	422(5e-117)	XM_013780844.1 Brassica oleracea var. oleracea exportin-2 (LOC106342052), mRNA (3267)
TRINITY_DN10966_c0_g1_i1	329	320(2e-86)	XM_013746480.1 Brassica oleracea var. oleracea uncharacterized LOC106309456 (LOC106309456), transcript variant X3, mRNA (3530)
TRINITY_DN10967_c0_g1_i1	216	279(3e-74)	XM_013736940.1 Brassica oleracea var. oleracea RNA pseudouridine synthase 2, chloroplastic (LOC106300735), mRNA (1566)
TRINITY_DN1097_c0_g1_i1	269	453(2e-126)	XM_013731872.1 Brassica oleracea var. oleracea exportin-4 (LOC106295880), mRNA (3754)
TRINITY_DN10975_c0_g1_i1	347	198(1e-49)	XM_013767443.1 Brassica oleracea var. oleracea protein trichome birefringence-like 28 (LOC106328903), transcript variant X2, mRNA (1540)
TRINITY_DN10975_c0_g2_i1	647	248(2e-64)	XM_013767443.1 Brassica oleracea var. oleracea protein trichome birefringence-like 28 (LOC106328903), transcript variant X2, mRNA (1540)
TRINITY_DN10979_c0_g1_i1	248	252(6e-66)	XM_013770358.1 Brassica oleracea var. oleracea OPA3-like protein (LOC106331924), mRNA (837)
TRINITY_DN10980_c0_g1_i1	225	233(2e-60)	XM_013738357.1 Brassica oleracea var. oleracea uncharacterized LOC106301873 (LOC106301873), mRNA (1352)
TRINITY_DN10982_c0_g1_i1	270	366(2e-100)	XM_013757602.1 Brassica oleracea var. oleracea protein BOLA2 (LOC106319319), mRNA (486)
TRINITY_DN10982_c0_g2_i1	223	337(2e-91)	XM_013757602.1 Brassica oleracea var. oleracea protein BOLA2 (LOC106319319), mRNA (486)
TRINITY_DN10983_c0_g1_i1	341	237(3e-61)	XM_013764648.1 Brassica oleracea var. oleracea F-box/kelch-repeat protein At1g57790 (LOC106326724), transcript variant X2, mRNA (1402)
TRINITY_DN10985_c0_g1_i1	238	372(4e-102)	XM_013730403.1 Brassica oleracea var. oleracea increased DNA methylation 1 (LOC106294759), mRNA (3929)
TRINITY_DN10986_c0_g1_i1	234	296(3e-79)	XM_013750672.1 Brassica oleracea var. oleracea protein trichome birefringence-like 23 (LOC106312961), mRNA (1520)
TRINITY_DN10986_c0_g1_i2	234	333(2e-90)	XM_013750672.1 Brassica oleracea var. oleracea protein trichome birefringence-like 23 (LOC106312961), mRNA (1520)
TRINITY_DN10987_c0_g1_i1	206	307(1e-82)	XM_013755619.1 Brassica oleracea var. oleracea callose synthase 3-like (LOC106317837), transcript variant X4, mRNA (6062)
TRINITY_DN1099_c0_g1_i1	363	289(7e-77)	XM_013762521.1 Brassica oleracea var. oleracea uncharacterized LOC106324580 (LOC106324580), mRNA (1026)
TRINITY_DN1099_c0_g2_i1	358	307(2e-82)	XM_013762521.1 Brassica oleracea var. oleracea uncharacterized LOC106324580 (LOC106324580), mRNA (1026)
TRINITY_DN10991_c0_g1_i1	392	302(1e-80)	XM_013736809.1 Brassica oleracea var. oleracea calcium-dependent protein kinase 32 (LOC106300627), mRNA (2212)
TRINITY_DN10991_c0_g1_i2	392	305(8e-82)	XM_013736809.1 Brassica oleracea var. oleracea calcium-dependent protein kinase 32 (LOC106300627), mRNA (2212)
TRINITY_DN10992_c0_g1_i1	471	732(0.0)	XM_013764884.1 Brassica oleracea var. oleracea DNA-repair protein XRCC1 (LOC106326918), transcript variant X5, mRNA (1315)
TRINITY_DN10992_c0_g2_i1	471	787(0.0)	XM_013764884.1 Brassica oleracea var. oleracea DNA-repair protein XRCC1 (LOC106326918), transcript variant X5, mRNA (1315)
TRINITY_DN10994_c0_g1_i1	279	438(5e-122)	XM_013772829.1 Brassica oleracea var. oleracea nuclear pore complex protein NUP214 (LOC106334535), transcript variant X2, mRNA (5580)
TRINITY_DN10994_c0_g2_i1	266	357(1e-97)	XM_013772829.1 Brassica oleracea var. oleracea nuclear pore complex protein NUP214 (LOC106334535), transcript variant X2, mRNA (5580)
TRINITY_DN10994_c0_g3_i1	273	399(2e-110)	XM_013772829.1 Brassica oleracea var. oleracea nuclear pore complex protein NUP214 (LOC106334535), transcript variant X2, mRNA (5580)
TRINITY_DN10996_c0_g1_i1	250	361(1e-98)	XM_013740400.1 Brassica oleracea var. oleracea uncharacterized LOC106304023 (LOC106304023), transcript variant X1, mRNA (984)
TRINITY_DN10998_c0_g1_i1	366	520(2e-146)	XM_013762855.1 Brassica oleracea var. oleracea uncharacterized LOC106324859 (LOC106324859), mRNA (1017)
TRINITY_DN110_c0_g1_i1	435	586(3e-166)	XM_013735925.1 Brassica oleracea var. oleracea protein GDAP2 homolog (LOC106299911), transcript variant X2, mRNA (2156)
TRINITY_DN11001_c0_g1_i1	264	220(2e-56)	XM_013750974.1 Brassica oleracea var. oleracea callose synthase 5 (LOC106313217), mRNA (6082)
TRINITY_DN11002_c0_g1_i1	228	399(2e-110)	XM_013782935.1 Brassica oleracea var. oleracea ubiquitin carboxyl-terminal hydrolase isozyme L3 (LOC106343660), mRNA (971)
TRINITY_DN11003_c0_g1_i1	240	263(3e-69)	XM_013734613.1 Brassica oleracea var. oleracea adenylate kinase isoenzyme 6 homolog (LOC106298479), mRNA (829)
TRINITY_DN11003_c0_g1_i2	240	263(3e-69)	XM_013734613.1 Brassica oleracea var. oleracea adenylate kinase isoenzyme 6 homolog (LOC106298479), mRNA (829)
TRINITY_DN11003_c0_g1_i3	271	283(2e-75)	XM_013734613.1 Brassica oleracea var. oleracea adenylate kinase isoenzyme 6 homolog (LOC106298479), mRNA (829)
TRINITY_DN11004_c0_g1_i1	373	289(8e-77)	XM_013766611.1 Brassica oleracea var. oleracea protein BTR1 (LOC106328213), transcript variant X2, mRNA (1385)
TRINITY_DN11008_c0_g1_i1	205	279(2e-74)	XM_013756716.1 Brassica oleracea var. oleracea uncharacterized LOC106318646 (LOC106318646), transcript variant X3, mRNA (3022)
TRINITY_DN11010_c0_g1_i1	386	501(9e-141)	XM_013744135.1 Brassica oleracea var. oleracea protein RER1B (LOC106307237), transcript variant X2, mRNA (950)
TRINITY_DN11010_c0_g2_i1	386	512(4e-144)	XM_013744135.1 Brassica oleracea var. oleracea protein RER1B (LOC106307237), transcript variant X2, mRNA (950)
TRINITY_DN11016_c0_g1_i1	217	259(3e-68)	XM_013751030.1 Brassica oleracea var. oleracea 4-substituted benzoates-glutamate ligase GH3.12-like (LOC106313262), mRNA (1993)
TRINITY_DN11016_c0_g2_i1	259	261(1e-68)	XM_013751030.1 Brassica oleracea var. oleracea 4-substituted benzoates-glutamate ligase GH3.12-like (LOC106313262), mRNA (1993)
TRINITY_DN11017_c0_g1_i1	273	346(3e-94)	XM_013743004.1 Brassica oleracea var. oleracea protein RETICULATA-RELATED 1 (LOC106306401), mRNA (2024)
TRINITY_DN11020_c0_g1_i1	291	254(2e-66)	XM_013744207.1 Brassica oleracea var. oleracea uncharacterized LOC106307291 (LOC106307291), transcript variant X4, mRNA (2447)
TRINITY_DN11020_c0_g1_i2	330	545(4e-154)	XM_013744207.1 Brassica oleracea var. oleracea uncharacterized LOC106307291 (LOC106307291), transcript variant X4, mRNA (2447)
TRINITY_DN11021_c0_g2_i1	254	91(2e-17)	XM_013765018.1 Brassica oleracea var. oleracea nipped-B-like protein (LOC106327020), transcript variant X1, mRNA (5924)
TRINITY_DN11023_c0_g1_i1	243	351(6e-96)	XM_013781353.1 Brassica oleracea var. oleracea protein EARLY FLOWERING 3 (LOC106342423), transcript variant X3, mRNA (2043)
TRINITY_DN11023_c0_g2_i1	242	425(3e-118)	XM_013781353.1 Brassica oleracea var. oleracea protein EARLY FLOWERING 3 (LOC106342423), transcript variant X3, mRNA (2043)
TRINITY_DN11024_c0_g1_i1	323	558(4e-158)	XM_013740251.1 Brassica oleracea var. oleracea coiled-coil domain-containing protein 136 (LOC106303899), transcript variant X3, mRNA (4348)
TRINITY_DN11025_c0_g1_i1	232	363(3e-99)	XM_013767258.1 Brassica oleracea var. oleracea selT-like protein (LOC106328750), mRNA (961)
TRINITY_DN11025_c0_g2_i1	206	278(9e-74)	XM_013767258.1 Brassica oleracea var. oleracea selT-like protein (LOC106328750), mRNA (961)
TRINITY_DN1103_c0_g1_i1	249	261(1e-68)	XM_013746833.1 Brassica oleracea var. oleracea protein LIGHT-DEPENDENT SHORT HYPOCOTYLS 6-like (LOC106309728), mRNA (950)
TRINITY_DN1103_c0_g1_i2	249	182(9e-45)	XM_013746833.1 Brassica oleracea var. oleracea protein LIGHT-DEPENDENT SHORT HYPOCOTYLS 6-like (LOC106309728), mRNA (950)
TRINITY_DN11033_c0_g1_i1	222	206(4e-52)	XM_013737127.1 Brassica oleracea var. oleracea 26S proteasome non-ATPase regulatory subunit 3 homolog B (LOC106300871), mRNA (1729)
TRINITY_DN11034_c0_g1_i1	462	747(0.0)	XM_013738863.1 Brassica oleracea var. oleracea U-box domain-containing protein 25 (LOC106302310), mRNA (1704)
TRINITY_DN11035_c0_g1_i1	242	231(8e-60)	XM_013781796.1 Brassica oleracea var. oleracea RNA polymerase I termination factor (LOC106342773), transcript variant X1, mRNA (2245)
TRINITY_DN1104_c0_g1_i1	225	163(3e-39)	XM_013774174.1 Brassica oleracea var. oleracea general negative regulator of transcription subunit 3-like (LOC106335602), transcript variant X6, mRNA (2746)
TRINITY_DN11041_c0_g1_i1	241	368(6e-101)	XM_013734364.1 Brassica oleracea var. oleracea GDSL esterase/lipase 3-like (LOC106298267), mRNA (1230)
TRINITY_DN11041_c0_g2_i1	240	433(2e-120)	XM_013734364.1 Brassica oleracea var. oleracea GDSL esterase/lipase 3-like (LOC106298267), mRNA (1230)
TRINITY_DN11042_c0_g1_i1	242	370(2e-101)	XM_013749122.1 Brassica oleracea var. oleracea probable serine/threonine protein kinase IRE3 (LOC106311824), transcript variant X2, mRNA (4086)
TRINITY_DN11043_c0_g1_i1	341	337(2e-91)	XM_013764016.1 Brassica oleracea var. oleracea callose synthase 3 (LOC106325966), mRNA (6171)
TRINITY_DN11043_c0_g2_i1	219	104(2e-21)	XM_013755619.1 Brassica oleracea var. oleracea callose synthase 3-like (LOC106317837), transcript variant X4, mRNA (6062)
TRINITY_DN11043_c0_g3_i1	247	176(4e-43)	XM_013764016.1 Brassica oleracea var. oleracea callose synthase 3 (LOC106325966), mRNA (6171)
TRINITY_DN11044_c0_g1_i1	218	193(3e-48)	XM_013741991.1 Brassica oleracea var. oleracea DDB1- and CUL4-associated factor homolog 1-like (LOC106305639), mRNA (6051)
TRINITY_DN11044_c0_g2_i1	307	357(2e-97)	XM_013741991.1 Brassica oleracea var. oleracea DDB1- and CUL4-associated factor homolog 1-like (LOC106305639), mRNA (6051)
TRINITY_DN11046_c0_g1_i1	229	350(2e-95)	XM_013780710.1 Brassica oleracea var. oleracea syndetin (LOC106341954), mRNA (3807)
TRINITY_DN11046_c0_g2_i1	210	302(5e-81)	XM_013780710.1 Brassica oleracea var. oleracea syndetin (LOC106341954), mRNA (3807)
TRINITY_DN11047_c0_g1_i1	277	137(2e-31)	XM_013756261.1 Brassica oleracea var. oleracea pentatricopeptide repeat-containing protein At5g57250, mitochondrial (LOC106318331), mRNA (3519)
TRINITY_DN1105_c0_g1_i1	321	364(1e-99)	XM_013739605.1 Brassica oleracea var. oleracea uncharacterized LOC106303293 (LOC106303293), mRNA (888)
TRINITY_DN1105_c0_g2_i1	321	370(2e-101)	XM_013739605.1 Brassica oleracea var. oleracea uncharacterized LOC106303293 (LOC106303293), mRNA (888)
TRINITY_DN1105_c0_g3_i1	202	172(4e-42)	XM_013739605.1 Brassica oleracea var. oleracea uncharacterized LOC106303293 (LOC106303293), mRNA (888)
TRINITY_DN11053_c0_g1_i1	212	292(3e-78)	XM_013774542.1 Brassica oleracea var. oleracea centromere/kinetochore protein zw10 homolog (LOC106335883), mRNA (2601)
TRINITY_DN11053_c0_g1_i2	235	364(7e-100)	XM_013774542.1 Brassica oleracea var. oleracea centromere/kinetochore protein zw10 homolog (LOC106335883), mRNA (2601)
TRINITY_DN11054_c0_g1_i1	230	243(4e-63)	XM_013749249.1 Brassica oleracea var. oleracea zinc finger CCCH domain-containing protein 47 (LOC106311917), mRNA (2045)
TRINITY_DN11054_c0_g1_i2	207	305(4e-82)	XM_013749249.1 Brassica oleracea var. oleracea zinc finger CCCH domain-containing protein 47 (LOC106311917), mRNA (2045)
TRINITY_DN11055_c0_g1_i1	215	318(5e-86)	XM_013731412.1 Brassica oleracea var. oleracea uncharacterized LOC106295495 (LOC106295495), mRNA (822)
TRINITY_DN11056_c0_g1_i1	236	220(2e-56)	XM_013753092.1 Brassica oleracea var. oleracea TBC1 domain family member 15 (LOC106315273), transcript variant X2, mRNA (1586)
TRINITY_DN11056_c0_g2_i1	236	215(8e-55)	XM_013753092.1 Brassica oleracea var. oleracea TBC1 domain family member 15 (LOC106315273), transcript variant X2, mRNA (1586)
TRINITY_DN1106_c0_g1_i1	227	324(1e-87)	XM_013765943.1 Brassica oleracea var. oleracea metal transporter Nramp1 (LOC106327708), mRNA (2067)
TRINITY_DN11060_c0_g1_i1	260	409(4e-113)	XM_013761070.1 Brassica oleracea var. oleracea CBS domain-containing protein CBSCBSPB5 (LOC106322915), transcript variant X3, mRNA (2201)
TRINITY_DN11062_c0_g1_i1	216	363(2e-99)	XM_013730043.1 Brassica oleracea var. oleracea uncharacterized LOC106294483 (LOC106294483), mRNA (2651)
TRINITY_DN11062_c0_g1_i2	216	276(3e-73)	XM_013730043.1 Brassica oleracea var. oleracea uncharacterized LOC106294483 (LOC106294483), mRNA (2651)
TRINITY_DN11063_c0_g1_i1	215	287(1e-76)	XM_013730227.1 Brassica oleracea var. oleracea nuclear pore complex protein NUP98A-like (LOC106294624), mRNA (3621)
TRINITY_DN11063_c0_g1_i2	214	366(2e-100)	XM_013730227.1 Brassica oleracea var. oleracea nuclear pore complex protein NUP98A-like (LOC106294624), mRNA (3621)
TRINITY_DN11065_c0_g1_i1	244	411(1e-113)	XM_013765607.1 Brassica oleracea var. oleracea uncharacterized LOC106327455 (LOC106327455), transcript variant X1, mRNA (2008)
TRINITY_DN11065_c0_g2_i1	241	394(1e-108)	XM_013765607.1 Brassica oleracea var. oleracea uncharacterized LOC106327455 (LOC106327455), transcript variant X1, mRNA (2008)
TRINITY_DN11067_c0_g1_i1	300	424(2e-117)	XM_013783037.1 Brassica oleracea var. oleracea probable mitochondrial-processing peptidase subunit alpha-2 (LOC106343739), mRNA (1835)
TRINITY_DN11068_c0_g1_i1	201	339(4e-92)	XM_013742279.1 Brassica oleracea var. oleracea lecithin-cholesterol acyltransferase-like 4 (LOC106305869), mRNA (1918)
TRINITY_DN1107_c0_g1_i1	260	278(1e-73)	XM_013778259.1 Brassica oleracea var. oleracea pirin-like protein At2g43120 (LOC106339448), mRNA (1136)
TRINITY_DN11070_c0_g1_i1	300	372(6e-102)	XM_013775716.1 Brassica oleracea var. oleracea ABC transporter G family member 33 (LOC106336780), transcript variant X2, mRNA (4404)
TRINITY_DN11076_c0_g1_i1	212	110(3e-23)	XM_013778469.1 Brassica oleracea var. oleracea actin-related protein 2/3 complex subunit 4 (LOC106339622), transcript variant X3, mRNA (902)
TRINITY_DN11085_c0_g1_i1	297	429(3e-119)	XM_013775727.1 Brassica oleracea var. oleracea beta-glucosidase 15-like (LOC106336786), transcript variant X2, mRNA (1615)
TRINITY_DN11085_c0_g2_i1	246	407(1e-112)	XM_013775727.1 Brassica oleracea var. oleracea beta-glucosidase 15-like (LOC106336786), transcript variant X2, mRNA (1615)
TRINITY_DN11086_c0_g1_i1	206	263(2e-69)	XM_013780927.1 Brassica oleracea var. oleracea LRR repeats and ubiquitin-like domain-containing protein At2g30105 (LOC106342098), mRNA (1310)
TRINITY_DN11086_c0_g3_i1	244	97(3e-19)	XM_013780927.1 Brassica oleracea var. oleracea LRR repeats and ubiquitin-like domain-containing protein At2g30105 (LOC106342098), mRNA (1310)
TRINITY_DN11087_c0_g1_i1	230	307(1e-82)	XM_013760011.1 Brassica oleracea var. oleracea putative cadmium/zinc-transporting ATPase HMA4 (LOC106321773), mRNA (1380)
TRINITY_DN1109_c0_g1_i1	202	161(9e-39)	XM_013757192.1 Brassica oleracea var. oleracea calcium-transporting ATPase 2, endoplasmic reticulum-type (LOC106319002), transcript variant X3, mRNA (3435)
TRINITY_DN11090_c0_g1_i1	280	159(5e-38)	XM_013761568.1 Brassica oleracea var. oleracea uncharacterized LOC106323444 (LOC106323444), mRNA (1632)
TRINITY_DN11091_c0_g1_i1	239	189(5e-47)	XM_013742667.1 Brassica oleracea var. oleracea serine/arginine-rich splicing factor 4 (LOC106306168), transcript variant X4, mRNA (2983)
TRINITY_DN11091_c0_g2_i1	272	213(3e-54)	XM_013742667.1 Brassica oleracea var. oleracea serine/arginine-rich splicing factor 4 (LOC106306168), transcript variant X4, mRNA (2983)
TRINITY_DN11095_c0_g1_i1	237	372(4e-102)	XM_013756643.1 Brassica oleracea var. oleracea large proline-rich protein bag6-B (LOC106318598), transcript variant X6, mRNA (2815)
TRINITY_DN11097_c0_g1_i1	264	377(1e-103)	XM_013753595.1 Brassica oleracea var. oleracea F-box protein SKIP31-like (LOC106315773), mRNA (1268)
TRINITY_DN111_c0_g1_i1	367	623(2e-177)	XM_013750049.1 Brassica oleracea var. oleracea uncharacterized LOC106312500 (LOC106312500), transcript variant X3, mRNA (1567)
TRINITY_DN111_c0_g2_i1	440	691(0.0)	XM_013750049.1 Brassica oleracea var. oleracea uncharacterized LOC106312500 (LOC106312500), transcript variant X3, mRNA (1567)
TRINITY_DN111_c0_g3_i1	368	634(0.0)	XM_013750049.1 Brassica oleracea var. oleracea uncharacterized LOC106312500 (LOC106312500), transcript variant X3, mRNA (1567)
TRINITY_DN11102_c0_g1_i1	379	318(1e-85)	XM_013743561.1 Brassica oleracea var. oleracea B3 domain-containing transcription repressor VAL2-like (LOC106306806), transcript variant X2, mRNA (3023)
TRINITY_DN11102_c0_g2_i1	217	274(1e-72)	XM_013743561.1 Brassica oleracea var. oleracea B3 domain-containing transcription repressor VAL2-like (LOC106306806), transcript variant X2, mRNA (3023)
TRINITY_DN11104_c0_g1_i1	219	193(3e-48)	XM_013747866.1 Brassica oleracea var. oleracea UDP-glycosyltransferase 73B1 (LOC106310638), mRNA (1825)
TRINITY_DN11104_c0_g2_i1	249	412(3e-114)	XM_013747866.1 Brassica oleracea var. oleracea UDP-glycosyltransferase 73B1 (LOC106310638), mRNA (1825)
TRINITY_DN11107_c0_g1_i1	217	180(3e-44)	XM_013759714.1 Brassica oleracea var. oleracea U4/U6.U5 tri-snRNP-associated protein 2-like (LOC106321425), mRNA (1866)
TRINITY_DN11107_c0_g1_i2	294	159(5e-38)	XM_013759714.1 Brassica oleracea var. oleracea U4/U6.U5 tri-snRNP-associated protein 2-like (LOC106321425), mRNA (1866)
TRINITY_DN1111_c0_g1_i1	242	241(1e-62)	XM_013752130.1 Brassica oleracea var. oleracea probable protein S-acyltransferase 20 (LOC106314213), mRNA (2255)
TRINITY_DN11110_c0_g1_i1	207	209(3e-53)	XM_013754523.1 Brassica oleracea var. oleracea methyl-CpG-binding domain-containing protein 11-like (LOC106316642), mRNA (1070)
TRINITY_DN11111_c0_g1_i1	300	270(2e-71)	XM_013767252.1 Brassica oleracea var. oleracea SAL1 phosphatase (LOC106328745), mRNA (1398)
TRINITY_DN11111_c0_g2_i1	299	296(4e-79)	XM_013767252.1 Brassica oleracea var. oleracea SAL1 phosphatase (LOC106328745), mRNA (1398)
TRINITY_DN11112_c0_g1_i1	211	315(7e-85)	XM_013749500.1 Brassica oleracea var. oleracea PTI1-like tyrosine-protein kinase 1 (LOC106312113), mRNA (1394)
TRINITY_DN11114_c0_g1_i1	253	424(1e-117)	XM_013782679.1 Brassica oleracea var. oleracea purple acid phosphatase 15 (LOC106343458), mRNA (1759)
TRINITY_DN11114_c0_g1_i2	253	372(5e-102)	XM_013782679.1 Brassica oleracea var. oleracea purple acid phosphatase 15 (LOC106343458), mRNA (1759)
TRINITY_DN11115_c0_g1_i1	201	320(1e-86)	XM_013747176.1 Brassica oleracea var. oleracea peptidyl-prolyl cis-trans isomerase CYP23-like (LOC106309989), mRNA (961)
TRINITY_DN11115_c0_g2_i1	201	337(1e-91)	XM_013747176.1 Brassica oleracea var. oleracea peptidyl-prolyl cis-trans isomerase CYP23-like (LOC106309989), mRNA (961)
TRINITY_DN11117_c0_g1_i1	274	340(1e-92)	XM_013765913.1 Brassica oleracea var. oleracea plastidial pyruvate kinase 2 (LOC106327686), mRNA (2115)
TRINITY_DN11118_c0_g1_i1	277	180(3e-44)	XM_013780069.1 Brassica oleracea var. oleracea F-box protein DOR-like (LOC106341263), mRNA (1189)
TRINITY_DN11118_c0_g1_i2	277	196(3e-49)	XM_013779976.1 Brassica oleracea var. oleracea putative F-box protein At2g19630 (LOC106341157), mRNA (1244)
TRINITY_DN11119_c0_g1_i1	211	80(3e-14)	JQ027696.1 Brassica rapa subsp. pekinensis catalase 2 (Cat2) mRNA, complete cds (1715)
TRINITY_DN11119_c0_g2_i1	219	69(6e-11)	JQ027696.1 Brassica rapa subsp. pekinensis catalase 2 (Cat2) mRNA, complete cds (1715)
TRINITY_DN1112_c0_g1_i1	285	429(3e-119)	XM_013765682.1 Brassica oleracea var. oleracea ribosomal protein L11 methyltransferase (LOC106327523), mRNA (1321)
TRINITY_DN1112_c0_g2_i1	330	440(2e-122)	XM_013765682.1 Brassica oleracea var. oleracea ribosomal protein L11 methyltransferase (LOC106327523), mRNA (1321)
TRINITY_DN11120_c0_g1_i1	233	309(3e-83)	XM_013728551.1 Brassica oleracea var. oleracea malignant T-cell-amplified sequence 1 homolog (LOC106292883), mRNA (1086)
TRINITY_DN11121_c0_g1_i1	252	396(3e-109)	XM_013737896.1 Brassica oleracea var. oleracea ADP-ribosylation factor GTPase-activating protein AGD12-like (LOC106301490), transcript variant X2, mRNA (1238)
TRINITY_DN11121_c0_g2_i1	399	320(3e-86)	XM_013737896.1 Brassica oleracea var. oleracea ADP-ribosylation factor GTPase-activating protein AGD12-like (LOC106301490), transcript variant X2, mRNA (1238)
TRINITY_DN11122_c0_g1_i1	208	279(2e-74)	XM_013736950.1 Brassica oleracea var. oleracea J domain-containing protein required for chloroplast accumulation response 1 (LOC106300742), mRNA (2471)
TRINITY_DN11122_c0_g1_i2	368	363(4e-99)	XM_013736950.1 Brassica oleracea var. oleracea J domain-containing protein required for chloroplast accumulation response 1 (LOC106300742), mRNA (2471)
TRINITY_DN11123_c0_g1_i1	241	407(1e-112)	XM_013776078.1 Brassica oleracea var. oleracea leucine-rich repeat extensin-like protein 3 (LOC106337057), mRNA (1196)
TRINITY_DN11125_c0_g2_i1	321	89(7e-17)	XM_013732974.1 Brassica oleracea var. oleracea E3 ubiquitin-protein ligase RING1-like (LOC106296751), mRNA (1294)
TRINITY_DN11125_c0_g3_i1	293	182(1e-44)	XM_013732974.1 Brassica oleracea var. oleracea E3 ubiquitin-protein ligase RING1-like (LOC106296751), mRNA (1294)
TRINITY_DN11126_c0_g1_i1	474	835(0.0)	XM_013743389.1 Brassica oleracea var. oleracea uncharacterized LOC106306681 (LOC106306681), transcript variant X1, mRNA (3084)
TRINITY_DN11126_c0_g2_i1	474	824(0.0)	XM_013743389.1 Brassica oleracea var. oleracea uncharacterized LOC106306681 (LOC106306681), transcript variant X1, mRNA (3084)
TRINITY_DN11129_c0_g1_i1	217	318(5e-86)	XM_013775414.1 Brassica oleracea var. oleracea arogenate dehydratase 3, chloroplastic (LOC106336562), mRNA (1489)
TRINITY_DN11129_c0_g2_i1	217	390(1e-107)	XM_013775414.1 Brassica oleracea var. oleracea arogenate dehydratase 3, chloroplastic (LOC106336562), mRNA (1489)
TRINITY_DN1113_c0_g1_i1	202	86(5e-16)	XM_013757103.1 Brassica oleracea var. oleracea pectinesterase QRT1 (LOC106318933), mRNA (1653)
TRINITY_DN11130_c0_g1_i1	286	442(4e-123)	XM_013765985.1 Brassica oleracea var. oleracea protein kinase 2B, chloroplastic (LOC106327745), mRNA (1678)
TRINITY_DN11130_c0_g2_i1	285	383(3e-105)	XM_013765985.1 Brassica oleracea var. oleracea protein kinase 2B, chloroplastic (LOC106327745), mRNA (1678)
TRINITY_DN11132_c0_g1_i1	778	704(0.0)	XM_013733225.1 Brassica oleracea var. oleracea E3 ubiquitin-protein ligase SINA-like 2 (LOC106296963), transcript variant X1, mRNA (1273)
TRINITY_DN11132_c0_g2_i1	280	67(3e-10)	KA054389.1 Chorispora bungeana T_17559 mRNA sequence (575)
TRINITY_DN11135_c0_g1_i1	389	353(3e-96)	KA079079.1 Chorispora bungeana T_42249 mRNA sequence (3754)
TRINITY_DN11136_c0_g1_i1	231	375(3e-103)	XM_013744103.1 Brassica oleracea var. oleracea KH domain-containing protein At4g18375-like (LOC106307215), mRNA (2156)
TRINITY_DN11136_c0_g2_i1	272	475(4e-133)	XM_013744103.1 Brassica oleracea var. oleracea KH domain-containing protein At4g18375-like (LOC106307215), mRNA (2156)
TRINITY_DN11139_c0_g1_i1	243	279(3e-74)	XM_013732259.1 Brassica oleracea var. oleracea dynamin-related protein 4C-like (LOC106296182), mRNA (887)
TRINITY_DN11139_c0_g2_i1	242	279(3e-74)	XM_013732259.1 Brassica oleracea var. oleracea dynamin-related protein 4C-like (LOC106296182), mRNA (887)
TRINITY_DN1114_c0_g1_i1	217	350(2e-95)	XM_013766390.1 Brassica oleracea var. oleracea ABC transporter C family member 6-like (LOC106328031), mRNA (4629)
TRINITY_DN11140_c0_g1_i1	259	427(1e-118)	XM_013755709.1 Brassica oleracea var. oleracea homeobox-leucine zipper protein PROTODERMAL FACTOR 2 (LOC106317899), transcript variant X4, mRNA (2584)
TRINITY_DN11143_c0_g1_i1	440	455(8e-127)	XM_013755692.1 Brassica oleracea var. oleracea histone acetyltransferase HAC5 (LOC106317878), transcript variant X2, mRNA (4382)
TRINITY_DN11145_c0_g1_i1	321	276(5e-73)	XM_013745938.1 Brassica oleracea var. oleracea uncharacterized LOC106308818 (LOC106308818), transcript variant X1, mRNA (555)
TRINITY_DN11145_c0_g2_i1	325	270(2e-71)	XM_013745943.1 Brassica oleracea var. oleracea uncharacterized LOC106308818 (LOC106308818), transcript variant X2, mRNA (524)
TRINITY_DN11147_c0_g1_i1	442	601(1e-170)	AB981182.1 Brassica oleracea var. capitata FocBo1 mRNA, complete cds, cultivar: AnjuP01 (4420)
TRINITY_DN11147_c0_g2_i1	442	728(0.0)	AB981182.1 Brassica oleracea var. capitata FocBo1 mRNA, complete cds, cultivar: AnjuP01 (4420)
TRINITY_DN11147_c0_g3_i1	347	619(2e-176)	XM_013743909.1 Brassica oleracea var. oleracea disease resistance protein RPP4-like (LOC106307061), mRNA (4154)
TRINITY_DN11148_c0_g1_i1	317	91(2e-17)	XM_006295035.1 Capsella rubella hypothetical protein (CARUB_v10024172mg) mRNA, complete cds (1208)
TRINITY_DN11148_c0_g1_i2	208	86(6e-16)	XM_013780460.1 Brassica oleracea var. oleracea phosphoenolpyruvate carboxylase 2-like (LOC106341751), mRNA (1517)
TRINITY_DN11149_c0_g1_i1	214	206(4e-52)	XM_013782108.1 Brassica oleracea var. oleracea uncharacterized protein At5g39865-like (LOC106343011), mRNA (1727)
TRINITY_DN11149_c0_g2_i1	214	346(2e-94)	XM_013782108.1 Brassica oleracea var. oleracea uncharacterized protein At5g39865-like (LOC106343011), mRNA (1727)
TRINITY_DN11153_c0_g1_i1	312	241(2e-62)	XM_013743370.1 Brassica oleracea var. oleracea cysteine-rich receptor-like protein kinase 24 (LOC106306656), transcript variant X3, mRNA (2002)
TRINITY_DN11154_c0_g1_i1	219	355(4e-97)	XM_013737416.1 Brassica oleracea var. oleracea eukaryotic translation initiation factor 2D (LOC106301095), mRNA (2072)
TRINITY_DN11158_c0_g1_i1	203	291(1e-77)	XM_013742890.1 Brassica oleracea var. oleracea uncharacterized LOC106306319 (LOC106306319), mRNA (1136)
TRINITY_DN11159_c0_g1_i1	323	508(5e-143)	XM_013731660.1 Brassica oleracea var. oleracea histone H1-like (LOC106295692), mRNA (1853)
TRINITY_DN11159_c0_g2_i1	269	411(1e-113)	XM_013731660.1 Brassica oleracea var. oleracea histone H1-like (LOC106295692), mRNA (1853)
TRINITY_DN11164_c0_g1_i1	676	917(0.0)	XM_013781069.1 Brassica oleracea var. oleracea uncharacterized LOC106342204 (LOC106342204), mRNA (3604)
TRINITY_DN11165_c0_g1_i1	203	198(7e-50)	XM_013734807.1 Brassica oleracea var. oleracea uncharacterized LOC106298667 (LOC106298667), mRNA (906)
TRINITY_DN11165_c0_g1_i2	204	244(9e-64)	XM_013734807.1 Brassica oleracea var. oleracea uncharacterized LOC106298667 (LOC106298667), mRNA (906)
TRINITY_DN11166_c0_g1_i1	221	283(2e-75)	XM_013733049.1 Brassica oleracea var. oleracea 60S ribosomal protein L12-2-like (LOC106296820), mRNA (749)
TRINITY_DN11166_c0_g2_i1	222	237(2e-61)	XM_013733049.1 Brassica oleracea var. oleracea 60S ribosomal protein L12-2-like (LOC106296820), mRNA (749)
TRINITY_DN11166_c0_g3_i1	223	224(1e-57)	XM_013733049.1 Brassica oleracea var. oleracea 60S ribosomal protein L12-2-like (LOC106296820), mRNA (749)
TRINITY_DN11169_c0_g1_i1	285	361(1e-98)	XM_013740924.1 Brassica oleracea var. oleracea protein IQ-DOMAIN 14 (LOC106304521), mRNA (1596)
TRINITY_DN11169_c0_g2_i1	285	329(3e-89)	XM_013740924.1 Brassica oleracea var. oleracea protein IQ-DOMAIN 14 (LOC106304521), mRNA (1596)
TRINITY_DN11172_c0_g1_i1	201	335(5e-91)	XM_013730224.1 Brassica oleracea var. oleracea ATPase family AAA domain-containing protein At1g05910 (LOC106294621), mRNA (3858)
TRINITY_DN11173_c0_g1_i1	345	462(4e-129)	XM_013743764.1 Brassica oleracea var. oleracea ATP-dependent zinc metalloprotease FtsH (LOC106306953), mRNA (2977)
TRINITY_DN11173_c0_g2_i1	317	440(2e-122)	XM_013743764.1 Brassica oleracea var. oleracea ATP-dependent zinc metalloprotease FtsH (LOC106306953), mRNA (2977)
TRINITY_DN11173_c0_g3_i1	309	436(2e-121)	XM_013743764.1 Brassica oleracea var. oleracea ATP-dependent zinc metalloprotease FtsH (LOC106306953), mRNA (2977)
TRINITY_DN11174_c0_g1_i1	225	370(2e-101)	XM_013746962.1 Brassica oleracea var. oleracea methionine aminopeptidase 1B, chloroplastic-like (LOC106309826), mRNA (1270)
TRINITY_DN11178_c0_g1_i1	398	623(2e-177)	XM_013774747.1 Brassica oleracea var. oleracea F-box/kelch-repeat protein At1g55270-like (LOC106336035), mRNA (1855)
TRINITY_DN11178_c0_g2_i1	399	531(1e-149)	XM_013774747.1 Brassica oleracea var. oleracea F-box/kelch-repeat protein At1g55270-like (LOC106336035), mRNA (1855)
TRINITY_DN11187_c0_g1_i1	238	374(1e-102)	XM_013736060.1 Brassica oleracea var. oleracea HUA2-like protein 2 (LOC106300019), mRNA (4656)
TRINITY_DN11187_c0_g1_i2	266	324(1e-87)	XM_013736060.1 Brassica oleracea var. oleracea HUA2-like protein 2 (LOC106300019), mRNA (4656)
TRINITY_DN11187_c0_g2_i1	215	387(1e-106)	XM_013780607.1 Brassica oleracea var. oleracea HUA2-like protein 2 (LOC106341870), transcript variant X2, mRNA (4621)
TRINITY_DN11188_c0_g1_i1	583	158(4e-37)	XM_002892611.1 Arabidopsis lyrata subsp. lyrata endonuclease/exonuclease/phosphatase family protein, mRNA (1375)
TRINITY_DN11188_c0_g1_i2	600	158(4e-37)	XM_002892611.1 Arabidopsis lyrata subsp. lyrata endonuclease/exonuclease/phosphatase family protein, mRNA (1375)
TRINITY_DN11189_c0_g1_i1	404	431(1e-119)	XM_013773995.1 Brassica oleracea var. oleracea myb-related protein 3R-1-like (LOC106335469), transcript variant X2, mRNA (3250)
TRINITY_DN11190_c0_g1_i1	338	403(2e-111)	XM_013775317.1 Brassica oleracea var. oleracea uncharacterized LOC106336479 (LOC106336479), transcript variant X4, mRNA (2427)
TRINITY_DN11190_c0_g2_i1	308	475(4e-133)	XM_013775317.1 Brassica oleracea var. oleracea uncharacterized LOC106336479 (LOC106336479), transcript variant X4, mRNA (2427)
TRINITY_DN11191_c0_g1_i1	201	298(6e-80)	XM_013743689.1 Brassica oleracea var. oleracea probable transcriptional regulator SLK1 (LOC106306903), mRNA (2682)
TRINITY_DN11198_c0_g1_i1	212	355(4e-97)	XM_013775808.1 Brassica oleracea var. oleracea nitrile-specifier protein 2-like (LOC106336851), mRNA (1352)
TRINITY_DN1120_c0_g1_i1	216	202(6e-51)	XM_013731129.1 Brassica oleracea var. oleracea epidermal growth factor receptor substrate 15-like 1 (LOC106295273), mRNA (3355)
TRINITY_DN11202_c0_g1_i1	430	305(9e-82)	XM_013767684.1 Brassica oleracea var. oleracea uncharacterized LOC106329094 (LOC106329094), transcript variant X2, mRNA (1317)
TRINITY_DN11202_c0_g1_i2	429	254(3e-66)	XM_013767684.1 Brassica oleracea var. oleracea uncharacterized LOC106329094 (LOC106329094), transcript variant X2, mRNA (1317)
TRINITY_DN11204_c0_g1_i1	238	211(1e-53)	XM_013736082.1 Brassica oleracea var. oleracea GDSL esterase/lipase At1g71250-like (LOC106300034), transcript variant X4, mRNA (1673)
TRINITY_DN11206_c0_g1_i1	231	357(1e-97)	XM_013745031.1 Brassica oleracea var. oleracea uncharacterized LOC106307934 (LOC106307934), mRNA (1514)
TRINITY_DN11206_c0_g2_i1	303	479(3e-134)	XM_013745031.1 Brassica oleracea var. oleracea uncharacterized LOC106307934 (LOC106307934), mRNA (1514)
TRINITY_DN11208_c0_g1_i1	217	143(3e-33)	XM_013728188.1 Brassica oleracea var. oleracea protein root UVB sensitive 3 (LOC106292575), mRNA (1677)
TRINITY_DN11209_c0_g1_i1	277	292(4e-78)	XM_013768062.1 Brassica oleracea var. oleracea uncharacterized LOC106329414 (LOC106329414), mRNA (1012)
TRINITY_DN11210_c0_g1_i1	215	318(5e-86)	XM_013751591.1 Brassica oleracea var. oleracea UPF0613 protein PB24D3.06c-like (LOC106313697), mRNA (1455)
TRINITY_DN11210_c0_g2_i1	327	492(5e-138)	XM_013751591.1 Brassica oleracea var. oleracea UPF0613 protein PB24D3.06c-like (LOC106313697), mRNA (1455)
TRINITY_DN11211_c0_g1_i1	229	246(3e-64)	XM_013749030.1 Brassica oleracea var. oleracea uncharacterized LOC106311758 (LOC106311758), transcript variant X4, mRNA (1447)
TRINITY_DN11212_c0_g1_i1	212	76(3e-13)	XM_002874455.1 Arabidopsis lyrata subsp. lyrata hypothetical protein, mRNA (2544)
TRINITY_DN11217_c0_g1_i1	220	287(2e-76)	XM_013775684.1 Brassica oleracea var. oleracea protein FATTY ACID EXPORT 3, chloroplastic (LOC106336755), mRNA (1333)
TRINITY_DN11218_c0_g1_i1	220	281(7e-75)	XM_013774337.1 Brassica oleracea var. oleracea short-chain dehydrogenase/reductase family 42E member 1 (LOC106335739), mRNA (1614)
TRINITY_DN1122_c0_g1_i1	309	525(4e-148)	XM_013778148.1 Brassica oleracea var. oleracea F-box/kelch-repeat protein At3g13680-like (LOC106339357), mRNA (1365)
TRINITY_DN1122_c0_g2_i1	309	536(2e-151)	XM_013778148.1 Brassica oleracea var. oleracea F-box/kelch-repeat protein At3g13680-like (LOC106339357), mRNA (1365)
TRINITY_DN11221_c0_g1_i1	277	462(3e-129)	XM_013770130.1 Brassica oleracea var. oleracea bifunctional TENA-E protein (LOC106331724), mRNA (930)
TRINITY_DN11221_c0_g2_i1	314	449(3e-125)	XM_013770130.1 Brassica oleracea var. oleracea bifunctional TENA-E protein (LOC106331724), mRNA (930)
TRINITY_DN11221_c0_g3_i1	286	453(2e-126)	XM_013770130.1 Brassica oleracea var. oleracea bifunctional TENA-E protein (LOC106331724), mRNA (930)
TRINITY_DN11221_c0_g4_i1	265	429(3e-119)	XM_013770130.1 Brassica oleracea var. oleracea bifunctional TENA-E protein (LOC106331724), mRNA (930)
TRINITY_DN11223_c0_g1_i1	447	527(2e-148)	XM_013748158.1 Brassica oleracea var. oleracea MORC family CW-type zinc finger protein 3-like (LOC106310930), transcript variant X1, mRNA (2276)
TRINITY_DN11225_c0_g1_i1	390	590(2e-167)	XM_013781357.1 Brassica oleracea var. oleracea (6-4)DNA photolyase (LOC106342426), mRNA (1971)
TRINITY_DN11225_c0_g1_i2	390	643(0.0)	XM_013781357.1 Brassica oleracea var. oleracea (6-4)DNA photolyase (LOC106342426), mRNA (1971)
TRINITY_DN11226_c0_g1_i1	401	377(2e-103)	XM_013736301.1 Brassica oleracea var. oleracea sugar transporter ERD6-like 6 (LOC106300205), mRNA (1943)
TRINITY_DN11226_c0_g2_i1	308	276(5e-73)	XM_013736301.1 Brassica oleracea var. oleracea sugar transporter ERD6-like 6 (LOC106300205), mRNA (1943)
TRINITY_DN11228_c0_g1_i1	268	387(2e-106)	XM_013730764.1 Brassica oleracea var. oleracea U-box domain-containing protein 25 (LOC106295013), mRNA (1626)
TRINITY_DN1123_c0_g1_i1	204	65(7e-10)	XM_013751144.1 Brassica oleracea var. oleracea bifunctional cystathionine gamma-lyase/cysteine synthase (LOC106313347), transcript variant X4, mRNA (1340)
TRINITY_DN11231_c0_g1_i1	271	494(1e-138)	XM_013737705.1 Brassica oleracea var. oleracea sphingosine kinase 1-like (LOC106301336), transcript variant X2, mRNA (1375)
TRINITY_DN11233_c0_g1_i1	304	470(2e-131)	XM_013736758.1 Brassica oleracea var. oleracea chloride channel protein CLC-f (LOC106300583), mRNA (2806)
TRINITY_DN11233_c0_g1_i2	305	409(4e-113)	XM_013736758.1 Brassica oleracea var. oleracea chloride channel protein CLC-f (LOC106300583), mRNA (2806)
TRINITY_DN11233_c0_g1_i3	291	388(6e-107)	XM_013736758.1 Brassica oleracea var. oleracea chloride channel protein CLC-f (LOC106300583), mRNA (2806)
TRINITY_DN11233_c0_g1_i4	290	449(2e-125)	XM_013736758.1 Brassica oleracea var. oleracea chloride channel protein CLC-f (LOC106300583), mRNA (2806)
TRINITY_DN11234_c0_g1_i1	211	180(3e-44)	XM_013744946.1 Brassica oleracea var. oleracea sulfhydryl oxidase 1 (LOC106307864), mRNA (2460)
TRINITY_DN11235_c0_g1_i1	320	366(3e-100)	XM_013780478.1 Brassica oleracea var. oleracea histone chaperone ASF1-like (LOC106341761), transcript variant X2, mRNA (949)
TRINITY_DN11235_c0_g2_i1	304	507(2e-142)	XM_013780478.1 Brassica oleracea var. oleracea histone chaperone ASF1-like (LOC106341761), transcript variant X2, mRNA (949)
TRINITY_DN11235_c0_g2_i2	304	562(3e-159)	XM_013780478.1 Brassica oleracea var. oleracea histone chaperone ASF1-like (LOC106341761), transcript variant X2, mRNA (949)
TRINITY_DN11239_c0_g1_i1	209	366(2e-100)	XM_013738441.1 Brassica oleracea var. oleracea MADS-box protein AGL24-like (LOC106301949), transcript variant X2, mRNA (1207)
TRINITY_DN1124_c0_g1_i1	220	191(1e-47)	XM_013752519.1 Brassica oleracea var. oleracea xylem cysteine proteinase 2-like (LOC106314686), mRNA (690)
TRINITY_DN11240_c0_g1_i1	396	614(1e-174)	XM_013737673.1 Brassica oleracea var. oleracea pentatricopeptide repeat-containing protein At4g18520 (LOC106301309), mRNA (2126)
TRINITY_DN11243_c0_g1_i1	345	431(1e-119)	XM_013733092.1 Brassica oleracea var. oleracea transcription factor TGA7-like (LOC106296858), transcript variant X3, mRNA (1620)
TRINITY_DN11243_c0_g2_i1	339	364(1e-99)	XM_013733092.1 Brassica oleracea var. oleracea transcription factor TGA7-like (LOC106296858), transcript variant X3, mRNA (1620)
TRINITY_DN11243_c0_g3_i1	406	411(2e-113)	XM_013733092.1 Brassica oleracea var. oleracea transcription factor TGA7-like (LOC106296858), transcript variant X3, mRNA (1620)
TRINITY_DN11245_c0_g1_i1	238	346(3e-94)	XM_013756491.1 Brassica oleracea var. oleracea phospholipase A I (LOC106318483), transcript variant X2, mRNA (4410)
TRINITY_DN11245_c0_g2_i1	238	414(7e-115)	XM_013756491.1 Brassica oleracea var. oleracea phospholipase A I (LOC106318483), transcript variant X2, mRNA (4410)
TRINITY_DN11245_c0_g3_i1	238	409(3e-113)	XM_013756491.1 Brassica oleracea var. oleracea phospholipase A I (LOC106318483), transcript variant X2, mRNA (4410)
TRINITY_DN11253_c0_g1_i1	281	435(7e-121)	XM_013767730.1 Brassica oleracea var. oleracea putative chromatin-remodeling complex ATPase chain (LOC106329100), mRNA (3402)
TRINITY_DN11255_c0_g1_i1	284	130(4e-29)	XM_013778323.1 Brassica oleracea var. oleracea CDP-diacylglycerol--glycerol-3-phosphate 3-phosphatidyltransferase 2 (LOC106339495), mRNA (888)
TRINITY_DN11255_c0_g1_i2	285	187(2e-46)	XM_013778323.1 Brassica oleracea var. oleracea CDP-diacylglycerol--glycerol-3-phosphate 3-phosphatidyltransferase 2 (LOC106339495), mRNA (888)
TRINITY_DN11257_c0_g1_i1	210	189(4e-47)	XM_013770862.1 Brassica oleracea var. oleracea cell wall / vacuolar inhibitor of fructosidase 2-like (LOC106332395), mRNA (771)
TRINITY_DN1126_c0_g1_i1	234	370(2e-101)	XM_013738406.1 Brassica oleracea var. oleracea uncharacterized LOC106301920 (LOC106301920), mRNA (2300)
TRINITY_DN1126_c0_g2_i1	220	326(3e-88)	XM_013738406.1 Brassica oleracea var. oleracea uncharacterized LOC106301920 (LOC106301920), mRNA (2300)
TRINITY_DN1126_c0_g3_i1	340	279(4e-74)	XM_013738406.1 Brassica oleracea var. oleracea uncharacterized LOC106301920 (LOC106301920), mRNA (2300)
TRINITY_DN11262_c0_g1_i1	366	462(4e-129)	XM_013753233.1 Brassica oleracea var. oleracea chloroplastic group IIA intron splicing facilitator CRS1, chloroplastic (LOC106315488), mRNA (2835)
TRINITY_DN11262_c0_g2_i1	221	303(2e-81)	XM_013773327.1 Brassica oleracea var. oleracea chloroplastic group IIA intron splicing facilitator CRS1, chloroplastic-like (LOC106334933), mRNA (2854)
TRINITY_DN11263_c0_g1_i1	279	416(2e-115)	XM_013767127.1 Brassica oleracea var. oleracea uncharacterized LOC106328645 (LOC106328645), mRNA (2126)
TRINITY_DN11264_c0_g1_i1	282	457(1e-127)	XM_013749617.1 Brassica oleracea var. oleracea putative phospholipid-transporting ATPase 11 (LOC106312199), mRNA (3983)
TRINITY_DN11264_c0_g2_i1	282	473(1e-132)	XM_013749617.1 Brassica oleracea var. oleracea putative phospholipid-transporting ATPase 11 (LOC106312199), mRNA (3983)
TRINITY_DN11265_c0_g1_i1	246	213(3e-54)	XM_013765290.1 Brassica oleracea var. oleracea eukaryotic translation initiation factor 3 subunit A (LOC106327205), mRNA (3332)
TRINITY_DN11265_c0_g2_i1	253	364(8e-100)	XM_013753199.1 Brassica oleracea var. oleracea eukaryotic translation initiation factor 3 subunit A-like (LOC106315462), transcript variant X3, mRNA (2970)
TRINITY_DN11267_c0_g1_i1	213	298(7e-80)	XM_013769677.1 Brassica oleracea var. oleracea hydroxyacylglutathione hydrolase 2, mitochondrial-like (LOC106331343), mRNA (1353)
TRINITY_DN11269_c0_g1_i1	256	159(4e-38)	XM_013743868.1 Brassica oleracea var. oleracea disease resistance protein TAO1-like (LOC106307032), mRNA (4664)
TRINITY_DN11270_c0_g1_i1	471	560(2e-158)	XM_013743868.1 Brassica oleracea var. oleracea disease resistance protein TAO1-like (LOC106307032), mRNA (4664)
TRINITY_DN11272_c0_g1_i1	238	161(1e-38)	XM_013736540.1 Brassica oleracea var. oleracea protein YIF1B-A-like (LOC106300403), mRNA (1157)
TRINITY_DN11273_c0_g1_i1	370	584(9e-166)	XM_013770106.1 Brassica oleracea var. oleracea phosphopantothenoylcysteine decarboxylase (LOC106331705), mRNA (864)
TRINITY_DN11273_c0_g2_i1	347	569(2e-161)	XM_013770106.1 Brassica oleracea var. oleracea phosphopantothenoylcysteine decarboxylase (LOC106331705), mRNA (864)
TRINITY_DN11273_c0_g3_i1	348	604(6e-172)	XM_013770106.1 Brassica oleracea var. oleracea phosphopantothenoylcysteine decarboxylase (LOC106331705), mRNA (864)
TRINITY_DN11275_c0_g1_i1	213	141(1e-32)	XM_013737991.1 Brassica oleracea var. oleracea pentatricopeptide repeat-containing protein At5g47360 (LOC106301557), mRNA (2070)
TRINITY_DN11277_c0_g1_i1	252	392(4e-108)	XM_013745700.1 Brassica oleracea var. oleracea uncharacterized LOC106308530 (LOC106308530), transcript variant X4, mRNA (1112)
TRINITY_DN11277_c0_g2_i1	287	481(9e-135)	XM_013745700.1 Brassica oleracea var. oleracea uncharacterized LOC106308530 (LOC106308530), transcript variant X4, mRNA (1112)
TRINITY_DN11278_c0_g1_i1	277	189(6e-47)	XM_013738805.1 Brassica oleracea var. oleracea uncharacterized LOC106302235 (LOC106302235), mRNA (819)
TRINITY_DN11278_c0_g1_i2	779	244(4e-63)	KA006010.1 Chorispora bungeana CK_17943 mRNA sequence (773)
TRINITY_DN11278_c0_g1_i3	590	248(2e-64)	KA006010.1 Chorispora bungeana CK_17943 mRNA sequence (773)
TRINITY_DN11278_c0_g1_i4	589	248(2e-64)	KA006010.1 Chorispora bungeana CK_17943 mRNA sequence (773)
TRINITY_DN11279_c0_g1_i1	214	283(2e-75)	XM_013765381.1 Brassica oleracea var. oleracea uncharacterized LOC106327268 (LOC106327268), mRNA (1862)
TRINITY_DN11279_c0_g1_i2	212	318(5e-86)	XM_013765381.1 Brassica oleracea var. oleracea uncharacterized LOC106327268 (LOC106327268), mRNA (1862)
TRINITY_DN11280_c0_g1_i1	213	383(2e-105)	XM_013765420.1 Brassica oleracea var. oleracea VQ motif-containing protein 9-like (LOC106327297), mRNA (1833)
TRINITY_DN11280_c0_g1_i2	212	324(1e-87)	XM_013765420.1 Brassica oleracea var. oleracea VQ motif-containing protein 9-like (LOC106327297), mRNA (1833)
TRINITY_DN11282_c0_g1_i1	238	364(7e-100)	XM_013766851.1 Brassica oleracea var. oleracea probable methyltransferase PMT23 (LOC106328415), mRNA (2057)
TRINITY_DN11282_c0_g2_i1	336	544(1e-153)	XM_013766851.1 Brassica oleracea var. oleracea probable methyltransferase PMT23 (LOC106328415), mRNA (2057)
TRINITY_DN11283_c0_g1_i1	229	329(3e-89)	XM_013765532.1 Brassica oleracea var. oleracea BEL1-like homeodomain protein 3 (LOC106327389), transcript variant X2, mRNA (1878)
TRINITY_DN11283_c0_g1_i2	229	329(3e-89)	XM_013765532.1 Brassica oleracea var. oleracea BEL1-like homeodomain protein 3 (LOC106327389), transcript variant X2, mRNA (1878)
TRINITY_DN11285_c0_g1_i1	244	418(6e-116)	XM_013748954.1 Brassica oleracea var. oleracea myb-like protein X (LOC106311699), mRNA (2551)
TRINITY_DN11285_c0_g2_i1	234	342(3e-93)	XM_013748954.1 Brassica oleracea var. oleracea myb-like protein X (LOC106311699), mRNA (2551)
TRINITY_DN11285_c0_g3_i1	218	307(1e-82)	XM_013748954.1 Brassica oleracea var. oleracea myb-like protein X (LOC106311699), mRNA (2551)
TRINITY_DN11289_c0_g1_i1	242	326(4e-88)	XM_013756381.1 Brassica oleracea var. oleracea uncharacterized LOC106318414 (LOC106318414), mRNA (1883)
TRINITY_DN11294_c0_g1_i1	202	278(8e-74)	XM_013731547.1 Brassica oleracea var. oleracea kinesin-13A-like (LOC106295605), transcript variant X2, mRNA (2494)
TRINITY_DN11294_c0_g2_i1	242	187(2e-46)	XM_013731547.1 Brassica oleracea var. oleracea kinesin-13A-like (LOC106295605), transcript variant X2, mRNA (2494)
TRINITY_DN11296_c0_g1_i1	433	625(6e-178)	XM_013744275.1 Brassica oleracea var. oleracea ATP-dependent 6-phosphofructokinase 5, chloroplastic (LOC106307345), mRNA (1903)
TRINITY_DN11297_c0_g1_i1	237	152(6e-36)	XM_006305040.1 Capsella rubella hypothetical protein (CARUB_v10009469mg) mRNA, complete cds (2062)
TRINITY_DN11297_c0_g2_i1	392	414(1e-114)	XM_013731288.1 Brassica oleracea var. oleracea probable receptor-like protein kinase At2g42960 (LOC106295400), mRNA (1796)
TRINITY_DN11298_c0_g1_i1	352	640(0.0)	XM_013739858.1 Brassica oleracea var. oleracea E3 ubiquitin protein ligase RIE1 (LOC106303583), mRNA (1272)
TRINITY_DN11298_c0_g2_i1	352	595(4e-169)	XM_013739858.1 Brassica oleracea var. oleracea E3 ubiquitin protein ligase RIE1 (LOC106303583), mRNA (1272)
TRINITY_DN1130_c0_g1_i1	241	165(8e-40)	XM_013756852.1 Brassica oleracea var. oleracea uncharacterized LOC106318738 (LOC106318738), mRNA (3399)
TRINITY_DN1130_c0_g2_i1	241	237(2e-61)	XM_013756852.1 Brassica oleracea var. oleracea uncharacterized LOC106318738 (LOC106318738), mRNA (3399)
TRINITY_DN11303_c0_g1_i1	277	446(3e-124)	XM_013730663.1 Brassica oleracea var. oleracea protein DEFECTIVE IN EXINE FORMATION 1-like (LOC106294942), transcript variant X2, mRNA (3211)
TRINITY_DN11303_c0_g2_i1	249	383(2e-105)	XM_013730663.1 Brassica oleracea var. oleracea protein DEFECTIVE IN EXINE FORMATION 1-like (LOC106294942), transcript variant X2, mRNA (3211)
TRINITY_DN11305_c0_g1_i1	302	374(2e-102)	XM_013737010.1 Brassica oleracea var. oleracea 40S ribosomal protein S18 (LOC106300788), mRNA (742)
TRINITY_DN11305_c0_g1_i2	302	418(7e-116)	XM_013737010.1 Brassica oleracea var. oleracea 40S ribosomal protein S18 (LOC106300788), mRNA (742)
TRINITY_DN11305_c0_g2_i1	315	318(8e-86)	XM_013737010.1 Brassica oleracea var. oleracea 40S ribosomal protein S18 (LOC106300788), mRNA (742)
TRINITY_DN11306_c0_g1_i1	302	483(3e-135)	XM_013760559.1 Brassica oleracea var. oleracea actin-related protein 9 (LOC106322514), transcript variant X4, mRNA (2000)
TRINITY_DN11311_c0_g1_i1	251	372(5e-102)	XM_013749893.1 Brassica oleracea var. oleracea phospholipid-transporting ATPase 3 (LOC106312384), mRNA (4224)
TRINITY_DN11311_c0_g2_i1	251	318(6e-86)	XM_013749893.1 Brassica oleracea var. oleracea phospholipid-transporting ATPase 3 (LOC106312384), mRNA (4224)
TRINITY_DN11313_c0_g1_i1	202	174(1e-42)	XM_013753119.1 Brassica oleracea var. oleracea protection of telomeres protein 1a (LOC106315393), mRNA (1711)
TRINITY_DN11313_c0_g2_i1	230	248(8e-65)	XM_013753119.1 Brassica oleracea var. oleracea protection of telomeres protein 1a (LOC106315393), mRNA (1711)
TRINITY_DN11314_c0_g1_i1	320	324(2e-87)	XM_013778837.1 Brassica oleracea var. oleracea callose synthase 2-like (LOC106339983), transcript variant X2, mRNA (1292)
TRINITY_DN11315_c0_g1_i1	283	206(6e-52)	XM_013769515.1 Brassica oleracea var. oleracea protein disulfide isomerase-like 1-5 (LOC106331193), mRNA (708)
TRINITY_DN11318_c0_g1_i1	214	324(1e-87)	XM_013778958.1 Brassica oleracea var. oleracea ras-related protein RABG2-like (LOC106340096), mRNA (1092)
TRINITY_DN1132_c0_g1_i1	279	161(1e-38)	XM_013748654.1 Brassica oleracea var. oleracea uncharacterized LOC106311470 (LOC106311470), transcript variant X1, mRNA (12976)
TRINITY_DN11320_c0_g1_i1	225	148(8e-35)	XM_013750164.1 Brassica oleracea var. oleracea serine hydroxymethyltransferase 7 (LOC106312595), mRNA (2172)
TRINITY_DN11320_c0_g2_i1	224	255(4e-67)	XM_013750164.1 Brassica oleracea var. oleracea serine hydroxymethyltransferase 7 (LOC106312595), mRNA (2172)
TRINITY_DN11322_c0_g1_i1	205	202(5e-51)	XM_013731204.1 Brassica oleracea var. oleracea probable acyl-activating enzyme 1, peroxisomal (LOC106295330), mRNA (2019)
TRINITY_DN11322_c0_g2_i1	205	202(5e-51)	XM_013731204.1 Brassica oleracea var. oleracea probable acyl-activating enzyme 1, peroxisomal (LOC106295330), mRNA (2019)
TRINITY_DN11322_c0_g3_i1	305	294(1e-78)	XM_013731204.1 Brassica oleracea var. oleracea probable acyl-activating enzyme 1, peroxisomal (LOC106295330), mRNA (2019)
TRINITY_DN11324_c0_g1_i1	247	390(1e-107)	XM_013743506.1 Brassica oleracea var. oleracea zinc finger BED domain-containing protein RICESLEEPER 2-like (LOC106306763), transcript variant X5, mRNA (2573)
TRINITY_DN11330_c0_g1_i1	316	481(1e-134)	XM_013780323.1 Brassica oleracea var. oleracea transcriptional elongation regulator MINIYO (LOC106341595), mRNA (4228)
TRINITY_DN11330_c0_g2_i1	317	503(2e-141)	XM_013780323.1 Brassica oleracea var. oleracea transcriptional elongation regulator MINIYO (LOC106341595), mRNA (4228)
TRINITY_DN11334_c0_g1_i1	317	472(6e-132)	XM_013775561.1 Brassica oleracea var. oleracea aspartate aminotransferase, mitochondrial (LOC106336660), mRNA (1614)
TRINITY_DN11334_c0_g1_i2	317	375(5e-103)	XM_013775561.1 Brassica oleracea var. oleracea aspartate aminotransferase, mitochondrial (LOC106336660), mRNA (1614)
TRINITY_DN11334_c0_g1_i3	347	357(2e-97)	XM_013775561.1 Brassica oleracea var. oleracea aspartate aminotransferase, mitochondrial (LOC106336660), mRNA (1614)
TRINITY_DN11334_c0_g1_i4	317	468(8e-131)	XM_013775561.1 Brassica oleracea var. oleracea aspartate aminotransferase, mitochondrial (LOC106336660), mRNA (1614)
TRINITY_DN11334_c0_g1_i5	347	453(2e-126)	XM_013775561.1 Brassica oleracea var. oleracea aspartate aminotransferase, mitochondrial (LOC106336660), mRNA (1614)
TRINITY_DN11334_c0_g1_i6	317	564(9e-160)	XM_013775561.1 Brassica oleracea var. oleracea aspartate aminotransferase, mitochondrial (LOC106336660), mRNA (1614)
TRINITY_DN11336_c0_g1_i1	202	361(8e-99)	XM_013781471.1 Brassica oleracea var. oleracea probable beta-1,3-galactosyltransferase 10 (LOC106342512), mRNA (1526)
TRINITY_DN11337_c0_g1_i1	302	375(4e-103)	XM_013757901.1 Brassica oleracea var. oleracea UDP-glycosyltransferase 91C1-like (LOC106319538), mRNA (1603)
TRINITY_DN11337_c0_g1_i2	301	375(4e-103)	XM_013757901.1 Brassica oleracea var. oleracea UDP-glycosyltransferase 91C1-like (LOC106319538), mRNA (1603)
TRINITY_DN11339_c0_g1_i1	224	278(9e-74)	XM_013747616.1 Brassica oleracea var. oleracea chaperone protein ClpB1 (LOC106310373), transcript variant X2, mRNA (3127)
TRINITY_DN11340_c0_g1_i1	266	202(7e-51)	XM_013731146.1 Brassica oleracea var. oleracea beta-glucosidase 9-like (LOC106295285), transcript variant X2, mRNA (2361)
TRINITY_DN11348_c0_g1_i1	209	104(2e-21)	XM_013732268.1 Brassica oleracea var. oleracea uncharacterized protein At1g51745 (LOC106296194), mRNA (2565)
TRINITY_DN11348_c0_g2_i1	263	329(3e-89)	XM_013732268.1 Brassica oleracea var. oleracea uncharacterized protein At1g51745 (LOC106296194), mRNA (2565)
TRINITY_DN11348_c0_g2_i2	348	505(6e-142)	XM_013732268.1 Brassica oleracea var. oleracea uncharacterized protein At1g51745 (LOC106296194), mRNA (2565)
TRINITY_DN11350_c0_g1_i1	379	483(3e-135)	XM_013766304.1 Brassica oleracea var. oleracea protein NSP-INTERACTING KINASE 1 (LOC106327970), mRNA (2419)
TRINITY_DN11353_c0_g1_i1	204	224(1e-57)	XM_002887741.1 Arabidopsis lyrata subsp. lyrata hypothetical protein, mRNA (2494)
TRINITY_DN11353_c0_g2_i1	295	392(4e-108)	XM_013733347.1 Brassica oleracea var. oleracea ent-kaur-16-ene synthase, chloroplastic (LOC106297063), transcript variant X2, mRNA (2485)
TRINITY_DN11359_c0_g1_i1	258	296(3e-79)	XM_013770641.1 Brassica oleracea var. oleracea uncharacterized LOC106332170 (LOC106332170), mRNA (963)
TRINITY_DN1136_c0_g1_i1	208	174(1e-42)	XM_013731111.1 Brassica oleracea var. oleracea probable ubiquitin-like-specific protease 2B (LOC106295257), transcript variant X2, mRNA (3134)
TRINITY_DN11361_c0_g1_i1	232	219(6e-56)	XM_013757757.1 Brassica oleracea var. oleracea probable receptor-like protein kinase At5g18500 (LOC106319432), mRNA (2259)
TRINITY_DN11361_c0_g2_i1	407	412(5e-114)	XM_013757757.1 Brassica oleracea var. oleracea probable receptor-like protein kinase At5g18500 (LOC106319432), mRNA (2259)
TRINITY_DN11364_c0_g1_i1	241	431(7e-120)	XM_013775798.1 Brassica oleracea var. oleracea phosphatidylinositol:ceramide inositolphosphotransferase 1 (LOC106336843), transcript variant X9, mRNA (1782)
TRINITY_DN11365_c0_g1_i1	211	220(2e-56)	XM_013780892.1 Brassica oleracea var. oleracea uncharacterized LOC106342074 (LOC106342074), mRNA (1897)
TRINITY_DN11366_c0_g1_i1	279	451(7e-126)	XM_013749381.1 Brassica oleracea var. oleracea CSC1-like protein At1g10090 (LOC106312015), transcript variant X2, mRNA (2450)
TRINITY_DN11366_c0_g1_i2	207	316(2e-85)	XM_013749381.1 Brassica oleracea var. oleracea CSC1-like protein At1g10090 (LOC106312015), transcript variant X2, mRNA (2450)
TRINITY_DN1137_c0_g1_i1	219	276(3e-73)	XM_013751211.1 Brassica oleracea var. oleracea ATP-dependent DNA helicase Q-like 4B (LOC106313412), mRNA (3845)
TRINITY_DN11371_c0_g1_i1	210	76(3e-13)	XM_013731148.1 Brassica oleracea var. oleracea VHS domain-containing protein At3g16270 (LOC106295288), mRNA (2621)
TRINITY_DN11371_c0_g2_i1	482	708(0.0)	XM_013731148.1 Brassica oleracea var. oleracea VHS domain-containing protein At3g16270 (LOC106295288), mRNA (2621)
TRINITY_DN11372_c0_g1_i1	214	300(2e-80)	XM_013772870.1 Brassica oleracea var. oleracea probable anion transporter 4, chloroplastic (LOC106334572), mRNA (1981)
TRINITY_DN11374_c0_g1_i1	292	468(7e-131)	XM_013749242.1 Brassica oleracea var. oleracea K(+) efflux antiporter 1, chloroplastic-like (LOC106311913), transcript variant X2, mRNA (3896)
TRINITY_DN11375_c0_g1_i1	242	322(5e-87)	XM_013773650.1 Brassica oleracea var. oleracea ferredoxin-dependent glutamate synthase 2, chloroplastic-like (LOC106335201), transcript variant X2, mRNA (4766)
TRINITY_DN11376_c0_g1_i1	445	669(0.0)	XM_013742048.1 Brassica oleracea var. oleracea serine-rich adhesin for platelets (LOC106305697), mRNA (4259)
TRINITY_DN11377_c0_g1_i1	506	749(0.0)	XM_013749515.1 Brassica oleracea var. oleracea suppressor of mec-8 and unc-52 protein homolog 2 (LOC106312121), mRNA (1988)
TRINITY_DN11377_c0_g2_i1	506	760(0.0)	XM_013749515.1 Brassica oleracea var. oleracea suppressor of mec-8 and unc-52 protein homolog 2 (LOC106312121), mRNA (1988)
TRINITY_DN11378_c0_g1_i1	266	202(7e-51)	XM_013743322.1 Brassica oleracea var. oleracea pentatricopeptide repeat-containing protein At5g27270 (LOC106306641), mRNA (3289)
TRINITY_DN11381_c0_g1_i1	228	169(6e-41)	XM_013731536.1 Brassica oleracea var. oleracea tricalbin-3 (LOC106295597), transcript variant X2, mRNA (2637)
TRINITY_DN11381_c0_g2_i1	229	311(1e-83)	XM_013731536.1 Brassica oleracea var. oleracea tricalbin-3 (LOC106295597), transcript variant X2, mRNA (2637)
TRINITY_DN11383_c0_g1_i1	289	265(1e-69)	XM_013749872.1 Brassica oleracea var. oleracea ribulose-1,5 bisphosphate carboxylase/oxygenase large subunit N-methyltransferase, chloroplastic-like (LOC106312374), mRNA (1565)
TRINITY_DN11383_c0_g2_i1	261	204(2e-51)	XM_013749872.1 Brassica oleracea var. oleracea ribulose-1,5 bisphosphate carboxylase/oxygenase large subunit N-methyltransferase, chloroplastic-like (LOC106312374), mRNA (1565)
TRINITY_DN11384_c0_g1_i1	247	318(6e-86)	XM_013749620.1 Brassica oleracea var. oleracea monosaccharide-sensing protein 1 (LOC106312202), transcript variant X2, mRNA (2549)
TRINITY_DN11387_c0_g1_i1	211	224(1e-57)	XM_013782226.1 Brassica oleracea var. oleracea coiled-coil domain-containing protein 93 (LOC106343085), transcript variant X2, mRNA (1212)
TRINITY_DN11387_c0_g2_i1	321	422(6e-117)	XM_013782226.1 Brassica oleracea var. oleracea coiled-coil domain-containing protein 93 (LOC106343085), transcript variant X2, mRNA (1212)
TRINITY_DN11390_c0_g1_i1	211	185(5e-46)	XM_013773483.1 Brassica oleracea var. oleracea protein root UVB sensitive 1, chloroplastic (LOC106335064), mRNA (2050)
TRINITY_DN11390_c0_g2_i1	249	165(9e-40)	XM_013773483.1 Brassica oleracea var. oleracea protein root UVB sensitive 1, chloroplastic (LOC106335064), mRNA (2050)
TRINITY_DN11391_c0_g1_i1	256	375(4e-103)	XM_013780745.1 Brassica oleracea var. oleracea LRR receptor-like serine/threonine-protein kinase FLS2 (LOC106341979), mRNA (3032)
TRINITY_DN11394_c0_g1_i1	263	416(2e-115)	XM_013732686.1 Brassica oleracea var. oleracea uncharacterized LOC106296538 (LOC106296538), mRNA (2488)
TRINITY_DN11394_c0_g2_i1	335	568(8e-161)	XM_013732686.1 Brassica oleracea var. oleracea uncharacterized LOC106296538 (LOC106296538), mRNA (2488)
TRINITY_DN11399_c0_g1_i1	275	283(3e-75)	XM_013744537.1 Brassica oleracea var. oleracea uncharacterized LOC106307551 (LOC106307551), mRNA (1339)
TRINITY_DN11402_c0_g1_i1	310	387(2e-106)	XM_013731119.1 Brassica oleracea var. oleracea uncharacterized LOC106295261 (LOC106295261), transcript variant X2, mRNA (1708)
TRINITY_DN11402_c0_g1_i2	309	496(3e-139)	XM_013731118.1 Brassica oleracea var. oleracea uncharacterized LOC106295261 (LOC106295261), transcript variant X1, mRNA (1960)
TRINITY_DN11404_c0_g1_i1	220	359(3e-98)	XM_013732572.1 Brassica oleracea var. oleracea SEC14 cytosolic factor-like (LOC106296438), transcript variant X2, mRNA (1299)
TRINITY_DN11405_c0_g1_i1	209	237(1e-61)	XM_013749762.1 Brassica oleracea var. oleracea psbP domain-containing protein 1, chloroplastic-like (LOC106312297), mRNA (958)
TRINITY_DN11408_c0_g1_i1	301	435(7e-121)	XM_013757483.1 Brassica oleracea var. oleracea NAC domain-containing protein 62-like (LOC106319218), transcript variant X2, mRNA (1862)
TRINITY_DN11408_c0_g1_i2	263	436(2e-121)	XM_013757483.1 Brassica oleracea var. oleracea NAC domain-containing protein 62-like (LOC106319218), transcript variant X2, mRNA (1862)
TRINITY_DN11409_c0_g1_i1	260	385(6e-106)	XM_013763306.1 Brassica oleracea var. oleracea F-box/FBD/LRR-repeat protein At5g56420-like (LOC106325267), mRNA (1442)
TRINITY_DN11412_c0_g1_i1	224	342(3e-93)	XM_013737011.1 Brassica oleracea var. oleracea probable disease resistance protein At1g12280 (LOC106300789), mRNA (3097)
TRINITY_DN11416_c0_g1_i1	206	219(5e-56)	XM_013737086.1 Brassica oleracea var. oleracea acylamino-acid-releasing enzyme-like (LOC106300842), transcript variant X3, mRNA (2584)
TRINITY_DN11416_c0_g2_i1	205	272(4e-72)	XM_013737086.1 Brassica oleracea var. oleracea acylamino-acid-releasing enzyme-like (LOC106300842), transcript variant X3, mRNA (2584)
TRINITY_DN11416_c0_g3_i1	204	183(2e-45)	XM_013749689.1 Brassica oleracea var. oleracea acylamino-acid-releasing enzyme-like (LOC106312247), mRNA (2723)
TRINITY_DN11417_c0_g1_i1	387	346(5e-94)	XM_013749578.1 Brassica oleracea var. oleracea cell wall protein AWA1 (LOC106312163), transcript variant X2, mRNA (2486)
TRINITY_DN11417_c0_g2_i1	239	272(5e-72)	XM_013749578.1 Brassica oleracea var. oleracea cell wall protein AWA1 (LOC106312163), transcript variant X2, mRNA (2486)
TRINITY_DN11417_c0_g3_i1	239	272(5e-72)	XM_013749578.1 Brassica oleracea var. oleracea cell wall protein AWA1 (LOC106312163), transcript variant X2, mRNA (2486)
TRINITY_DN11419_c0_g1_i1	288	388(5e-107)	XM_013773372.1 Brassica oleracea var. oleracea glucose-6-phosphate 1-dehydrogenase 2, chloroplastic (LOC106334962), mRNA (2074)
TRINITY_DN1142_c0_g1_i1	289	257(2e-67)	XM_013749199.1 Brassica oleracea var. oleracea BTB/POZ domain-containing protein At3g44820 (LOC106311874), mRNA (3237)
TRINITY_DN1142_c0_g1_i2	480	811(0.0)	XM_013749199.1 Brassica oleracea var. oleracea BTB/POZ domain-containing protein At3g44820 (LOC106311874), mRNA (3237)
TRINITY_DN1142_c0_g2_i1	467	422(9e-117)	XM_013749199.1 Brassica oleracea var. oleracea BTB/POZ domain-containing protein At3g44820 (LOC106311874), mRNA (3237)
TRINITY_DN11420_c0_g1_i1	395	436(3e-121)	XM_013731258.1 Brassica oleracea var. oleracea phosphatidylinositol 4-phosphate 5-kinase 9 (LOC106295373), transcript variant X2, mRNA (3103)
TRINITY_DN11420_c0_g1_i2	295	436(2e-121)	XM_013731258.1 Brassica oleracea var. oleracea phosphatidylinositol 4-phosphate 5-kinase 9 (LOC106295373), transcript variant X2, mRNA (3103)
TRINITY_DN11420_c0_g1_i3	241	344(1e-93)	XM_013731258.1 Brassica oleracea var. oleracea phosphatidylinositol 4-phosphate 5-kinase 9 (LOC106295373), transcript variant X2, mRNA (3103)
TRINITY_DN11421_c0_g1_i1	378	490(2e-137)	XM_013756120.1 Brassica oleracea var. oleracea elongator complex protein 1 (LOC106318232), mRNA (4221)
TRINITY_DN11421_c0_g2_i1	243	361(1e-98)	XM_013756120.1 Brassica oleracea var. oleracea elongator complex protein 1 (LOC106318232), mRNA (4221)
TRINITY_DN11425_c0_g1_i1	292	486(2e-136)	XM_013744801.1 Brassica oleracea var. oleracea MACPF domain-containing protein At1g14780-like (LOC106307756), mRNA (1976)
TRINITY_DN11425_c0_g1_i2	291	381(9e-105)	XM_013744801.1 Brassica oleracea var. oleracea MACPF domain-containing protein At1g14780-like (LOC106307756), mRNA (1976)
TRINITY_DN11431_c0_g2_i1	367	163(5e-39)	XM_013744822.1 Brassica oleracea var. oleracea uncharacterized LOC106307770 (LOC106307770), transcript variant X2, mRNA (641)
TRINITY_DN11432_c0_g1_i1	230	248(8e-65)	XM_013767338.1 Brassica oleracea var. oleracea uncharacterized LOC106328816 (LOC106328816), transcript variant X1, mRNA (1401)
TRINITY_DN11433_c0_g1_i1	480	481(2e-134)	XM_013744819.1 Brassica oleracea var. oleracea MATH domain and coiled-coil domain-containing protein At3g58340-like (LOC106307769), mRNA (902)
TRINITY_DN11433_c0_g2_i1	641	664(0.0)	XM_013744819.1 Brassica oleracea var. oleracea MATH domain and coiled-coil domain-containing protein At3g58340-like (LOC106307769), mRNA (902)
TRINITY_DN11433_c0_g2_i2	641	612(7e-174)	XM_013744819.1 Brassica oleracea var. oleracea MATH domain and coiled-coil domain-containing protein At3g58340-like (LOC106307769), mRNA (902)
TRINITY_DN11434_c0_g1_i1	212	392(3e-108)	XM_013739782.1 Brassica oleracea var. oleracea dof zinc finger protein DOF4.6-like (LOC106303520), mRNA (1464)
TRINITY_DN11434_c0_g2_i1	212	322(4e-87)	XM_013739782.1 Brassica oleracea var. oleracea dof zinc finger protein DOF4.6-like (LOC106303520), mRNA (1464)
TRINITY_DN11435_c0_g1_i1	322	416(3e-115)	XM_013742840.1 Brassica oleracea var. oleracea probable ubiquitin-conjugating enzyme E2 23 (LOC106306280), mRNA (3789)
TRINITY_DN11435_c0_g1_i2	244	167(2e-40)	XM_013742840.1 Brassica oleracea var. oleracea probable ubiquitin-conjugating enzyme E2 23 (LOC106306280), mRNA (3789)
TRINITY_DN11436_c0_g1_i1	218	392(3e-108)	XM_013757251.1 Brassica oleracea var. oleracea uncharacterized LOC106319042 (LOC106319042), transcript variant X2, mRNA (3665)
TRINITY_DN11438_c0_g1_i1	227	172(5e-42)	XM_013748593.1 Brassica oleracea var. oleracea probable alpha,alpha-trehalose-phosphate synthase [UDP-forming] 7 (LOC106311408), transcript variant X2, mRNA (2956)
TRINITY_DN11438_c0_g2_i1	553	791(0.0)	XM_013748593.1 Brassica oleracea var. oleracea probable alpha,alpha-trehalose-phosphate synthase [UDP-forming] 7 (LOC106311408), transcript variant X2, mRNA (2956)
TRINITY_DN11438_c0_g3_i1	353	265(1e-69)	XM_013748593.1 Brassica oleracea var. oleracea probable alpha,alpha-trehalose-phosphate synthase [UDP-forming] 7 (LOC106311408), transcript variant X2, mRNA (2956)
TRINITY_DN11443_c0_g1_i1	322	521(6e-147)	XM_013750853.1 Brassica oleracea var. oleracea senescence-associated carboxylesterase 101-like (LOC106313112), mRNA (1814)
TRINITY_DN11443_c0_g2_i1	368	512(4e-144)	XM_013750853.1 Brassica oleracea var. oleracea senescence-associated carboxylesterase 101-like (LOC106313112), mRNA (1814)
TRINITY_DN11451_c0_g1_i1	225	368(5e-101)	XM_013737105.1 Brassica oleracea var. oleracea uncharacterized LOC106300851 (LOC106300851), mRNA (976)
TRINITY_DN11451_c0_g2_i1	317	272(6e-72)	XM_013737105.1 Brassica oleracea var. oleracea uncharacterized LOC106300851 (LOC106300851), mRNA (976)
TRINITY_DN11452_c0_g1_i1	209	300(2e-80)	XM_013737361.1 Brassica oleracea var. oleracea mitochondrial ubiquitin ligase activator of NFKB 1 (LOC106301056), transcript variant X2, mRNA (1284)
TRINITY_DN11454_c0_g1_i1	466	741(0.0)	XM_013749589.1 Brassica oleracea var. oleracea protein EMBRYO DEFECTIVE 1674-like (LOC106312174), mRNA (1090)
TRINITY_DN11454_c0_g2_i1	431	710(0.0)	XM_013749589.1 Brassica oleracea var. oleracea protein EMBRYO DEFECTIVE 1674-like (LOC106312174), mRNA (1090)
TRINITY_DN11456_c0_g1_i1	236	414(7e-115)	XM_013759328.1 Brassica oleracea var. oleracea tRNA (cytosine(34)-C(5))-methyltransferase (LOC106292165), mRNA (2463)
TRINITY_DN11458_c0_g1_i1	265	315(9e-85)	XM_013751850.1 Brassica oleracea var. oleracea auxin-responsive protein IAA9-like (LOC106313914), transcript variant X1, mRNA (819)
TRINITY_DN11458_c0_g2_i1	240	230(3e-59)	XM_013751850.1 Brassica oleracea var. oleracea auxin-responsive protein IAA9-like (LOC106313914), transcript variant X1, mRNA (819)
TRINITY_DN11459_c0_g1_i1	210	350(2e-95)	XM_013764716.1 Brassica oleracea var. oleracea protein NtpR (LOC106326796), transcript variant X3, mRNA (1526)
TRINITY_DN1146_c0_g1_i1	287	499(2e-140)	XM_013781765.1 Brassica oleracea var. oleracea E3 ubiquitin-protein ligase BRE1-like 1 (LOC106342744), transcript variant X2, mRNA (3135)
TRINITY_DN11460_c0_g1_i1	268	171(2e-41)	XM_013751299.1 Brassica oleracea var. oleracea ADP,ATP carrier protein ER-ANT1 (LOC106313489), mRNA (1210)
TRINITY_DN11463_c0_g1_i1	288	422(5e-117)	XM_013736388.1 Brassica oleracea var. oleracea far upstream element-binding protein 2 (LOC106300280), mRNA (2496)
TRINITY_DN11463_c0_g2_i1	288	368(7e-101)	XM_013736388.1 Brassica oleracea var. oleracea far upstream element-binding protein 2 (LOC106300280), mRNA (2496)
TRINITY_DN11464_c0_g1_i1	238	261(1e-68)	XM_013744745.1 Brassica oleracea var. oleracea deSI-like protein At4g17486 (LOC106307714), mRNA (1086)
TRINITY_DN11465_c0_g1_i1	251	224(1e-57)	XM_013743169.1 Brassica oleracea var. oleracea probable nucleoredoxin 3 (LOC106306513), transcript variant X2, mRNA (1341)
TRINITY_DN11468_c0_g1_i1	215	339(4e-92)	XM_013751238.1 Brassica oleracea var. oleracea transcription repressor KAN1-like (LOC106313436), mRNA (1683)
TRINITY_DN11468_c0_g2_i1	279	451(7e-126)	XM_013751238.1 Brassica oleracea var. oleracea transcription repressor KAN1-like (LOC106313436), mRNA (1683)
TRINITY_DN1147_c0_g1_i1	226	180(3e-44)	XM_013763320.1 Brassica oleracea var. oleracea E2F-associated phosphoprotein (LOC106325282), mRNA (686)
TRINITY_DN11471_c0_g1_i1	233	357(1e-97)	XM_013757589.1 Brassica oleracea var. oleracea probable UDP-arabinopyranose mutase 5 (LOC106319307), mRNA (1503)
TRINITY_DN11471_c0_g2_i1	234	399(2e-110)	XM_013757589.1 Brassica oleracea var. oleracea probable UDP-arabinopyranose mutase 5 (LOC106319307), mRNA (1503)
TRINITY_DN11474_c0_g1_i1	616	957(0.0)	XM_013773025.1 Brassica oleracea var. oleracea probably inactive leucine-rich repeat receptor-like protein kinase At5g58150 (LOC106334695), mRNA (2901)
TRINITY_DN11474_c0_g2_i1	302	475(4e-133)	XM_013773025.1 Brassica oleracea var. oleracea probably inactive leucine-rich repeat receptor-like protein kinase At5g58150 (LOC106334695), mRNA (2901)
TRINITY_DN11475_c0_g1_i1	440	728(0.0)	XM_013775115.1 Brassica oleracea var. oleracea restin homolog (LOC106336317), mRNA (2305)
TRINITY_DN11476_c0_g1_i1	276	250(3e-65)	XM_013755906.1 Brassica oleracea var. oleracea B3 domain-containing protein At5g18000-like (LOC106318057), transcript variant X2, mRNA (1699)
TRINITY_DN11477_c0_g1_i1	203	154(1e-36)	XM_013780455.1 Brassica oleracea var. oleracea tryptophan--tRNA ligase, chloroplastic/mitochondrial (LOC106341745), transcript variant X2, mRNA (1384)
TRINITY_DN1148_c0_g1_i1	305	159(5e-38)	XM_013759726.1 Brassica oleracea var. oleracea uncharacterized LOC106321465 (LOC106321465), transcript variant X2, mRNA (904)
TRINITY_DN1148_c0_g1_i2	337	159(6e-38)	XM_013759726.1 Brassica oleracea var. oleracea uncharacterized LOC106321465 (LOC106321465), transcript variant X2, mRNA (904)
TRINITY_DN11482_c0_g1_i1	235	161(1e-38)	XM_013730708.1 Brassica oleracea var. oleracea ALBINO3-like protein 1, chloroplastic (LOC106294977), mRNA (1800)
TRINITY_DN11485_c0_g1_i1	272	220(2e-56)	XM_013729530.1 Brassica oleracea var. oleracea serine/threonine-protein kinase tricorner-like (LOC106293734), transcript variant X3, mRNA (2034)
TRINITY_DN11485_c0_g2_i1	272	220(2e-56)	XM_013729530.1 Brassica oleracea var. oleracea serine/threonine-protein kinase tricorner-like (LOC106293734), transcript variant X3, mRNA (2034)
TRINITY_DN11487_c0_g1_i1	215	351(5e-96)	XM_013782828.1 Brassica oleracea var. oleracea myosin-7 (LOC106343577), mRNA (2997)
TRINITY_DN11488_c0_g1_i1	424	359(7e-98)	XM_013732979.1 Brassica oleracea var. oleracea F-box protein At1g53790 (LOC106296753), transcript variant X3, mRNA (1638)
TRINITY_DN11489_c0_g1_i1	299	222(6e-57)	XM_013751021.1 Brassica oleracea var. oleracea uncharacterized LOC106313254 (LOC106313254), mRNA (1964)
TRINITY_DN1149_c0_g1_i1	456	99(2e-19)	XM_013782847.1 Brassica oleracea var. oleracea ras-related protein RABA2a (LOC106343592), mRNA (893)
TRINITY_DN11490_c0_g1_i1	208	268(5e-71)	XM_013750749.1 Brassica oleracea var. oleracea arginyl-tRNA--protein transferase 1 (LOC106313031), mRNA (2020)
TRINITY_DN11493_c0_g1_i1	291	403(2e-111)	XM_013780528.1 Brassica oleracea var. oleracea uncharacterized LOC106341803 (LOC106341803), mRNA (3408)
TRINITY_DN11494_c0_g1_i1	369	296(4e-79)	XM_013749737.1 Brassica oleracea var. oleracea uncharacterized LOC106312276 (LOC106312276), mRNA (4114)
TRINITY_DN11495_c0_g1_i1	288	501(7e-141)	XM_013782154.1 Brassica oleracea var. oleracea beta-amylase 7 (LOC106343040), mRNA (2417)
TRINITY_DN11495_c0_g2_i1	407	366(4e-100)	XM_013782154.1 Brassica oleracea var. oleracea beta-amylase 7 (LOC106343040), mRNA (2417)
TRINITY_DN11497_c0_g1_i1	280	291(2e-77)	XM_013730418.1 Brassica oleracea var. oleracea transcription factor GAMYB (LOC106294769), transcript variant X3, mRNA (2217)
TRINITY_DN11497_c0_g1_i2	280	291(2e-77)	XM_013730418.1 Brassica oleracea var. oleracea transcription factor GAMYB (LOC106294769), transcript variant X3, mRNA (2217)
TRINITY_DN1150_c0_g1_i1	228	307(1e-82)	XM_013732577.1 Brassica oleracea var. oleracea succinate-semialdehyde dehydrogenase, mitochondrial (LOC106296445), mRNA (2010)
TRINITY_DN11500_c0_g1_i1	327	436(2e-121)	XM_013732567.1 Brassica oleracea var. oleracea uncharacterized protein At5g08430-like (LOC106296434), mRNA (2199)
TRINITY_DN11501_c0_g1_i1	248	255(5e-67)	XM_013763470.1 Brassica oleracea var. oleracea 50S ribosomal protein L27-like (LOC106325426), partial mRNA (579)
TRINITY_DN11502_c0_g1_i1	339	584(8e-166)	XM_013756024.1 Brassica oleracea var. oleracea transducin beta-like protein 2 (LOC106318156), transcript variant X1, mRNA (1586)
TRINITY_DN11503_c0_g1_i1	344	562(4e-159)	XM_013775150.1 Brassica oleracea var. oleracea transportin-3 (LOC106336344), mRNA (3363)
TRINITY_DN11503_c0_g2_i1	345	499(3e-140)	XM_013775150.1 Brassica oleracea var. oleracea transportin-3 (LOC106336344), mRNA (3363)
TRINITY_DN11503_c0_g3_i1	345	510(1e-143)	XM_013775150.1 Brassica oleracea var. oleracea transportin-3 (LOC106336344), mRNA (3363)
TRINITY_DN11508_c0_g1_i1	283	370(2e-101)	XM_013783323.1 Brassica oleracea var. oleracea UDP-glycosyltransferase 85A2-like (LOC106343958), mRNA (1638)
TRINITY_DN1151_c0_g1_i1	202	241(1e-62)	XM_013754071.1 Brassica oleracea var. oleracea 60S ribosomal protein L34-2-like (LOC106316202), mRNA (589)
TRINITY_DN1151_c0_g2_i1	289	257(2e-67)	XM_013754071.1 Brassica oleracea var. oleracea 60S ribosomal protein L34-2-like (LOC106316202), mRNA (589)
TRINITY_DN1151_c0_g3_i1	202	252(5e-66)	XM_013754071.1 Brassica oleracea var. oleracea 60S ribosomal protein L34-2-like (LOC106316202), mRNA (589)
TRINITY_DN11513_c0_g1_i1	205	305(4e-82)	XM_013774717.1 Brassica oleracea var. oleracea uncharacterized LOC106336010 (LOC106336010), mRNA (1990)
TRINITY_DN11515_c0_g1_i1	212	202(5e-51)	XM_013778393.1 Brassica oleracea var. oleracea eukaryotic translation initiation factor 3 subunit J-like (LOC106339560), mRNA (1180)
TRINITY_DN11516_c0_g1_i1	272	388(5e-107)	XM_013783149.1 Brassica oleracea var. oleracea protein FLX-like 1 (LOC106343823), mRNA (1361)
TRINITY_DN11516_c0_g2_i1	384	592(5e-168)	XM_013783149.1 Brassica oleracea var. oleracea protein FLX-like 1 (LOC106343823), mRNA (1361)
TRINITY_DN11517_c0_g1_i1	209	95(9e-19)	XM_013776896.1 Brassica oleracea var. oleracea transcription factor bHLH61 (LOC106337772), mRNA (958)
TRINITY_DN11518_c0_g1_i1	357	150(4e-35)	XM_013753278.1 Brassica oleracea var. oleracea uncharacterized LOC106315524 (LOC106315524), transcript variant X1, mRNA (965)
TRINITY_DN11518_c0_g2_i1	332	176(5e-43)	XM_013753278.1 Brassica oleracea var. oleracea uncharacterized LOC106315524 (LOC106315524), transcript variant X1, mRNA (965)
TRINITY_DN11519_c0_g1_i1	291	340(2e-92)	XM_013743322.1 Brassica oleracea var. oleracea pentatricopeptide repeat-containing protein At5g27270 (LOC106306641), mRNA (3289)
TRINITY_DN11519_c0_g2_i1	221	392(3e-108)	XM_013743322.1 Brassica oleracea var. oleracea pentatricopeptide repeat-containing protein At5g27270 (LOC106306641), mRNA (3289)
TRINITY_DN11521_c0_g1_i1	229	252(6e-66)	XM_013745625.1 Brassica oleracea var. oleracea membrane protein of ER body-like protein (LOC106308449), transcript variant X3, mRNA (2643)
TRINITY_DN11521_c0_g2_i1	405	353(3e-96)	XM_013745625.1 Brassica oleracea var. oleracea membrane protein of ER body-like protein (LOC106308449), transcript variant X3, mRNA (2643)
TRINITY_DN11522_c0_g1_i1	259	409(4e-113)	XM_013749914.1 Brassica oleracea var. oleracea paired amphipathic helix protein Sin3-like 5 (LOC106312392), transcript variant X2, mRNA (3885)
TRINITY_DN11524_c0_g1_i1	221	268(6e-71)	XM_013775026.1 Brassica oleracea var. oleracea oxysterol-binding protein-related protein 2A (LOC106336250), transcript variant X5, mRNA (2856)
TRINITY_DN11524_c0_g2_i1	222	339(4e-92)	XM_013743041.1 Brassica oleracea var. oleracea oxysterol-binding protein-related protein 2A (LOC106306393), transcript variant X6, mRNA (2235)
TRINITY_DN11524_c0_g3_i1	341	279(4e-74)	XM_013775026.1 Brassica oleracea var. oleracea oxysterol-binding protein-related protein 2A (LOC106336250), transcript variant X5, mRNA (2856)
TRINITY_DN11525_c0_g1_i1	262	339(5e-92)	XM_013780955.1 Brassica oleracea var. oleracea transmembrane 9 superfamily member 12 (LOC106342115), mRNA (2360)
TRINITY_DN11526_c0_g1_i1	416	414(1e-114)	XM_013762867.1 Brassica oleracea var. oleracea non-specific lipid-transfer protein-like protein At5g64080 (LOC106324871), mRNA (896)
TRINITY_DN11528_c0_g1_i1	204	307(1e-82)	XM_013743821.1 Brassica oleracea var. oleracea DNA-directed RNA polymerase III subunit RPC5 (LOC106306994), mRNA (2324)
TRINITY_DN11529_c0_g1_i1	201	296(2e-79)	XM_013756497.1 Brassica oleracea var. oleracea IRK-interacting protein (LOC106318488), transcript variant X2, mRNA (2022)
TRINITY_DN11530_c0_g1_i1	228	366(2e-100)	XM_013774155.1 Brassica oleracea var. oleracea phosphopantothenoylcysteine decarboxylase subunit VHS3 (LOC106335590), transcript variant X2, mRNA (840)
TRINITY_DN11531_c0_g1_i1	268	372(5e-102)	XM_013773250.1 Brassica oleracea var. oleracea glyceraldehyde-3-phosphate dehydrogenase, cytosolic-like (LOC106334840), mRNA (1350)
TRINITY_DN11533_c0_g1_i1	283	446(3e-124)	XM_013774340.1 Brassica oleracea var. oleracea probable serine/threonine-protein kinase At1g54610 (LOC106335741), mRNA (2542)
TRINITY_DN11533_c0_g2_i1	235	411(9e-114)	XM_013774340.1 Brassica oleracea var. oleracea probable serine/threonine-protein kinase At1g54610 (LOC106335741), mRNA (2542)
TRINITY_DN11534_c0_g1_i1	226	316(2e-85)	XM_013729275.1 Brassica oleracea var. oleracea protein NUCLEAR FUSION DEFECTIVE 6, chloroplastic/mitochondrial-like (LOC106293596), mRNA (881)
TRINITY_DN1154_c0_g1_i1	315	52(9e-06)	XM_013748794.1 Brassica oleracea var. oleracea protein SRG1-like (LOC106311577), transcript variant X3, mRNA (1394)
TRINITY_DN11544_c0_g1_i1	203	235(5e-61)	XM_013773030.1 Brassica oleracea var. oleracea pre-mRNA-splicing factor prp12-like (LOC106334701), mRNA (4480)
TRINITY_DN11544_c0_g2_i1	203	348(6e-95)	XM_013773030.1 Brassica oleracea var. oleracea pre-mRNA-splicing factor prp12-like (LOC106334701), mRNA (4480)
TRINITY_DN11545_c0_g1_i1	223	383(2e-105)	XM_013759039.1 Brassica oleracea var. oleracea spermidine sinapoyl CoA acyltransferase-like (LOC106320673), mRNA (1434)
TRINITY_DN11549_c0_g1_i1	209	318(5e-86)	XM_013765695.1 Brassica oleracea var. oleracea TELO2-interacting protein 1 homolog (LOC106327533), transcript variant X2, mRNA (3794)
TRINITY_DN11549_c0_g2_i1	210	383(2e-105)	XM_013765695.1 Brassica oleracea var. oleracea TELO2-interacting protein 1 homolog (LOC106327533), transcript variant X2, mRNA (3794)
TRINITY_DN11549_c0_g3_i1	235	337(2e-91)	XM_013765695.1 Brassica oleracea var. oleracea TELO2-interacting protein 1 homolog (LOC106327533), transcript variant X2, mRNA (3794)
TRINITY_DN11550_c0_g1_i1	244	292(4e-78)	XM_013743026.1 Brassica oleracea var. oleracea probable LRR receptor-like serine/threonine-protein kinase At1g29720 (LOC106306413), transcript variant X3, mRNA (3226)
TRINITY_DN11551_c0_g1_i1	204	220(1e-56)	XM_013772247.1 Brassica oleracea var. oleracea UDP-glucosyl transferase 73B2-like (LOC106333856), mRNA (1798)
TRINITY_DN11558_c0_g1_i1	210	244(9e-64)	XM_013751868.1 Brassica oleracea var. oleracea calmodulin-binding protein 60 G-like (LOC106313932), transcript variant X2, mRNA (1952)
TRINITY_DN11562_c0_g1_i1	203	150(2e-35)	XM_013782183.1 Brassica oleracea var. oleracea protein transport protein SEC24-like (LOC106343059), mRNA (2527)
TRINITY_DN11564_c0_g1_i1	323	407(2e-112)	XM_013741193.1 Brassica oleracea var. oleracea uncharacterized LOC106304797 (LOC106304797), mRNA (3372)
TRINITY_DN11564_c0_g1_i2	323	435(8e-121)	XM_013741193.1 Brassica oleracea var. oleracea uncharacterized LOC106304797 (LOC106304797), mRNA (3372)
TRINITY_DN11567_c0_g1_i1	222	163(3e-39)	XM_013736598.1 Brassica oleracea var. oleracea uncharacterized LOC106300455 (LOC106300455), transcript variant X2, mRNA (1180)
TRINITY_DN11568_c0_g1_i1	245	281(8e-75)	XM_013731429.1 Brassica oleracea var. oleracea probable LRR receptor-like serine/threonine-protein kinase At1g07650 (LOC106295507), transcript variant X1, mRNA (3401)
TRINITY_DN11568_c0_g1_i2	245	392(4e-108)	XM_013731429.1 Brassica oleracea var. oleracea probable LRR receptor-like serine/threonine-protein kinase At1g07650 (LOC106295507), transcript variant X1, mRNA (3401)
TRINITY_DN11568_c0_g1_i3	245	309(4e-83)	XM_013731429.1 Brassica oleracea var. oleracea probable LRR receptor-like serine/threonine-protein kinase At1g07650 (LOC106295507), transcript variant X1, mRNA (3401)
TRINITY_DN11568_c0_g1_i4	245	420(2e-116)	XM_013731429.1 Brassica oleracea var. oleracea probable LRR receptor-like serine/threonine-protein kinase At1g07650 (LOC106295507), transcript variant X1, mRNA (3401)
TRINITY_DN1157_c0_g1_i1	226	359(3e-98)	XM_013755560.1 Brassica oleracea var. oleracea vacuolar protein sorting-associated protein 36 (LOC106317784), mRNA (1492)
TRINITY_DN11570_c0_g1_i1	255	307(1e-82)	XM_013734355.1 Brassica oleracea var. oleracea dihydrolipoyllysine-residue acetyltransferase component 5 of pyruvate dehydrogenase complex, chloroplastic (LOC106298256), transcript variant X2, mRNA (1662)
TRINITY_DN11570_c0_g2_i1	201	182(7e-45)	XM_013734355.1 Brassica oleracea var. oleracea dihydrolipoyllysine-residue acetyltransferase component 5 of pyruvate dehydrogenase complex, chloroplastic (LOC106298256), transcript variant X2, mRNA (1662)
TRINITY_DN11570_c0_g3_i1	255	318(6e-86)	XM_013734355.1 Brassica oleracea var. oleracea dihydrolipoyllysine-residue acetyltransferase component 5 of pyruvate dehydrogenase complex, chloroplastic (LOC106298256), transcript variant X2, mRNA (1662)
TRINITY_DN11572_c0_g1_i1	338	287(2e-76)	XM_013750948.1 Brassica oleracea var. oleracea uncharacterized LOC106313198 (LOC106313198), mRNA (1263)
TRINITY_DN11575_c0_g1_i1	348	226(6e-58)	XM_013754102.1 Brassica oleracea var. oleracea F-box protein At5g52880 (LOC106316230), mRNA (1015)
TRINITY_DN11578_c0_g1_i1	213	267(2e-70)	XM_013756451.1 Brassica oleracea var. oleracea glycerol-3-phosphate acyltransferase 3 (LOC106318459), transcript variant X2, mRNA (1378)
TRINITY_DN11578_c0_g2_i1	229	279(3e-74)	XM_013756450.1 Brassica oleracea var. oleracea glycerol-3-phosphate acyltransferase 3 (LOC106318459), transcript variant X1, mRNA (1417)
TRINITY_DN11579_c0_g1_i1	218	333(2e-90)	XM_013773248.1 Brassica oleracea var. oleracea disease resistance protein TAO1-like (LOC106334866), transcript variant X2, mRNA (1821)
TRINITY_DN11580_c0_g1_i1	268	318(7e-86)	XM_013768171.1 Brassica oleracea var. oleracea amino acid permease 4 (LOC106329498), transcript variant X2, mRNA (1586)
TRINITY_DN11581_c0_g1_i1	204	248(7e-65)	XM_013757207.1 Brassica oleracea var. oleracea putative pentatricopeptide repeat-containing protein At5g06400, mitochondrial (LOC106319011), mRNA (3167)
TRINITY_DN11582_c0_g1_i1	334	130(4e-29)	XM_013776189.1 Brassica oleracea var. oleracea chromodomain-helicase-DNA-binding protein 1-like (LOC106337139), mRNA (2791)
TRINITY_DN11582_c0_g2_i1	503	268(1e-70)	XM_013738794.1 Brassica oleracea var. oleracea uncharacterized LOC106302251 (LOC106302251), mRNA (944)
TRINITY_DN11584_c0_g1_i1	262	291(1e-77)	XM_013760519.1 Brassica oleracea var. oleracea F-box/LRR-repeat protein At1g48400-like (LOC106322483), transcript variant X1, mRNA (1769)
TRINITY_DN11584_c0_g1_i2	262	451(6e-126)	XM_013760519.1 Brassica oleracea var. oleracea F-box/LRR-repeat protein At1g48400-like (LOC106322483), transcript variant X1, mRNA (1769)
TRINITY_DN11585_c0_g1_i1	227	237(2e-61)	XM_013775683.1 Brassica oleracea var. oleracea receptor-like serine/threonine-protein kinase SD1-7 (LOC106336754), transcript variant X2, mRNA (2797)
TRINITY_DN11586_c0_g1_i1	261	372(5e-102)	XM_013757720.1 Brassica oleracea var. oleracea uncharacterized LOC106319403 (LOC106319403), mRNA (1265)
TRINITY_DN11586_c0_g2_i1	235	375(3e-103)	XM_013757720.1 Brassica oleracea var. oleracea uncharacterized LOC106319403 (LOC106319403), mRNA (1265)
TRINITY_DN11587_c0_g1_i1	210	204(2e-51)	XM_013774232.1 Brassica oleracea var. oleracea telomere length regulation protein TEL2 homolog (LOC106335652), mRNA (3267)
TRINITY_DN11588_c0_g1_i1	213	394(8e-109)	XM_013729917.1 Brassica oleracea var. oleracea carbamoyl-phosphate synthase large chain, chloroplastic (LOC106294366), mRNA (3691)
TRINITY_DN1159_c0_g1_i1	224	141(1e-32)	XM_002891606.1 Arabidopsis lyrata subsp. lyrata ATB alpha, mRNA (3341)
TRINITY_DN1159_c0_g1_i2	205	91(1e-17)	XM_013732930.1 Brassica oleracea var. oleracea serine/threonine protein phosphatase 2A 55 kDa regulatory subunit B alpha isoform (LOC106296712), mRNA (2015)
TRINITY_DN11596_c0_g1_i1	375	603(2e-171)	XM_013758550.1 Brassica oleracea var. oleracea CRS2-associated factor 1, chloroplastic (LOC106320183), mRNA (2266)
TRINITY_DN11596_c0_g2_i1	211	335(5e-91)	XM_013758550.1 Brassica oleracea var. oleracea CRS2-associated factor 1, chloroplastic (LOC106320183), mRNA (2266)
TRINITY_DN1160_c0_g1_i1	229	303(2e-81)	XM_013773069.1 Brassica oleracea var. oleracea transcription factor GTE7 (LOC106334731), transcript variant X2, mRNA (2139)
TRINITY_DN11600_c0_g1_i1	350	510(1e-143)	XM_013751243.1 Brassica oleracea var. oleracea cation/calcium exchanger 1 (LOC106313442), mRNA (1986)
TRINITY_DN11600_c0_g2_i1	213	318(5e-86)	XM_013751243.1 Brassica oleracea var. oleracea cation/calcium exchanger 1 (LOC106313442), mRNA (1986)
TRINITY_DN11603_c0_g1_i1	257	171(2e-41)	XM_013770815.1 Brassica oleracea var. oleracea E3 ubiquitin-protein ligase RHA1B-like (LOC106332345), mRNA (587)
TRINITY_DN11604_c0_g1_i1	254	259(4e-68)	XM_013765423.1 Brassica oleracea var. oleracea serine/threonine protein phosphatase 2A 55 kDa regulatory subunit B' delta isoform-like (LOC106327300), mRNA (2090)
TRINITY_DN11604_c0_g1_i2	253	259(4e-68)	XM_013765423.1 Brassica oleracea var. oleracea serine/threonine protein phosphatase 2A 55 kDa regulatory subunit B' delta isoform-like (LOC106327300), mRNA (2090)
TRINITY_DN11605_c0_g1_i1	225	355(4e-97)	XM_013765205.1 Brassica oleracea var. oleracea paternally-expressed gene 3 protein-like (LOC106327137), transcript variant X2, mRNA (2433)
TRINITY_DN11605_c0_g2_i1	286	398(9e-110)	XM_013765205.1 Brassica oleracea var. oleracea paternally-expressed gene 3 protein-like (LOC106327137), transcript variant X2, mRNA (2433)
TRINITY_DN11607_c0_g1_i1	251	283(2e-75)	XM_013780859.1 Brassica oleracea var. oleracea protein NAP1 (LOC106342064), mRNA (4619)
TRINITY_DN11608_c0_g1_i1	218	342(3e-93)	XM_013749993.1 Brassica oleracea var. oleracea oleosin 18.5 kDa-like (LOC106312457), mRNA (1242)
TRINITY_DN1161_c0_g1_i1	230	357(1e-97)	XM_013755770.1 Brassica oleracea var. oleracea nuclear transcription factor Y subunit A-1 (LOC106317950), mRNA (1470)
TRINITY_DN1161_c0_g1_i2	413	616(3e-175)	XM_013755770.1 Brassica oleracea var. oleracea nuclear transcription factor Y subunit A-1 (LOC106317950), mRNA (1470)
TRINITY_DN11610_c0_g1_i1	265	399(2e-110)	XM_013742401.1 Brassica oleracea var. oleracea nuclear pore complex protein NUP205 (LOC106305963), transcript variant X2, mRNA (5942)
TRINITY_DN11612_c0_g1_i1	408	556(2e-157)	XM_013739866.1 Brassica oleracea var. oleracea BOI-related E3 ubiquitin-protein ligase 1 (LOC106303588), mRNA (1232)
TRINITY_DN11613_c0_g1_i1	566	821(0.0)	XM_013751058.1 Brassica oleracea var. oleracea U3 small nucleolar ribonucleoprotein protein MPP10-like (LOC106313286), transcript variant X2, mRNA (1730)
TRINITY_DN11616_c0_g1_i1	235	294(1e-78)	XM_013755954.1 Brassica oleracea var. oleracea uncharacterized LOC106318103 (LOC106318103), transcript variant X1, mRNA (4193)
TRINITY_DN11617_c0_g1_i1	211	278(9e-74)	XM_013783657.1 Brassica oleracea var. oleracea polypyrimidine tract-binding protein homolog 1-like (LOC106344246), mRNA (1523)
TRINITY_DN11619_c0_g1_i1	262	399(2e-110)	XM_013758518.1 Brassica oleracea var. oleracea transcription factor GTE5, chloroplastic-like (LOC106320152), partial mRNA (925)
TRINITY_DN11621_c0_g1_i1	234	350(2e-95)	XM_013777839.1 Brassica oleracea var. oleracea receptor-like protein 12 (LOC106338994), mRNA (732)
TRINITY_DN11622_c0_g1_i1	331	320(2e-86)	XM_013765438.1 Brassica oleracea var. oleracea UDP-glycosyltransferase 71B7-like (LOC106327310), mRNA (1799)
TRINITY_DN11625_c0_g1_i1	215	361(9e-99)	XM_013765306.1 Brassica oleracea var. oleracea probable inactive receptor kinase At5g58300 (LOC106327218), mRNA (2500)
TRINITY_DN11629_c0_g1_i1	262	254(2e-66)	XM_013740252.1 Brassica oleracea var. oleracea uncharacterized LOC106303515 (LOC106303515), transcript variant X8, mRNA (1879)
TRINITY_DN11632_c0_g1_i1	517	547(2e-154)	XM_013737011.1 Brassica oleracea var. oleracea probable disease resistance protein At1g12280 (LOC106300789), mRNA (3097)
TRINITY_DN11632_c0_g1_i2	484	649(0.0)	XM_013737011.1 Brassica oleracea var. oleracea probable disease resistance protein At1g12280 (LOC106300789), mRNA (3097)
TRINITY_DN11632_c0_g2_i1	256	291(1e-77)	XM_013758369.1 Brassica oleracea var. oleracea probable disease resistance protein At1g12280 (LOC106320000), mRNA (755)
TRINITY_DN11635_c0_g1_i1	213	86(6e-16)	XM_013729205.1 Brassica oleracea var. oleracea expansin-A11-like (LOC106293530), mRNA (1435)
TRINITY_DN11636_c0_g1_i1	206	198(7e-50)	XM_013775297.1 Brassica oleracea var. oleracea autophagy-related protein 18f-like (LOC106336460), mRNA (2859)
TRINITY_DN11636_c0_g2_i1	251	176(4e-43)	XM_013775297.1 Brassica oleracea var. oleracea autophagy-related protein 18f-like (LOC106336460), mRNA (2859)
TRINITY_DN11639_c0_g1_i1	222	159(4e-38)	XM_013780139.1 Brassica oleracea var. oleracea amino acid permease 1-like (LOC106341352), transcript variant X2, mRNA (1789)
TRINITY_DN11640_c0_g1_i1	314	510(1e-143)	XM_013754081.1 Brassica oleracea var. oleracea peroxisomal nicotinamide adenine dinucleotide carrier-like (LOC106316210), transcript variant X4, mRNA (1022)
TRINITY_DN11641_c0_g1_i1	425	726(0.0)	XM_013775963.1 Brassica oleracea var. oleracea serine/threonine-protein phosphatase 5 (LOC106336962), transcript variant X3, mRNA (1920)
TRINITY_DN11641_c0_g2_i1	425	699(0.0)	XM_013775963.1 Brassica oleracea var. oleracea serine/threonine-protein phosphatase 5 (LOC106336962), transcript variant X3, mRNA (1920)
TRINITY_DN11646_c0_g1_i1	239	235(6e-61)	XM_013738166.1 Brassica oleracea var. oleracea formyltetrahydrofolate deformylase 1, mitochondrial (LOC106301714), transcript variant X2, mRNA (1095)
TRINITY_DN11647_c0_g1_i1	297	320(2e-86)	XM_013744142.1 Brassica oleracea var. oleracea cytokinin dehydrogenase 6 (LOC106307242), mRNA (2035)
TRINITY_DN1165_c0_g1_i1	255	438(5e-122)	XM_013756177.1 Brassica oleracea var. oleracea sorting and assembly machinery component 50 homolog B (LOC106318274), mRNA (1935)
TRINITY_DN11650_c0_g1_i1	219	110(4e-23)	XM_013759645.1 Brassica oleracea var. oleracea vesicle transport v-SNARE 12-like (LOC106321362), transcript variant X1, mRNA (1697)
TRINITY_DN11650_c0_g1_i2	220	93(4e-18)	XM_013759645.1 Brassica oleracea var. oleracea vesicle transport v-SNARE 12-like (LOC106321362), transcript variant X1, mRNA (1697)
TRINITY_DN11650_c0_g1_i3	210	111(9e-24)	XM_013759645.1 Brassica oleracea var. oleracea vesicle transport v-SNARE 12-like (LOC106321362), transcript variant X1, mRNA (1697)
TRINITY_DN11652_c0_g1_i1	215	296(2e-79)	XM_013773280.1 Brassica oleracea var. oleracea uncharacterized protein At2g39910 (LOC106334896), transcript variant X1, mRNA (1481)
TRINITY_DN11654_c0_g1_i1	248	99(9e-20)	XM_013764319.1 Brassica oleracea var. oleracea protein FAM63A-like (LOC106326306), mRNA (2258)
TRINITY_DN11658_c0_g1_i1	275	126(5e-28)	KA070513.1 Chorispora bungeana T_33683 mRNA sequence (428)
TRINITY_DN11659_c0_g1_i1	298	348(1e-94)	XM_013765314.1 Brassica oleracea var. oleracea phosphatidylinositol 4-phosphate 5-kinase 2 (LOC106327223), mRNA (2930)
TRINITY_DN11660_c0_g1_i1	272	252(7e-66)	XM_013743276.1 Brassica oleracea var. oleracea phospholipid-transporting ATPase 2 (LOC106306602), mRNA (3715)
TRINITY_DN11662_c0_g1_i1	219	355(4e-97)	XM_013729162.1 Brassica oleracea var. oleracea ubiquitin-like protein ATG12A (LOC106293485), mRNA (559)
TRINITY_DN11662_c0_g2_i1	207	351(5e-96)	XM_013729162.1 Brassica oleracea var. oleracea ubiquitin-like protein ATG12A (LOC106293485), mRNA (559)
TRINITY_DN11664_c0_g1_i1	272	363(3e-99)	XM_013751058.1 Brassica oleracea var. oleracea U3 small nucleolar ribonucleoprotein protein MPP10-like (LOC106313286), transcript variant X2, mRNA (1730)
TRINITY_DN11665_c0_g1_i1	340	534(8e-151)	XM_013781529.1 Brassica oleracea var. oleracea myosin heavy chain, non-muscle (LOC106342557), transcript variant X2, mRNA (2940)
TRINITY_DN11667_c0_g1_i1	307	272(6e-72)	XM_013775055.1 Brassica oleracea var. oleracea uncharacterized LOC106336270 (LOC106336270), mRNA (2500)
TRINITY_DN11667_c0_g2_i1	325	438(6e-122)	XM_013775055.1 Brassica oleracea var. oleracea uncharacterized LOC106336270 (LOC106336270), mRNA (2500)
TRINITY_DN1167_c0_g1_i1	260	289(5e-77)	XM_013771929.1 Brassica oleracea var. oleracea myrosinase-binding protein 2-like (LOC106333488), transcript variant X3, mRNA (3041)
TRINITY_DN11672_c0_g1_i1	247	342(4e-93)	XM_013755835.1 Brassica oleracea var. oleracea uncharacterized LOC106318008 (LOC106318008), transcript variant X2, mRNA (3380)
TRINITY_DN11673_c0_g1_i1	231	411(9e-114)	XM_013742193.1 Brassica oleracea var. oleracea probable DNA-directed RNA polymerase I subunit RPA2 (LOC106305803), mRNA (3897)
TRINITY_DN11673_c0_g2_i1	231	361(9e-99)	XM_013742193.1 Brassica oleracea var. oleracea probable DNA-directed RNA polymerase I subunit RPA2 (LOC106305803), mRNA (3897)
TRINITY_DN11678_c0_g1_i1	233	252(6e-66)	XM_013751222.1 Brassica oleracea var. oleracea pentatricopeptide repeat-containing protein At4g35850, mitochondrial (LOC106313420), mRNA (1671)
TRINITY_DN11684_c0_g1_i1	228	182(8e-45)	XM_013736097.1 Brassica oleracea var. oleracea probable protein phosphatase 2C 13 (LOC106300046), transcript variant X2, mRNA (1727)
TRINITY_DN11684_c0_g2_i1	227	346(3e-94)	XM_013736097.1 Brassica oleracea var. oleracea probable protein phosphatase 2C 13 (LOC106300046), transcript variant X2, mRNA (1727)
TRINITY_DN11687_c0_g1_i1	260	442(4e-123)	XM_013780813.1 Brassica oleracea var. oleracea uncharacterized LOC106342035 (LOC106342035), mRNA (2210)
TRINITY_DN11687_c0_g2_i1	260	305(5e-82)	XM_013780813.1 Brassica oleracea var. oleracea uncharacterized LOC106342035 (LOC106342035), mRNA (2210)
TRINITY_DN11688_c0_g1_i1	301	191(2e-47)	XM_013768122.1 Brassica oleracea var. oleracea uncharacterized LOC106329465 (LOC106329465), transcript variant X1, mRNA (509)
TRINITY_DN11688_c0_g2_i1	216	261(9e-69)	XM_013768122.1 Brassica oleracea var. oleracea uncharacterized LOC106329465 (LOC106329465), transcript variant X1, mRNA (509)
TRINITY_DN1169_c0_g1_i1	205	279(2e-74)	XM_013765430.1 Brassica oleracea var. oleracea cullin-associated NEDD8-dissociated protein 1 (LOC106327308), mRNA (3968)
TRINITY_DN11694_c0_g1_i1	391	542(6e-153)	XM_013781660.1 Brassica oleracea var. oleracea squalene epoxidase 2, mitochondrial (LOC106342659), transcript variant X2, mRNA (2071)
TRINITY_DN11694_c0_g1_i2	235	241(1e-62)	XM_013781660.1 Brassica oleracea var. oleracea squalene epoxidase 2, mitochondrial (LOC106342659), transcript variant X2, mRNA (2071)
TRINITY_DN11697_c0_g1_i1	214	165(7e-40)	XM_013783348.1 Brassica oleracea var. oleracea actin-related protein 3 (LOC106343982), mRNA (1740)
TRINITY_DN11698_c0_g1_i1	269	374(1e-102)	XM_013774226.1 Brassica oleracea var. oleracea uncharacterized LOC106335647 (LOC106335647), mRNA (2376)
TRINITY_DN11698_c0_g2_i1	240	320(2e-86)	XM_013774226.1 Brassica oleracea var. oleracea uncharacterized LOC106335647 (LOC106335647), mRNA (2376)
TRINITY_DN11699_c0_g1_i1	370	193(6e-48)	XM_013747209.1 Brassica oleracea var. oleracea exocyst complex component EXO84C (LOC106310017), mRNA (2563)
TRINITY_DN11699_c0_g2_i1	224	159(4e-38)	XM_013747209.1 Brassica oleracea var. oleracea exocyst complex component EXO84C (LOC106310017), mRNA (2563)
TRINITY_DN11699_c0_g3_i1	246	226(4e-58)	XM_013747209.1 Brassica oleracea var. oleracea exocyst complex component EXO84C (LOC106310017), mRNA (2563)
TRINITY_DN1170_c0_g1_i1	269	361(1e-98)	XM_013748747.1 Brassica oleracea var. oleracea importin subunit alpha-4-like (LOC106311548), mRNA (2082)
TRINITY_DN11700_c0_g1_i1	391	56(9e-07)	XM_013746993.1 Brassica oleracea var. oleracea probable xyloglucan endotransglucosylase/hydrolase protein 33 (LOC106309851), mRNA (1191)
TRINITY_DN11700_c0_g2_i1	414	65(2e-09)	XM_013746993.1 Brassica oleracea var. oleracea probable xyloglucan endotransglucosylase/hydrolase protein 33 (LOC106309851), mRNA (1191)
TRINITY_DN11700_c0_g3_i1	414	137(3e-31)	XM_013746993.1 Brassica oleracea var. oleracea probable xyloglucan endotransglucosylase/hydrolase protein 33 (LOC106309851), mRNA (1191)
TRINITY_DN11701_c0_g1_i1	266	418(6e-116)	XM_013731699.1 Brassica oleracea var. oleracea F-box only protein 6-like (LOC106295728), mRNA (1762)
TRINITY_DN11701_c0_g2_i1	266	407(1e-112)	XM_013731699.1 Brassica oleracea var. oleracea F-box only protein 6-like (LOC106295728), mRNA (1762)
TRINITY_DN11702_c0_g1_i1	215	307(1e-82)	XM_013750339.1 Brassica oleracea var. oleracea WD repeat-containing protein 20 (LOC106312720), mRNA (2280)
TRINITY_DN11703_c0_g1_i1	336	388(6e-107)	XM_013766383.1 Brassica oleracea var. oleracea anthranilate synthase alpha subunit 2, chloroplastic (LOC106328027), transcript variant X5, mRNA (2065)
TRINITY_DN11703_c0_g1_i2	257	435(6e-121)	XM_013766383.1 Brassica oleracea var. oleracea anthranilate synthase alpha subunit 2, chloroplastic (LOC106328027), transcript variant X5, mRNA (2065)
TRINITY_DN11703_c0_g1_i3	232	385(6e-106)	XM_013766383.1 Brassica oleracea var. oleracea anthranilate synthase alpha subunit 2, chloroplastic (LOC106328027), transcript variant X5, mRNA (2065)
TRINITY_DN11703_c0_g1_i4	337	566(3e-160)	XM_013766383.1 Brassica oleracea var. oleracea anthranilate synthase alpha subunit 2, chloroplastic (LOC106328027), transcript variant X5, mRNA (2065)
TRINITY_DN11703_c0_g1_i5	385	701(0.0)	XM_013766383.1 Brassica oleracea var. oleracea anthranilate synthase alpha subunit 2, chloroplastic (LOC106328027), transcript variant X5, mRNA (2065)
TRINITY_DN11705_c0_g1_i1	232	322(4e-87)	XM_013770704.1 Brassica oleracea var. oleracea uncharacterized LOC106332229 (LOC106332229), mRNA (951)
TRINITY_DN11707_c0_g1_i1	276	440(1e-122)	XM_013760552.1 Brassica oleracea var. oleracea protein YLS7 (LOC106322512), mRNA (1836)
TRINITY_DN11707_c0_g2_i1	338	558(5e-158)	XM_013760552.1 Brassica oleracea var. oleracea protein YLS7 (LOC106322512), mRNA (1836)
TRINITY_DN11709_c0_g1_i1	323	558(4e-158)	XM_013741189.1 Brassica oleracea var. oleracea uncharacterized LOC106304795 (LOC106304795), mRNA (2011)
TRINITY_DN1171_c0_g1_i1	215	370(1e-101)	XM_013755984.1 Brassica oleracea var. oleracea chaperone protein ClpB1-like (LOC106318122), transcript variant X2, mRNA (3489)
TRINITY_DN1171_c0_g2_i1	215	230(3e-59)	XM_013755984.1 Brassica oleracea var. oleracea chaperone protein ClpB1-like (LOC106318122), transcript variant X2, mRNA (3489)
TRINITY_DN11710_c0_g1_i1	571	505(1e-141)	XM_013757800.1 Brassica oleracea var. oleracea pentatricopeptide repeat-containing protein At4g04790, mitochondrial (LOC106319468), transcript variant X2, mRNA (2594)
TRINITY_DN11710_c0_g2_i1	448	364(1e-99)	XM_013757800.1 Brassica oleracea var. oleracea pentatricopeptide repeat-containing protein At4g04790, mitochondrial (LOC106319468), transcript variant X2, mRNA (2594)
TRINITY_DN11713_c0_g1_i1	286	462(3e-129)	XM_013764981.1 Brassica oleracea var. oleracea uncharacterized LOC106326993 (LOC106326993), mRNA (3639)
TRINITY_DN11713_c0_g2_i1	286	457(1e-127)	XM_013764981.1 Brassica oleracea var. oleracea uncharacterized LOC106326993 (LOC106326993), mRNA (3639)
TRINITY_DN11715_c0_g1_i1	243	339(5e-92)	XM_013749136.1 Brassica oleracea var. oleracea 116 kDa U5 small nuclear ribonucleoprotein component (LOC106311833), transcript variant X2, mRNA (3088)
TRINITY_DN11715_c0_g2_i1	269	401(7e-111)	XM_013749136.1 Brassica oleracea var. oleracea 116 kDa U5 small nuclear ribonucleoprotein component (LOC106311833), transcript variant X2, mRNA (3088)
TRINITY_DN11717_c0_g1_i1	218	268(5e-71)	XM_013781246.1 Brassica oleracea var. oleracea B3 domain-containing transcription repressor VAL1 (LOC106342338), transcript variant X3, mRNA (3127)
TRINITY_DN11717_c0_g2_i1	211	270(1e-71)	XM_013781246.1 Brassica oleracea var. oleracea B3 domain-containing transcription repressor VAL1 (LOC106342338), transcript variant X3, mRNA (3127)
TRINITY_DN11717_c0_g3_i1	251	268(6e-71)	XM_013781246.1 Brassica oleracea var. oleracea B3 domain-containing transcription repressor VAL1 (LOC106342338), transcript variant X3, mRNA (3127)
TRINITY_DN11722_c0_g1_i1	423	453(3e-126)	XM_013781279.1 Brassica oleracea var. oleracea THO complex subunit 5B (LOC106342366), mRNA (2732)
TRINITY_DN11722_c0_g1_i2	302	427(1e-118)	XM_013781279.1 Brassica oleracea var. oleracea THO complex subunit 5B (LOC106342366), mRNA (2732)
TRINITY_DN11724_c0_g1_i1	231	315(7e-85)	XM_013780838.1 Brassica oleracea var. oleracea probable inactive protein kinase DDB_G0270444 (LOC106342046), transcript variant X10, mRNA (2920)
TRINITY_DN11725_c0_g1_i1	219	366(2e-100)	XM_013778032.1 Brassica oleracea var. oleracea uncharacterized LOC106339248 (LOC106339248), mRNA (1389)
TRINITY_DN11725_c0_g2_i1	293	259(5e-68)	XM_013778032.1 Brassica oleracea var. oleracea uncharacterized LOC106339248 (LOC106339248), mRNA (1389)
TRINITY_DN11727_c0_g1_i1	244	375(4e-103)	XM_013736095.1 Brassica oleracea var. oleracea nuclear pore complex protein GP210 (LOC106300044), transcript variant X2, mRNA (6077)
TRINITY_DN11729_c0_g1_i1	263	331(8e-90)	XM_013748823.1 Brassica oleracea var. oleracea protein argonaute 1 (LOC106311597), mRNA (3458)
TRINITY_DN11729_c0_g2_i1	329	224(2e-57)	XM_013748823.1 Brassica oleracea var. oleracea protein argonaute 1 (LOC106311597), mRNA (3458)
TRINITY_DN1173_c0_g1_i1	203	211(9e-54)	XM_013734397.1 Brassica oleracea var. oleracea F-box/kelch-repeat protein SKIP4 (LOC106298294), transcript variant X2, mRNA (1388)
TRINITY_DN11732_c0_g1_i1	275	147(3e-34)	XM_002890939.1 Arabidopsis lyrata subsp. lyrata zinc finger (CCCH-type) family protein, mRNA (1199)
TRINITY_DN11732_c0_g2_i1	212	137(2e-31)	XM_013732168.1 Brassica oleracea var. oleracea zinc finger CCCH domain-containing protein 12 (LOC106296110), mRNA (1735)
TRINITY_DN11735_c0_g1_i1	222	324(1e-87)	XM_013766850.1 Brassica oleracea var. oleracea plant UBX domain-containing protein 4-like (LOC106328414), transcript variant X2, mRNA (1192)
TRINITY_DN11736_c0_g1_i1	292	479(3e-134)	XM_013756729.1 Brassica oleracea var. oleracea quinolinate synthase, chloroplastic (LOC106318656), mRNA (2591)
TRINITY_DN11736_c0_g2_i1	287	230(4e-59)	XM_013756729.1 Brassica oleracea var. oleracea quinolinate synthase, chloroplastic (LOC106318656), mRNA (2591)
TRINITY_DN11738_c0_g2_i1	202	241(1e-62)	XM_013740805.1 Brassica oleracea var. oleracea uncharacterized LOC106304397 (LOC106304397), mRNA (1472)
TRINITY_DN11738_c0_g3_i1	262	171(2e-41)	XM_013740805.1 Brassica oleracea var. oleracea uncharacterized LOC106304397 (LOC106304397), mRNA (1472)
TRINITY_DN11739_c0_g1_i1	248	372(5e-102)	XM_013742204.1 Brassica oleracea var. oleracea lecithin-cholesterol acyltransferase-like 4 (LOC106305812), mRNA (1854)
TRINITY_DN11741_c0_g1_i1	271	320(2e-86)	XM_013759434.1 Brassica oleracea var. oleracea serine/threonine-protein kinase RIO1-like (LOC106321118), mRNA (1814)
TRINITY_DN11741_c0_g2_i1	467	420(3e-116)	XM_013759434.1 Brassica oleracea var. oleracea serine/threonine-protein kinase RIO1-like (LOC106321118), mRNA (1814)
TRINITY_DN11744_c0_g1_i1	201	294(8e-79)	XM_013775577.1 Brassica oleracea var. oleracea eukaryotic translation initiation factor 3 subunit E-like (LOC106336672), mRNA (1549)
TRINITY_DN11745_c0_g1_i1	226	368(5e-101)	XM_013730355.1 Brassica oleracea var. oleracea putative pterin-4-alpha-carbinolamine dehydratase (LOC106294725), mRNA (856)
TRINITY_DN11745_c0_g2_i1	272	438(5e-122)	XM_013730355.1 Brassica oleracea var. oleracea putative pterin-4-alpha-carbinolamine dehydratase (LOC106294725), mRNA (856)
TRINITY_DN11747_c0_g1_i1	353	305(7e-82)	XM_013730990.1 Brassica oleracea var. oleracea lysine histidine transporter-like 4 (LOC106295162), mRNA (1603)
TRINITY_DN11749_c0_g1_i1	224	292(3e-78)	XM_013736058.1 Brassica oleracea var. oleracea putative 1-phosphatidylinositol-3-phosphate 5-kinase FAB1D (LOC106300016), transcript variant X3, mRNA (4657)
TRINITY_DN11756_c0_g1_i1	424	231(1e-59)	XM_013751452.1 Brassica oleracea var. oleracea transmembrane protein 53 (LOC106313594), mRNA (1764)
TRINITY_DN11758_c0_g1_i1	226	359(3e-98)	XM_013757807.1 Brassica oleracea var. oleracea mediator-associated protein 1-like (LOC106319472), mRNA (1415)
TRINITY_DN1176_c0_g1_i1	226	418(5e-116)	XM_013781408.1 Brassica oleracea var. oleracea DEAD-box ATP-dependent RNA helicase 24-like (LOC106342463), mRNA (2429)
TRINITY_DN11762_c0_g1_i1	220	220(2e-56)	XM_013756934.1 Brassica oleracea var. oleracea calnexin homolog 1-like (LOC106318798), mRNA (1838)
TRINITY_DN11771_c0_g1_i1	225	339(4e-92)	XM_013776270.1 Brassica oleracea var. oleracea methylesterase 7-like (LOC106337205), mRNA (956)
TRINITY_DN11771_c0_g2_i1	242	436(2e-121)	XM_013776270.1 Brassica oleracea var. oleracea methylesterase 7-like (LOC106337205), mRNA (956)
TRINITY_DN11773_c0_g1_i1	227	235(6e-61)	XM_013760555.1 Brassica oleracea var. oleracea probable E3 ubiquitin-protein ligase HERC4 (LOC106322513), transcript variant X3, mRNA (1580)
TRINITY_DN11773_c0_g2_i1	224	296(3e-79)	XM_013760555.1 Brassica oleracea var. oleracea probable E3 ubiquitin-protein ligase HERC4 (LOC106322513), transcript variant X3, mRNA (1580)
TRINITY_DN1178_c0_g1_i1	268	418(6e-116)	XM_013755792.1 Brassica oleracea var. oleracea probable glutamate carboxypeptidase 2 (LOC106317964), mRNA (2234)
TRINITY_DN1178_c0_g2_i1	308	370(2e-101)	XM_013755792.1 Brassica oleracea var. oleracea probable glutamate carboxypeptidase 2 (LOC106317964), mRNA (2234)
TRINITY_DN11781_c0_g1_i1	203	257(1e-67)	XM_013744708.1 Brassica oleracea var. oleracea uncharacterized LOC106307688 (LOC106307688), mRNA (1758)
TRINITY_DN11781_c0_g1_i2	205	287(1e-76)	XM_013744708.1 Brassica oleracea var. oleracea uncharacterized LOC106307688 (LOC106307688), mRNA (1758)
TRINITY_DN11783_c0_g1_i1	269	381(9e-105)	XM_013750460.1 Brassica oleracea var. oleracea protein FAM135B-like (LOC106312803), mRNA (3020)
TRINITY_DN11783_c0_g2_i1	269	420(2e-116)	XM_013750460.1 Brassica oleracea var. oleracea protein FAM135B-like (LOC106312803), mRNA (3020)
TRINITY_DN11785_c0_g1_i1	369	294(2e-78)	XM_013742395.1 Brassica oleracea var. oleracea uncharacterized LOC106305959 (LOC106305959), mRNA (5664)
TRINITY_DN11785_c0_g2_i1	215	294(9e-79)	XM_013742395.1 Brassica oleracea var. oleracea uncharacterized LOC106305959 (LOC106305959), mRNA (5664)
TRINITY_DN11790_c0_g1_i1	255	211(1e-53)	XM_013734826.1 Brassica oleracea var. oleracea mitochondrial substrate carrier family protein E (LOC106298684), mRNA (1290)
TRINITY_DN11790_c0_g2_i1	327	183(3e-45)	XM_013734826.1 Brassica oleracea var. oleracea mitochondrial substrate carrier family protein E (LOC106298684), mRNA (1290)
TRINITY_DN11792_c0_g1_i1	277	244(1e-63)	XM_013765958.1 Brassica oleracea var. oleracea jacalin-related lectin 19 (LOC106327724), mRNA (763)
TRINITY_DN11792_c0_g2_i1	214	305(4e-82)	XM_013765958.1 Brassica oleracea var. oleracea jacalin-related lectin 19 (LOC106327724), mRNA (763)
TRINITY_DN11798_c0_g1_i1	207	302(5e-81)	XM_013772989.1 Brassica oleracea var. oleracea ABC transporter B family member 6 (LOC106334669), mRNA (4755)
TRINITY_DN11799_c0_g1_i1	323	147(4e-34)	XM_013736347.1 Brassica oleracea var. oleracea protein PAT1 homolog 1-like (LOC106300245), mRNA (2775)
TRINITY_DN11799_c0_g2_i1	323	54(3e-06)	XM_013736347.1 Brassica oleracea var. oleracea protein PAT1 homolog 1-like (LOC106300245), mRNA (2775)
TRINITY_DN1180_c0_g1_i1	269	361(1e-98)	XM_013775087.1 Brassica oleracea var. oleracea serine/threonine-protein phosphatase 7 long form homolog (LOC106336299), mRNA (2316)
TRINITY_DN1180_c0_g2_i1	270	451(6e-126)	XM_013775087.1 Brassica oleracea var. oleracea serine/threonine-protein phosphatase 7 long form homolog (LOC106336299), mRNA (2316)
TRINITY_DN11802_c0_g1_i1	250	346(3e-94)	XM_013758760.1 Brassica oleracea var. oleracea protein RTF2 homolog (LOC106320400), mRNA (1232)
TRINITY_DN11805_c0_g1_i1	202	255(4e-67)	XM_013753266.1 Brassica oleracea var. oleracea uncharacterized LOC106315499 (LOC106315499), transcript variant X4, mRNA (2563)
TRINITY_DN11806_c0_g1_i1	240	318(6e-86)	XM_013765027.1 Brassica oleracea var. oleracea CBL-interacting serine/threonine-protein kinase 15 (LOC106327029), mRNA (2189)
TRINITY_DN11806_c0_g1_i2	241	440(1e-122)	XM_013765027.1 Brassica oleracea var. oleracea CBL-interacting serine/threonine-protein kinase 15 (LOC106327029), mRNA (2189)
TRINITY_DN11807_c0_g1_i1	326	292(5e-78)	XM_013757671.1 Brassica oleracea var. oleracea signal recognition particle 54 kDa protein, chloroplastic-like (LOC106319366), mRNA (1873)
TRINITY_DN11807_c0_g2_i1	291	309(4e-83)	XM_013757671.1 Brassica oleracea var. oleracea signal recognition particle 54 kDa protein, chloroplastic-like (LOC106319366), mRNA (1873)
TRINITY_DN11809_c0_g1_i1	307	512(3e-144)	XM_013736627.1 Brassica oleracea var. oleracea translation initiation factor eIF-2B subunit alpha-like (LOC106300474), mRNA (1440)
TRINITY_DN1181_c0_g1_i1	242	422(4e-117)	XM_013741868.1 Brassica oleracea var. oleracea centromere-associated protein E (LOC106305499), transcript variant X5, mRNA (7798)
TRINITY_DN1181_c0_g2_i1	259	315(8e-85)	XM_013741868.1 Brassica oleracea var. oleracea centromere-associated protein E (LOC106305499), transcript variant X5, mRNA (7798)
TRINITY_DN11812_c0_g1_i1	266	468(6e-131)	XM_013733519.1 Brassica oleracea var. oleracea uncharacterized LOC106297231 (LOC106297231), transcript variant X2, mRNA (633)
TRINITY_DN11812_c0_g2_i1	302	412(3e-114)	XM_013733519.1 Brassica oleracea var. oleracea uncharacterized LOC106297231 (LOC106297231), transcript variant X2, mRNA (633)
TRINITY_DN11813_c0_g1_i1	263	141(2e-32)	XM_013774436.1 Brassica oleracea var. oleracea uncharacterized LOC106335818 (LOC106335818), mRNA (2920)
TRINITY_DN11813_c0_g2_i1	260	141(2e-32)	XM_013774436.1 Brassica oleracea var. oleracea uncharacterized LOC106335818 (LOC106335818), mRNA (2920)
TRINITY_DN11816_c0_g1_i1	317	401(8e-111)	XM_013736572.1 Brassica oleracea var. oleracea chloride channel protein CLC-a (LOC106300435), mRNA (2931)
TRINITY_DN11816_c0_g2_i1	249	287(2e-76)	XM_013736572.1 Brassica oleracea var. oleracea chloride channel protein CLC-a (LOC106300435), mRNA (2931)
TRINITY_DN11818_c0_g1_i1	226	331(7e-90)	XM_013751409.1 Brassica oleracea var. oleracea 6-hydroxynicotinate 3-monooxygenase (LOC106313564), mRNA (1397)
TRINITY_DN11821_c0_g1_i1	234	63(3e-09)	XM_006292757.1 Capsella rubella hypothetical protein (CARUB_v10019068mg) mRNA, complete cds (1557)
TRINITY_DN11822_c0_g1_i1	327	287(2e-76)	XM_013775908.1 Brassica oleracea var. oleracea peptidyl-prolyl cis-trans isomerase CYP20-3, chloroplastic-like (LOC106336927), mRNA (1245)
TRINITY_DN11822_c0_g2_i1	251	329(3e-89)	XM_013775908.1 Brassica oleracea var. oleracea peptidyl-prolyl cis-trans isomerase CYP20-3, chloroplastic-like (LOC106336927), mRNA (1245)
TRINITY_DN11823_c0_g1_i1	274	89(6e-17)	XM_013731547.1 Brassica oleracea var. oleracea kinesin-13A-like (LOC106295605), transcript variant X2, mRNA (2494)
TRINITY_DN11823_c0_g2_i1	274	89(6e-17)	XM_013731547.1 Brassica oleracea var. oleracea kinesin-13A-like (LOC106295605), transcript variant X2, mRNA (2494)
TRINITY_DN11824_c0_g1_i1	232	385(6e-106)	XM_013740129.1 Brassica oleracea var. oleracea uncharacterized LOC106303803 (LOC106303803), mRNA (1110)
TRINITY_DN11824_c0_g2_i1	229	211(1e-53)	XM_013740129.1 Brassica oleracea var. oleracea uncharacterized LOC106303803 (LOC106303803), mRNA (1110)
TRINITY_DN11824_c0_g3_i1	229	359(3e-98)	XM_013740129.1 Brassica oleracea var. oleracea uncharacterized LOC106303803 (LOC106303803), mRNA (1110)
TRINITY_DN1183_c0_g1_i1	215	209(3e-53)	XM_013762466.1 Brassica oleracea var. oleracea ketohexokinase (LOC106324504), mRNA (1469)
TRINITY_DN1183_c0_g1_i2	208	241(1e-62)	XM_013762466.1 Brassica oleracea var. oleracea ketohexokinase (LOC106324504), mRNA (1469)
TRINITY_DN1183_c0_g1_i3	216	309(3e-83)	XM_013762466.1 Brassica oleracea var. oleracea ketohexokinase (LOC106324504), mRNA (1469)
TRINITY_DN1183_c0_g1_i4	209	340(1e-92)	XM_013762466.1 Brassica oleracea var. oleracea ketohexokinase (LOC106324504), mRNA (1469)
TRINITY_DN11830_c0_g1_i1	257	209(4e-53)	XM_013732880.1 Brassica oleracea var. oleracea uncharacterized LOC106296686 (LOC106296686), transcript variant X4, mRNA (1427)
TRINITY_DN11833_c0_g1_i1	280	215(1e-54)	XM_013778074.1 Brassica oleracea var. oleracea plant cysteine oxidase 4 (LOC106339284), transcript variant X2, mRNA (909)
TRINITY_DN11835_c0_g1_i1	217	195(9e-49)	XM_013769894.1 Brassica oleracea var. oleracea ATP-dependent 6-phosphofructokinase 7-like (LOC106331517), mRNA (1831)
TRINITY_DN11836_c0_g1_i1	221	281(7e-75)	XM_013773132.1 Brassica oleracea var. oleracea leucine-rich repeat receptor-like serine/threonine-protein kinase BAM1 (LOC106334775), mRNA (3397)
TRINITY_DN11837_c0_g1_i1	245	427(1e-118)	XM_013750325.1 Brassica oleracea var. oleracea CSC1-like protein At4g15430 (LOC106312709), mRNA (2710)
TRINITY_DN11837_c0_g2_i1	245	303(2e-81)	XM_013750325.1 Brassica oleracea var. oleracea CSC1-like protein At4g15430 (LOC106312709), mRNA (2710)
TRINITY_DN11838_c0_g1_i1	235	337(2e-91)	XM_013740776.1 Brassica oleracea var. oleracea putative Myb family transcription factor At1g14600 (LOC106304369), mRNA (1149)
TRINITY_DN1184_c0_g1_i1	263	339(5e-92)	XM_013772776.1 Brassica oleracea var. oleracea protein PIR (LOC106334488), mRNA (4261)
TRINITY_DN11840_c0_g1_i1	323	538(6e-152)	XM_013769632.1 Brassica oleracea var. oleracea phospholipase D p2 (LOC106331279), mRNA (3411)
TRINITY_DN11840_c0_g2_i1	362	664(0.0)	XM_013769632.1 Brassica oleracea var. oleracea phospholipase D p2 (LOC106331279), mRNA (3411)
TRINITY_DN11841_c0_g1_i1	232	292(3e-78)	XM_013780647.1 Brassica oleracea var. oleracea zinc finger BED domain-containing protein DAYSLEEPER-like (LOC106341900), mRNA (3515)
TRINITY_DN11841_c0_g2_i1	232	363(3e-99)	XM_013780647.1 Brassica oleracea var. oleracea zinc finger BED domain-containing protein DAYSLEEPER-like (LOC106341900), mRNA (3515)
TRINITY_DN11841_c0_g3_i1	460	579(5e-164)	XM_013780647.1 Brassica oleracea var. oleracea zinc finger BED domain-containing protein DAYSLEEPER-like (LOC106341900), mRNA (3515)
TRINITY_DN11845_c0_g1_i1	204	331(6e-90)	XM_013773949.1 Brassica oleracea var. oleracea beta-ureidopropionase (LOC106335428), mRNA (1584)
TRINITY_DN11845_c0_g2_i1	203	268(5e-71)	XM_013773949.1 Brassica oleracea var. oleracea beta-ureidopropionase (LOC106335428), mRNA (1584)
TRINITY_DN11848_c0_g1_i1	214	339(4e-92)	XM_013756196.1 Brassica oleracea var. oleracea ubiquitin carboxyl-terminal hydrolase 12-like (LOC106318289), transcript variant X2, mRNA (3847)
TRINITY_DN1185_c0_g1_i1	220	165(7e-40)	XM_013753497.1 Brassica oleracea var. oleracea exosome complex component RRP43 (LOC106315696), transcript variant X2, mRNA (1262)
TRINITY_DN11850_c0_g1_i1	325	294(1e-78)	XM_013759074.1 Brassica oleracea var. oleracea protein CDI (LOC106320704), mRNA (1154)
TRINITY_DN11850_c0_g2_i1	324	348(1e-94)	XM_013759074.1 Brassica oleracea var. oleracea protein CDI (LOC106320704), mRNA (1154)
TRINITY_DN11851_c0_g1_i1	228	147(3e-34)	XM_013774177.1 Brassica oleracea var. oleracea 1-aminocyclopropane-1-carboxylate oxidase homolog 12-like (LOC106335606), transcript variant X1, mRNA (1316)
TRINITY_DN11851_c0_g2_i1	228	193(4e-48)	XM_013774177.1 Brassica oleracea var. oleracea 1-aminocyclopropane-1-carboxylate oxidase homolog 12-like (LOC106335606), transcript variant X1, mRNA (1316)
TRINITY_DN11854_c0_g1_i1	258	226(4e-58)	XM_013780802.1 Brassica oleracea var. oleracea protein KINKY POLLEN (LOC106342025), transcript variant X1, mRNA (8116)
TRINITY_DN11856_c0_g1_i1	207	342(3e-93)	XM_013757274.1 Brassica oleracea var. oleracea RAN GTPase-activating protein 2 (LOC106319055), mRNA (1935)
TRINITY_DN11856_c0_g2_i1	209	333(2e-90)	XM_013757274.1 Brassica oleracea var. oleracea RAN GTPase-activating protein 2 (LOC106319055), mRNA (1935)
TRINITY_DN1186_c0_g1_i1	201	257(1e-67)	XM_013730281.1 Brassica oleracea var. oleracea early endosome antigen 1 (LOC106294669), mRNA (4667)
TRINITY_DN11861_c0_g1_i1	231	344(9e-94)	XM_013760126.1 Brassica oleracea var. oleracea trihelix transcription factor GTL2-like (LOC106321911), mRNA (2044)
TRINITY_DN11863_c0_g1_i1	214	176(3e-43)	XM_013755544.1 Brassica oleracea var. oleracea ribosomal RNA small subunit methyltransferase H (LOC106317770), mRNA (1423)
TRINITY_DN11864_c0_g1_i1	222	335(5e-91)	XM_013765801.1 Brassica oleracea var. oleracea clathrin interactor EPSIN 1 (LOC106327612), mRNA (2091)
TRINITY_DN11864_c0_g1_i2	227	342(3e-93)	XM_013765801.1 Brassica oleracea var. oleracea clathrin interactor EPSIN 1 (LOC106327612), mRNA (2091)
TRINITY_DN11865_c0_g1_i1	303	399(3e-110)	XM_013767798.1 Brassica oleracea var. oleracea uncharacterized protein C24B11.05-like (LOC106329185), mRNA (1185)
TRINITY_DN11865_c0_g1_i2	272	372(5e-102)	XM_013767798.1 Brassica oleracea var. oleracea uncharacterized protein C24B11.05-like (LOC106329185), mRNA (1185)
TRINITY_DN11865_c0_g2_i1	303	383(3e-105)	XM_013767798.1 Brassica oleracea var. oleracea uncharacterized protein C24B11.05-like (LOC106329185), mRNA (1185)
TRINITY_DN11867_c0_g1_i1	217	257(1e-67)	XM_013775620.1 Brassica oleracea var. oleracea GTPase Der (LOC106336703), mRNA (2300)
TRINITY_DN11867_c0_g2_i1	287	265(1e-69)	XM_013775620.1 Brassica oleracea var. oleracea GTPase Der (LOC106336703), mRNA (2300)
TRINITY_DN11868_c0_g1_i1	273	198(9e-50)	XM_013778093.1 Brassica oleracea var. oleracea uncharacterized LOC106339303 (LOC106339303), mRNA (7659)
TRINITY_DN11869_c0_g1_i1	245	318(6e-86)	XM_013739968.1 Brassica oleracea var. oleracea protein DEHYDRATION-INDUCED 19 homolog 6 (LOC106303669), mRNA (1133)
TRINITY_DN11878_c0_g1_i1	207	115(7e-25)	XM_013753421.1 Brassica oleracea var. oleracea oxysterol-binding protein-related protein 3A (LOC106315628), mRNA (1674)
TRINITY_DN1188_c0_g1_i1	212	265(7e-70)	XM_013746110.1 Brassica oleracea var. oleracea L-arabinokinase (LOC106309010), transcript variant X3, mRNA (3386)
TRINITY_DN11880_c0_g1_i1	290	401(7e-111)	XM_013730596.1 Brassica oleracea var. oleracea probable serine/threonine-protein kinase At1g18390 (LOC106294896), transcript variant X3, mRNA (2578)
TRINITY_DN11882_c0_g1_i1	389	562(4e-159)	XM_013737046.1 Brassica oleracea var. oleracea nudix hydrolase 3 (LOC106300813), mRNA (2562)
TRINITY_DN11882_c0_g2_i1	435	534(1e-150)	XM_013737046.1 Brassica oleracea var. oleracea nudix hydrolase 3 (LOC106300813), mRNA (2562)
TRINITY_DN11883_c0_g1_i1	212	204(2e-51)	XM_013743862.1 Brassica oleracea var. oleracea casein kinase I-like (LOC106307027), transcript variant X2, mRNA (2199)
TRINITY_DN11883_c0_g2_i1	238	276(4e-73)	XM_013743862.1 Brassica oleracea var. oleracea casein kinase I-like (LOC106307027), transcript variant X2, mRNA (2199)
TRINITY_DN11884_c0_g1_i1	548	575(8e-163)	XM_013731823.1 Brassica oleracea var. oleracea uncharacterized LOC106295829 (LOC106295829), mRNA (2263)
TRINITY_DN11885_c0_g1_i1	201	243(3e-63)	XM_013736770.1 Brassica oleracea var. oleracea formamidopyrimidine-DNA glycosylase (LOC106300593), transcript variant X2, mRNA (1141)
TRINITY_DN11885_c0_g2_i1	201	235(5e-61)	XM_013736769.1 Brassica oleracea var. oleracea formamidopyrimidine-DNA glycosylase (LOC106300593), transcript variant X1, mRNA (1343)
TRINITY_DN11886_c0_g1_i1	224	287(2e-76)	XM_013738684.1 Brassica oleracea var. oleracea putative F-box/FBD/LRR-repeat protein At5g44950 (LOC106302156), mRNA (1694)
TRINITY_DN11887_c0_g1_i1	259	331(8e-90)	XM_013737320.1 Brassica oleracea var. oleracea binding partner of ACD11 1 (LOC106301017), transcript variant X2, mRNA (1155)
TRINITY_DN1189_c0_g1_i1	232	375(3e-103)	XM_013742937.1 Brassica oleracea var. oleracea transcription factor ALC (LOC106306354), transcript variant X2, mRNA (986)
TRINITY_DN11890_c0_g1_i1	253	337(2e-91)	XM_013750359.1 Brassica oleracea var. oleracea wings apart-like protein homolog (LOC106312736), mRNA (2955)
TRINITY_DN11895_c0_g1_i1	243	235(6e-61)	XM_013776499.1 Brassica oleracea var. oleracea E3 ubiquitin-protein ligase CHFR (LOC106337401), transcript variant X2, mRNA (1548)
TRINITY_DN11895_c0_g2_i1	222	255(4e-67)	XM_013776499.1 Brassica oleracea var. oleracea E3 ubiquitin-protein ligase CHFR (LOC106337401), transcript variant X2, mRNA (1548)
TRINITY_DN11896_c0_g1_i1	575	689(0.0)	XM_013756381.1 Brassica oleracea var. oleracea uncharacterized LOC106318414 (LOC106318414), mRNA (1883)
TRINITY_DN11896_c0_g2_i1	576	656(0.0)	XM_013756381.1 Brassica oleracea var. oleracea uncharacterized LOC106318414 (LOC106318414), mRNA (1883)
TRINITY_DN11899_c0_g1_i1	203	209(3e-53)	XM_013737763.1 Brassica oleracea var. oleracea tubulin-folding cofactor C-like (LOC106301383), mRNA (1408)
TRINITY_DN11899_c0_g1_i2	203	209(3e-53)	XM_013737763.1 Brassica oleracea var. oleracea tubulin-folding cofactor C-like (LOC106301383), mRNA (1408)
TRINITY_DN119_c0_g1_i1	281	372(5e-102)	XM_013740867.1 Brassica oleracea var. oleracea uncharacterized LOC106304459 (LOC106304459), mRNA (519)
TRINITY_DN119_c0_g2_i1	281	383(2e-105)	XM_013740867.1 Brassica oleracea var. oleracea uncharacterized LOC106304459 (LOC106304459), mRNA (519)
TRINITY_DN1190_c0_g1_i1	298	505(5e-142)	XM_013743165.1 Brassica oleracea var. oleracea bifunctional epoxide hydrolase 2-like (LOC106306518), mRNA (1218)
TRINITY_DN11901_c0_g1_i1	206	211(9e-54)	XM_013782008.1 Brassica oleracea var. oleracea actin-related protein 2/3 complex subunit 1A (LOC106342939), mRNA (1475)
TRINITY_DN11901_c0_g1_i2	206	137(2e-31)	XM_013782008.1 Brassica oleracea var. oleracea actin-related protein 2/3 complex subunit 1A (LOC106342939), mRNA (1475)
TRINITY_DN11905_c0_g1_i1	387	148(1e-34)	KA082097.1 Chorispora bungeana T_45267 mRNA sequence (784)
TRINITY_DN11905_c0_g2_i1	387	148(1e-34)	KA082097.1 Chorispora bungeana T_45267 mRNA sequence (784)
TRINITY_DN11907_c0_g1_i1	368	508(5e-143)	XM_013736268.1 Brassica oleracea var. oleracea uncharacterized LOC106300174 (LOC106300174), transcript variant X3, mRNA (1274)
TRINITY_DN11907_c0_g2_i1	210	246(2e-64)	XM_013736268.1 Brassica oleracea var. oleracea uncharacterized LOC106300174 (LOC106300174), transcript variant X3, mRNA (1274)
TRINITY_DN11910_c0_g1_i1	246	374(1e-102)	XM_013737761.1 Brassica oleracea var. oleracea histone deacetylase 5-like (LOC106301381), mRNA (2274)
TRINITY_DN11911_c0_g1_i1	317	451(8e-126)	XM_013730546.1 Brassica oleracea var. oleracea CSC1-like protein HYP1 (LOC106294861), transcript variant X2, mRNA (2478)
TRINITY_DN11917_c0_g1_i1	208	324(1e-87)	XM_013750655.1 Brassica oleracea var. oleracea uncharacterized LOC106312949 (LOC106312949), transcript variant X2, mRNA (2251)
TRINITY_DN11917_c0_g2_i1	208	274(1e-72)	XM_013750655.1 Brassica oleracea var. oleracea uncharacterized LOC106312949 (LOC106312949), transcript variant X2, mRNA (2251)
TRINITY_DN11918_c0_g1_i1	241	350(2e-95)	XM_013740399.1 Brassica oleracea var. oleracea heat shock 70 kDa protein 9, mitochondrial-like (LOC106304019), mRNA (2342)
TRINITY_DN11919_c0_g1_i1	396	662(0.0)	XM_013765688.1 Brassica oleracea var. oleracea urease (LOC106327528), mRNA (2915)
TRINITY_DN1192_c0_g1_i1	297	342(4e-93)	KA055050.1 Chorispora bungeana T_18220 mRNA sequence (1728)
TRINITY_DN11922_c0_g1_i1	384	104(3e-21)	XM_013773381.1 Brassica oleracea var. oleracea polyubiquitin (LOC106334969), mRNA (1327)
TRINITY_DN11922_c0_g2_i1	497	178(2e-43)	KA059348.1 Chorispora bungeana T_22518 mRNA sequence (723)
TRINITY_DN11924_c0_g1_i1	234	364(7e-100)	XM_013730398.1 Brassica oleracea var. oleracea BTB/POZ domain-containing protein At1g04390 (LOC106294755), transcript variant X2, mRNA (3027)
TRINITY_DN11926_c0_g1_i1	218	307(1e-82)	XM_013730307.1 Brassica oleracea var. oleracea uncharacterized LOC106294688 (LOC106294688), mRNA (1043)
TRINITY_DN11927_c0_g1_i1	273	385(7e-106)	XM_013753875.1 Brassica oleracea var. oleracea nuclear transcription factor Y subunit A-10 (LOC106316015), transcript variant X3, mRNA (1290)
TRINITY_DN11929_c0_g1_i1	302	363(4e-99)	XM_006297304.1 Capsella rubella hypothetical protein (CARUB_v10013386mg) mRNA, complete cds (1975)
TRINITY_DN11929_c0_g2_i1	203	270(1e-71)	XM_013783528.1 Brassica oleracea var. oleracea 4-coumarate--CoA ligase 2-like (LOC106344136), mRNA (1098)
TRINITY_DN11931_c0_g1_i1	270	270(2e-71)	XM_013780681.1 Brassica oleracea var. oleracea uncharacterized LOC106341927 (LOC106341927), transcript variant X2, mRNA (2912)
TRINITY_DN11931_c0_g2_i1	236	270(2e-71)	XM_013780681.1 Brassica oleracea var. oleracea uncharacterized LOC106341927 (LOC106341927), transcript variant X2, mRNA (2912)
TRINITY_DN11932_c0_g1_i1	333	233(3e-60)	XM_013751134.1 Brassica oleracea var. oleracea elongation factor Ts, mitochondrial (LOC106313339), transcript variant X2, mRNA (1529)
TRINITY_DN11935_c0_g1_i1	302	462(3e-129)	XM_013728011.1 Brassica oleracea var. oleracea E3 ubiquitin-protein ligase ATL42 (LOC106292421), mRNA (1440)
TRINITY_DN11941_c0_g1_i1	217	364(7e-100)	XM_013743133.1 Brassica oleracea var. oleracea eukaryotic translation initiation factor isoform 4G-2-like (LOC106306498), mRNA (2566)
TRINITY_DN11942_c0_g1_i1	208	185(5e-46)	XM_013730287.1 Brassica oleracea var. oleracea ribosome biogenesis protein BRX1 (LOC106294673), mRNA (1338)
TRINITY_DN11946_c0_g1_i1	222	357(1e-97)	XM_013737409.1 Brassica oleracea var. oleracea uncharacterized LOC106301088 (LOC106301088), transcript variant X4, mRNA (1729)
TRINITY_DN11946_c0_g2_i1	433	636(0.0)	XM_013737409.1 Brassica oleracea var. oleracea uncharacterized LOC106301088 (LOC106301088), transcript variant X4, mRNA (1729)
TRINITY_DN11949_c0_g1_i1	215	370(1e-101)	XM_013750733.1 Brassica oleracea var. oleracea uncharacterized LOC106313019 (LOC106313019), mRNA (2610)
TRINITY_DN1195_c0_g1_i1	539	893(0.0)	XM_013728096.1 Brassica oleracea var. oleracea probable inactive purple acid phosphatase 16 (LOC106292494), transcript variant X2, mRNA (1443)
TRINITY_DN1195_c0_g2_i1	569	813(0.0)	XM_013728096.1 Brassica oleracea var. oleracea probable inactive purple acid phosphatase 16 (LOC106292494), transcript variant X2, mRNA (1443)
TRINITY_DN11950_c0_g1_i1	214	279(2e-74)	XM_013738498.1 Brassica oleracea var. oleracea transcription initiation factor TFIID subunit 4-like (LOC106301993), transcript variant X4, mRNA (2338)
TRINITY_DN11950_c0_g2_i1	279	401(7e-111)	XM_013738496.1 Brassica oleracea var. oleracea transcription initiation factor TFIID subunit 4-like (LOC106301993), transcript variant X2, mRNA (2388)
TRINITY_DN11950_c0_g3_i1	215	351(5e-96)	XM_013738498.1 Brassica oleracea var. oleracea transcription initiation factor TFIID subunit 4-like (LOC106301993), transcript variant X4, mRNA (2338)
TRINITY_DN11951_c0_g1_i1	212	73(4e-12)	XM_013756571.1 Brassica oleracea var. oleracea uncharacterized LOC106318549 (LOC106318549), mRNA (862)
TRINITY_DN11952_c0_g1_i1	209	337(1e-91)	XM_013728557.1 Brassica oleracea var. oleracea serine carboxypeptidase-like 18 (LOC106292890), mRNA (1585)
TRINITY_DN11954_c0_g1_i1	223	361(9e-99)	XM_013761562.1 Brassica oleracea var. oleracea U5 small nuclear ribonucleoprotein 200 kDa helicase-like (LOC106323438), mRNA (6607)
TRINITY_DN11954_c0_g1_i2	223	305(4e-82)	XM_013761562.1 Brassica oleracea var. oleracea U5 small nuclear ribonucleoprotein 200 kDa helicase-like (LOC106323438), mRNA (6607)
TRINITY_DN11954_c0_g1_i3	234	263(3e-69)	XM_013761562.1 Brassica oleracea var. oleracea U5 small nuclear ribonucleoprotein 200 kDa helicase-like (LOC106323438), mRNA (6607)
TRINITY_DN11954_c0_g1_i4	234	318(6e-86)	XM_013761562.1 Brassica oleracea var. oleracea U5 small nuclear ribonucleoprotein 200 kDa helicase-like (LOC106323438), mRNA (6607)
TRINITY_DN11955_c0_g1_i1	218	276(3e-73)	XM_013756780.1 Brassica oleracea var. oleracea L-ascorbate oxidase-like (LOC106318689), transcript variant X2, mRNA (1998)
TRINITY_DN11956_c0_g1_i1	213	99(7e-20)	XM_013746394.1 Brassica oleracea var. oleracea uncharacterized LOC106309363 (LOC106309363), mRNA (768)
TRINITY_DN11956_c0_g2_i1	213	99(7e-20)	XM_013746394.1 Brassica oleracea var. oleracea uncharacterized LOC106309363 (LOC106309363), mRNA (768)
TRINITY_DN11958_c0_g1_i1	203	235(5e-61)	XM_013755984.1 Brassica oleracea var. oleracea chaperone protein ClpB1-like (LOC106318122), transcript variant X2, mRNA (3489)
TRINITY_DN11959_c0_g1_i1	258	178(1e-43)	XM_013757917.1 Brassica oleracea var. oleracea protein LEO1 homolog (LOC106319549), mRNA (2012)
TRINITY_DN11961_c0_g1_i1	212	381(7e-105)	XM_013748947.1 Brassica oleracea var. oleracea DEAD-box ATP-dependent RNA helicase 36 (LOC106311691), mRNA (1729)
TRINITY_DN11961_c0_g2_i1	212	309(3e-83)	XM_013748947.1 Brassica oleracea var. oleracea DEAD-box ATP-dependent RNA helicase 36 (LOC106311691), mRNA (1729)
TRINITY_DN11962_c0_g1_i1	229	254(2e-66)	XM_013780994.1 Brassica oleracea var. oleracea solanesyl diphosphate synthase 3, chloroplastic/mitochondrial (LOC106342144), transcript variant X1, mRNA (1693)
TRINITY_DN11962_c0_g2_i1	396	414(1e-114)	XM_013780995.1 Brassica oleracea var. oleracea solanesyl diphosphate synthase 3, chloroplastic/mitochondrial (LOC106342144), transcript variant X2, mRNA (1593)
TRINITY_DN11965_c0_g1_i1	234	370(2e-101)	XM_013775928.1 Brassica oleracea var. oleracea uncharacterized F-box/LRR-repeat protein C02F5.7 (LOC106336941), mRNA (1764)
TRINITY_DN11971_c0_g1_i1	367	592(5e-168)	XM_013747335.1 Brassica oleracea var. oleracea 30S ribosomal protein S31, mitochondrial-like (LOC106310126), mRNA (505)
TRINITY_DN11971_c0_g2_i1	367	603(2e-171)	XM_013747335.1 Brassica oleracea var. oleracea 30S ribosomal protein S31, mitochondrial-like (LOC106310126), mRNA (505)
TRINITY_DN11972_c0_g1_i1	246	313(3e-84)	XM_013780666.1 Brassica oleracea var. oleracea formin-like protein 7 (LOC106341915), mRNA (2780)
TRINITY_DN11973_c0_g1_i1	202	257(1e-67)	XM_013755664.1 Brassica oleracea var. oleracea receptor-like serine/threonine-protein kinase ALE2 (LOC106317869), transcript variant X3, mRNA (2955)
TRINITY_DN11973_c0_g2_i1	202	268(5e-71)	XM_013755664.1 Brassica oleracea var. oleracea receptor-like serine/threonine-protein kinase ALE2 (LOC106317869), transcript variant X3, mRNA (2955)
TRINITY_DN11976_c0_g1_i1	208	95(9e-19)	XM_013737179.1 Brassica oleracea var. oleracea phosphomannomutase/phosphoglucomutase (LOC106300915), mRNA (2163)
TRINITY_DN11978_c0_g1_i1	236	359(3e-98)	XM_013766393.1 Brassica oleracea var. oleracea novel plant SNARE 13 (LOC106328036), mRNA (1126)
TRINITY_DN11979_c0_g1_i1	210	327(9e-89)	XM_013757098.1 Brassica oleracea var. oleracea histone deacetylase 6 (LOC106318929), mRNA (1601)
TRINITY_DN11980_c0_g1_i1	220	353(1e-96)	XM_013784367.1 Brassica oleracea var. oleracea uncharacterized LOC106345106 (LOC106345106), mRNA (972)
TRINITY_DN11980_c0_g2_i1	220	353(1e-96)	XM_013784367.1 Brassica oleracea var. oleracea uncharacterized LOC106345106 (LOC106345106), mRNA (972)
TRINITY_DN11981_c0_g1_i1	233	303(2e-81)	XM_013748810.1 Brassica oleracea var. oleracea filament-like plant protein 4 (LOC106311587), mRNA (3140)
TRINITY_DN11981_c0_g2_i1	236	267(2e-70)	XM_013748810.1 Brassica oleracea var. oleracea filament-like plant protein 4 (LOC106311587), mRNA (3140)
TRINITY_DN11984_c0_g1_i1	212	279(2e-74)	XM_013761636.1 Brassica oleracea var. oleracea uncharacterized LOC106323530 (LOC106323530), mRNA (533)
TRINITY_DN11985_c0_g1_i1	276	442(4e-123)	XM_013753299.1 Brassica oleracea var. oleracea uncharacterized LOC106315538 (LOC106315538), mRNA (4184)
TRINITY_DN11986_c0_g1_i1	231	348(7e-95)	XM_013743027.1 Brassica oleracea var. oleracea beta-adaptin-like protein C (LOC106306414), mRNA (2953)
TRINITY_DN11988_c0_g1_i1	285	228(1e-58)	XM_013774954.1 Brassica oleracea var. oleracea 5'-methylthioadenosine/S-adenosylhomocysteine nucleosidase 1 (LOC106336199), mRNA (1054)
TRINITY_DN11989_c0_g1_i1	240	331(8e-90)	XM_013769935.1 Brassica oleracea var. oleracea CAAX prenyl protease 1 homolog (LOC106331556), mRNA (1572)
TRINITY_DN11991_c0_g1_i1	217	401(5e-111)	XM_013765560.1 Brassica oleracea var. oleracea U3 small nucleolar RNA-associated protein 14 (LOC106327414), transcript variant X2, mRNA (2696)
TRINITY_DN11991_c0_g2_i1	216	342(3e-93)	XM_013765560.1 Brassica oleracea var. oleracea U3 small nucleolar RNA-associated protein 14 (LOC106327414), transcript variant X2, mRNA (2696)
TRINITY_DN11992_c0_g1_i1	235	102(6e-21)	XM_013743200.1 Brassica oleracea var. oleracea NADPH--cytochrome P450 reductase 1 (LOC106306545), mRNA (2485)
TRINITY_DN11993_c0_g1_i1	299	475(4e-133)	XM_013781979.1 Brassica oleracea var. oleracea 5'-3' exoribonuclease 2 (LOC106342914), mRNA (3268)
TRINITY_DN11993_c0_g2_i1	350	538(6e-152)	XM_013781979.1 Brassica oleracea var. oleracea 5'-3' exoribonuclease 2 (LOC106342914), mRNA (3268)
TRINITY_DN11997_c0_g1_i1	346	475(5e-133)	XM_013728439.1 Brassica oleracea var. oleracea probable calcium-binding protein CML44 (LOC106292783), transcript variant X2, mRNA (908)
TRINITY_DN11997_c0_g1_i2	311	383(3e-105)	XM_013728439.1 Brassica oleracea var. oleracea probable calcium-binding protein CML44 (LOC106292783), transcript variant X2, mRNA (908)
TRINITY_DN11998_c0_g1_i1	329	520(2e-146)	XM_013779490.1 Brassica oleracea var. oleracea uncharacterized LOC106340647 (LOC106340647), mRNA (695)
TRINITY_DN11999_c0_g1_i1	498	915(0.0)	XM_013763180.1 Brassica oleracea var. oleracea uncharacterized LOC106325155 (LOC106325155), mRNA (1441)
TRINITY_DN11999_c0_g2_i1	370	601(8e-171)	XM_013763180.1 Brassica oleracea var. oleracea uncharacterized LOC106325155 (LOC106325155), mRNA (1441)
TRINITY_DN11999_c0_g3_i1	234	209(4e-53)	XM_013763180.1 Brassica oleracea var. oleracea uncharacterized LOC106325155 (LOC106325155), mRNA (1441)
TRINITY_DN1200_c0_g1_i1	262	433(2e-120)	XM_013735935.1 Brassica oleracea var. oleracea E3 SUMO-protein ligase pli1-like (LOC106299919), mRNA (2473)
TRINITY_DN12000_c0_g1_i1	269	270(2e-71)	XM_013743136.1 Brassica oleracea var. oleracea DNA topoisomerase 1-like (LOC106306468), transcript variant X6, mRNA (3902)
TRINITY_DN12000_c0_g2_i1	269	351(7e-96)	XM_013743136.1 Brassica oleracea var. oleracea DNA topoisomerase 1-like (LOC106306468), transcript variant X6, mRNA (3902)
TRINITY_DN12001_c0_g1_i1	395	523(2e-147)	XM_013732548.1 Brassica oleracea var. oleracea E3 ubiquitin protein ligase RIE1-like (LOC106296414), transcript variant X2, mRNA (1372)
TRINITY_DN12002_c0_g1_i1	217	276(3e-73)	XM_013741990.1 Brassica oleracea var. oleracea multiple RNA-binding domain-containing protein 1 (LOC106305633), mRNA (2721)
TRINITY_DN12002_c0_g2_i1	272	379(3e-104)	XM_013741990.1 Brassica oleracea var. oleracea multiple RNA-binding domain-containing protein 1 (LOC106305633), mRNA (2721)
TRINITY_DN12004_c0_g1_i1	222	337(2e-91)	XM_013742899.1 Brassica oleracea var. oleracea U-box domain-containing protein 11-like (LOC106306327), mRNA (2201)
TRINITY_DN12004_c0_g2_i1	222	348(7e-95)	XM_013742899.1 Brassica oleracea var. oleracea U-box domain-containing protein 11-like (LOC106306327), mRNA (2201)
TRINITY_DN12006_c0_g1_i1	215	219(6e-56)	XM_013730864.1 Brassica oleracea var. oleracea probable apyrase 4 (LOC106295085), transcript variant X3, mRNA (1972)
TRINITY_DN12007_c0_g1_i1	223	366(2e-100)	XM_013730729.1 Brassica oleracea var. oleracea ubiquitin carboxyl-terminal hydrolase 15 (LOC106294988), transcript variant X3, mRNA (2878)
TRINITY_DN12007_c0_g2_i1	223	327(9e-89)	XM_013730729.1 Brassica oleracea var. oleracea ubiquitin carboxyl-terminal hydrolase 15 (LOC106294988), transcript variant X3, mRNA (2878)
TRINITY_DN12007_c0_g3_i1	223	318(6e-86)	XM_013730729.1 Brassica oleracea var. oleracea ubiquitin carboxyl-terminal hydrolase 15 (LOC106294988), transcript variant X3, mRNA (2878)
TRINITY_DN12009_c0_g1_i1	365	268(1e-70)	XM_013742727.1 Brassica oleracea var. oleracea probable WRKY transcription factor 32 (LOC106306201), transcript variant X2, mRNA (1871)
TRINITY_DN12009_c0_g2_i1	249	244(1e-63)	XM_013742727.1 Brassica oleracea var. oleracea probable WRKY transcription factor 32 (LOC106306201), transcript variant X2, mRNA (1871)
TRINITY_DN12010_c0_g1_i1	227	387(2e-106)	XM_013761873.1 Brassica oleracea var. oleracea uncharacterized LOC106323793 (LOC106323793), transcript variant X3, mRNA (1511)
TRINITY_DN12013_c0_g1_i1	209	191(1e-47)	XM_013780579.1 Brassica oleracea var. oleracea PH-interacting protein (LOC106341852), transcript variant X2, mRNA (5199)
TRINITY_DN12015_c0_g1_i1	320	466(3e-130)	XM_013742107.1 Brassica oleracea var. oleracea ABC transporter B family member 19 (LOC106305741), mRNA (4266)
TRINITY_DN12015_c0_g1_i2	320	444(1e-123)	XM_013742107.1 Brassica oleracea var. oleracea ABC transporter B family member 19 (LOC106305741), mRNA (4266)
TRINITY_DN12017_c0_g1_i1	218	364(7e-100)	XM_013751312.1 Brassica oleracea var. oleracea zinc-finger homeodomain protein 6-like (LOC106313500), mRNA (1535)
TRINITY_DN12018_c0_g1_i1	493	331(2e-89)	XM_013743517.1 Brassica oleracea var. oleracea putative cysteine-rich receptor-like protein kinase 23 (LOC106306768), mRNA (2545)
TRINITY_DN12018_c0_g2_i1	313	411(1e-113)	XM_013743517.1 Brassica oleracea var. oleracea putative cysteine-rich receptor-like protein kinase 23 (LOC106306768), mRNA (2545)
TRINITY_DN12018_c0_g3_i1	288	342(4e-93)	XM_013743517.1 Brassica oleracea var. oleracea putative cysteine-rich receptor-like protein kinase 23 (LOC106306768), mRNA (2545)
TRINITY_DN12018_c0_g4_i1	304	342(5e-93)	XM_013743517.1 Brassica oleracea var. oleracea putative cysteine-rich receptor-like protein kinase 23 (LOC106306768), mRNA (2545)
TRINITY_DN12020_c0_g1_i1	245	302(6e-81)	XM_013778793.1 Brassica oleracea var. oleracea defensin-like protein 197 (LOC106339924), mRNA (582)
TRINITY_DN12020_c0_g2_i1	343	239(7e-62)	XM_013778793.1 Brassica oleracea var. oleracea defensin-like protein 197 (LOC106339924), mRNA (582)
TRINITY_DN12025_c0_g1_i1	228	305(4e-82)	XM_013756115.1 Brassica oleracea var. oleracea vacuolar protein sorting-associated protein 9A (LOC106318228), mRNA (2493)
TRINITY_DN12025_c0_g1_i2	264	296(3e-79)	XM_013756115.1 Brassica oleracea var. oleracea vacuolar protein sorting-associated protein 9A (LOC106318228), mRNA (2493)
TRINITY_DN1203_c0_g1_i1	213	200(2e-50)	XM_013738749.1 Brassica oleracea var. oleracea probable serine/threonine-protein kinase Cx32, chloroplastic (LOC106302211), transcript variant X2, mRNA (1519)
TRINITY_DN12031_c0_g1_i1	278	451(7e-126)	XM_013743765.1 Brassica oleracea var. oleracea cleavage and polyadenylation specificity factor subunit 2 (LOC106306958), mRNA (2485)
TRINITY_DN12036_c0_g1_i1	280	466(2e-130)	XM_013756035.1 Brassica oleracea var. oleracea nuclear pore complex protein NUP85 (LOC106318163), mRNA (2401)
TRINITY_DN12042_c0_g1_i1	260	449(2e-125)	XM_013776506.1 Brassica oleracea var. oleracea cellulose synthase-like protein D3 (LOC106337376), mRNA (4261)
TRINITY_DN12042_c0_g2_i1	259	383(2e-105)	XM_013776506.1 Brassica oleracea var. oleracea cellulose synthase-like protein D3 (LOC106337376), mRNA (4261)
TRINITY_DN12045_c0_g1_i1	571	161(3e-38)	XM_013730632.1 Brassica oleracea var. oleracea uncharacterized LOC106294919 (LOC106294919), mRNA (1068)
TRINITY_DN12048_c0_g1_i1	220	202(6e-51)	XM_013738111.1 Brassica oleracea var. oleracea NAC domain-containing protein 19-like (LOC106301658), mRNA (1556)
TRINITY_DN12048_c0_g1_i2	220	355(4e-97)	XM_013738111.1 Brassica oleracea var. oleracea NAC domain-containing protein 19-like (LOC106301658), mRNA (1556)
TRINITY_DN12048_c0_g1_i3	220	407(1e-112)	XM_013738111.1 Brassica oleracea var. oleracea NAC domain-containing protein 19-like (LOC106301658), mRNA (1556)
TRINITY_DN12048_c0_g1_i4	220	217(2e-55)	XM_013738111.1 Brassica oleracea var. oleracea NAC domain-containing protein 19-like (LOC106301658), mRNA (1556)
TRINITY_DN12049_c0_g1_i1	279	401(7e-111)	XM_013770053.1 Brassica oleracea var. oleracea E3 ubiquitin-protein ligase KEG (LOC106331658), transcript variant X1, mRNA (5138)
TRINITY_DN12049_c0_g2_i1	283	427(1e-118)	XM_013770053.1 Brassica oleracea var. oleracea E3 ubiquitin-protein ligase KEG (LOC106331658), transcript variant X1, mRNA (5138)
TRINITY_DN1205_c0_g1_i1	203	316(2e-85)	XM_013759984.1 Brassica oleracea var. oleracea uncharacterized LOC106321741 (LOC106321741), mRNA (646)
TRINITY_DN1205_c0_g2_i1	234	233(2e-60)	XM_013759984.1 Brassica oleracea var. oleracea uncharacterized LOC106321741 (LOC106321741), mRNA (646)
TRINITY_DN12053_c0_g1_i1	377	652(0.0)	XM_013763823.1 Brassica oleracea var. oleracea myb protein-like (LOC106325771), mRNA (1760)
TRINITY_DN12058_c0_g1_i1	223	134(2e-30)	KA073553.1 Chorispora bungeana T_36723 mRNA sequence (2208)
TRINITY_DN12059_c0_g1_i1	214	291(1e-77)	XM_013757440.1 Brassica oleracea var. oleracea L-ascorbate oxidase homolog (LOC106319183), mRNA (2170)
TRINITY_DN12059_c0_g1_i2	214	379(2e-104)	XM_013757440.1 Brassica oleracea var. oleracea L-ascorbate oxidase homolog (LOC106319183), mRNA (2170)
TRINITY_DN1206_c0_g1_i1	217	329(2e-89)	XM_013773205.1 Brassica oleracea var. oleracea protein STRUBBELIG-RECEPTOR FAMILY 6 (LOC106334829), mRNA (2462)
TRINITY_DN12064_c0_g1_i1	311	422(6e-117)	XM_013750460.1 Brassica oleracea var. oleracea protein FAM135B-like (LOC106312803), mRNA (3020)
TRINITY_DN12064_c0_g2_i1	310	455(6e-127)	XM_013750460.1 Brassica oleracea var. oleracea protein FAM135B-like (LOC106312803), mRNA (3020)
TRINITY_DN12065_c0_g1_i1	207	250(2e-65)	XM_013749198.1 Brassica oleracea var. oleracea callose synthase 7-like (LOC106311876), mRNA (6136)
TRINITY_DN12067_c0_g1_i1	212	128(9e-29)	XM_013776011.1 Brassica oleracea var. oleracea probable methyltransferase PMT16 (LOC106337000), mRNA (2140)
TRINITY_DN12067_c0_g2_i1	246	134(2e-30)	XM_013776011.1 Brassica oleracea var. oleracea probable methyltransferase PMT16 (LOC106337000), mRNA (2140)
TRINITY_DN1207_c0_g1_i1	330	466(3e-130)	XM_013749308.1 Brassica oleracea var. oleracea septin and tuftelin-interacting protein 1 homolog 1 (LOC106311955), transcript variant X2, mRNA (2714)
TRINITY_DN12072_c0_g1_i1	276	346(3e-94)	XM_013763000.1 Brassica oleracea var. oleracea probable WRKY transcription factor 26 (LOC106324989), mRNA (1179)
TRINITY_DN12072_c0_g1_i2	294	287(2e-76)	XM_013763000.1 Brassica oleracea var. oleracea probable WRKY transcription factor 26 (LOC106324989), mRNA (1179)
TRINITY_DN12077_c0_g1_i1	202	331(6e-90)	XM_013757747.1 Brassica oleracea var. oleracea uncharacterized LOC106319428 (LOC106319428), transcript variant X2, mRNA (1327)
TRINITY_DN12077_c0_g2_i1	204	274(1e-72)	XM_013757747.1 Brassica oleracea var. oleracea uncharacterized LOC106319428 (LOC106319428), transcript variant X2, mRNA (1327)
TRINITY_DN12079_c0_g1_i1	220	261(9e-69)	XM_013736456.1 Brassica oleracea var. oleracea lipase 3-like (LOC106300337), transcript variant X2, mRNA (2560)
TRINITY_DN12079_c0_g2_i1	246	340(1e-92)	XM_013736456.1 Brassica oleracea var. oleracea lipase 3-like (LOC106300337), transcript variant X2, mRNA (2560)
TRINITY_DN12080_c0_g1_i1	219	311(9e-84)	XM_013743047.1 Brassica oleracea var. oleracea U4/U6.U5 tri-snRNP-associated protein 2-like (LOC106306429), mRNA (2837)
TRINITY_DN12081_c0_g1_i1	211	357(1e-97)	JN979475.1 Brassica rapa subsp. pekinensis auxin response factor 10 (ARF10) mRNA, complete cds (2118)
TRINITY_DN12083_c0_g1_i1	218	209(3e-53)	XM_013765819.1 Brassica oleracea var. oleracea anthranilate phosphoribosyltransferase (LOC106327621), mRNA (2229)
TRINITY_DN12085_c0_g1_i1	232	163(3e-39)	KA057087.1 Chorispora bungeana T_20257 mRNA sequence (2027)
TRINITY_DN12088_c0_g1_i1	230	233(2e-60)	XM_013769939.1 Brassica oleracea var. oleracea putative hydrolase C777.06c (LOC106331559), mRNA (1301)
TRINITY_DN12088_c0_g2_i1	229	348(7e-95)	XM_013769939.1 Brassica oleracea var. oleracea putative hydrolase C777.06c (LOC106331559), mRNA (1301)
TRINITY_DN12092_c0_g1_i1	280	207(2e-52)	XM_013736516.1 Brassica oleracea var. oleracea coiled-coil domain-containing protein 22 (LOC106300385), transcript variant X2, mRNA (1616)
TRINITY_DN12098_c0_g1_i1	241	381(8e-105)	XM_013742825.1 Brassica oleracea var. oleracea uncharacterized LOC106306266 (LOC106306266), transcript variant X2, mRNA (4169)
TRINITY_DN1210_c0_g1_i1	390	688(0.0)	XM_013778257.1 Brassica oleracea var. oleracea putative dual specificity protein phosphatase DSP8 (LOC106339446), mRNA (1292)
TRINITY_DN1210_c0_g2_i1	390	682(0.0)	XM_013778257.1 Brassica oleracea var. oleracea putative dual specificity protein phosphatase DSP8 (LOC106339446), mRNA (1292)
TRINITY_DN12100_c0_g1_i1	210	303(1e-81)	XM_013751725.1 Brassica oleracea var. oleracea L-type lectin-domain containing receptor kinase IV.4-like (LOC106313813), mRNA (2332)
TRINITY_DN12100_c0_g2_i1	225	372(4e-102)	XM_013751725.1 Brassica oleracea var. oleracea L-type lectin-domain containing receptor kinase IV.4-like (LOC106313813), mRNA (2332)
TRINITY_DN12104_c0_g1_i1	201	86(5e-16)	XM_013776127.1 Brassica oleracea var. oleracea cytochrome P450 704C1-like (LOC106337094), transcript variant X2, mRNA (1733)
TRINITY_DN12105_c0_g1_i1	216	342(3e-93)	XM_013774312.1 Brassica oleracea var. oleracea protein trichome birefringence-like 14 (LOC106335717), transcript variant X3, mRNA (1670)
TRINITY_DN12105_c0_g2_i1	216	399(2e-110)	XM_013774312.1 Brassica oleracea var. oleracea protein trichome birefringence-like 14 (LOC106335717), transcript variant X3, mRNA (1670)
TRINITY_DN12106_c0_g1_i1	329	512(4e-144)	XM_013778283.1 Brassica oleracea var. oleracea uncharacterized protein YtfP (LOC106339464), mRNA (1697)
TRINITY_DN12108_c0_g1_i1	479	351(1e-95)	XM_013737476.1 Brassica oleracea var. oleracea F-box protein SKIP22-like (LOC106301146), mRNA (1678)
TRINITY_DN12111_c0_g1_i1	362	536(2e-151)	XM_013738238.1 Brassica oleracea var. oleracea phospho-N-acetylmuramoyl-pentapeptide-transferase homolog (LOC106301767), mRNA (1725)
TRINITY_DN12115_c0_g1_i1	212	202(5e-51)	XM_013731907.1 Brassica oleracea var. oleracea BTB/POZ domain-containing protein At3g22104 (LOC106295899), transcript variant X2, mRNA (2178)
TRINITY_DN12115_c0_g2_i1	214	202(6e-51)	XM_013731907.1 Brassica oleracea var. oleracea BTB/POZ domain-containing protein At3g22104 (LOC106295899), transcript variant X2, mRNA (2178)
TRINITY_DN12116_c0_g1_i1	321	99(1e-19)	XM_013751318.1 Brassica oleracea var. oleracea uncharacterized LOC106313504 (LOC106313504), transcript variant X1, mRNA (1854)
TRINITY_DN12116_c0_g2_i1	280	143(5e-33)	XM_013751318.1 Brassica oleracea var. oleracea uncharacterized LOC106313504 (LOC106313504), transcript variant X1, mRNA (1854)
TRINITY_DN12116_c0_g3_i1	312	222(6e-57)	XM_013751318.1 Brassica oleracea var. oleracea uncharacterized LOC106313504 (LOC106313504), transcript variant X1, mRNA (1854)
TRINITY_DN12117_c0_g1_i1	207	243(3e-63)	XM_013742456.1 Brassica oleracea var. oleracea kinesin light chain (LOC106306007), transcript variant X2, mRNA (2498)
TRINITY_DN12120_c0_g1_i1	377	662(0.0)	XM_013738352.1 Brassica oleracea var. oleracea putative F-box/FBD/LRR-repeat protein At5g44950 (LOC106301867), mRNA (1476)
TRINITY_DN12122_c0_g1_i1	303	69(9e-11)	XM_013746498.1 Brassica oleracea var. oleracea MLO-like protein 2 (LOC106309471), mRNA (1886)
TRINITY_DN12123_c0_g1_i1	334	226(5e-58)	XM_013757270.1 Brassica oleracea var. oleracea exportin-7 (LOC106319054), transcript variant X1, mRNA (3786)
TRINITY_DN12126_c0_g1_i1	271	398(9e-110)	XM_013749151.1 Brassica oleracea var. oleracea probable polygalacturonase (LOC106311841), transcript variant X3, mRNA (1995)
TRINITY_DN12128_c0_g1_i1	289	518(7e-146)	XM_013773292.1 Brassica oleracea var. oleracea kinesin-like protein KCA2 (LOC106334907), mRNA (4073)
TRINITY_DN12129_c0_g1_i1	362	564(1e-159)	XM_013781790.1 Brassica oleracea var. oleracea chaperone protein DnaJ (LOC106342766), mRNA (750)
TRINITY_DN1213_c0_g1_i1	391	104(3e-21)	XM_013734346.1 Brassica oleracea var. oleracea uncharacterized LOC106298252 (LOC106298252), mRNA (1411)
TRINITY_DN12131_c0_g1_i1	215	344(9e-94)	XM_013737987.1 Brassica oleracea var. oleracea protein LAZ1 (LOC106301552), mRNA (1890)
TRINITY_DN12133_c0_g1_i1	361	322(7e-87)	XM_013756556.1 Brassica oleracea var. oleracea serine/threonine-protein kinase HT1 (LOC106318534), transcript variant X2, mRNA (1997)
TRINITY_DN12136_c0_g1_i1	237	327(1e-88)	XM_013781877.1 Brassica oleracea var. oleracea MND1-interacting protein 1 (LOC106342837), mRNA (2169)
TRINITY_DN1215_c0_g1_i1	297	307(2e-82)	XM_013760294.1 Brassica oleracea var. oleracea dnaJ protein ERDJ2A-like (LOC106322145), mRNA (375)
TRINITY_DN1215_c0_g2_i1	326	396(4e-109)	XM_013760294.1 Brassica oleracea var. oleracea dnaJ protein ERDJ2A-like (LOC106322145), mRNA (375)
TRINITY_DN1216_c0_g1_i1	227	176(4e-43)	XM_013754400.1 Brassica oleracea var. oleracea uncharacterized LOC106316498 (LOC106316498), transcript variant X3, mRNA (1010)
TRINITY_DN1216_c0_g2_i1	220	156(5e-37)	XM_013754400.1 Brassica oleracea var. oleracea uncharacterized LOC106316498 (LOC106316498), transcript variant X3, mRNA (1010)
TRINITY_DN12160_c0_g1_i1	365	664(0.0)	XM_013781744.1 Brassica oleracea var. oleracea probable inactive receptor kinase At5g67200 (LOC106342726), mRNA (2463)
TRINITY_DN12160_c0_g2_i1	366	597(1e-169)	XM_013781744.1 Brassica oleracea var. oleracea probable inactive receptor kinase At5g67200 (LOC106342726), mRNA (2463)
TRINITY_DN12163_c0_g1_i1	201	167(2e-40)	XM_013750323.1 Brassica oleracea var. oleracea BTB/POZ domain-containing protein At3g50780 (LOC106312707), mRNA (2238)
TRINITY_DN12163_c0_g1_i2	539	305(1e-81)	XM_013750323.1 Brassica oleracea var. oleracea BTB/POZ domain-containing protein At3g50780 (LOC106312707), mRNA (2238)
TRINITY_DN12164_c0_g1_i1	243	348(8e-95)	XM_013761598.1 Brassica oleracea var. oleracea uncharacterized LOC106323485 (LOC106323485), mRNA (944)
TRINITY_DN12164_c0_g1_i2	234	385(6e-106)	XM_013761598.1 Brassica oleracea var. oleracea uncharacterized LOC106323485 (LOC106323485), mRNA (944)
TRINITY_DN12165_c0_g1_i1	1230	174(8e-42)	XM_013771236.1 Brassica oleracea var. oleracea uncharacterized LOC106332744 (LOC106332744), transcript variant X3, mRNA (1341)
TRINITY_DN12166_c0_g1_i1	342	593(1e-168)	XM_013742222.1 Brassica oleracea var. oleracea uncharacterized LOC106305828 (LOC106305828), transcript variant X2, mRNA (4706)
TRINITY_DN12166_c0_g2_i1	333	568(8e-161)	XM_013742222.1 Brassica oleracea var. oleracea uncharacterized LOC106305828 (LOC106305828), transcript variant X2, mRNA (4706)
TRINITY_DN12168_c0_g1_i1	240	300(2e-80)	XM_013777153.1 Brassica oleracea var. oleracea uncharacterized LOC106338096 (LOC106338096), partial mRNA (1191)
TRINITY_DN12168_c0_g2_i1	204	377(8e-104)	XM_013777153.1 Brassica oleracea var. oleracea uncharacterized LOC106338096 (LOC106338096), partial mRNA (1191)
TRINITY_DN1217_c0_g1_i1	215	202(6e-51)	XM_013736235.1 Brassica oleracea var. oleracea uncharacterized LOC106300149 (LOC106300149), mRNA (2905)
TRINITY_DN12170_c0_g1_i1	204	279(2e-74)	XM_013755736.1 Brassica oleracea var. oleracea ribosome biogenesis protein TSR3 homolog (LOC106317924), transcript variant X1, mRNA (1056)
TRINITY_DN12172_c0_g1_i1	589	656(0.0)	XM_013749769.1 Brassica oleracea var. oleracea uncharacterized LOC106312300 (LOC106312300), mRNA (1850)
TRINITY_DN12172_c0_g2_i1	382	440(2e-122)	XM_013749769.1 Brassica oleracea var. oleracea uncharacterized LOC106312300 (LOC106312300), mRNA (1850)
TRINITY_DN12177_c0_g1_i1	317	106(7e-22)	XM_013766141.1 Brassica oleracea var. oleracea stem-specific protein TSJT1-like (LOC106327852), transcript variant X1, mRNA (803)
TRINITY_DN12177_c0_g2_i1	352	106(8e-22)	XM_013766141.1 Brassica oleracea var. oleracea stem-specific protein TSJT1-like (LOC106327852), transcript variant X1, mRNA (803)
TRINITY_DN12178_c0_g1_i1	354	394(1e-108)	XM_013757762.1 Brassica oleracea var. oleracea uncharacterized LOC106319437 (LOC106319437), mRNA (2105)
TRINITY_DN12178_c0_g2_i1	336	481(1e-134)	XM_013774099.1 Brassica oleracea var. oleracea uncharacterized LOC106335552 (LOC106335552), transcript variant X2, mRNA (2042)
TRINITY_DN12181_c0_g1_i1	246	289(5e-77)	XM_013756902.1 Brassica oleracea var. oleracea uncharacterized LOC106318748 (LOC106318748), mRNA (1263)
TRINITY_DN12181_c0_g2_i1	246	76(4e-13)	XM_006284748.1 Capsella rubella hypothetical protein (CARUB_v10006080mg) mRNA, complete cds (672)
TRINITY_DN12181_c0_g3_i1	246	76(4e-13)	XM_006284748.1 Capsella rubella hypothetical protein (CARUB_v10006080mg) mRNA, complete cds (672)
TRINITY_DN12184_c0_g1_i1	280	340(2e-92)	XM_013748800.1 Brassica oleracea var. oleracea G-type lectin S-receptor-like serine/threonine-protein kinase At1g11280 (LOC106311579), transcript variant X2, mRNA (2618)
TRINITY_DN12184_c0_g2_i1	301	510(1e-143)	XM_013748800.1 Brassica oleracea var. oleracea G-type lectin S-receptor-like serine/threonine-protein kinase At1g11280 (LOC106311579), transcript variant X2, mRNA (2618)
TRINITY_DN12185_c0_g1_i1	207	305(4e-82)	XM_013756312.1 Brassica oleracea var. oleracea uncharacterized LOC106318368 (LOC106318368), transcript variant X2, mRNA (3233)
TRINITY_DN12185_c0_g2_i1	221	226(3e-58)	XM_013756312.1 Brassica oleracea var. oleracea uncharacterized LOC106318368 (LOC106318368), transcript variant X2, mRNA (3233)
TRINITY_DN12186_c0_g1_i1	534	822(0.0)	XM_013783216.1 Brassica oleracea var. oleracea transcription factor MYB1R1 (LOC106343874), mRNA (1551)
TRINITY_DN12190_c0_g1_i1	229	135(6e-31)	XM_013783165.1 Brassica oleracea var. oleracea probable ADP-ribosylation factor GTPase-activating protein AGD11 (LOC106343838), mRNA (1640)
TRINITY_DN12190_c0_g2_i1	228	209(4e-53)	XM_013783165.1 Brassica oleracea var. oleracea probable ADP-ribosylation factor GTPase-activating protein AGD11 (LOC106343838), mRNA (1640)
TRINITY_DN12192_c0_g1_i1	218	211(9e-54)	XM_013765423.1 Brassica oleracea var. oleracea serine/threonine protein phosphatase 2A 55 kDa regulatory subunit B' delta isoform-like (LOC106327300), mRNA (2090)
TRINITY_DN12192_c0_g2_i1	228	193(4e-48)	XM_013765423.1 Brassica oleracea var. oleracea serine/threonine protein phosphatase 2A 55 kDa regulatory subunit B' delta isoform-like (LOC106327300), mRNA (2090)
TRINITY_DN12195_c0_g1_i1	217	171(2e-41)	XM_013774784.1 Brassica oleracea var. oleracea UDP-galactose transporter 2-like (LOC106336065), mRNA (1326)
TRINITY_DN12195_c0_g2_i1	201	206(4e-52)	XM_013774784.1 Brassica oleracea var. oleracea UDP-galactose transporter 2-like (LOC106336065), mRNA (1326)
TRINITY_DN12196_c0_g1_i1	264	414(8e-115)	XM_013781443.1 Brassica oleracea var. oleracea uncharacterized LOC106342493 (LOC106342493), transcript variant X2, mRNA (2655)
TRINITY_DN12198_c0_g1_i1	257	285(7e-76)	XM_013765718.1 Brassica oleracea var. oleracea auxin efflux carrier component 4 (LOC106327550), mRNA (2185)
TRINITY_DN122_c0_g1_i1	322	503(2e-141)	XM_013750275.1 Brassica oleracea var. oleracea probable nucleoredoxin 1 (LOC106312668), mRNA (2026)
TRINITY_DN122_c0_g1_i2	321	555(6e-157)	XM_013750275.1 Brassica oleracea var. oleracea probable nucleoredoxin 1 (LOC106312668), mRNA (2026)
TRINITY_DN122_c0_g2_i1	315	274(2e-72)	XM_013750275.1 Brassica oleracea var. oleracea probable nucleoredoxin 1 (LOC106312668), mRNA (2026)
TRINITY_DN12201_c0_g1_i1	202	348(6e-95)	XM_013742761.1 Brassica oleracea var. oleracea C2 and GRAM domain-containing protein At1g03370 (LOC106306221), transcript variant X2, mRNA (3616)
TRINITY_DN12202_c0_g1_i1	277	222(6e-57)	XM_013746247.1 Brassica oleracea var. oleracea probable WRKY transcription factor 11 (LOC106309106), transcript variant X2, mRNA (1259)
TRINITY_DN12202_c0_g1_i2	253	174(1e-42)	XM_013746247.1 Brassica oleracea var. oleracea probable WRKY transcription factor 11 (LOC106309106), transcript variant X2, mRNA (1259)
TRINITY_DN12203_c0_g1_i1	213	195(9e-49)	KA014865.1 Chorispora bungeana CK_26798 mRNA sequence (1009)
TRINITY_DN12204_c0_g1_i1	499	595(5e-169)	XM_013749400.1 Brassica oleracea var. oleracea TBC1 domain family member 15 (LOC106312030), mRNA (1733)
TRINITY_DN12204_c0_g2_i1	499	595(5e-169)	XM_013749400.1 Brassica oleracea var. oleracea TBC1 domain family member 15 (LOC106312030), mRNA (1733)
TRINITY_DN12206_c0_g1_i1	202	195(9e-49)	XM_013736234.1 Brassica oleracea var. oleracea protein transport protein SEC31 homolog B-like (LOC106300148), transcript variant X2, mRNA (3567)
TRINITY_DN12206_c0_g1_i2	203	231(7e-60)	XM_013736234.1 Brassica oleracea var. oleracea protein transport protein SEC31 homolog B-like (LOC106300148), transcript variant X2, mRNA (3567)
TRINITY_DN12209_c0_g1_i1	265	435(6e-121)	XM_013732781.1 Brassica oleracea var. oleracea cytochrome P450 734A6 (LOC106296607), mRNA (1714)
TRINITY_DN12209_c0_g2_i1	265	381(8e-105)	XM_013732781.1 Brassica oleracea var. oleracea cytochrome P450 734A6 (LOC106296607), mRNA (1714)
TRINITY_DN1221_c0_g1_i1	335	414(1e-114)	XM_013780404.1 Brassica oleracea var. oleracea fructose-1,6-bisphosphatase, cytosolic-like (LOC106341705), mRNA (2994)
TRINITY_DN12211_c0_g1_i1	311	202(8e-51)	XM_013767005.1 Brassica oleracea var. oleracea E3 ubiquitin-protein ligase RGLG1 (LOC106328543), transcript variant X2, mRNA (1844)
TRINITY_DN12213_c0_g1_i1	228	333(2e-90)	XM_013773557.1 Brassica oleracea var. oleracea phosphatidylinositol 4-kinase gamma 4 (LOC106335124), transcript variant X3, mRNA (2104)
TRINITY_DN12213_c0_g2_i1	301	429(3e-119)	XM_013781637.1 Brassica oleracea var. oleracea phosphatidylinositol 4-kinase gamma 4-like (LOC106342640), mRNA (2076)
TRINITY_DN12213_c0_g3_i1	228	316(2e-85)	XM_013773557.1 Brassica oleracea var. oleracea phosphatidylinositol 4-kinase gamma 4 (LOC106335124), transcript variant X3, mRNA (2104)
TRINITY_DN12215_c0_g1_i1	316	398(1e-109)	XM_013766788.1 Brassica oleracea var. oleracea glucan endo-1,3-beta-glucosidase 12-like (LOC106328356), mRNA (2100)
TRINITY_DN12217_c0_g1_i1	306	494(1e-138)	XM_013731952.1 Brassica oleracea var. oleracea mitogen-activated protein kinase 9 (LOC106295935), transcript variant X2, mRNA (2208)
TRINITY_DN12219_c0_g1_i1	203	248(7e-65)	XM_013740370.1 Brassica oleracea var. oleracea auxin-induced protein 15A-like (LOC106304001), mRNA (711)
TRINITY_DN1222_c0_g1_i1	237	403(2e-111)	XM_013777075.1 Brassica oleracea var. oleracea uncharacterized LOC106337994 (LOC106337994), mRNA (1128)
TRINITY_DN12221_c0_g1_i1	504	713(0.0)	XM_013766977.1 Brassica oleracea var. oleracea uncharacterized LOC106328521 (LOC106328521), transcript variant X4, mRNA (1906)
TRINITY_DN12221_c0_g2_i1	303	209(5e-53)	XM_013766977.1 Brassica oleracea var. oleracea uncharacterized LOC106328521 (LOC106328521), transcript variant X4, mRNA (1906)
TRINITY_DN12223_c0_g1_i1	369	318(1e-85)	XM_013756277.1 Brassica oleracea var. oleracea uncharacterized LOC106318344 (LOC106318344), transcript variant X2, mRNA (3322)
TRINITY_DN12223_c0_g2_i1	219	176(3e-43)	XM_013756277.1 Brassica oleracea var. oleracea uncharacterized LOC106318344 (LOC106318344), transcript variant X2, mRNA (3322)
TRINITY_DN12227_c0_g1_i1	227	333(2e-90)	XM_013773354.1 Brassica oleracea var. oleracea regulatory-associated protein of TOR 1 (LOC106334949), mRNA (4449)
TRINITY_DN12229_c0_g1_i1	237	327(1e-88)	XM_013760720.1 Brassica oleracea var. oleracea probable histone-arginine methyltransferase 1.4 (LOC106322638), transcript variant X2, mRNA (1802)
TRINITY_DN12229_c0_g2_i1	427	579(5e-164)	XM_013760720.1 Brassica oleracea var. oleracea probable histone-arginine methyltransferase 1.4 (LOC106322638), transcript variant X2, mRNA (1802)
TRINITY_DN12230_c0_g1_i1	397	52(1e-05)	XM_013735272.1 Brassica oleracea var. oleracea protein C2-DOMAIN ABA-RELATED 9-like (LOC106299139), transcript variant X1, mRNA (839)
TRINITY_DN12233_c0_g1_i1	202	351(5e-96)	XM_013761115.1 Brassica oleracea var. oleracea inactive protein kinase SELMODRAFT_444075-like (LOC106322965), mRNA (2826)
TRINITY_DN12233_c0_g2_i1	202	335(5e-91)	XM_013761115.1 Brassica oleracea var. oleracea inactive protein kinase SELMODRAFT_444075-like (LOC106322965), mRNA (2826)
TRINITY_DN12234_c0_g1_i1	221	267(2e-70)	XM_013769786.1 Brassica oleracea var. oleracea peroxisomal adenine nucleotide carrier 1 (LOC106331431), mRNA (1323)
TRINITY_DN12239_c0_g1_i1	258	195(1e-48)	XM_013749512.1 Brassica oleracea var. oleracea probable low-specificity L-threonine aldolase 1 (LOC106312120), transcript variant X2, mRNA (1393)
TRINITY_DN12240_c0_g1_i1	207	327(8e-89)	XM_013770452.1 Brassica oleracea var. oleracea arogenate dehydratase/prephenate dehydratase 2, chloroplastic-like (LOC106332004), mRNA (1455)
TRINITY_DN12242_c0_g1_i1	232	424(1e-117)	XM_013782239.1 Brassica oleracea var. oleracea twinkle homolog protein, chloroplastic/mitochondrial (LOC106343104), transcript variant X2, mRNA (2355)
TRINITY_DN12242_c0_g1_i2	270	385(7e-106)	XM_013782239.1 Brassica oleracea var. oleracea twinkle homolog protein, chloroplastic/mitochondrial (LOC106343104), transcript variant X2, mRNA (2355)
TRINITY_DN12244_c0_g1_i1	507	357(3e-97)	XM_013781693.1 Brassica oleracea var. oleracea flavonol synthase/flavanone 3-hydroxylase-like (LOC106342690), mRNA (1482)
TRINITY_DN12244_c0_g2_i1	506	357(3e-97)	XM_013781693.1 Brassica oleracea var. oleracea flavonol synthase/flavanone 3-hydroxylase-like (LOC106342690), mRNA (1482)
TRINITY_DN12245_c0_g1_i1	294	300(3e-80)	XM_013744919.1 Brassica oleracea var. oleracea heterogeneous nuclear ribonucleoprotein 1-like (LOC106307845), transcript variant X2, mRNA (1756)
TRINITY_DN12247_c0_g1_i1	304	241(2e-62)	XM_013737201.1 Brassica oleracea var. oleracea phosphoethanolamine N-methyltransferase 3 (LOC106300935), mRNA (1775)
TRINITY_DN12249_c0_g1_i1	226	215(8e-55)	XM_013766237.1 Brassica oleracea var. oleracea uncharacterized protein At4g22160 (LOC106327914), transcript variant X2, mRNA (702)
TRINITY_DN1225_c0_g1_i1	260	399(2e-110)	XM_013753899.1 Brassica oleracea var. oleracea mediator-associated protein 1-like (LOC106316033), mRNA (1415)
TRINITY_DN12251_c0_g1_i1	265	230(3e-59)	XM_013738635.1 Brassica oleracea var. oleracea methylesterase 9-like (LOC106302114), mRNA (947)
TRINITY_DN12254_c0_g1_i1	472	483(4e-135)	XM_013766927.1 Brassica oleracea var. oleracea uncharacterized LOC106328480 (LOC106328480), mRNA (871)
TRINITY_DN12254_c0_g2_i1	542	401(1e-110)	XM_013766927.1 Brassica oleracea var. oleracea uncharacterized LOC106328480 (LOC106328480), mRNA (871)
TRINITY_DN12261_c0_g1_i1	244	357(1e-97)	XM_013736196.1 Brassica oleracea var. oleracea DEAD-box ATP-dependent RNA helicase 52 (LOC106300119), mRNA (2327)
TRINITY_DN12263_c0_g1_i1	220	311(9e-84)	XM_013731250.1 Brassica oleracea var. oleracea probable inactive receptor kinase At3g08680 (LOC106295367), mRNA (2577)
TRINITY_DN12264_c0_g1_i1	238	100(2e-20)	XM_013765398.1 Brassica oleracea var. oleracea disease resistance protein TAO1-like (LOC106327279), transcript variant X1, mRNA (3918)
TRINITY_DN12265_c0_g1_i1	275	202(7e-51)	XM_013769957.1 Brassica oleracea var. oleracea ubiquitin thioesterase otubain-like (LOC106331572), mRNA (1284)
TRINITY_DN12266_c0_g1_i1	248	392(4e-108)	XM_013736649.1 Brassica oleracea var. oleracea uncharacterized membrane protein At1g16860 (LOC106300494), transcript variant X2, mRNA (1884)
TRINITY_DN1227_c0_g1_i1	280	178(1e-43)	XM_013762672.1 Brassica oleracea var. oleracea uncharacterized LOC106324705 (LOC106324705), mRNA (1713)
TRINITY_DN12270_c0_g1_i1	302	292(5e-78)	XM_013748217.1 Brassica oleracea var. oleracea 28S ribosomal protein S9, mitochondrial (LOC106310989), mRNA (1487)
TRINITY_DN12272_c0_g1_i1	306	326(5e-88)	XM_013769784.1 Brassica oleracea var. oleracea uncharacterized GTP-binding protein At5g64813 (LOC106331429), mRNA (1563)
TRINITY_DN12272_c0_g1_i2	349	303(3e-81)	XM_013769784.1 Brassica oleracea var. oleracea uncharacterized GTP-binding protein At5g64813 (LOC106331429), mRNA (1563)
TRINITY_DN12272_c0_g1_i3	349	303(3e-81)	XM_013769784.1 Brassica oleracea var. oleracea uncharacterized GTP-binding protein At5g64813 (LOC106331429), mRNA (1563)
TRINITY_DN12272_c0_g1_i4	265	326(4e-88)	XM_013769784.1 Brassica oleracea var. oleracea uncharacterized GTP-binding protein At5g64813 (LOC106331429), mRNA (1563)
TRINITY_DN12272_c0_g1_i5	306	326(5e-88)	XM_013769784.1 Brassica oleracea var. oleracea uncharacterized GTP-binding protein At5g64813 (LOC106331429), mRNA (1563)
TRINITY_DN12272_c0_g1_i6	308	303(2e-81)	XM_013769784.1 Brassica oleracea var. oleracea uncharacterized GTP-binding protein At5g64813 (LOC106331429), mRNA (1563)
TRINITY_DN12277_c0_g1_i1	216	339(4e-92)	XM_013751380.1 Brassica oleracea var. oleracea uncharacterized aarF domain-containing protein kinase 1 (LOC106313546), transcript variant X2, mRNA (1825)
TRINITY_DN12280_c0_g1_i1	268	305(5e-82)	XM_013732105.1 Brassica oleracea var. oleracea serine/arginine-rich splicing factor SR45 (LOC106296055), transcript variant X2, mRNA (1498)
TRINITY_DN12281_c0_g1_i1	263	171(2e-41)	XM_013766997.1 Brassica oleracea var. oleracea kinase suppressor of Ras 1 (LOC106328537), mRNA (1994)
TRINITY_DN12281_c0_g1_i2	412	268(1e-70)	XM_013766997.1 Brassica oleracea var. oleracea kinase suppressor of Ras 1 (LOC106328537), mRNA (1994)
TRINITY_DN12281_c0_g1_i3	411	268(1e-70)	XM_013766997.1 Brassica oleracea var. oleracea kinase suppressor of Ras 1 (LOC106328537), mRNA (1994)
TRINITY_DN12281_c0_g1_i4	578	268(2e-70)	XM_013766997.1 Brassica oleracea var. oleracea kinase suppressor of Ras 1 (LOC106328537), mRNA (1994)
TRINITY_DN12282_c0_g1_i1	272	468(6e-131)	XM_013747955.1 Brassica oleracea var. oleracea uncharacterized LOC106310732 (LOC106310732), transcript variant X1, mRNA (3883)
TRINITY_DN12282_c0_g2_i1	203	318(5e-86)	XM_013747955.1 Brassica oleracea var. oleracea uncharacterized LOC106310732 (LOC106310732), transcript variant X1, mRNA (3883)
TRINITY_DN12287_c0_g1_i1	207	244(9e-64)	XM_013767932.1 Brassica oleracea var. oleracea glycine-rich cell wall structural protein-like (LOC106329296), mRNA (827)
TRINITY_DN12291_c0_g1_i1	307	204(2e-51)	XM_013732989.1 Brassica oleracea var. oleracea uncharacterized protein At3g49140 (LOC106296762), mRNA (1801)
TRINITY_DN12291_c0_g2_i1	235	322(4e-87)	XM_013732989.1 Brassica oleracea var. oleracea uncharacterized protein At3g49140 (LOC106296762), mRNA (1801)
TRINITY_DN12293_c0_g1_i1	291	448(9e-125)	XM_013771389.1 Brassica oleracea var. oleracea GEM-like protein 4 (LOC106332897), mRNA (796)
TRINITY_DN12293_c0_g2_i1	448	656(0.0)	XM_013771389.1 Brassica oleracea var. oleracea GEM-like protein 4 (LOC106332897), mRNA (796)
TRINITY_DN12293_c0_g2_i2	448	662(0.0)	XM_013771389.1 Brassica oleracea var. oleracea GEM-like protein 4 (LOC106332897), mRNA (796)
TRINITY_DN12294_c0_g1_i1	234	207(1e-52)	XM_013747341.1 Brassica oleracea var. oleracea 60S ribosomal protein L37a-2 (LOC106310134), mRNA (499)
TRINITY_DN12296_c0_g1_i1	613	316(6e-85)	XM_013773004.1 Brassica oleracea var. oleracea uncharacterized LOC106334678 (LOC106334678), transcript variant X1, mRNA (1610)
TRINITY_DN12297_c0_g1_i1	246	357(1e-97)	XM_013728401.1 Brassica oleracea var. oleracea transcription factor PCL1-like (LOC106292750), mRNA (1335)
TRINITY_DN1230_c0_g1_i1	208	357(1e-97)	XM_013756911.1 Brassica oleracea var. oleracea DNA gyrase subunit B (LOC106318778), transcript variant X3, mRNA (3086)
TRINITY_DN12300_c0_g1_i1	439	303(3e-81)	XM_013742736.1 Brassica oleracea var. oleracea pentatricopeptide repeat-containing protein At1g06140, mitochondrial-like (LOC106306207), mRNA (2529)
TRINITY_DN12300_c0_g2_i1	339	303(2e-81)	XM_013742736.1 Brassica oleracea var. oleracea pentatricopeptide repeat-containing protein At1g06140, mitochondrial-like (LOC106306207), mRNA (2529)
TRINITY_DN12301_c0_g1_i1	277	366(2e-100)	XM_013768419.1 Brassica oleracea var. oleracea xylose isomerase-like (LOC106329777), mRNA (531)
TRINITY_DN12303_c0_g1_i1	263	387(2e-106)	XM_013747041.1 Brassica oleracea var. oleracea 40S ribosomal protein S13-2 (LOC106309894), mRNA (700)
TRINITY_DN12304_c0_g1_i1	400	676(0.0)	XM_013776084.1 Brassica oleracea var. oleracea protein EXPORTIN 1B (LOC106337034), mRNA (3605)
TRINITY_DN12307_c0_g1_i1	366	540(2e-152)	XM_013766561.1 Brassica oleracea var. oleracea histone-lysine N-methyltransferase, H3 lysine-9 specific SUVH4 (LOC106328177), mRNA (2266)
TRINITY_DN12311_c0_g1_i1	252	372(5e-102)	XM_013769881.1 Brassica oleracea var. oleracea probable mitochondrial adenine nucleotide transporter BTL3 (LOC106331505), mRNA (1601)
TRINITY_DN12311_c0_g2_i1	252	383(2e-105)	XM_013769881.1 Brassica oleracea var. oleracea probable mitochondrial adenine nucleotide transporter BTL3 (LOC106331505), mRNA (1601)
TRINITY_DN12314_c0_g1_i1	301	363(3e-99)	XM_013772951.1 Brassica oleracea var. oleracea probable LRR receptor-like serine/threonine-protein kinase At4g20940 (LOC106334633), transcript variant X2, mRNA (3672)
TRINITY_DN12316_c0_g1_i1	231	211(1e-53)	FJ376052.1 Brassica rapa subsp. pekinensis C-S lyase 1 (C-S) mRNA, complete cds (1761)
TRINITY_DN12316_c0_g2_i1	232	244(1e-63)	FJ376052.1 Brassica rapa subsp. pekinensis C-S lyase 1 (C-S) mRNA, complete cds (1761)
TRINITY_DN12317_c0_g1_i1	268	425(4e-118)	XM_013758005.1 Brassica oleracea var. oleracea WAT1-related protein At3g28050 (LOC106319617), transcript variant X2, mRNA (1133)
TRINITY_DN12317_c0_g2_i1	331	279(4e-74)	XM_013758005.1 Brassica oleracea var. oleracea WAT1-related protein At3g28050 (LOC106319617), transcript variant X2, mRNA (1133)
TRINITY_DN12318_c0_g1_i1	391	603(3e-171)	XM_013762609.1 Brassica oleracea var. oleracea midasin (LOC106324655), mRNA (16401)
TRINITY_DN1232_c0_g1_i1	226	374(1e-102)	XM_013737450.1 Brassica oleracea var. oleracea protein WALLS ARE THIN 1 (LOC106301124), mRNA (1603)
TRINITY_DN12321_c0_g1_i1	204	281(7e-75)	XM_013762763.1 Brassica oleracea var. oleracea uncharacterized LOC106324779 (LOC106324779), mRNA (914)
TRINITY_DN12325_c0_g1_i1	257	398(8e-110)	XM_013736262.1 Brassica oleracea var. oleracea serine/arginine repetitive matrix protein 2-like (LOC106300170), mRNA (4792)
TRINITY_DN12325_c0_g2_i1	243	348(8e-95)	XM_013749127.1 Brassica oleracea var. oleracea uncharacterized LOC106311826 (LOC106311826), transcript variant X2, mRNA (4756)
TRINITY_DN12326_c0_g1_i1	223	222(4e-57)	XM_013731333.1 Brassica oleracea var. oleracea CSC1-like protein At1g32090 (LOC106295436), mRNA (2721)
TRINITY_DN12326_c0_g2_i1	341	303(2e-81)	XM_013731333.1 Brassica oleracea var. oleracea CSC1-like protein At1g32090 (LOC106295436), mRNA (2721)
TRINITY_DN12327_c0_g1_i1	202	265(7e-70)	XM_013741263.1 Brassica oleracea var. oleracea protein UXT homolog (LOC106304873), mRNA (864)
TRINITY_DN12327_c0_g2_i1	202	243(3e-63)	XM_013741263.1 Brassica oleracea var. oleracea protein UXT homolog (LOC106304873), mRNA (864)
TRINITY_DN12329_c0_g1_i1	264	237(2e-61)	XM_013744967.1 Brassica oleracea var. oleracea F-box/LRR-repeat protein At1g48400 (LOC106307881), mRNA (1713)
TRINITY_DN12329_c0_g2_i1	208	313(2e-84)	XM_013744967.1 Brassica oleracea var. oleracea F-box/LRR-repeat protein At1g48400 (LOC106307881), mRNA (1713)
TRINITY_DN1233_c0_g1_i1	248	409(4e-113)	XM_013747089.1 Brassica oleracea var. oleracea WD repeat-containing protein 43-like (LOC106309930), mRNA (1058)
TRINITY_DN1233_c0_g2_i1	247	348(8e-95)	XM_013747089.1 Brassica oleracea var. oleracea WD repeat-containing protein 43-like (LOC106309930), mRNA (1058)
TRINITY_DN12332_c0_g1_i1	202	246(2e-64)	XM_013774096.1 Brassica oleracea var. oleracea Niemann-Pick C1 protein (LOC106335550), mRNA (4129)
TRINITY_DN12335_c0_g1_i1	266	283(2e-75)	XM_013748913.1 Brassica oleracea var. oleracea exocyst complex component SEC15A (LOC106311663), transcript variant X2, mRNA (2756)
TRINITY_DN12338_c0_g1_i1	225	230(3e-59)	XM_013757558.1 Brassica oleracea var. oleracea metal-nicotianamine transporter YSL3 (LOC106319276), transcript variant X2, mRNA (2363)
TRINITY_DN12338_c0_g2_i1	324	226(5e-58)	XM_013757558.1 Brassica oleracea var. oleracea metal-nicotianamine transporter YSL3 (LOC106319276), transcript variant X2, mRNA (2363)
TRINITY_DN1234_c1_g1_i1	249	403(2e-111)	XM_013730153.1 Brassica oleracea var. oleracea putative lysine-specific demethylase JMJ16 (LOC106294560), transcript variant X5, mRNA (3933)
TRINITY_DN12343_c0_g1_i1	337	176(6e-43)	XM_013755547.1 Brassica oleracea var. oleracea pentatricopeptide repeat-containing protein At5g21222 (LOC106317774), mRNA (3244)
TRINITY_DN12343_c0_g1_i2	363	279(4e-74)	XM_013755547.1 Brassica oleracea var. oleracea pentatricopeptide repeat-containing protein At5g21222 (LOC106317774), mRNA (3244)
TRINITY_DN12345_c0_g1_i1	223	226(3e-58)	XM_013741907.1 Brassica oleracea var. oleracea protein MON2 homolog (LOC106305542), transcript variant X4, mRNA (5373)
TRINITY_DN12346_c0_g1_i1	228	372(4e-102)	XM_013731125.1 Brassica oleracea var. oleracea ATP-dependent zinc metalloprotease FtsH 3 (LOC106295268), mRNA (2842)
TRINITY_DN12346_c0_g2_i1	229	60(4e-08)	XM_013731125.1 Brassica oleracea var. oleracea ATP-dependent zinc metalloprotease FtsH 3 (LOC106295268), mRNA (2842)
TRINITY_DN12346_c0_g3_i1	219	117(2e-25)	XM_013731125.1 Brassica oleracea var. oleracea ATP-dependent zinc metalloprotease FtsH 3 (LOC106295268), mRNA (2842)
TRINITY_DN12349_c0_g1_i1	222	230(3e-59)	XM_013773445.1 Brassica oleracea var. oleracea probable pre-mRNA-splicing factor ATP-dependent RNA helicase (LOC106335029), mRNA (3477)
TRINITY_DN1235_c0_g1_i1	274	418(7e-116)	XM_013780697.1 Brassica oleracea var. oleracea ABC transporter B family member 20 (LOC106341942), transcript variant X2, mRNA (4434)
TRINITY_DN1235_c0_g2_i1	246	372(5e-102)	XM_013780697.1 Brassica oleracea var. oleracea ABC transporter B family member 20 (LOC106341942), transcript variant X2, mRNA (4434)
TRINITY_DN12352_c0_g1_i1	317	540(2e-152)	XM_013765534.1 Brassica oleracea var. oleracea disease resistance RPP13-like protein 4 (LOC106327390), transcript variant X2, mRNA (2476)
TRINITY_DN12353_c0_g1_i1	350	388(7e-107)	XM_013749740.1 Brassica oleracea var. oleracea eukaryotic translation initiation factor 3 subunit E-like (LOC106312278), mRNA (1642)
TRINITY_DN12353_c0_g2_i1	349	388(7e-107)	XM_013749740.1 Brassica oleracea var. oleracea eukaryotic translation initiation factor 3 subunit E-like (LOC106312278), mRNA (1642)
TRINITY_DN12354_c0_g1_i1	220	141(1e-32)	XM_013751046.1 Brassica oleracea var. oleracea single-stranded DNA-binding protein, mitochondrial (LOC106313276), mRNA (1022)
TRINITY_DN12355_c0_g1_i1	281	348(9e-95)	XM_013773471.1 Brassica oleracea var. oleracea probable LRR receptor-like serine/threonine-protein kinase RFK1 (LOC106335052), mRNA (3408)
TRINITY_DN12355_c0_g1_i2	248	307(1e-82)	XM_013773471.1 Brassica oleracea var. oleracea probable LRR receptor-like serine/threonine-protein kinase RFK1 (LOC106335052), mRNA (3408)
TRINITY_DN12358_c0_g1_i1	225	316(2e-85)	XM_013757555.1 Brassica oleracea var. oleracea probable protein phosphatase 2C 15 (LOC106319271), mRNA (1899)
TRINITY_DN12360_c0_g1_i1	210	219(5e-56)	XM_013763003.1 Brassica oleracea var. oleracea uncharacterized LOC106324993 (LOC106324993), mRNA (624)
TRINITY_DN12363_c0_g1_i1	243	230(3e-59)	XM_013750868.1 Brassica oleracea var. oleracea E3 ubiquitin-protein ligase RMA1 (LOC106313127), mRNA (993)
TRINITY_DN12365_c0_g1_i1	220	296(3e-79)	XM_013767554.1 Brassica oleracea var. oleracea ubiquitin-40S ribosomal protein S27a-3-like (LOC106328995), mRNA (676)
TRINITY_DN1237_c0_g1_i1	202	350(2e-95)	XM_013740699.1 Brassica oleracea var. oleracea uncharacterized transporter YBR287W (LOC106304286), transcript variant X2, mRNA (1698)
TRINITY_DN12373_c0_g1_i1	202	303(1e-81)	XM_013749385.1 Brassica oleracea var. oleracea RNA-binding protein 5 (LOC106312017), transcript variant X2, mRNA (3421)
TRINITY_DN12373_c0_g2_i1	207	265(7e-70)	XM_013749385.1 Brassica oleracea var. oleracea RNA-binding protein 5 (LOC106312017), transcript variant X2, mRNA (3421)
TRINITY_DN12373_c0_g3_i1	201	244(8e-64)	XM_013749385.1 Brassica oleracea var. oleracea RNA-binding protein 5 (LOC106312017), transcript variant X2, mRNA (3421)
TRINITY_DN12379_c0_g1_i1	270	318(7e-86)	XM_013738459.1 Brassica oleracea var. oleracea PLASMODESMATA CALLOSE-BINDING PROTEIN 1-like (LOC106301963), mRNA (989)
TRINITY_DN12379_c0_g1_i2	227	361(9e-99)	XM_013738459.1 Brassica oleracea var. oleracea PLASMODESMATA CALLOSE-BINDING PROTEIN 1-like (LOC106301963), mRNA (989)
TRINITY_DN12380_c0_g1_i1	287	254(2e-66)	XM_013742117.1 Brassica oleracea var. oleracea chromatin modification-related protein EAF1 B (LOC106305749), transcript variant X3, mRNA (6585)
TRINITY_DN12380_c0_g2_i1	230	241(1e-62)	XM_013742117.1 Brassica oleracea var. oleracea chromatin modification-related protein EAF1 B (LOC106305749), transcript variant X3, mRNA (6585)
TRINITY_DN12382_c0_g1_i1	390	263(5e-69)	XM_013765220.1 Brassica oleracea var. oleracea uncharacterized LOC106327151 (LOC106327151), transcript variant X1, mRNA (269)
TRINITY_DN12385_c0_g1_i1	296	204(2e-51)	XM_013753765.1 Brassica oleracea var. oleracea uncharacterized LOC106315920 (LOC106315920), mRNA (1225)
TRINITY_DN12387_c0_g1_i1	226	281(7e-75)	XM_013738111.1 Brassica oleracea var. oleracea NAC domain-containing protein 19-like (LOC106301658), mRNA (1556)
TRINITY_DN12390_c0_g1_i1	220	230(3e-59)	XM_013734692.1 Brassica oleracea var. oleracea uncharacterized protein C23H3.12c (LOC106298553), mRNA (1049)
TRINITY_DN12393_c0_g1_i1	381	545(4e-154)	XM_013756636.1 Brassica oleracea var. oleracea autophagy protein 5 (LOC106318596), mRNA (1243)
TRINITY_DN12395_c0_g1_i1	279	425(4e-118)	XM_013745140.1 Brassica oleracea var. oleracea cyclin-U3-1 (LOC106308025), transcript variant X2, mRNA (1018)
TRINITY_DN12396_c0_g1_i1	204	213(2e-54)	XM_013778538.1 Brassica oleracea var. oleracea uncharacterized LOC106339683 (LOC106339683), mRNA (1009)
TRINITY_DN12396_c0_g1_i2	282	307(2e-82)	XM_013778538.1 Brassica oleracea var. oleracea uncharacterized LOC106339683 (LOC106339683), mRNA (1009)
TRINITY_DN12397_c0_g1_i1	214	274(1e-72)	XM_013767020.1 Brassica oleracea var. oleracea biogenesis of lysosome-related organelles complex 1 subunit 1 (LOC106328554), mRNA (791)
TRINITY_DN12397_c0_g1_i2	213	313(2e-84)	XM_013767020.1 Brassica oleracea var. oleracea biogenesis of lysosome-related organelles complex 1 subunit 1 (LOC106328554), mRNA (791)
TRINITY_DN12399_c0_g1_i1	378	566(3e-160)	XM_013738059.1 Brassica oleracea var. oleracea probable 3-hydroxyisobutyrate dehydrogenase-like 2, mitochondrial (LOC106301612), mRNA (1109)
TRINITY_DN12399_c0_g2_i1	408	562(4e-159)	XM_013738059.1 Brassica oleracea var. oleracea probable 3-hydroxyisobutyrate dehydrogenase-like 2, mitochondrial (LOC106301612), mRNA (1109)
TRINITY_DN12407_c0_g1_i1	250	161(1e-38)	XM_013749795.1 Brassica oleracea var. oleracea calcium uniporter protein 2, mitochondrial-like (LOC106312319), mRNA (1298)
TRINITY_DN12409_c0_g1_i1	444	327(2e-88)	XM_013749431.1 Brassica oleracea var. oleracea kinesin-related protein 11 (LOC106312055), transcript variant X3, mRNA (3735)
TRINITY_DN12409_c0_g2_i1	464	730(0.0)	XM_013749431.1 Brassica oleracea var. oleracea kinesin-related protein 11 (LOC106312055), transcript variant X3, mRNA (3735)
TRINITY_DN12409_c0_g3_i1	330	472(6e-132)	XM_013749431.1 Brassica oleracea var. oleracea kinesin-related protein 11 (LOC106312055), transcript variant X3, mRNA (3735)
TRINITY_DN12411_c0_g1_i1	213	283(2e-75)	XM_013737995.1 Brassica oleracea var. oleracea uncharacterized membrane protein YjcL (LOC106301561), mRNA (1482)
TRINITY_DN12412_c0_g1_i1	202	350(2e-95)	XM_013744433.1 Brassica oleracea var. oleracea uncharacterized LOC106307466 (LOC106307466), mRNA (2633)
TRINITY_DN1242_c0_g1_i1	204	363(2e-99)	XM_013738640.1 Brassica oleracea var. oleracea uncharacterized LOC106302121 (LOC106302121), mRNA (1753)
TRINITY_DN12423_c0_g1_i1	249	243(4e-63)	XM_013752788.1 Brassica oleracea var. oleracea ribosomal RNA-processing protein 17-like (LOC106315006), mRNA (310)
TRINITY_DN12425_c0_g1_i1	217	207(1e-52)	XM_013758200.1 Brassica oleracea var. oleracea uncharacterized LOC106319813 (LOC106319813), mRNA (2599)
TRINITY_DN12425_c0_g2_i1	323	363(4e-99)	XM_013758200.1 Brassica oleracea var. oleracea uncharacterized LOC106319813 (LOC106319813), mRNA (2599)
TRINITY_DN12429_c0_g1_i1	224	207(1e-52)	XM_013730883.1 Brassica oleracea var. oleracea uncharacterized LOC106295096 (LOC106295096), transcript variant X3, mRNA (1282)
TRINITY_DN12429_c0_g1_i2	218	193(3e-48)	XM_013730883.1 Brassica oleracea var. oleracea uncharacterized LOC106295096 (LOC106295096), transcript variant X3, mRNA (1282)
TRINITY_DN12434_c0_g1_i1	215	115(7e-25)	XM_013774119.1 Brassica oleracea var. oleracea T-complex protein 1 subunit theta (LOC106335536), mRNA (1925)
TRINITY_DN12439_c0_g1_i1	226	348(7e-95)	XM_013766439.1 Brassica oleracea var. oleracea uncharacterized LOC106328079 (LOC106328079), mRNA (1990)
TRINITY_DN1244_c0_g1_i1	268	285(7e-76)	XM_013733248.1 Brassica oleracea var. oleracea 50S ribosomal protein L7/L12 (LOC106296981), mRNA (1442)
TRINITY_DN1244_c0_g2_i1	259	291(1e-77)	XM_013733248.1 Brassica oleracea var. oleracea 50S ribosomal protein L7/L12 (LOC106296981), mRNA (1442)
TRINITY_DN1244_c0_g3_i1	267	322(5e-87)	XM_013733248.1 Brassica oleracea var. oleracea 50S ribosomal protein L7/L12 (LOC106296981), mRNA (1442)
TRINITY_DN12440_c0_g1_i1	244	424(1e-117)	XM_013758527.1 Brassica oleracea var. oleracea probable aquaporin TIP3-2 (LOC106320158), mRNA (967)
TRINITY_DN12440_c0_g2_i1	244	303(2e-81)	XM_013758527.1 Brassica oleracea var. oleracea probable aquaporin TIP3-2 (LOC106320158), mRNA (967)
TRINITY_DN12442_c0_g1_i1	282	477(1e-133)	XM_013774045.1 Brassica oleracea var. oleracea protein FRIGIDA-like (LOC106335506), mRNA (1995)
TRINITY_DN12446_c0_g1_i1	225	257(1e-67)	XM_013774900.1 Brassica oleracea var. oleracea formin-like protein 2 (LOC106336154), mRNA (2886)
TRINITY_DN12449_c0_g1_i1	224	374(1e-102)	XM_013760878.1 Brassica oleracea var. oleracea uncharacterized LOC106322751 (LOC106322751), mRNA (893)
TRINITY_DN12449_c0_g2_i1	224	363(3e-99)	XM_013760878.1 Brassica oleracea var. oleracea uncharacterized LOC106322751 (LOC106322751), mRNA (893)
TRINITY_DN1245_c0_g1_i1	314	521(6e-147)	XM_013734694.1 Brassica oleracea var. oleracea homeobox-leucine zipper protein HAT5-like (LOC106298555), mRNA (1095)
TRINITY_DN12455_c0_g1_i1	229	222(5e-57)	XM_013775728.1 Brassica oleracea var. oleracea beta-hexosaminidase 1 (LOC106336787), mRNA (1969)
TRINITY_DN12455_c0_g2_i1	229	211(1e-53)	XM_013775728.1 Brassica oleracea var. oleracea beta-hexosaminidase 1 (LOC106336787), mRNA (1969)
TRINITY_DN12456_c0_g1_i1	220	322(4e-87)	XM_013755938.1 Brassica oleracea var. oleracea formin-like protein 13 (LOC106318085), mRNA (4390)
TRINITY_DN12456_c0_g2_i1	221	381(7e-105)	XM_013755938.1 Brassica oleracea var. oleracea formin-like protein 13 (LOC106318085), mRNA (4390)
TRINITY_DN12457_c0_g1_i1	220	239(4e-62)	XM_013746712.1 Brassica oleracea var. oleracea PRA1 family protein D (LOC106309638), mRNA (729)
TRINITY_DN12459_c0_g1_i1	398	532(3e-150)	XM_013773764.1 Brassica oleracea var. oleracea F-box/LRR-repeat protein At3g58940-like (LOC106335285), mRNA (2098)
TRINITY_DN12459_c0_g2_i1	280	412(3e-114)	XM_013773764.1 Brassica oleracea var. oleracea F-box/LRR-repeat protein At3g58940-like (LOC106335285), mRNA (2098)
TRINITY_DN1246_c0_g1_i1	202	250(2e-65)	XM_013775185.1 Brassica oleracea var. oleracea uncharacterized LOC106336368 (LOC106336368), transcript variant X2, mRNA (3397)
TRINITY_DN1246_c0_g1_i2	256	350(2e-95)	XM_013775185.1 Brassica oleracea var. oleracea uncharacterized LOC106336368 (LOC106336368), transcript variant X2, mRNA (3397)
TRINITY_DN1246_c0_g1_i3	203	375(3e-103)	XM_013775185.1 Brassica oleracea var. oleracea uncharacterized LOC106336368 (LOC106336368), transcript variant X2, mRNA (3397)
TRINITY_DN1246_c0_g1_i4	211	135(6e-31)	XM_013775185.1 Brassica oleracea var. oleracea uncharacterized LOC106336368 (LOC106336368), transcript variant X2, mRNA (3397)
TRINITY_DN12461_c0_g1_i1	385	512(4e-144)	XM_013781279.1 Brassica oleracea var. oleracea THO complex subunit 5B (LOC106342366), mRNA (2732)
TRINITY_DN12462_c0_g1_i1	239	403(2e-111)	XM_013769871.1 Brassica oleracea var. oleracea high mobility group nucleosome-binding domain-containing protein 5 (LOC106331495), transcript variant X2, mRNA (1120)
TRINITY_DN12462_c0_g2_i1	239	316(2e-85)	XM_013769871.1 Brassica oleracea var. oleracea high mobility group nucleosome-binding domain-containing protein 5 (LOC106331495), transcript variant X2, mRNA (1120)
TRINITY_DN12465_c0_g1_i1	301	475(4e-133)	XM_013732321.1 Brassica oleracea var. oleracea uncharacterized LOC106296238 (LOC106296238), mRNA (4108)
TRINITY_DN12472_c0_g1_i1	204	276(3e-73)	XM_013773471.1 Brassica oleracea var. oleracea probable LRR receptor-like serine/threonine-protein kinase RFK1 (LOC106335052), mRNA (3408)
TRINITY_DN12472_c0_g2_i1	204	265(7e-70)	XM_013773471.1 Brassica oleracea var. oleracea probable LRR receptor-like serine/threonine-protein kinase RFK1 (LOC106335052), mRNA (3408)
TRINITY_DN12473_c0_g1_i1	278	152(8e-36)	XM_013770415.1 Brassica oleracea var. oleracea 1-aminocyclopropane-1-carboxylate oxidase homolog 12-like (LOC106331972), mRNA (1384)
TRINITY_DN12474_c0_g1_i1	229	379(3e-104)	XM_013759225.1 Brassica oleracea var. oleracea uncharacterized mitochondrial protein AtMg00810-like (LOC106320872), mRNA (933)
TRINITY_DN12479_c0_g1_i1	298	507(2e-142)	XM_013781694.1 Brassica oleracea var. oleracea E3 ubiquitin-protein ligase HOS1 (LOC106342691), mRNA (3048)
TRINITY_DN1248_c0_g1_i1	272	172(6e-42)	XM_013730415.1 Brassica oleracea var. oleracea dnaJ homolog subfamily C member 2 (LOC106294768), mRNA (2310)
TRINITY_DN1248_c0_g1_i2	286	250(3e-65)	XM_013730415.1 Brassica oleracea var. oleracea dnaJ homolog subfamily C member 2 (LOC106294768), mRNA (2310)
TRINITY_DN12480_c0_g1_i1	409	464(1e-129)	XM_013776763.1 Brassica oleracea var. oleracea uncharacterized LOC106337641 (LOC106337641), transcript variant X2, mRNA (1470)
TRINITY_DN12483_c0_g1_i1	212	278(9e-74)	XM_013732133.1 Brassica oleracea var. oleracea protein IQ-DOMAIN 1 (LOC106296082), transcript variant X3, mRNA (1854)
TRINITY_DN12483_c0_g2_i1	231	278(1e-73)	XM_013732133.1 Brassica oleracea var. oleracea protein IQ-DOMAIN 1 (LOC106296082), transcript variant X3, mRNA (1854)
TRINITY_DN12486_c0_g1_i1	206	289(4e-77)	XM_013773015.1 Brassica oleracea var. oleracea syntaxin-121 (LOC106334686), transcript variant X2, mRNA (1378)
TRINITY_DN12486_c0_g2_i1	206	359(3e-98)	XM_013773015.1 Brassica oleracea var. oleracea syntaxin-121 (LOC106334686), transcript variant X2, mRNA (1378)
TRINITY_DN12487_c0_g1_i1	262	183(3e-45)	XM_013760814.1 Brassica oleracea var. oleracea uncharacterized LOC106322704 (LOC106322704), transcript variant X5, mRNA (1653)
TRINITY_DN12489_c0_g1_i1	327	486(2e-136)	XM_013757440.1 Brassica oleracea var. oleracea L-ascorbate oxidase homolog (LOC106319183), mRNA (2170)
TRINITY_DN12489_c0_g2_i1	229	298(7e-80)	XM_013760857.1 Brassica oleracea var. oleracea L-ascorbate oxidase homolog (LOC106322733), mRNA (1936)
TRINITY_DN12492_c0_g1_i1	218	381(7e-105)	XM_013758656.1 Brassica oleracea var. oleracea nitrilase 2-like (LOC106320293), mRNA (1342)
TRINITY_DN12492_c0_g1_i2	219	344(9e-94)	XM_013758656.1 Brassica oleracea var. oleracea nitrilase 2-like (LOC106320293), mRNA (1342)
TRINITY_DN12493_c0_g1_i1	218	339(4e-92)	XM_013751026.1 Brassica oleracea var. oleracea putative ALA-interacting subunit 2 (LOC106313258), mRNA (1518)
TRINITY_DN12495_c0_g1_i1	225	121(2e-26)	XM_013731123.1 Brassica oleracea var. oleracea probable GTP diphosphokinase RSH2, chloroplastic (LOC106295267), mRNA (2560)
TRINITY_DN12495_c0_g2_i1	239	243(4e-63)	XM_013731123.1 Brassica oleracea var. oleracea probable GTP diphosphokinase RSH2, chloroplastic (LOC106295267), mRNA (2560)
TRINITY_DN12498_c0_g1_i1	223	292(3e-78)	XM_013731353.1 Brassica oleracea var. oleracea uncharacterized LOC106295449 (LOC106295449), transcript variant X2, mRNA (1438)
TRINITY_DN12498_c0_g2_i1	245	414(8e-115)	XM_013731353.1 Brassica oleracea var. oleracea uncharacterized LOC106295449 (LOC106295449), transcript variant X2, mRNA (1438)
TRINITY_DN12498_c0_g2_i2	246	335(6e-91)	XM_013731353.1 Brassica oleracea var. oleracea uncharacterized LOC106295449 (LOC106295449), transcript variant X2, mRNA (1438)
TRINITY_DN12498_c0_g3_i1	245	436(2e-121)	XM_013731353.1 Brassica oleracea var. oleracea uncharacterized LOC106295449 (LOC106295449), transcript variant X2, mRNA (1438)
TRINITY_DN12499_c0_g1_i1	459	763(0.0)	XM_013780413.1 Brassica oleracea var. oleracea casein kinase II subunit beta'-like (LOC106341713), mRNA (1060)
TRINITY_DN12499_c0_g1_i2	460	651(0.0)	XM_013780413.1 Brassica oleracea var. oleracea casein kinase II subunit beta'-like (LOC106341713), mRNA (1060)
TRINITY_DN12501_c0_g1_i1	233	337(2e-91)	XM_013766336.1 Brassica oleracea var. oleracea serine/threonine-protein kinase BCK1/SLK1/SSP31-like (LOC106327966), mRNA (3163)
TRINITY_DN12502_c0_g1_i1	245	222(5e-57)	XM_013773916.1 Brassica oleracea var. oleracea exocyst complex component EXO70B1-like (LOC106335399), mRNA (2368)
TRINITY_DN12502_c0_g1_i2	255	276(4e-73)	XM_013773916.1 Brassica oleracea var. oleracea exocyst complex component EXO70B1-like (LOC106335399), mRNA (2368)
TRINITY_DN12504_c0_g1_i1	201	198(7e-50)	XM_013748236.1 Brassica oleracea var. oleracea acetyl-CoA carboxylase 1 (LOC106311006), transcript variant X3, mRNA (7084)
TRINITY_DN12506_c0_g1_i1	204	296(2e-79)	XM_013782452.1 Brassica oleracea var. oleracea uncharacterized LOC106343284 (LOC106343284), transcript variant X1, mRNA (2002)
TRINITY_DN12511_c0_g1_i1	208	143(3e-33)	XM_013746879.1 Brassica oleracea var. oleracea putative transporter arsB (LOC106309755), transcript variant X1, mRNA (1675)
TRINITY_DN12512_c0_g1_i1	564	804(0.0)	XM_013743868.1 Brassica oleracea var. oleracea disease resistance protein TAO1-like (LOC106307032), mRNA (4664)
TRINITY_DN12514_c0_g1_i1	253	425(4e-118)	XM_013730905.1 Brassica oleracea var. oleracea protein FAR-RED ELONGATED HYPOCOTYL 3 (LOC106295113), mRNA (3141)
TRINITY_DN12515_c0_g1_i1	231	346(3e-94)	XM_013766373.1 Brassica oleracea var. oleracea aquaporin TIP1-1 (LOC106328023), mRNA (1088)
TRINITY_DN12517_c0_g1_i1	207	322(4e-87)	XM_013739813.1 Brassica oleracea var. oleracea DEMETER-like protein 3 (LOC106303543), transcript variant X2, mRNA (3697)
TRINITY_DN12519_c0_g1_i1	378	412(4e-114)	XM_013743955.1 Brassica oleracea var. oleracea uncharacterized LOC106307093 (LOC106307093), transcript variant X4, mRNA (1727)
TRINITY_DN12519_c0_g2_i1	379	337(3e-91)	XM_013743955.1 Brassica oleracea var. oleracea uncharacterized LOC106307093 (LOC106307093), transcript variant X4, mRNA (1727)
TRINITY_DN12522_c0_g1_i1	285	383(3e-105)	XM_013756697.1 Brassica oleracea var. oleracea cysteine desulfurase, mitochondrial (LOC106318637), mRNA (1741)
TRINITY_DN12525_c0_g1_i1	383	534(9e-151)	XM_013776184.1 Brassica oleracea var. oleracea mediator-associated protein 1-like (LOC106337135), mRNA (1378)
TRINITY_DN12525_c0_g2_i1	383	514(1e-144)	XM_013776184.1 Brassica oleracea var. oleracea mediator-associated protein 1-like (LOC106337135), mRNA (1378)
TRINITY_DN12526_c0_g1_i1	222	326(3e-88)	XM_013731320.1 Brassica oleracea var. oleracea protein BTR1-like (LOC106295424), mRNA (1761)
TRINITY_DN12526_c0_g2_i1	222	405(4e-112)	XM_013731320.1 Brassica oleracea var. oleracea protein BTR1-like (LOC106295424), mRNA (1761)
TRINITY_DN12530_c0_g1_i1	371	604(7e-172)	XM_013780374.1 Brassica oleracea var. oleracea type II inositol polyphosphate 5-phosphatase 14 (LOC106341669), mRNA (4866)
TRINITY_DN12531_c0_g1_i1	288	172(6e-42)	XM_013755788.1 Brassica oleracea var. oleracea glycerophosphodiester phosphodiesterase protein kinase domain-containing GDPDL2-like (LOC106317954), transcript variant X2, mRNA (2509)
TRINITY_DN12531_c0_g2_i1	289	171(2e-41)	XM_013755788.1 Brassica oleracea var. oleracea glycerophosphodiester phosphodiesterase protein kinase domain-containing GDPDL2-like (LOC106317954), transcript variant X2, mRNA (2509)
TRINITY_DN12532_c0_g1_i1	322	553(2e-156)	XM_013750280.1 Brassica oleracea var. oleracea serine/threonine-protein kinase HT1-like (LOC106312675), mRNA (1557)
TRINITY_DN12532_c0_g2_i1	408	656(0.0)	XM_013750280.1 Brassica oleracea var. oleracea serine/threonine-protein kinase HT1-like (LOC106312675), mRNA (1557)
TRINITY_DN12533_c0_g1_i1	230	222(5e-57)	XM_013783492.1 Brassica oleracea var. oleracea ureide permease 5 (LOC106344105), transcript variant X3, mRNA (1609)
TRINITY_DN12534_c0_g1_i1	317	505(6e-142)	XM_013750888.1 Brassica oleracea var. oleracea transcription initiation factor TFIID subunit 5 (LOC106313145), mRNA (2228)
TRINITY_DN12534_c0_g2_i1	317	542(4e-153)	XM_013750888.1 Brassica oleracea var. oleracea transcription initiation factor TFIID subunit 5 (LOC106313145), mRNA (2228)
TRINITY_DN12535_c0_g1_i1	256	285(6e-76)	XM_013751718.1 Brassica oleracea var. oleracea lipid phosphate phosphatase gamma, chloroplastic (LOC106313805), mRNA (1061)
TRINITY_DN12535_c0_g2_i1	281	241(2e-62)	XM_013751718.1 Brassica oleracea var. oleracea lipid phosphate phosphatase gamma, chloroplastic (LOC106313805), mRNA (1061)
TRINITY_DN12538_c0_g1_i1	303	311(1e-83)	XM_013730257.1 Brassica oleracea var. oleracea uncharacterized LOC106294648 (LOC106294648), mRNA (873)
TRINITY_DN12538_c0_g2_i1	337	292(5e-78)	XM_013730257.1 Brassica oleracea var. oleracea uncharacterized LOC106294648 (LOC106294648), mRNA (873)
TRINITY_DN12539_c0_g1_i1	273	363(3e-99)	XM_013763663.1 Brassica oleracea var. oleracea general transcription factor IIH subunit 4 (LOC106325608), transcript variant X2, mRNA (1595)
TRINITY_DN12539_c0_g1_i2	272	355(5e-97)	XM_013763663.1 Brassica oleracea var. oleracea general transcription factor IIH subunit 4 (LOC106325608), transcript variant X2, mRNA (1595)
TRINITY_DN12540_c0_g1_i1	266	100(3e-20)	XM_013763960.1 Brassica oleracea var. oleracea bidirectional sugar transporter SWEET3-like (LOC106325910), transcript variant X2, mRNA (1031)
TRINITY_DN12542_c0_g1_i1	327	507(2e-142)	XM_013763727.1 Brassica oleracea var. oleracea GATA transcription factor 6-like (LOC106325659), mRNA (1358)
TRINITY_DN12542_c0_g2_i1	280	518(6e-146)	XM_013763727.1 Brassica oleracea var. oleracea GATA transcription factor 6-like (LOC106325659), mRNA (1358)
TRINITY_DN12544_c0_g1_i1	281	459(4e-128)	XM_013782837.1 Brassica oleracea var. oleracea V-type proton ATPase subunit c1-like (LOC106343582), transcript variant X1, mRNA (976)
TRINITY_DN12544_c0_g1_i2	281	514(8e-145)	XM_013782837.1 Brassica oleracea var. oleracea V-type proton ATPase subunit c1-like (LOC106343582), transcript variant X1, mRNA (976)
TRINITY_DN12545_c0_g1_i2	255	187(2e-46)	XM_013749564.1 Brassica oleracea var. oleracea protein LOW PSII ACCUMULATION 1, chloroplastic (LOC106312160), mRNA (1584)
TRINITY_DN12548_c0_g1_i1	235	326(3e-88)	XM_013774184.1 Brassica oleracea var. oleracea caffeoylshikimate esterase-like (LOC106335611), mRNA (1407)
TRINITY_DN12548_c0_g2_i1	235	303(2e-81)	XM_013774184.1 Brassica oleracea var. oleracea caffeoylshikimate esterase-like (LOC106335611), mRNA (1407)
TRINITY_DN1255_c0_g1_i1	203	220(1e-56)	XM_013748187.1 Brassica oleracea var. oleracea radial spoke head 10 homolog B-like (LOC106310959), mRNA (1785)
TRINITY_DN1255_c0_g2_i1	204	217(2e-55)	XM_013748187.1 Brassica oleracea var. oleracea radial spoke head 10 homolog B-like (LOC106310959), mRNA (1785)
TRINITY_DN12552_c0_g1_i1	208	198(7e-50)	XM_013757887.1 Brassica oleracea var. oleracea synaptotagmin-3 (LOC106319530), transcript variant X2, mRNA (1834)
TRINITY_DN12552_c0_g2_i1	207	246(2e-64)	XM_013757887.1 Brassica oleracea var. oleracea synaptotagmin-3 (LOC106319530), transcript variant X2, mRNA (1834)
TRINITY_DN12553_c1_g1_i1	232	207(1e-52)	XM_013757227.1 Brassica oleracea var. oleracea protein NETWORKED 4B (LOC106319025), mRNA (2008)
TRINITY_DN12553_c1_g2_i1	243	287(2e-76)	XM_013757227.1 Brassica oleracea var. oleracea protein NETWORKED 4B (LOC106319025), mRNA (2008)
TRINITY_DN12558_c0_g1_i1	274	418(7e-116)	XM_013740254.1 Brassica oleracea var. oleracea probable disease resistance protein At5g45510 (LOC106303900), transcript variant X2, mRNA (4165)
TRINITY_DN12558_c0_g2_i1	234	433(2e-120)	XM_013740254.1 Brassica oleracea var. oleracea probable disease resistance protein At5g45510 (LOC106303900), transcript variant X2, mRNA (4165)
TRINITY_DN12561_c0_g1_i1	274	348(9e-95)	XM_013742813.1 Brassica oleracea var. oleracea phytosulfokine receptor 1-like (LOC106306260), mRNA (3527)
TRINITY_DN12563_c0_g1_i1	206	289(4e-77)	XM_013744445.1 Brassica oleracea var. oleracea uncharacterized LOC106307476 (LOC106307476), transcript variant X1, mRNA (1507)
TRINITY_DN12563_c0_g2_i1	205	233(2e-60)	XM_013744445.1 Brassica oleracea var. oleracea uncharacterized LOC106307476 (LOC106307476), transcript variant X1, mRNA (1507)
TRINITY_DN12565_c0_g1_i1	537	213(7e-54)	XM_013737734.1 Brassica oleracea var. oleracea probable E3 ubiquitin-protein ligase ARI2 (LOC106301355), transcript variant X3, mRNA (1998)
TRINITY_DN12565_c0_g2_i1	428	486(3e-136)	XM_013737734.1 Brassica oleracea var. oleracea probable E3 ubiquitin-protein ligase ARI2 (LOC106301355), transcript variant X3, mRNA (1998)
TRINITY_DN12565_c0_g2_i2	429	442(6e-123)	XM_013737734.1 Brassica oleracea var. oleracea probable E3 ubiquitin-protein ligase ARI2 (LOC106301355), transcript variant X3, mRNA (1998)
TRINITY_DN12566_c0_g1_i1	247	418(6e-116)	XM_013774347.1 Brassica oleracea var. oleracea homeobox-leucine zipper protein PROTODERMAL FACTOR 2 (LOC106335748), transcript variant X2, mRNA (2926)
TRINITY_DN12567_c0_g1_i1	228	206(5e-52)	XM_013739817.1 Brassica oleracea var. oleracea protein CONTINUOUS VASCULAR RING 1 (LOC106303552), mRNA (1245)
TRINITY_DN12570_c0_g1_i1	254	313(3e-84)	XM_013782088.1 Brassica oleracea var. oleracea tubulin--tyrosine ligase-like protein 12 (LOC106342996), mRNA (2876)
TRINITY_DN12578_c0_g1_i1	236	283(2e-75)	XM_013783958.1 Brassica oleracea var. oleracea histidine biosynthesis bifunctional protein hisIE, chloroplastic-like (LOC106344608), mRNA (1402)
TRINITY_DN12579_c0_g1_i1	396	337(3e-91)	XM_013756366.1 Brassica oleracea var. oleracea scarecrow-like protein 11 (LOC106318405), mRNA (2163)
TRINITY_DN1258_c0_g1_i1	210	298(7e-80)	XM_013759328.1 Brassica oleracea var. oleracea tRNA (cytosine(34)-C(5))-methyltransferase (LOC106292165), mRNA (2463)
TRINITY_DN1258_c0_g2_i1	210	344(9e-94)	XM_013759328.1 Brassica oleracea var. oleracea tRNA (cytosine(34)-C(5))-methyltransferase (LOC106292165), mRNA (2463)
TRINITY_DN12580_c0_g2_i1	230	115(8e-25)	XM_002880912.1 Arabidopsis lyrata subsp. lyrata predicted protein, mRNA (2961)
TRINITY_DN12585_c0_g1_i1	388	597(1e-169)	XM_013758186.1 Brassica oleracea var. oleracea U-box domain-containing protein 38 (LOC106319790), mRNA (2179)
TRINITY_DN12585_c0_g1_i2	387	597(1e-169)	XM_013758186.1 Brassica oleracea var. oleracea U-box domain-containing protein 38 (LOC106319790), mRNA (2179)
TRINITY_DN12587_c0_g1_i1	251	424(1e-117)	XM_013755405.1 Brassica oleracea var. oleracea bax inhibitor 1 (LOC106317620), mRNA (1083)
TRINITY_DN12588_c0_g1_i1	289	357(2e-97)	XM_013736076.1 Brassica oleracea var. oleracea dolichyl-diphosphooligosaccharide--protein glycosyltransferase subunit 1A (LOC106300031), mRNA (2060)
TRINITY_DN12588_c0_g2_i1	221	375(3e-103)	XM_013736076.1 Brassica oleracea var. oleracea dolichyl-diphosphooligosaccharide--protein glycosyltransferase subunit 1A (LOC106300031), mRNA (2060)
TRINITY_DN12592_c0_g1_i1	371	383(3e-105)	XM_013742316.1 Brassica oleracea var. oleracea pentatricopeptide repeat-containing protein At5g46580, chloroplastic (LOC106305896), mRNA (2331)
TRINITY_DN12594_c0_g1_i1	210	171(2e-41)	XM_013756386.1 Brassica oleracea var. oleracea NEP1-interacting protein-like 1 (LOC106318419), mRNA (974)
TRINITY_DN12595_c0_g1_i1	300	368(7e-101)	XM_013756985.1 Brassica oleracea var. oleracea ATP-dependent RNA helicase DHX29 (LOC106318843), mRNA (4601)
TRINITY_DN12595_c0_g1_i2	208	222(4e-57)	XM_013756985.1 Brassica oleracea var. oleracea ATP-dependent RNA helicase DHX29 (LOC106318843), mRNA (4601)
TRINITY_DN12595_c0_g1_i3	333	368(8e-101)	XM_013756985.1 Brassica oleracea var. oleracea ATP-dependent RNA helicase DHX29 (LOC106318843), mRNA (4601)
TRINITY_DN12597_c0_g1_i1	228	359(3e-98)	XM_013736605.1 Brassica oleracea var. oleracea uncharacterized ATP-dependent helicase C23E6.02 (LOC106300463), mRNA (3322)
TRINITY_DN12597_c0_g2_i1	203	217(2e-55)	XM_013736605.1 Brassica oleracea var. oleracea uncharacterized ATP-dependent helicase C23E6.02 (LOC106300463), mRNA (3322)
TRINITY_DN12598_c0_g1_i1	295	254(2e-66)	XM_013744608.1 Brassica oleracea var. oleracea serine/threonine-protein kinase AFC1 (LOC106307612), transcript variant X2, mRNA (1860)
TRINITY_DN12599_c0_g1_i1	249	449(2e-125)	XM_013766026.1 Brassica oleracea var. oleracea glucose-6-phosphate/phosphate translocator 1, chloroplastic-like (LOC106327779), mRNA (1515)
TRINITY_DN12599_c0_g2_i1	249	460(1e-128)	XM_013766026.1 Brassica oleracea var. oleracea glucose-6-phosphate/phosphate translocator 1, chloroplastic-like (LOC106327779), mRNA (1515)
TRINITY_DN1260_c0_g1_i1	209	357(1e-97)	XM_013741895.1 Brassica oleracea var. oleracea peptidyl-prolyl cis-trans isomerase CYP40 (LOC106305531), mRNA (1465)
TRINITY_DN12600_c0_g1_i1	253	211(1e-53)	XM_013750761.1 Brassica oleracea var. oleracea splicing factor U2af small subunit B (LOC106313042), mRNA (1199)
TRINITY_DN12600_c0_g2_i1	215	161(9e-39)	XM_013750761.1 Brassica oleracea var. oleracea splicing factor U2af small subunit B (LOC106313042), mRNA (1199)
TRINITY_DN12603_c0_g1_i1	286	305(6e-82)	XM_013751200.1 Brassica oleracea var. oleracea fe(2+) transport protein 3, chloroplastic (LOC106313401), mRNA (1499)
TRINITY_DN12604_c0_g1_i1	225	270(2e-71)	XM_013731326.1 Brassica oleracea var. oleracea RAF proto-oncogene serine/threonine-protein kinase-like (LOC106295430), mRNA (2993)
TRINITY_DN12604_c0_g2_i1	206	359(3e-98)	XM_013731326.1 Brassica oleracea var. oleracea RAF proto-oncogene serine/threonine-protein kinase-like (LOC106295430), mRNA (2993)
TRINITY_DN12605_c0_g1_i1	304	470(2e-131)	XM_013737504.1 Brassica oleracea var. oleracea probable sulfate transporter 3.3 (LOC106301162), mRNA (2228)
TRINITY_DN12610_c0_g1_i1	260	235(7e-61)	XM_013772931.1 Brassica oleracea var. oleracea MAP3K epsilon protein kinase 1 (LOC106334616), mRNA (4422)
TRINITY_DN1262_c0_g1_i1	263	257(1e-67)	XM_013773189.1 Brassica oleracea var. oleracea serine/threonine-protein kinase STN8, chloroplastic (LOC106334814), mRNA (1659)
TRINITY_DN1262_c0_g1_i2	376	257(2e-67)	XM_013773189.1 Brassica oleracea var. oleracea serine/threonine-protein kinase STN8, chloroplastic (LOC106334814), mRNA (1659)
TRINITY_DN1262_c0_g2_i1	264	337(2e-91)	XM_013773189.1 Brassica oleracea var. oleracea serine/threonine-protein kinase STN8, chloroplastic (LOC106334814), mRNA (1659)
TRINITY_DN1262_c1_g1_i1	250	348(8e-95)	XM_013739723.1 Brassica oleracea var. oleracea cell division cycle-associated protein 7 (LOC106303460), mRNA (1489)
TRINITY_DN1262_c1_g2_i1	269	231(9e-60)	XM_013739723.1 Brassica oleracea var. oleracea cell division cycle-associated protein 7 (LOC106303460), mRNA (1489)
TRINITY_DN12620_c0_g1_i1	327	505(6e-142)	XM_013733266.1 Brassica oleracea var. oleracea embryogenesis-associated protein EMB8 (LOC106296992), transcript variant X2, mRNA (1966)
TRINITY_DN12625_c0_g1_i1	327	508(5e-143)	XM_013730250.1 Brassica oleracea var. oleracea phosphatidylinositol 4-kinase alpha 1-like (LOC106294640), mRNA (6554)
TRINITY_DN12625_c0_g2_i1	321	281(1e-74)	XM_013730250.1 Brassica oleracea var. oleracea phosphatidylinositol 4-kinase alpha 1-like (LOC106294640), mRNA (6554)
TRINITY_DN12627_c0_g1_i1	274	327(1e-88)	XM_013746689.1 Brassica oleracea var. oleracea uncharacterized WD repeat-containing protein C2A9.03-like (LOC106309620), transcript variant X4, mRNA (1575)
TRINITY_DN12629_c0_g1_i1	246	243(4e-63)	XM_013765697.1 Brassica oleracea var. oleracea serine/threonine-protein kinase BLUS1-like (LOC106327535), mRNA (2639)
TRINITY_DN12629_c0_g1_i2	261	442(4e-123)	XM_013765697.1 Brassica oleracea var. oleracea serine/threonine-protein kinase BLUS1-like (LOC106327535), mRNA (2639)
TRINITY_DN12631_c0_g1_i1	242	267(2e-70)	XM_013743288.1 Brassica oleracea var. oleracea uncharacterized LOC106306613 (LOC106306613), mRNA (1182)
TRINITY_DN12632_c0_g1_i1	226	95(1e-18)	XM_013755477.1 Brassica oleracea var. oleracea disease resistance protein RPS4-like (LOC106317712), transcript variant X2, mRNA (4593)
TRINITY_DN12639_c0_g1_i1	206	375(3e-103)	XM_013767051.1 Brassica oleracea var. oleracea beta-galactosidase 6 (LOC106328575), mRNA (2532)
TRINITY_DN12639_c0_g2_i1	206	324(1e-87)	XM_013767051.1 Brassica oleracea var. oleracea beta-galactosidase 6 (LOC106328575), mRNA (2532)
TRINITY_DN12642_c0_g1_i1	297	448(9e-125)	XM_013753394.1 Brassica oleracea var. oleracea T-complex protein 1 subunit delta-like (LOC106315612), mRNA (1978)
TRINITY_DN12645_c0_g1_i1	243	318(6e-86)	XM_013774770.1 Brassica oleracea var. oleracea UPF0061 protein azo1574 (LOC106336057), mRNA (2111)
TRINITY_DN12649_c0_g1_i1	215	283(2e-75)	XM_013773650.1 Brassica oleracea var. oleracea ferredoxin-dependent glutamate synthase 2, chloroplastic-like (LOC106335201), transcript variant X2, mRNA (4766)
TRINITY_DN12652_c0_g1_i1	224	385(5e-106)	XM_013752997.1 Brassica oleracea var. oleracea phosphatidylinositol 3,4,5-trisphosphate 3-phosphatase and dual-specificity protein phosphatase PTEN-like (LOC106315248), mRNA (2315)
TRINITY_DN12652_c0_g2_i1	219	339(4e-92)	XM_013752997.1 Brassica oleracea var. oleracea phosphatidylinositol 3,4,5-trisphosphate 3-phosphatase and dual-specificity protein phosphatase PTEN-like (LOC106315248), mRNA (2315)
TRINITY_DN12653_c0_g1_i1	202	259(3e-68)	XM_013736906.1 Brassica oleracea var. oleracea zinc phosphodiesterase ELAC protein 2 (LOC106300703), mRNA (2853)
TRINITY_DN12653_c0_g2_i1	202	254(1e-66)	XM_013736906.1 Brassica oleracea var. oleracea zinc phosphodiesterase ELAC protein 2 (LOC106300703), mRNA (2853)
TRINITY_DN12658_c0_g1_i1	347	525(5e-148)	XM_013766397.1 Brassica oleracea var. oleracea LIMR family protein At3g08930 (LOC106328041), mRNA (2052)
TRINITY_DN1266_c0_g1_i1	252	267(2e-70)	XM_013736413.1 Brassica oleracea var. oleracea uncharacterized LOC106300301 (LOC106300301), mRNA (4404)
TRINITY_DN12661_c0_g1_i1	208	257(1e-67)	XM_013730916.1 Brassica oleracea var. oleracea protein CHROMATIN REMODELING 20 (LOC106295119), mRNA (4596)
TRINITY_DN12662_c0_g1_i1	291	337(2e-91)	XM_013731602.1 Brassica oleracea var. oleracea probable methyltransferase PMT28 (LOC106295640), mRNA (2667)
TRINITY_DN12662_c0_g2_i1	292	339(6e-92)	XM_013731602.1 Brassica oleracea var. oleracea probable methyltransferase PMT28 (LOC106295640), mRNA (2667)
TRINITY_DN12665_c0_g1_i1	243	366(2e-100)	XM_013744273.1 Brassica oleracea var. oleracea AT-hook motif nuclear-localized protein 3-like (LOC106307341), mRNA (1529)
TRINITY_DN12666_c0_g1_i1	298	433(3e-120)	XM_013731781.1 Brassica oleracea var. oleracea purple acid phosphatase 18 (LOC106295796), mRNA (1875)
TRINITY_DN12667_c0_g1_i1	245	139(5e-32)	XM_002877319.1 Arabidopsis lyrata subsp. lyrata predicted protein, mRNA (2934)
TRINITY_DN12667_c0_g1_i2	252	165(9e-40)	XM_002877319.1 Arabidopsis lyrata subsp. lyrata predicted protein, mRNA (2934)
[truncated: 96,461 more rows]
