# Supplementary material for: The biocontrol agent Pseudomonas chlororaphis PA23 primes Brassica napus defenses through distinct gene networks
Source: BMC Genomics. 2017 Jun 19;18:467. doi: 10.1186/s12864-017-3848-6 (PMC5477169; doi:10.1186/s12864-017-3848-6)
Supplement: Supplementary file 6 — Dataset S3. GO terms enriched in shared and uniquely-expressed genes between treatment groups, with associated log10 p-values for each treatment. List of GO terms was generated via analysis of lists of genes grouped from Fig. 2a in CanEnrich software. Red-highlighted cells indicate significant p-values of less than 0.001. (XLSX 968 kb) [file 12864_2017_3848_MOESM6_ESM.xlsx]

## Sheet: GO p-value summary
GO Descriptor	Description	log10 p-value
		PA23 only	PA23+Ss only	Ss only	PA23 and PA23+Ss	PA23 and Ss	PA23+Ss and Ss	All 3
GO:0000027	ribosomal large subunit assembly	0	0	-27.9533	0	0	0	0
GO:0000028	ribosomal small subunit assembly	0	0	-27.0363	0	0	0	0
GO:0000059	protein import into nucleus, docking	0	0	-4.08796	0	0	0	0
GO:0000103	sulfate assimilation	0	0	0	0	-0.967311	-8.18906	-1.60063
GO:0000104	succinate dehydrogenase activity	0	0	-3.06035	0	0	0	0
GO:0000138	Golgi trans cisterna	0	0	0	0	0	-7.52166	0
GO:0000139	Golgi membrane	-1.20191	-0.760866	-5.26792	0	0	0	0
GO:0000145	exocyst	0	0	-6.25052	0	0	0	0
GO:0000162	tryptophan biosynthetic process	0	0	0	0	0	-13.9055	-1.33323
GO:0000166	nucleotide binding	0	0	-4.25418	0	0	0	0
GO:0000169	activation of MAPK activity involved in osmosensory signaling pathway	0	0	0	0	0	-3.00827	0
GO:0000210	NAD+ diphosphatase activity	0	0	0	0	-4.58556	0	0
GO:0000266	mitochondrial fission	0	0	-7.12676	0	0	0	0
GO:0000272	polysaccharide catabolic process	0	0	0	0	0	-8.78454	-2.2414
GO:0000275	mitochondrial proton-transporting ATP synthase complex, catalytic core F(1)	-0.786147	0	-3.43674	0	0	0	0
GO:0000287	magnesium ion binding	0	0	-3.85512	0	-0.754316	-4.39292	0
GO:0000302	response to reactive oxygen species	0	0	0	-0.997985	-0.654076	-5.56532	-4.39206
GO:0000311	plastid large ribosomal subunit	0	0	0	0	-1.94347	0	-3.39921
GO:0000312	plastid small ribosomal subunit	0	0	0	0	-1.10751	0	-3.13157
GO:0000447	endonucleolytic cleavage in ITS1 to separate SSU-rRNA from 5.8S rRNA and LSU-rRNA from tricistronic rRNA transcript (SSU-rRNA, 5.8S rRNA, LSU-rRNA)	0	0	-7.66286	0	0	0	0
GO:0000461	endonucleolytic cleavage to generate mature 3'-end of SSU-rRNA from (SSU-rRNA, 5.8S rRNA, LSU-rRNA)	0	0	-7.33291	0	0	0	0
GO:0000462	maturation of SSU-rRNA from tricistronic rRNA transcript (SSU-rRNA, 5.8S rRNA, LSU-rRNA)	0	0	-18.6176	0	0	0	0
GO:0000463	maturation of LSU-rRNA from tricistronic rRNA transcript (SSU-rRNA, 5.8S rRNA, LSU-rRNA)	0	0	-9.75992	0	0	0	0
GO:0000478	endonucleolytic cleavage involved in rRNA processing	0	0	-4.35352	0	0	0	0
GO:0000502	proteasome complex	0	-0.594467	-9.84088	0	0	0	0
GO:0000813	ESCRT I complex	0	0	-3.56832	0	0	0	0
GO:0000911	cytokinesis by cell plate formation	-0.647649	0	-5.37884	0	0	0	0
GO:0001072	transcription antitermination factor activity, RNA binding	0	0	0	0	0	-3.54022	0
GO:0001653	peptide receptor activity	0	0	0	0	0	-6.2642	-0.432798
GO:0001666	response to hypoxia	0	0	0	0	0	-3.12315	-0.433931
GO:0001731	formation of translation preinitiation complex	0	0	-7.62096	0	0	0	0
GO:0001944	vasculature development	0	0	0	0	-0.755546	-5.14985	-1.17807
GO:0002020	protease binding	0	0	-3.00468	0	0	0	0
GO:0002181	cytoplasmic translation	0	0	-45.3461	0	-7.15035	-2.25761	-0.887596
GO:0002229	defense response to oomycetes	0	0	-3.38323	0	-0.939681	-5.91988	-0.677746
GO:0002237	response to molecule of bacterial origin	0	0	0	0	-0.793925	-9.93336	0
GO:0002679	respiratory burst involved in defense response	0	0	0	0	0	-6.90698	-1.03584
GO:0002752	cell surface pattern recognition receptor signaling pathway	0	0	0	0	0	-3.00827	0
GO:0003674	molecular_function	-6.02227	0	0	0	0	0	0
GO:0003691	double-stranded telomeric DNA binding	0	0	-3.09354	0	0	0	0
GO:0003714	transcription corepressor activity	0	0	0	0	0	-8.53093	0
GO:0003723	RNA binding	0	0	-12.7789	0	0	0	0
GO:0003729	mRNA binding	0	-0.724632	-3.96064	0	0	0	0
GO:0003735	structural constituent of ribosome	0	0	-219.797	-0.629645	-13.6087	-4.12678	-6.32198
GO:0003743	translation initiation factor activity	-0.947903	0	-14.1944	0	0	0	0
GO:0003746	translation elongation factor activity	0	0	-7.31191	0	0	0	0
GO:0003755	peptidyl-prolyl cis-trans isomerase activity	0	0	-3.49123	0	0	0	0
GO:0003785	actin monomer binding	0	0	0	0	-4.5333	0	0
GO:0003849	3-deoxy-7-phosphoheptulonate synthase activity	0	0	0	0	0	-6.75937	0
GO:0003866	3-phosphoshikimate 1-carboxyvinyltransferase activity	0	0	0	0	0	-3.54022	0
GO:0003871	5-methyltetrahydropteroyltriglutamate-homocysteine S-methyltransferase activity	0	0	0	0	0	-7.3795	0
GO:0003924	GTPase activity	0	-1.20981	-9.11949	0	0	0	0
GO:0003954	NADH dehydrogenase activity	0	0	0	0	-0.967311	-0.833589	-3.90528
GO:0004013	adenosylhomocysteinase activity	0	0	0	0	0	-3.43291	-1.25999
GO:0004017	adenylate kinase activity	0	0	-6.37161	0	0	0	0
GO:0004020	adenylylsulfate kinase activity	0	0	0	0	0	-6.59698	-1.14344
GO:0004031	aldehyde oxidase activity	0	0	0	0	0	-3.1547	0
GO:0004049	anthranilate synthase activity	0	0	0	0	0	-9.39681	0
GO:0004129	cytochrome-c oxidase activity	0	0	0	0	-0.93312	-0.783035	-5.03859
GO:0004322	ferroxidase activity	0	0	0	-1.86554	0	0	-4.22991
GO:0004338	glucan exo-1,3-beta-glucosidase activity	0	0	0	0	0	-0.474076	-3.99804
GO:0004363	glutathione synthase activity	0	0	0	0	0	-3.54022	0
GO:0004364	glutathione transferase activity	0	0	0	0	-0.499579	-9.37896	-11.9801
GO:0004365	glyceraldehyde-3-phosphate dehydrogenase (NAD+) (phosphorylating) activity	0	0	0	0	0	-3.53826	0
GO:0004385	guanylate kinase activity	0	0	0	0	0	-5.81488	0
GO:0004449	isocitrate dehydrogenase (NAD+) activity	0	0	-4.04758	0	0	0	0
GO:0004462	lactoylglutathione lyase activity	0	0	0	0	0	-0.827973	-3.58402
GO:0004473	malate dehydrogenase (decarboxylating) (NADP+) activity	0	0	0	0	0	-3.59519	0
GO:0004478	methionine adenosyltransferase activity	0	0	0	0	0	-5.65922	-1.19724
GO:0004564	beta-fructofuranosidase activity	0	0	0	0	0	-4.25929	0
GO:0004568	chitinase activity	0	0	0	0	0	-12.2992	-2.47743
GO:0004575	sucrose alpha-glucosidase activity	0	0	0	0	-1.0482	-3.51972	0
GO:0004601	peroxidase activity	0	0	0	0	-0.787005	-6.20201	-1.53062
GO:0004602	glutathione peroxidase activity	0	0	0	0	-1.10751	-1.09181	-3.13157
GO:0004617	phosphoglycerate dehydrogenase activity	0	0	0	0	0	-8.64144	0
GO:0004656	procollagen-proline 4-dioxygenase activity	0	0	-5.14943	0	0	-3.07468	0
GO:0004657	proline dehydrogenase activity	0	0	0	0	0	-4.51441	0
GO:0004664	prephenate dehydratase activity	0	0	0	0	0	-5.36252	0
GO:0004672	protein kinase activity	0	0	0	0	0	-5.23352	-0.791574
GO:0004673	protein histidine kinase activity	0	-3.66382	-0.844263	0	0	0	0
GO:0004674	protein serine/threonine kinase activity	0	-2.16415	-5.58714	-0.5659	0	-13.8171	-1.10711
GO:0004675	transmembrane receptor protein serine/threonine kinase activity	0	0	0	0	0	-7.74599	-0.971897
GO:0004683	calmodulin-dependent protein kinase activity	0	0	-4.80932	0	0	0	0
GO:0004709	MAP kinase kinase kinase activity	0	0	-3.06527	0	0	0	0
GO:0004722	protein serine/threonine phosphatase activity	-0.785961	-1.09648	-4.00739	0	0	0	0
GO:0004749	ribose phosphate diphosphokinase activity	0	0	0	0	0	-5.65922	0
GO:0004776	succinate-CoA ligase (GDP-forming) activity	0	0	-3.78404	0	0	-3.43291	0
GO:0004781	sulfate adenylyltransferase (ATP) activity	0	0	0	0	-1.57173	-3.43291	-1.25999
GO:0004834	tryptophan synthase activity	0	0	0	0	0	-5.34528	0
GO:0004842	ubiquitin-protein transferase activity	0	0	-4.02799	0	-1.10629	-3.92961	-0.795599
GO:0004851	uroporphyrin-III C-methyltransferase activity	0	0	0	0	0	-3.00827	0
GO:0005078	MAP-kinase scaffold activity	0	0	-3.71697	0	0	0	0
GO:0005096	GTPase activator activity	0	-0.445996	-4.65092	0	0	0	0
GO:0005198	structural molecule activity	-0.647706	0	-3.63126	0	0	0	0
GO:0005310	dicarboxylic acid transmembrane transporter activity	0	0	0	0	0	-3.76822	0
GO:0005313	L-glutamate transmembrane transporter activity	0	0	0	0	0	-3.07238	-0.96851
GO:0005351	sugar:proton symporter activity	0	0	0	0	0	-3.75704	0
GO:0005365	myo-inositol transmembrane transporter activity	0	0	0	0	0	-4.5126	0
GO:0005381	iron ion transmembrane transporter activity	0	-3.12116	0	0	0	0	0
GO:0005388	calcium-transporting ATPase activity	0	0	0	0	0	-3.6257	0
GO:0005483	soluble NSF attachment protein activity	0	0	-4.33926	0	0	0	0
GO:0005506	iron ion binding	0	0	0	0	0	-3.68925	-1.16048
GO:0005507	copper ion binding	0	0	-9.38152	-0.437627	0	-8.68724	-3.12182
GO:0005509	calcium ion binding	-2.06291	0	-3.13166	0	-3.35422	-5.70616	-5.74291
GO:0005515	protein binding	-6.7243	-1.23213	-14.3437	-3.06968	0	-5.82669	-1.79328
GO:0005516	calmodulin binding	0	0	0	-0.873725	0	-7.56972	-0.782984
GO:0005524	ATP binding	0	0	-9.67746	0	0	0	0
GO:0005525	GTP binding	-1.16007	-1.5487	-14.0626	0	0	0	0
GO:0005576	extracellular region	0	-3.52401	0	-1.19658	0	-8.03458	-2.51693
GO:0005578	proteinaceous extracellular matrix	0	0	0	-3.15333	0	0	0
GO:0005618	cell wall	0	-2.82195	-21.2659	-1.08364	-1.7192	-21.8993	-3.44207
GO:0005622	intracellular	0	0	-3.8564	0	0	0	0
GO:0005623	cell	-1.3624	-0.889872	-6.94207	0	0	0	0
GO:0005634	nucleus	-2.72916	0	-8.37283	0	0	0	0
GO:0005665	DNA-directed RNA polymerase II, core complex	-3.021	0	0	0	0	0	0
GO:0005730	nucleolus	-1.05569	0	-115.339	0	-6.89382	-3.89744	-0.935721
GO:0005737	cytoplasm	-2.5915	0	-75.0628	-1.13758	-3.51486	-21.8193	-4.01861
GO:0005739	mitochondrion	-1.41122	0	-41.2946	0	-3.23421	-2.39174	-4.52264
GO:0005740	mitochondrial envelope	0	0	0	0	-3.27128	-7.63701	-0.619966
GO:0005741	mitochondrial outer membrane	-0.475533	0	-13.2853	0	0	0	0
GO:0005742	mitochondrial outer membrane translocase complex	-0.839099	0	-6.4966	0	0	0	0
GO:0005743	mitochondrial inner membrane	0	0	-23.4024	0	-2.18851	-4.62228	-0.661776
GO:0005744	mitochondrial inner membrane presequence translocase complex	0	0	-4.86509	0	0	0	0
GO:0005746	mitochondrial respiratory chain	0	0	-3.20729	0	0	0	0
GO:0005747	mitochondrial respiratory chain complex I	-3.28837	0	-14.2784	0	-9.25873	0	-4.4431
GO:0005749	mitochondrial respiratory chain complex II, succinate dehydrogenase complex (ubiquinone)	0	0	-5.97957	0	0	0	0
GO:0005750	mitochondrial respiratory chain complex III	-0.607858	0	-7.22421	0	-11.638	-1.05686	-3.61775
GO:0005753	mitochondrial proton-transporting ATP synthase complex	-0.527871	0	-10.0892	0	0	0	0
GO:0005758	mitochondrial intermembrane space	0	-0.665723	-9.01805	0	0	0	0
GO:0005759	mitochondrial matrix	-1.07139	-1.14295	-9.49821	0	0	0	0
GO:0005768	endosome	0	0	-9.5889	0	0	0	0
GO:0005770	late endosome	0	-0.46904	-4.72952	0	0	0	0
GO:0005771	multivesicular body	-0.889506	0	-3.78701	0	0	0	0
GO:0005773	vacuole	-2.21045	-0.991613	-22.1219	-2.33991	-1.76156	-15.2922	-1.24889
GO:0005774	vacuolar membrane	-1.5851	0	-78.0904	-2.04931	-3.38494	-21.701	-3.16945
GO:0005777	peroxisome	0	0	0	0	-0.715334	-5.708	0
GO:0005783	endoplasmic reticulum	0	-1.25484	-22.2019	0	-1.19799	-15.632	-1.1032
GO:0005786	signal recognition particle, endoplasmic reticulum targeting	-0.642222	0	-3.45868	0	0	0	0
GO:0005787	signal peptidase complex	0	-0.932328	-3.17598	0	0	0	0
GO:0005788	endoplasmic reticulum lumen	0	0	-3.55544	0	0	-16.0926	0
GO:0005789	endoplasmic reticulum membrane	0	-1.3711	-11.9303	0	0	0	0
GO:0005794	Golgi apparatus	-1.17338	-1.21545	-40.2398	0	-1.79477	-10.4769	0
GO:0005795	Golgi stack	-1.05785	0	-4.95908	0	0	0	0
GO:0005802	trans-Golgi network	0	-0.821758	-9.43835	0	0	0	0
GO:0005829	cytosol	-1.31599	-1.25763	-128.597	-0.823467	-9.005	-16.8856	-1.54095
GO:0005834	heterotrimeric G-protein complex	0	0	-5.33771	0	0	0	0
GO:0005839	proteasome core complex	0	-0.511641	-3.13169	0	0	0	0
GO:0005840	ribosome	-0.959394	0	-152.424	0	-8.93232	-5.38744	-4.51363
GO:0005852	eukaryotic translation initiation factor 3 complex	-0.520176	0	-11.1811	0	0	0	0
GO:0005886	plasma membrane	0	-3.91153	-59.6818	0	-2.10496	-73.5164	-4.21202
GO:0005887	integral component of plasma membrane	0	0	0	0	0	-6.27374	0
GO:0005950	anthranilate synthase complex	0	0	0	0	0	-4.51441	0
GO:0005975	carbohydrate metabolic process	0	0	0	-1.16303	-0.648784	-3.39704	-2.71633
GO:0005985	sucrose metabolic process	0	0	0	0	-0.824302	-4.58445	0
GO:0006006	glucose metabolic process	0	0	0	0	0	-3.12499	0
GO:0006032	chitin catabolic process	0	0	0	0	0	-13.5845	-3.44504
GO:0006073	cellular glucan metabolic process	0	-4.20116	0	0	0	0	0
GO:0006096	glycolytic process	-0.88637	-0.937473	-5.66919	-0.722837	0	-4.73728	0
GO:0006098	pentose-phosphate shunt	0	0	0	0	0	-4.24276	-0.562994
GO:0006099	tricarboxylic acid cycle	0	0	-15.7253	0	-0.520022	-3.94444	0
GO:0006102	isocitrate metabolic process	0	-0.728948	-4.35784	0	0	-3.34074	0
GO:0006104	succinyl-CoA metabolic process	0	0	-3.22326	0	0	0	0
GO:0006108	malate metabolic process	0	0	-3.30998	0	0	0	0
GO:0006121	mitochondrial electron transport, succinate to ubiquinone	0	0	-3.06035	0	0	0	0
GO:0006122	mitochondrial electron transport, ubiquinol to cytochrome c	0	0	-6.30717	0	-12.0168	0	-4.77226
GO:0006123	mitochondrial electron transport, cytochrome c to oxygen	0	0	0	0	0	-0.741884	-3.32131
GO:0006152	purine nucleoside catabolic process	0	0	-4.04808	0	0	0	0
GO:0006220	pyrimidine nucleotide metabolic process	0	0	-3.24957	0	0	0	0
GO:0006364	rRNA processing	0	0	-21.1834	0	0	0	0
GO:0006407	rRNA export from nucleus	0	0	-5.5136	0	0	0	0
GO:0006412	translation	0	0	-211.425	-0.593617	-12.2924	-2.41367	-5.32443
GO:0006413	translational initiation	-1.07914	0	-8.84092	0	0	0	0
GO:0006414	translational elongation	0	0	-22.7161	0	0	0	0
GO:0006446	regulation of translational initiation	0	0	-5.48632	0	0	0	0
GO:0006457	protein folding	0	-0.758233	-5.80172	0	0	0	0
GO:0006465	signal peptide processing	-0.696729	-0.721828	-3.05887	0	0	0	0
GO:0006468	protein phosphorylation	0	-2.95029	-3.55719	0	0	-12.1285	0
GO:0006470	protein dephosphorylation	-0.707685	-1.03715	-4.97929	0	0	0	0
GO:0006499	N-terminal protein myristoylation	-0.630408	0	-4.43742	0	0	0	0
GO:0006511	ubiquitin-dependent protein catabolic process	0	0	-5.51581	0	0	0	0
GO:0006520	cellular amino acid metabolic process	0	0	0	0	0	-3.08749	0
GO:0006536	glutamate metabolic process	0	0	0	0	0	-3.21622	0
GO:0006537	glutamate biosynthetic process	0	0	0	0	0	-3.77768	0
GO:0006556	S-adenosylmethionine biosynthetic process	0	0	0	0	0	-5.65922	-1.19724
GO:0006559	L-phenylalanine catabolic process	0	0	0	0	0	-6.41056	0
GO:0006562	proline catabolic process	0	0	0	0	0	-4.51441	0
GO:0006569	tryptophan catabolic process	0	0	0	0	0	-3.253	-1.54843
GO:0006605	protein targeting	-0.696729	0	-4.92021	0	0	0	0
GO:0006626	protein targeting to mitochondrion	-0.65322	0	-12.0821	0	0	0	0
GO:0006635	fatty acid beta-oxidation	0	-1.62932	-3.42774	0	0	-3.8544	-0.476827
GO:0006649	phospholipid transfer to membrane	0	-6.87795	0	0	0	0	0
GO:0006730	one-carbon metabolic process	0	0	0	0	0	-3.58513	-1.25426
GO:0006744	ubiquinone biosynthetic process	0	0	0	0	-1.00538	-4.01118	0
GO:0006749	glutathione metabolic process	0	0	0	0	-0.499579	-15.0365	-11.9801
GO:0006750	glutathione biosynthetic process	0	0	0	0	0	-3.43396	0
GO:0006816	calcium ion transport	0	0	0	-4.78379	0	-0.801946	0
GO:0006839	mitochondrial transport	0	-0.444727	-5.85461	0	0	-3.11302	0
GO:0006855	drug transmembrane transport	0	0	0	0	0	-3.65201	0
GO:0006865	amino acid transport	0	0	0	-0.869148	-0.558211	-3.79455	-1.32535
GO:0006869	lipid transport	0	0	0	-0.59186	0	0	-3.01276
GO:0006878	cellular copper ion homeostasis	-3.11274	0	-0.812667	0	0	0	0
GO:0006882	cellular zinc ion homeostasis	0	0	0	-7.98408	0	0	-0.925589
GO:0006886	intracellular protein transport	-1.50163	0	-17.1219	0	0	0	0
GO:0006887	exocytosis	0	-0.432867	-7.22659	0	0	0	0
GO:0006890	retrograde vesicle-mediated transport, Golgi to ER	0	0	-3.12369	0	0	0	0
GO:0006891	intra-Golgi vesicle-mediated transport	0	0	-3.3501	0	0	0	0
GO:0006896	Golgi to vacuole transport	0	0	-4.11441	0	0	0	0
GO:0006904	vesicle docking involved in exocytosis	0	0	-7.23464	0	0	0	0
GO:0006915	apoptotic process	0	0	0	0	0	-2.58769	-3.3059
GO:0006952	defense response	0	0	0	-0.727187	0	-34.9653	-1.72432
GO:0006955	immune response	0	0	0	0	0	-3.1767	-0.72663
GO:0006970	response to osmotic stress	-1.64398	-0.70476	-7.15059	-0.589936	-0.74051	-4.92003	-1.01233
GO:0006979	response to oxidative stress	-3.71407	-3.06973	-4.68332	-0.440818	-3.55172	-29.072	-8.07826
GO:0007005	mitochondrion organization	0	0	-9.02078	0	0	0	0
GO:0007023	post-chaperonin tubulin folding pathway	0	0	-3.26368	0	0	0	0
GO:0007030	Golgi organization	0	0	-5.23634	0	0	0	0
GO:0007034	vacuolar transport	0	-0.52281	-5.32657	0	0	0	0
GO:0007186	G-protein coupled receptor signaling pathway	0	0	-4.25419	0	0	0	0
GO:0007264	small GTPase mediated signal transduction	-0.433126	-0.791022	-6.02738	0	0	0	0
GO:0007275	multicellular organismal development	0	0	0	-1.13665	-1.02304	-1.19157	-3.88739
GO:0007346	regulation of mitotic cell cycle	-3.21603	0	-1.1019	0	0	0	0
GO:0007568	aging	0	0	0	0	-0.562409	-1.81068	-4.55697
GO:0007623	circadian rhythm	-7.08975	-1.61609	0	0	0	0	0
GO:0008026	ATP-dependent helicase activity	0	0	-4.55306	0	0	0	0
GO:0008061	chitin binding	0	0	0	0	0	-21.4791	-2.42213
GO:0008097	5S rRNA binding	0	0	-4.35784	0	0	0	0
GO:0008121	ubiquinol-cytochrome-c reductase activity	-0.71818	0	-4.57622	0	-12.9592	-0.612711	-4.22037
GO:0008135	translation factor activity, RNA binding	0	0	-5.26373	0	0	0	0
GO:0008137	NADH dehydrogenase (ubiquinone) activity	0	0	0	0	-4.22957	0	-1.20725
GO:0008146	sulfotransferase activity	0	0	0	0	0	-4.02398	-1.72956
GO:0008152	metabolic process	0	0	0	0	0	-6.90932	0
GO:0008154	actin polymerization or depolymerization	0	0	0	0	-6.00728	0	0
GO:0008171	O-methyltransferase activity	0	0	0	0	0	-10.7297	-5.10412
GO:0008177	succinate dehydrogenase (ubiquinone) activity	0	0	-3.54109	0	0	0	0
GO:0008194	UDP-glycosyltransferase activity	0	0	0	0	0	-16.5083	0
GO:0008195	phosphatidate phosphatase activity	0	0	-3.99815	0	0	0	0
GO:0008199	ferric iron binding	0	0	0	-1.86554	0	0	-4.22991
GO:0008219	cell death	0	0	0	0	0	-5.43804	-0.753772
GO:0008270	zinc ion binding	0	0	-4.52247	0	0	0	0
GO:0008272	sulfate transport	0	-3.20741	-1.48212	0	0	0	0
GO:0008308	voltage-gated anion channel activity	-0.626753	0	-6.29191	0	0	0	0
GO:0008320	protein transmembrane transporter activity	0	0	-3.81837	0	0	0	0
GO:0008361	regulation of cell size	0	0	0	0	0	-0.563829	-3.75468
GO:0008540	proteasome regulatory particle, base subcomplex	0	0	-3.77872	0	0	0	0
GO:0008541	proteasome regulatory particle, lid subcomplex	0	0	-3.93071	0	0	0	0
GO:0008559	xenobiotic-transporting ATPase activity	0	0	-3.16978	0	0	-4.07481	0
GO:0008565	protein transporter activity	-1.86708	-0.566271	-10.3113	0	0	0	0
GO:0008705	methionine synthase activity	0	0	0	0	0	-7.3795	0
GO:0008757	S-adenosylmethionine-dependent methyltransferase activity	0	0	0	0	0	-8.59623	-2.23924
GO:0008762	UDP-N-acetylmuramate dehydrogenase activity	0	0	0	0	0	-6.88525	-1.04239
GO:0008810	cellulase activity	0	0	0	0	0	0	-3.73833
GO:0009051	pentose-phosphate shunt, oxidative branch	0	0	0	0	0	-5.65887	0
GO:0009055	electron carrier activity	0	0	0	-0.491571	-1.33319	-3.093	-2.97027
GO:0009060	aerobic respiration	0	0	-3.14954	0	0	0	0
GO:0009070	serine family amino acid biosynthetic process	0	0	0	0	0	-6.14351	0
GO:0009073	aromatic amino acid family biosynthetic process	0	0	-4.82668	0	0	-6.16353	0
GO:0009086	methionine biosynthetic process	0	0	0	0	0	-5.84245	0
GO:0009094	L-phenylalanine biosynthetic process	0	0	0	0	0	-4.6414	0
GO:0009116	nucleoside metabolic process	0	0	-3.54503	0	0	0	0
GO:0009117	nucleotide metabolic process	0	0	0	0	0	-4.5398	0
GO:0009142	nucleoside triphosphate biosynthetic process	0	0	-5.44843	0	0	0	0
GO:0009156	ribonucleoside monophosphate biosynthetic process	0	0	0	0	0	-4.22719	0
GO:0009165	nucleotide biosynthetic process	0	0	0	0	0	-3.28408	0
GO:0009225	nucleotide-sugar metabolic process	-0.59485	0	-6.17526	0	0	0	0
GO:0009269	response to desiccation	-3.18868	-0.592112	0	0	0	0	0
GO:0009306	protein secretion	-0.501988	-0.518205	-4.6625	0	0	0	0
GO:0009407	toxin catabolic process	0	0	0	0	-0.595423	-12.0834	-14.5206
GO:0009408	response to heat	-3.25382	0	-6.57082	0	-1.39281	-5.69526	-2.11285
GO:0009409	response to cold	-5.41251	-2.67549	-3.83173	-1.67093	-2.60024	-10.3122	-7.49884
GO:0009414	response to water deprivation	0	0	0	-4.3511	-0.664833	-10.2014	-7.55655
GO:0009415	response to water	-3.46878	0	0	-3.66451	-1.26587	0	-0.96851
GO:0009423	chorismate biosynthetic process	0	0	0	0	0	-5.22656	0
GO:0009451	RNA modification	0	0	-4.55473	0	0	0	0
GO:0009504	cell plate	0	0	-4.65264	0	-0.625593	-3.37319	0
GO:0009505	plant-type cell wall	0	0	0	-0.728889	0	-10.5081	-2.50024
GO:0009506	plasmodesma	0	-1.21539	-50.0273	-0.944461	-2.3911	-34.7755	-2.15403
GO:0009507	chloroplast	-3.04714	-1.34272	-7.30103	-1.06005	-2.48536	-7.48615	-1.35757
GO:0009514	glyoxysome	0	-1.36259	-3.56486	0	0	0	0
GO:0009522	photosystem I	0	0	0	0	-3.08673	0	-0.578823
GO:0009534	chloroplast thylakoid	-5.88612	-1.00676	0	0	0	0	0
GO:0009535	chloroplast thylakoid membrane	-5.2209	-1.00617	0	0	0	0	0
GO:0009536	plastid	0	0	0	0	0	-7.99132	-1.45696
GO:0009553	embryo sac development	-0.827976	-0.589885	-3.75965	0	0	0	0
GO:0009555	pollen development	0	0	0	-0.47123	-0.577742	-6.66419	0
GO:0009570	chloroplast stroma	0	0	0	0	0	-3.67993	-1.00534
GO:0009579	thylakoid	-7.20158	-0.775845	0	0	0	0	0
GO:0009611	response to wounding	-0.758093	-0.920053	-5.73395	-0.451447	-1.07491	-47.8234	-13.6893
GO:0009612	response to mechanical stimulus	0	0	0	0	0	-7.12738	0
GO:0009615	response to virus	-0.752183	-0.435553	-6.88512	0	-0.571172	-4.03663	-3.71094
GO:0009617	response to bacterium	0	0	0	0	-2.51953	-20.8404	-8.28591
GO:0009620	response to fungus	0	0	0	0	-0.463142	-11.4852	-12.8762
GO:0009624	response to nematode	0	0	0	-0.684345	0	-3.22917	-0.596616
GO:0009626	plant-type hypersensitive response	0	-0.884542	-6.85761	-0.696863	-0.459401	-7.07653	0
GO:0009627	systemic acquired resistance	0	0	0	0	0	-5.37427	-5.48919
GO:0009631	cold acclimation	0	0	0	-6.97538	-0.656436	-0.79444	-2.48875
GO:0009636	response to toxic substance	0	0	0	0	0	-7.27819	-0.946703
GO:0009643	photosynthetic acclimation	0	0	0	-1.59772	0	-1.277	-3.39883
GO:0009644	response to high light intensity	-4.4536	0	-4.40962	0	0	0	0
GO:0009651	response to salt stress	-3.39823	-1.90997	-17.5251	-3.60273	-1.65285	-34.2309	-6.44813
GO:0009682	induced systemic resistance	0	0	0	0	0	-8.88344	-3.81314
GO:0009684	indoleacetic acid biosynthetic process	0	0	0	0	0	-4.67474	-3.06527
GO:0009695	jasmonic acid biosynthetic process	0	0	0	0	0	-11.6581	-0.530842
GO:0009696	salicylic acid metabolic process	0	0	0	0	0	-4.74396	-0.596353
GO:0009698	phenylpropanoid metabolic process	0	0	0	0	0	-8.56467	0
GO:0009699	phenylpropanoid biosynthetic process	0	0	0	0	-0.848111	-14.2924	0
GO:0009705	plant-type vacuole membrane	0	0	0	-3.23033	0	0	0
GO:0009723	response to ethylene	0	0	0	-1.17032	-0.652834	-9.03044	-1.93866
GO:0009733	response to auxin	-3.03762	-0.842761	0	0	0	0	0
GO:0009734	auxin-activated signaling pathway	-4.08161	0	0	0	0	0	0
GO:0009735	response to cytokinin	-4.0484	-0.767475	-5.62012	-2.22455	-1.45359	-5.29937	-1.16525
GO:0009737	response to abscisic acid	-4.00009	-2.85874	-2.00046	-3.32023	0	-14.7811	-7.38523
GO:0009738	abscisic acid-activated signaling pathway	0	0	0	-0.48758	-0.88834	-2.09746	-4.03384
GO:0009741	response to brassinosteroid	0	0	0	0	0	-4.54728	-1.00638
GO:0009744	response to sucrose	0	0	0	-0.795011	0	-3.71228	-4.84565
GO:0009749	response to glucose	-0.452174	0	-4.39213	0	0	0	0
GO:0009751	response to salicylic acid	0	0	0	-2.6055	-0.593213	-19.354	-7.42172
GO:0009753	response to jasmonic acid	0	0	0	-0.47673	0	-20.2826	-7.07875
GO:0009755	hormone-mediated signaling pathway	0	0	0	0	0	-4.97988	0
GO:0009759	indole glucosinolate biosynthetic process	0	0	0	-1.53263	0	-6.05098	-9.4617
GO:0009789	positive regulation of abscisic acid-activated signaling pathway	-0.977033	-0.485841	-3.65619	0	0	0	0
GO:0009800	cinnamic acid biosynthetic process	0	0	0	0	0	-8.46782	0
GO:0009805	coumarin biosynthetic process	0	0	0	0	0	-3.89574	0
GO:0009808	lignin metabolic process	0	0	0	0	0	-5.15195	0
GO:0009809	lignin biosynthetic process	0	0	0	0	-0.507446	-10.4467	-3.9271
GO:0009814	defense response, incompatible interaction	0	0	0	0	-0.738233	-4.90963	-0.523915
GO:0009815	1-aminocyclopropane-1-carboxylate oxidase activity	0	0	0	0	0	-2.96822	-3.06527
GO:0009816	defense response to bacterium, incompatible interaction	0	0	-4.5368	0	-1.16874	-15.6245	-1.84821
GO:0009817	defense response to fungus, incompatible interaction	0	0	0	0	0	-8.433	-2.60035
GO:0009838	abscission	0	0	0	0	0	-5.26085	-1.14344
GO:0009845	seed germination	-1.11709	-1.19168	-5.16185	0	0	0	0
GO:0009846	pollen germination	0	0	-3.00006	0	0	0	0
GO:0009851	auxin biosynthetic process	0	0	0	0	0	-5.35946	0
GO:0009862	systemic acquired resistance, salicylic acid mediated signaling pathway	0	0	0	-3.01264	0	-2.3141	-3.90528
GO:0009863	salicylic acid mediated signaling pathway	0	0	0	0	0	-4.78019	0
GO:0009864	induced systemic resistance, jasmonic acid mediated signaling pathway	0	0	0	-1.30101	0	-2.63653	-3.67103
GO:0009867	jasmonic acid mediated signaling pathway	0	0	0	0	0	-4.43932	-0.804554
GO:0009873	ethylene-activated signaling pathway	0	0	0	0	-1.43416	-7.67245	-1.35327
GO:0009885	transmembrane histidine kinase cytokinin receptor activity	0	-3.81074	0	0	0	0	0
GO:0009916	alternative oxidase activity	0	0	0	0	0	-3.1547	0
GO:0009941	chloroplast envelope	-5.32915	-1.0116	0	0	0	0	0
GO:0009955	adaxial/abaxial pattern specification	0	0	-6.69573	0	0	0	0
GO:0009965	leaf morphogenesis	0	-0.613957	-5.7951	0	0	0	0
GO:0009967	positive regulation of signal transduction	0	0	-3.71697	0	0	0	0
GO:0009970	cellular response to sulfate starvation	0	0	0	0	-0.960186	-3.65346	0
GO:0009978	allene oxide synthase activity	0	0	0	0	0	-3.00827	0
GO:0010008	endosome membrane	0	-0.731134	-3.11782	0	0	0	0
GO:0010039	response to iron ion	-2.37985	-3.60778	-0.825937	0	0	0	0
GO:0010043	response to zinc ion	0	0	-3.30495	-1.80314	0	-2.12369	-3.9271
GO:0010105	negative regulation of ethylene-activated signaling pathway	0	0	-4.67431	0	-0.908126	-3.252	0
GO:0010112	regulation of systemic acquired resistance	0	0	0	0	-1.19165	-4.5398	0
GO:0010114	response to red light	-4.74336	0	0	0	0	0	0
GO:0010117	photoprotection	0	0	0	0	-1.2826	-0.871311	-5.28503
GO:0010120	camalexin biosynthetic process	0	0	0	-3.02898	0	-15.1707	-11.3999
GO:0010133	proline catabolic process to glutamate	0	0	0	0	0	-3.28702	0
GO:0010150	leaf senescence	0	0	-5.89019	0	-0.450303	-10.8435	-9.05729
GO:0010193	response to ozone	0	0	-3.41132	0	0	-10.7403	0
GO:0010197	polar nucleus fusion	0	0	0	0	-0.695227	-3.16318	-0.496417
GO:0010200	response to chitin	0	-0.650156	-7.9361	-0.528143	-2.13972	-76.1415	-19.308
GO:0010204	defense response signaling pathway, resistance gene-independent	0	0	-3.18221	0	0	0	0
GO:0010218	response to far red light	-3.67501	-1.42985	0	0	0	0	0
GO:0010224	response to UV-B	0	0	0	-0.750468	-1.73324	-3.48656	-2.86323
GO:0010243	response to organonitrogen compound	-4.51786	0	0	0	0	0	0
GO:0010270	photosystem II oxygen evolving complex assembly	-5.04171	0	0	0	0	0	0
GO:0010282	senescence-associated vacuole	0	0	0	0	0	0	-3.8591
GO:0010287	plastoglobule	-3.54726	0	0	0	0	0	0
GO:0010290	chlorophyll catabolite transmembrane transporter activity	0	0	0	0	0	-4.03321	0
GO:0010294	abscisic acid glucosyltransferase activity	0	0	0	0	0	-4.49886	0
GO:0010337	regulation of salicylic acid metabolic process	0	0	0	0	0	-5.81957	0
GO:0010351	lithium ion transport	0	0	0	-4.39614	0	0	-1.29568
GO:0010411	xyloglucan metabolic process	0	-3.07859	-1.29152	0	0	0	0
GO:0010439	regulation of glucosinolate biosynthetic process	0	0	0	0	0	-6.75794	-1.8615
GO:0010440	stomatal lineage progression	0	0	-3.06035	0	0	0	0
GO:0010499	proteasomal ubiquitin-independent protein catabolic process	0	-0.537815	-3.28073	0	0	0	0
GO:0010508	positive regulation of autophagy	0	0	0	0	0	-5.65922	-1.19724
GO:0010600	regulation of auxin biosynthetic process	0	0	0	0	0	-6.23663	0
GO:0010941	regulation of cell death	0	0	0	0	-5.28189	0	0
GO:0010942	positive regulation of cell death	0	0	0	0	0	-5.9519	0
GO:0015031	protein transport	-0.94067	-0.753526	-21.6895	0	0	0	0
GO:0015085	calcium ion transmembrane transporter activity	0	0	0	-6.99281	0	-1.39224	0
GO:0015120	phosphoglycerate transmembrane transporter activity	0	0	0	-1.77011	0	-4.63119	0
GO:0015144	carbohydrate transmembrane transporter activity	0	0	0	0	0	-4.02625	0
GO:0015145	monosaccharide transmembrane transporter activity	0	0	0	0	0	-3.85784	0
GO:0015148	D-xylose transmembrane transporter activity	0	0	0	0	0	-4.5126	0
GO:0015152	glucose-6-phosphate transmembrane transporter activity	0	0	0	0	0	-3.98572	0
GO:0015168	glycerol transmembrane transporter activity	0	0	0	0	0	-3.02377	0
GO:0015171	amino acid transmembrane transporter activity	0	0	0	-0.798146	-0.512106	-3.32424	-1.15025
GO:0015266	protein channel activity	-0.567861	0	-5.4701	0	0	0	0
GO:0015297	antiporter activity	0	0	0	-0.715793	0	-7.06562	0
GO:0015368	calcium:cation antiporter activity	0	0	0	-8.91479	0	-1.08196	-1.11921
GO:0015369	calcium:proton antiporter activity	0	0	0	-8.91479	0	-1.08196	-1.11921
GO:0015431	glutathione S-conjugate-exporting ATPase activity	0	0	0	0	0	-4.03321	0
GO:0015450	P-P-bond-hydrolysis-driven protein transmembrane transporter activity	-0.448028	0	-12.3214	0	0	0	0
GO:0015575	mannitol transmembrane transporter activity	0	0	0	0	0	-4.5126	0
GO:0015576	sorbitol transmembrane transporter activity	0	0	0	0	0	-4.5126	0
GO:0015591	D-ribose transmembrane transporter activity	0	0	0	0	0	-4.5126	0
GO:0015629	actin cytoskeleton	0	0	0	-2.59137	-4.3051	0	-1.23813
GO:0015662	ATPase activity, coupled to transmembrane movement of ions, phosphorylative mechanism	0	0	-3.36649	0	0	-4.91231	0
GO:0015713	phosphoglycerate transport	0	0	0	-1.77011	0	-4.63119	0
GO:0015714	phosphoenolpyruvate transport	0	0	0	-1.81512	0	-4.9233	0
GO:0015760	glucose-6-phosphate transport	0	0	0	0	0	-3.98572	0
GO:0015865	purine nucleotide transport	0	0	0	0	0	-4.22719	0
GO:0015866	ADP transport	0	0	0	0	0	-3.71598	0
GO:0015867	ATP transport	0	0	0	0	0	-3.22984	0
GO:0015934	large ribosomal subunit	0	0	-24.3936	0	0	0	0
GO:0015935	small ribosomal subunit	0	0	-12.3889	0	0	0	0
GO:0015979	photosynthesis	-3.70978	-0.687788	0	-3.20924	-2.46476	0	-4.87372
GO:0015986	ATP synthesis coupled proton transport	0	0	-3.20963	0	0	0	0
GO:0015991	ATP hydrolysis coupled proton transport	-1.73871	0	-3.24112	0	0	0	0
GO:0015992	proton transport	0	0	-4.0237	0	0	0	0
GO:0016004	phospholipase activator activity	0	0	-8.73314	0	0	0	0
GO:0016020	membrane	0	-1.52549	-29.1886	-2.65105	-2.22102	-20.1584	-2.00852
GO:0016021	integral component of membrane	0	-1.314	-9.22208	0	0	-16.6939	-1.38234
GO:0016131	brassinosteroid metabolic process	0	0	0	0	0	-3.39864	0
GO:0016192	vesicle-mediated transport	-1.40456	0	-18.4532	0	0	0	0
GO:0016282	eukaryotic 43S preinitiation complex	0	0	-7.67097	0	0	0	0
GO:0016301	kinase activity	0	-1.08317	-6.14535	0	0	-31.3875	0
GO:0016310	phosphorylation	0	0	-3.02235	0	0	-5.1366	0
GO:0016444	somatic cell DNA recombination	-0.795983	-3.13279	-2.90487	0	0	0	0
GO:0016469	proton-transporting two-sector ATPase complex	-5.48409	0	-0.494724	0	0	0	0
GO:0016471	vacuolar proton-transporting V-type ATPase complex	-3.97889	0	-0.94916	0	0	0	0
GO:0016597	amino acid binding	0	0	0	0	0	-3.29216	-0.456199
GO:0016614	oxidoreductase activity, acting on CH-OH group of donors	0	0	0	0	0	-7.30685	-0.799017
GO:0016629	12-oxophytodienoate reductase activity	0	0	0	0	0	-3.77768	0
GO:0016671	oxidoreductase activity, acting on a sulfur group of donors, disulfide as acceptor	0	-0.649721	-4.95988	0	0	0	0
GO:0016688	L-ascorbate peroxidase activity	0	0	0	0	0	-3.66706	0
GO:0016706	oxidoreductase activity, acting on paired donors, with incorporation or reduction of molecular oxygen, 2-oxoglutarate as one donor, and incorporation of one atom each of oxygen into both donors	0	0	0	0	0	-6.56601	-2.71015
GO:0016710	trans-cinnamate 4-monooxygenase activity	0	0	0	0	0	-10.4106	0
GO:0016757	transferase activity, transferring glycosyl groups	0	0	0	0	0	-3.68777	0
GO:0016758	transferase activity, transferring hexosyl groups	0	0	0	0	0	-5.16317	-0.566339
GO:0016762	xyloglucan:xyloglucosyl transferase activity	0	-3.82011	0	0	0	0	0
GO:0016772	transferase activity, transferring phosphorus-containing groups	0	0	0	0	0	-4.24914	-0.677746
GO:0016787	hydrolase activity	-0.851199	0	-4.22052	0	0	0	0
GO:0016798	hydrolase activity, acting on glycosyl bonds	0	-3.25691	-0.904947	0	0	0	0
GO:0016853	isomerase activity	-0.453077	-0.463251	-3.62788	0	0	0	0
GO:0016866	intramolecular transferase activity	0	0	0	0	0	-5.18927	0
GO:0016874	ligase activity	0	0	-7.28493	0	-0.590848	-7.27174	-1.1897
GO:0016887	ATPase activity	-0.819349	0	-4.55545	0	0	0	0
GO:0016998	cell wall macromolecule catabolic process	0	0	0	0	0	-10.9746	-0.566033
GO:0017004	cytochrome complex assembly	0	0	-3.09354	0	0	0	0
GO:0017025	TBP-class protein binding	0	0	-3.61136	0	0	0	0
GO:0017110	nucleoside-diphosphatase activity	0	0	-5.4383	0	0	0	0
GO:0018063	cytochrome c-heme linkage	0	0	0	0	0	-3.00827	0
GO:0018106	peptidyl-histidine phosphorylation	0	-3.66382	-0.844263	0	0	0	0
GO:0018108	peptidyl-tyrosine phosphorylation	0	0	0	0	0	-4.5225	0
GO:0018401	peptidyl-proline hydroxylation to 4-hydroxy-L-proline	0	0	-4.80741	0	0	-3.22984	0
GO:0018874	benzoate metabolic process	0	0	0	0	0	-6.14351	0
GO:0018920	glyphosate metabolic process	0	0	0	0	0	-3.54022	0
GO:0019008	molybdopterin synthase complex	0	0	0	0	-3.55041	0	0
GO:0019172	glyoxalase III activity	0	0	0	0	0	-3.76822	-1.09649
GO:0019201	nucleotide kinase activity	0	0	-4.10324	0	0	0	0
GO:0019243	methylglyoxal catabolic process to D-lactate via S-lactoyl-glutathione	0	0	0	0	0	-3.15084	-0.833235
GO:0019249	lactate biosynthetic process	0	0	0	0	0	-3.28702	-1.22732
GO:0019344	cysteine biosynthetic process	0	0	0	0	0	-4.67065	-1.47013
GO:0019373	epoxygenase P450 pathway	0	0	0	0	0	-3.00827	0
GO:0019374	galactolipid metabolic process	0	0	0	0	0	-3.253	0
GO:0019419	sulfate reduction	0	0	0	0	0	-4.03321	0
GO:0019438	aromatic compound biosynthetic process	0	0	0	0	0	-9.25307	-2.49653
GO:0019481	L-alanine catabolic process, by transamination	0	0	-3.24957	0	0	0	0
GO:0019760	glucosinolate metabolic process	0	0	0	0	0	-11.7908	-0.984141
GO:0019761	glucosinolate biosynthetic process	0	0	0	0	0	-5.78597	-1.58653
GO:0019843	rRNA binding	-1.66449	0	-5.58563	0	0	0	0
GO:0019955	cytokine binding	0	-3.81074	0	0	0	0	0
GO:0020037	heme binding	0	0	0	0	0	-6.16941	-2.06041
GO:0022625	cytosolic large ribosomal subunit	0	0	-139.076	-0.51889	-10.0643	-6.15122	-6.80968
GO:0022626	cytosolic ribosome	0	0	-131.048	-0.439288	-9.96435	-8.70059	-0.874181
GO:0022627	cytosolic small ribosomal subunit	0	0	-94.7244	-0.585528	-4.17605	-2.25826	-0.998842
GO:0022900	electron transport chain	0	0	0	0	-2.2579	-1.31239	-4.03746
GO:0022904	respiratory electron transport chain	0	0	0	0	0	0	-4.31799
GO:0030001	metal ion transport	0	0	0	0	0	-1.04367	-4.3366
GO:0030026	cellular manganese ion homeostasis	0	0	0	-7.08906	0	-0.925298	-0.747771
GO:0030104	water homeostasis	0	0	0	0	-3.06568	0	0
GO:0030125	clathrin vesicle coat	-0.647649	0	-4.11064	0	0	0	0
GO:0030133	transport vesicle	0	0	-4.76779	0	0	0	0
GO:0030134	ER to Golgi transport vesicle	0	0	-4.04808	0	0	0	0
GO:0030136	clathrin-coated vesicle	-0.464767	0	-5.58638	0	0	0	0
GO:0030140	trans-Golgi network transport vesicle	0	0	-3.09354	0	0	0	0
GO:0030150	protein import into mitochondrial matrix	-0.621852	-0.644642	-6.88106	0	0	0	0
GO:0030154	cell differentiation	-3.45135	-0.647307	0	0	0	0	0
GO:0030163	protein catabolic process	0	0	-3.1644	0	0	0	0
GO:0030170	pyridoxal phosphate binding	0	0	0	0	-0.442899	-7.73875	-0.577539
GO:0030246	carbohydrate binding	0	0	0	-1.04621	-0.599335	-10.4207	0
GO:0030276	clathrin binding	0	0	-3.68961	0	0	0	0
GO:0030366	molybdopterin synthase activity	0	0	0	0	-3.84065	0	0
GO:0030433	ER-associated ubiquitin-dependent protein catabolic process	0	0	-4.02615	0	0	0	0
GO:0030663	COPI-coated vesicle membrane	0	0	-3.99815	0	0	0	0
GO:0030686	90S preribosome	0	0	-12.7602	0	0	0	0
GO:0031012	extracellular matrix	0	0	0	0	0	-3.07706	0
GO:0031117	positive regulation of microtubule depolymerization	-3.97889	0	0	0	0	0	0
GO:0031225	anchored component of membrane	0	-5.29283	0	0	0	0	0
GO:0031305	integral component of mitochondrial inner membrane	0	0	-3.20729	0	0	0	0
GO:0031347	regulation of defense response	0	0	0	-0.847881	0	-17.9708	-2.64575
GO:0031348	negative regulation of defense response	0	0	0	0	0	-3.46002	0
GO:0031349	positive regulation of defense response	0	0	0	0	0	-5.65887	0
GO:0031369	translation initiation factor binding	0	0	-3.55218	0	0	0	0
GO:0031407	oxylipin metabolic process	0	0	0	0	0	-3.1547	0
GO:0031408	oxylipin biosynthetic process	0	0	0	0	0	-7.04678	-1.13717
GO:0031418	L-ascorbic acid binding	0	0	-4.37188	0	0	0	0
GO:0031429	box H/ACA snoRNP complex	0	0	-3.80249	0	0	0	0
GO:0031463	Cul3-RING ubiquitin ligase complex	0	0	-3.57839	0	0	0	0
GO:0031516	far-red light photoreceptor activity	0	-3.04366	-0.429655	0	0	0	0
GO:0031539	positive regulation of anthocyanin metabolic process	-3.08506	0	0	0	0	0	0
GO:0031595	nuclear proteasome complex	0	0	-4.01743	0	0	0	0
GO:0031597	cytosolic proteasome complex	0	0	-4.15398	0	0	0	0
GO:0031625	ubiquitin protein ligase binding	0	0	0	0	0	-25.7745	-1.94588
GO:0031966	mitochondrial membrane	-2.12808	0	-3.03995	0	-3.46229	0	-0.914007
GO:0032040	small-subunit processome	0	0	-7.02317	0	0	0	0
GO:0032259	methylation	0	0	0	0	0	-4.50889	-3.64874
GO:0032260	response to jasmonic acid stimulus involved in jasmonic acid and ethylene-dependent systemic resistance	0	0	0	0	0	-1.88743	-3.46535
GO:0032441	pheophorbide a oxygenase activity	0	0	0	0	0	-3.00827	0
GO:0032491	detection of molecule of fungal origin	0	0	0	0	0	-3.00827	0
GO:0032497	detection of lipopolysaccharide	0	0	0	0	0	-3.253	0
GO:0032499	detection of peptidoglycan	0	0	0	0	0	-3.00827	0
GO:0032502	developmental process	0	0	0	0	0	-4.20751	0
GO:0032544	plastid translation	-4.00147	-0.743812	0	0	0	0	0
GO:0032580	Golgi cisterna membrane	-0.544886	0	-7.97886	0	0	0	0
GO:0032586	protein storage vacuole membrane	0	0	-3.17598	0	0	0	0
GO:0033116	endoplasmic reticulum-Golgi intermediate compartment membrane	0	0	-3.5312	0	0	0	0
GO:0033180	proton-transporting V-type ATPase, V1 domain	0	0	-4.43284	0	0	0	0
GO:0033290	eukaryotic 48S preinitiation complex	0	0	-7.67097	0	0	0	0
GO:0033356	UDP-L-arabinose metabolic process	0	0	0	0	0	-6.09072	0
GO:0033500	carbohydrate homeostasis	0	0	0	0	0	-3.03381	0
GO:0034051	negative regulation of plant-type hypersensitive response	0	0	-4.71448	0	0	0	0
GO:0034219	carbohydrate transmembrane transport	0	0	0	-1.49803	0	-5.72898	0
GO:0034440	lipid oxidation	0	0	0	0	0	-3.3546	-0.864727
GO:0034605	cellular response to heat	0	0	0	0	-2.02605	-3.80884	-1.44696
GO:0034635	glutathione transport	0	0	0	0	0	-4.51441	0
GO:0034639	L-amino acid efflux transmembrane transporter activity	0	0	0	0	0	-3.92435	0
GO:0034722	gamma-glutamyl-peptidase activity	0	0	0	0	0	-6.14351	0
GO:0034976	response to endoplasmic reticulum stress	0	0	0	0	0	-10.5668	0
GO:0035251	UDP-glucosyltransferase activity	0	0	0	0	0	-8.21137	0
GO:0035264	multicellular organism growth	0	0	0	0	0	-0.860373	-8.5728
GO:0035428	hexose transmembrane transport	0	0	0	0	0	-3.19597	-0.471763
GO:0036402	proteasome-activating ATPase activity	0	0	-4.01743	0	0	0	0
GO:0040007	growth	0	0	0	0	0	-5.25084	-0.54073
GO:0042254	ribosome biogenesis	0	0	-93.7542	-0.512142	-3.40652	-1.71053	-3.28357
GO:0042255	ribosome assembly	0	0	-3.24957	0	0	0	0
GO:0042256	mature ribosome assembly	0	0	-4.07367	0	0	0	0
GO:0042273	ribosomal large subunit biogenesis	0	0	-5.94956	0	-3.53498	-0.566937	-0.683334
GO:0042274	ribosomal small subunit biogenesis	0	0	-11.1116	0	0	0	0
GO:0042343	indole glucosinolate metabolic process	0	0	0	0	0	-5.62883	-4.42754
GO:0042344	indole glucosinolate catabolic process	0	0	0	0	0	-4.34442	0
GO:0042409	caffeoyl-CoA O-methyltransferase activity	0	0	0	0	0	-3.1547	-4.41281
GO:0042538	hyperosmotic salinity response	0	0	0	0	0	-1.42002	-3.49402
GO:0042542	response to hydrogen peroxide	0	0	0	0	-0.499579	-6.38201	-3.0267
GO:0042546	cell wall biogenesis	0	-3.87909	-0.99483	0	0	-4.68501	0
GO:0042742	defense response to bacterium	-0.889237	-0.836011	-9.98505	-0.701675	-1.76362	-40.9184	-8.52482
GO:0042744	hydrogen peroxide catabolic process	0	0	0	0	-0.569676	-5.07807	-0.438459
GO:0042754	negative regulation of circadian rhythm	-7.5375	0	0	0	0	0	0
GO:0042973	glucan endo-1,3-beta-D-glucosidase activity	0	0	0	0	0	-0.82256	-4.21606
GO:0042989	sequestering of actin monomers	0	0	0	0	-4.75682	0	0
GO:0043043	peptide biosynthetic process	0	0	0	0	-1.3001	-0.446388	-7.09982
GO:0043069	negative regulation of programmed cell death	0	-0.634844	-3.54467	0	0	-11.3371	0
GO:0043090	amino acid import	0	0	0	0	0	-7.28096	-0.953576
GO:0043115	precorrin-2 dehydrogenase activity	0	0	0	0	0	-3.00827	0
GO:0043161	proteasome-mediated ubiquitin-dependent protein catabolic process	0	0	-3.22223	0	0	0	0
GO:0043248	proteasome assembly	0	0	-3.65559	0	0	0	0
GO:0043295	glutathione binding	0	0	0	0	-1.14126	-4.17297	-11.3484
GO:0043335	protein unfolding	-3.74449	0	-1.47159	0	0	0	0
GO:0043424	protein histidine kinase binding	0	0	0	0	0	-0.652669	-3.15113
GO:0043462	regulation of ATPase activity	0	0	0	0	-1.945	0	-3.63934
GO:0043496	regulation of protein homodimerization activity	-3.35134	0	0	0	0	0	0
GO:0043565	sequence-specific DNA binding	0	0	0	-1.71344	0	-6.74271	-5.42376
GO:0043928	exonucleolytic nuclear-transcribed mRNA catabolic process involved in deadenylation-dependent decay	0	0	-3.24123	0	0	0	0
GO:0044822	poly(A) RNA binding	0	0	-99.2133	0	-6.52431	-4.03562	-0.673408
GO:0044843	cell cycle G1/S phase transition	0	0	-3.24957	0	0	0	0
GO:0045039	protein import into mitochondrial inner membrane	0	0	-5.8374	0	0	0	0
GO:0045087	innate immune response	0	0	0	0	0	-6.64163	0
GO:0045271	respiratory chain complex I	-2.81939	0	-4.57344	0	0	0	0
GO:0045273	respiratory chain complex II	0	0	-5.41174	0	0	0	0
GO:0045333	cellular respiration	0	0	0	0	0	-0.606787	-7.08
GO:0045437	uridine nucleosidase activity	0	0	-3.55218	0	0	0	0
GO:0045548	phenylalanine ammonia-lyase activity	0	0	0	0	0	-9.9247	0
GO:0045551	cinnamyl-alcohol dehydrogenase activity	0	0	0	0	0	-4.01118	-0.733486
GO:0045727	positive regulation of translation	-3.11274	0	-0.812667	0	0	0	0
GO:0045892	negative regulation of transcription, DNA-templated	0	0	0	-0.532401	0	-1.38092	-4.89056
GO:0045899	positive regulation of RNA polymerase II transcriptional preinitiation complex assembly	0	0	-4.01743	0	0	0	0
GO:0046109	uridine biosynthetic process	0	0	0	0	0	-3.00827	0
GO:0046244	salicylic acid catabolic process	0	0	0	0	0	-3.92435	0
GO:0046256	2,4,6-trinitrotoluene catabolic process	0	0	0	0	0	-4.93983	0
GO:0046323	glucose import	0	0	0	0	0	-3.19597	-0.471763
GO:0046423	allene-oxide cyclase activity	0	0	0	0	0	-4.71955	0
GO:0046482	para-aminobenzoic acid metabolic process	0	0	0	0	0	-8.32424	0
GO:0046680	response to DDT	0	0	0	0	0	-3.00827	0
GO:0046685	response to arsenic-containing substance	0	-1.53016	-3.53643	0	0	0	0
GO:0046686	response to cadmium ion	-2.10306	-1.5303	-21.9047	-0.970299	0	-40.2749	-2.23632
GO:0046777	protein autophosphorylation	0	0	-6.22494	-1.0118	0	-10.4419	-1.50004
GO:0046872	metal ion binding	0	0	0	0	-1.14995	-2.62383	-7.1641
GO:0046914	transition metal ion binding	0	0	0	0	-0.537707	-0.949038	-4.2864
GO:0046916	cellular transition metal ion homeostasis	0	0	0	0	0	-1.30781	-4.25969
GO:0046930	pore complex	-0.658939	0	-3.69922	0	0	0	0
GO:0046933	proton-transporting ATP synthase activity, rotational mechanism	-3.66985	0	-2.7881	0	0	0	0
GO:0046961	proton-transporting ATPase activity, rotational mechanism	0	0	-3.20247	0	0	0	0
GO:0047150	betaine-homocysteine S-methyltransferase activity	0	0	0	0	0	-3.00827	0
GO:0047251	thiohydroximate beta-D-glucosyltransferase activity	0	0	0	0	0	-3.00827	0
GO:0047364	desulfoglucosinolate sulfotransferase activity	0	0	0	0	0	-4.00975	-1.90493
GO:0047631	ADP-ribose diphosphatase activity	0	0	0	0	-4.4349	0	0
GO:0047681	aryl-alcohol dehydrogenase (NADP+) activity	0	0	0	0	0	-3.00827	0
GO:0047724	inosine nucleosidase activity	0	0	-3.89034	0	0	0	0
GO:0047769	arogenate dehydratase activity	0	0	0	0	0	-5.36252	0
GO:0047987	hydroperoxide dehydratase activity	0	0	0	0	0	-3.00827	0
GO:0048027	mRNA 5'-UTR binding	0	0	-4.49546	0	0	0	0
GO:0048046	apoplast	0	0	0	-0.844076	-1.71831	-12.1099	-3.94852
GO:0048232	male gamete generation	0	0	0	0	0	-4.08986	-0.843371
GO:0048574	long-day photoperiodism, flowering	-5.30872	-0.736273	-0.832541	0	0	0	0
GO:0048638	regulation of developmental growth	0	0	0	0	0	-3.84486	0
GO:0050302	indole-3-acetaldehyde oxidase activity	0	0	0	0	0	-3.1547	0
GO:0050577	GDP-L-fucose synthase activity	0	0	-4.35168	0	0	0	0
GO:0050660	flavin adenine dinucleotide binding	0	0	0	0	0	-7.03234	-0.582285
GO:0050661	NADP binding	0	0	0	0	0	-5.78597	0
GO:0050662	coenzyme binding	-0.643471	0	-4.83259	0	-0.505641	-4.51544	0
GO:0050667	homocysteine metabolic process	0	0	0	0	0	-7.3795	0
GO:0050691	regulation of defense response to virus by host	0	0	0	0	0	-14.6875	0
GO:0050736	O-malonyltransferase activity	0	0	0	0	0	-4.74758	0
GO:0050832	defense response to fungus	0	0	0	-0.431602	-1.47448	-18.3802	-9.16472
GO:0050897	cobalt ion binding	-0.671254	0	-7.33089	0	0	0	0
GO:0051082	unfolded protein binding	0	0	0	0	0	-3.38998	0
GO:0051091	positive regulation of sequence-specific DNA binding transcription factor activity	0	0	0	0	0	-5.99446	-1.0751
GO:0051131	chaperone-mediated protein complex assembly	0	0	-3.14954	0	0	0	0
GO:0051213	dioxygenase activity	0	0	0	0	0	-3.26574	-1.53716
GO:0051245	negative regulation of cellular defense response	0	0	0	0	0	-6.83306	0
GO:0051287	NAD binding	0	0	0	0	-0.526351	-4.09246	0
GO:0051289	protein homotetramerization	0	0	-3.16127	0	0	0	0
GO:0051536	iron-sulfur cluster binding	-0.612408	0	-3.03744	0	0	0	0
GO:0051707	response to other organism	0	0	0	0	0	-8.24264	-1.6644
GO:0051788	response to misfolded protein	0	0	-3.69688	0	0	0	0
GO:0051865	protein autoubiquitination	0	0	0	0	-0.93312	-6.74096	-2.57655
GO:0052033	pathogen-associated molecular pattern dependent induction by symbiont of host innate immune response	0	0	0	0	0	-8.41243	0
GO:0052325	cell wall pectin biosynthetic process	-0.984266	0	-3.06818	0	0	0	0
GO:0052542	defense response by callose deposition	0	0	0	0	0	-4.22719	0
GO:0052544	defense response by callose deposition in cell wall	0	0	0	0	0	-15.6984	-3.42194
GO:0052636	arabinosyltransferase activity	0	0	0	0	0	-4.86858	0
GO:0052639	salicylic acid glucosyltransferase (ester-forming) activity	0	0	0	0	0	-3.77768	0
GO:0052640	salicylic acid glucosyltransferase (glucoside-forming) activity	0	0	0	0	0	-6.14351	0
GO:0052641	benzoic acid glucosyltransferase activity	0	0	0	0	0	-6.14351	0
GO:0052691	UDP-arabinopyranose mutase activity	0	0	0	0	0	-8.037	0
GO:0052747	sinapyl alcohol dehydrogenase activity	0	0	0	0	0	-3.33579	-1.01773
GO:0055035	plastid thylakoid membrane	0	0	0	-3.56524	0	0	0
GO:0055062	phosphate ion homeostasis	0	0	0	-9.10647	-0.997422	-3.1767	-0.72663
GO:0055069	zinc ion homeostasis	0	0	0	-1.43658	0	-3.45827	0
GO:0055072	iron ion homeostasis	0	0	0	-1.07401	0	0	-3.77514
GO:0055085	transmembrane transport	0	0	0	0	0	-5.90576	0
GO:0055088	lipid homeostasis	0	-1.73808	-3.48347	0	0	0	0
GO:0055114	oxidation-reduction process	0	0	0	0	-1.24461	-19.227	-3.40462
GO:0060862	negative regulation of floral organ abscission	0	0	0	0	0	-4.18213	0
GO:0070062	extracellular exosome	0	0	0	0	0	-3.64939	-1.0751
GO:0070181	small ribosomal subunit rRNA binding	0	0	-5.19652	0	0	0	0
GO:0070206	protein trimerization	0	0	0	0	0	-3.00827	0
GO:0070301	cellular response to hydrogen peroxide	0	0	0	0	0	-4.51114	-0.787249
GO:0070370	cellular heat acclimation	0	0	0	0	-1.0669	-4.51114	-1.80093
GO:0070469	respiratory chain	0	0	-3.9161	0	-5.47774	-2.0242	-1.74513
GO:0070814	hydrogen sulfide biosynthetic process	0	0	0	0	-1.21963	-9.45435	-2.11002
GO:0071215	cellular response to abscisic acid stimulus	-0.492156	0	-5.8653	0	0	0	0
GO:0071258	cellular response to gravity	0	-3.04366	-2.43627	0	0	0	0
GO:0071289	cellular response to nickel ion	0	0	0	0	0	-4.86858	0
GO:0071323	cellular response to chitin	0	0	0	0	0	-4.51441	0
GO:0071452	cellular response to singlet oxygen	0	0	0	0	-3.7325	0	0
GO:0071456	cellular response to hypoxia	0	0	-3.13932	0	-0.873963	-4.38262	-0.624207
GO:0071669	plant-type cell wall organization or biogenesis	0	0	0	0	0	-9.26589	0
GO:0071732	cellular response to nitric oxide	0	-3.52379	0	0	0	0	0
GO:0071806	protein transmembrane transport	0	0	-15.8675	0	0	0	0
GO:0072708	response to sorbitol	0	0	0	0	0	-3.92435	0
GO:0072722	response to amitrole	0	0	0	0	0	-2.25774	-3.8591
GO:0080002	UDP-glucose:4-aminobenzoate acylglucosyltransferase activity	0	0	0	0	0	-8.32424	0
GO:0080024	indolebutyric acid metabolic process	0	0	0	0	0	-6.18024	0
GO:0080043	quercetin 3-O-glucosyltransferase activity	0	0	0	0	0	-6.25747	0
GO:0080044	quercetin 7-O-glucosyltransferase activity	0	0	0	0	0	-6.75794	0
GO:0080046	quercetin 4'-O-glucosyltransferase activity	0	0	0	0	0	-4.14574	0
GO:0080056	petal vascular tissue pattern formation	0	0	-4.35352	0	0	0	0
GO:0080057	sepal vascular tissue pattern formation	0	0	-4.35352	0	0	0	0
GO:0080118	brassinosteroid sulfotransferase activity	0	0	0	0	0	-3.03381	0
GO:0080142	regulation of salicylic acid biosynthetic process	0	0	-3.2987	0	0	0	0
GO:0080144	amino acid homeostasis	0	0	0	0	0	-3.84486	0
GO:0080147	root hair cell development	0	-0.603932	-3.56486	0	0	-5.89757	-0.619966
GO:0080148	negative regulation of response to water deprivation	0	0	0	0	0	-3.1547	-1.19724
GO:0080149	sucrose induced translational repression	0	0	0	-2.22122	0	-0.741884	-3.32131
GO:0080153	negative regulation of reductive pentose-phosphate cycle	-4.45703	0	0	0	0	0	0
GO:0080167	response to karrikin	0	0	0	0	-1.03554	-26.1747	-0.843631
GO:0080187	floral organ senescence	0	0	0	0	0	-1.46557	-4.88637
GO:0090332	stomatal closure	0	0	-5.09671	0	0	0	0
GO:0090353	polygalacturonase inhibitor activity	0	0	0	0	0	-5.26085	0
GO:0090501	RNA phosphodiester bond hydrolysis	0	-0.634844	-3.03744	0	0	0	0
GO:0097164	ammonium ion metabolic process	0	-4.58446	0	0	0	0	0
GO:0098655	cation transmembrane transport	0	0	0	-0.465402	0	-3.76055	-0.846501
GO:0098656	anion transmembrane transport	0	-0.895846	-3.69373	-0.564549	0	-4.53559	0
GO:1900056	negative regulation of leaf senescence	0	0	0	-1.42719	0	-4.21298	-7.08
GO:1900057	positive regulation of leaf senescence	0	0	0	0	0	-1.34255	-3.48783
GO:1900409	positive regulation of cellular response to oxidative stress	0	0	0	0	0	-4.22719	-1.42768
GO:1902065	response to L-glutamate	0	0	-3.4873	0	0	0	0
GO:1902074	response to salt	0	0	0	0	0	-3.58395	-0.899823
GO:1902475	L-alpha-amino acid transmembrane transport	0	0	0	0	0	-3.76822	0
GO:1902600	hydrogen ion transmembrane transport	0	0	0	-4.8943	-12.9714	0	-2.89728
GO:1902626	assembly of large subunit precursor of preribosome	0	0	-7.19892	0	0	0	0
GO:1903507	negative regulation of nucleic acid-templated transcription	0	0	0	0	0	-9.3324	0
GO:1903647	negative regulation of chlorophyll catabolic process	0	0	0	-6.13321	0	0	0
GO:1903825	organic acid transmembrane transport	0	0	0	-1.34375	0	-6.0804	0
GO:1903959	regulation of anion transmembrane transport	-0.617072	0	-3.10266	0	0	0	0
GO:2000022	regulation of jasmonic acid mediated signaling pathway	0	0	-3.2311	0	0	-8.04138	0
GO:2000280	regulation of root development	0	0	0	0	-0.982032	-3.82533	-0.713455
GO:2001080	chitosan binding	0	0	0	0	0	-3.00827	0
GO:2001147	camalexin binding	0	0	0	0	0	0	-3.46535
GO:2001227	quercitrin binding	0	0	0	0	0	0	-3.46535

## Sheet: PA23 only
GO ID	GO Description	Number of genes	# Genes assigned peak	Odds ratio?	Total # genes in geneset	p-value	Genes
GO:0000038	very long-chain fatty acid metabolic process	1	556	61	100836	0.241506	BNAA05G01150D
GO:0000045	autophagosome assembly	1	556	31	100836	0.144844	BNAC04G19210D
GO:0000060	protein import into nucleus, translocation	1	556	36	100836	0.163626	BNAC03G16570D
GO:0000139	Golgi membrane	8	556	896	100836	0.0628189	BNAA03G00920D	BNAA04G18860D	BNAC02G39600D	BNAC03G01250D	BNAC03G53640D	BNAC03G55600D	BNAC05G38570D	BNACNNG21680D
GO:0000149	SNARE binding	2	556	56	100836	0.0347075	BNAC07G34680D	BNACNNG36920D
GO:0000151	ubiquitin ligase complex	4	556	216	100836	0.0251588	BNAA07G05230D	BNAA07G21520D	BNAC06G22030D	BNAC09G47300D
GO:0000156	phosphorelay response regulator activity	4	556	142	100836	0.00695634	BNAA06G22370D	BNAANNG26230D	BNAC08G14280D	BNAC08G18570D
GO:0000160	phosphorelay signal transduction system	5	556	165	100836	0.00199582	BNAA06G22370D	BNAANNG26230D	BNAC01G31940D	BNAC08G14280D	BNAC08G18570D
GO:0000164	protein phosphatase type 1 complex	1	556	26	100836	0.124882	BNAC09G11810D
GO:0000165	MAPK cascade	1	556	55	100836	0.225087	BNAC04G32540D
GO:0000209	protein polyubiquitination	1	556	117	100836	0.339967	BNAC09G47300D
GO:0000226	microtubule cytoskeleton organization	2	556	99	100836	0.0862526	BNAA07G21520D	BNAC06G22030D
GO:0000243	commitment complex	2	556	35	100836	0.0150552	BNAC06G37000D	BNAC07G16560D
GO:0000245	spliceosomal complex assembly	1	556	52	100836	0.216365	BNAC06G37000D
GO:0000271	polysaccharide biosynthetic process	2	556	91	100836	0.0760946	BNAA04G18860D	BNACNNG21680D
GO:0000272	polysaccharide catabolic process	1	556	77	100836	0.279069	BNAC08G50020D
GO:0000275	mitochondrial proton-transporting ATP synthase complex, catalytic core F(1)	1	556	36	100836	0.163626	BNAC03G41970D
GO:0000302	response to reactive oxygen species	3	556	130	100836	0.0296567	BNAC04G25100D	BNAC08G27000D	BNACNNG74080D
GO:0000311	plastid large ribosomal subunit	1	556	72	100836	0.268255	BNAC09G16660D
GO:0000312	plastid small ribosomal subunit	1	556	37	100836	0.167246	BNAC09G29290D
GO:0000325	plant-type vacuole	4	556	195	100836	0.018701	BNAA03G27500D	BNAC02G39600D	BNAC03G32500D	BNACNNG05660D
GO:0000387	spliceosomal snRNP assembly	1	556	46	100836	0.197847	BNAC06G37000D
GO:0000398	mRNA splicing, via spliceosome	5	556	305	100836	0.0205365	BNAA03G32720D	BNAA03G37570D	BNAC04G25450D	BNAC06G37000D	BNAC07G16560D
GO:0000407	pre-autophagosomal structure	1	556	30	100836	0.140948	BNAC04G19210D
GO:0000418	DNA-directed RNA polymerase IV complex	2	556	53	100836	0.0315743	BNAA09G02260D	BNAC03G69840D
GO:0000419	DNA-directed RNA polymerase V complex	2	556	60	100836	0.0390211	BNAA09G02260D	BNAC03G69840D
GO:0000421	autophagosome membrane	1	556	20	100836	0.0992985	BNAC04G19210D
GO:0000422	mitophagy	1	556	21	100836	0.103689	BNAC04G19210D
GO:0000785	chromatin	2	556	113	100836	0.104154	BNAC07G32570D	BNAC09G09410D
GO:0000786	nucleosome	3	556	66	100836	0.00539531	BNAA03G02890D	BNAA03G03180D	BNACNNG63830D
GO:0000790	nuclear chromatin	2	556	88	100836	0.0723196	BNAC07G32570D	BNAC09G30950D
GO:0000910	cytokinesis	1	556	139	100836	0.357656	BNAC04G14370D
GO:0000911	cytokinesis by cell plate formation	1	556	55	100836	0.225087	BNAC07G22610D
GO:0000977	RNA polymerase II regulatory region sequence-specific DNA binding	4	556	120	100836	0.0039723	BNAA01G15350D	BNAA02G30690D	BNAC01G18190D	BNAC07G45180D
GO:0000987	core promoter proximal region sequence-specific DNA binding	1	556	24	100836	0.116556	BNAC04G01210D
GO:0000989	transcription factor activity, transcription factor binding	1	556	41	100836	0.181278	BNAC06G36260D
GO:0001053	plastid sigma factor activity	1	556	20	100836	0.0992985	BNAA06G26690D
GO:0001085	RNA polymerase II transcription factor binding	4	556	118	100836	0.00375183	BNAA01G15350D	BNAA02G30690D	BNAC01G18190D	BNAC07G45180D
GO:0001228	transcriptional activator activity, RNA polymerase II transcription regulatory region sequence-specific binding	4	556	118	100836	0.00375183	BNAA01G15350D	BNAA02G30690D	BNAC01G18190D	BNAC07G45180D
GO:0001558	regulation of cell growth	2	556	37	100836	0.016667	BNAA03G34250D	BNAC03G39720D
GO:0001653	peptide receptor activity	2	556	207	100836	0.208907	BNAC05G05280D	BNAC08G26270D
GO:0001671	ATPase activator activity	1	556	16	100836	0.0812123	BNAA03G09910D
GO:0001673	male germ cell nucleus	1	556	10	100836	0.0524669	BNAA03G35120D
GO:0001732	formation of cytoplasmic translation initiation complex	1	556	2	100836	0.0109671	BNAA09G01770D
GO:0001944	vasculature development	1	556	95	100836	0.311719	BNAC02G48800D
GO:0002098	tRNA wobble uridine modification	1	556	23	100836	0.112318	BNAA03G56920D
GO:0002213	defense response to insect	2	556	98	100836	0.0849775	BNAA06G18960D	BNAC02G40130D
GO:0003674	molecular_function	148	556	18823	100836	9.50021e-07	BNAA01G01480D	BNAA01G01780D	BNAA01G10170D	BNAA01G16430D	BNAA01G29300D	BNAA01G29540D	BNAA02G00950D	BNAA02G03930D	BNAA02G10690D	BNAA02G33310D	BNAA02G36210D	BNAA02G36690D	BNAA03G07800D	BNAA03G23050D	BNAA03G29260D	BNAA03G32720D	BNAA03G47030D	BNAA03G54770D	BNAA03G56920D	BNAA03G57510D	BNAA04G14340D	BNAA04G21120D	BNAA04G22780D	BNAA05G00550D	BNAA05G08690D	BNAA05G20540D	BNAA05G24460D	BNAA05G37190D	BNAA06G03210D	BNAA06G11730D	BNAA06G11780D	BNAA06G23720D	BNAA06G26730D	BNAA06G34470D	BNAA07G09500D	BNAA07G11730D	BNAA07G15390D	BNAA07G15500D	BNAA08G00220D	BNAA08G04600D	BNAA08G12920D	BNAA08G20650D	BNAA08G20670D
GO:0003677	DNA binding	58	556	7338	100836	0.00141131	BNAA01G11700D	BNAA01G24020D	BNAA03G02890D	BNAA03G03180D	BNAA03G26820D	BNAA03G30540D	BNAA03G49980D	BNAA04G24320D	BNAA04G27520D	BNAA05G01050D	BNAA05G05140D	BNAA06G02460D	BNAA06G26690D	BNAA06G27900D	BNAA07G02020D	BNAA07G05600D	BNAA07G37520D	BNAA09G02260D	BNAA09G05500D	BNAA09G05900D	BNAA09G30810D	BNAA10G00780D	BNAA10G18420D	BNAA10G21200D	BNAANNG01320D	BNAANNG06660D	BNAANNG17890D	BNAC01G13250D	BNAC02G41870D	BNAC02G48800D	BNAC03G26430D	BNAC03G58370D	BNAC03G69840D	BNAC04G00590D	BNAC04G02270D	BNAC04G04520D	BNAC04G15480D	BNAC04G24300D	BNAC04G39940D	BNAC04G39990D	BNAC04G42170D	BNAC05G00840D	BNAC05G22800D
GO:0003682	chromatin binding	16	556	1353	100836	0.00235206	BNAA01G15350D	BNAA02G30690D	BNAA03G26820D	BNAA04G24320D	BNAA05G01050D	BNAA07G02020D	BNAA10G00780D	BNAANNG17890D	BNAC01G18190D	BNAC04G00590D	BNAC04G26840D	BNAC05G00840D	BNAC07G32570D	BNAC07G45180D	BNAC07G48440D	BNAC09G09410D
GO:0003690	double-stranded DNA binding	4	556	196	100836	0.0189859	BNAA10G21200D	BNAC05G22800D	BNAC06G02830D	BNAC09G45380D
GO:0003700	transcription factor activity, sequence-specific DNA binding	45	556	6645	100836	0.0237444	BNAA01G04710D	BNAA01G15350D	BNAA01G24020D	BNAA02G30690D	BNAA03G06050D	BNAA03G26820D	BNAA03G49980D	BNAA04G00500D	BNAA04G27520D	BNAA05G01050D	BNAA05G01190D	BNAA06G26690D	BNAA06G27900D	BNAA07G05600D	BNAA09G05500D	BNAA09G05900D	BNAA09G30810D	BNAA10G00780D	BNAA10G18420D	BNAA10G21200D	BNAANNG01320D	BNAANNG06660D	BNAANNG17890D	BNAC01G06240D	BNAC01G18190D	BNAC02G41870D	BNAC02G48800D	BNAC03G12900D	BNAC03G58370D	BNAC04G00590D	BNAC04G01210D	BNAC04G42170D	BNAC04G52930D	BNAC05G00840D	BNAC06G04380D	BNAC06G22430D	BNAC06G36260D	BNAC07G05580D	BNAC07G32570D	BNAC07G39680D	BNAC07G45180D	BNAC07G48440D	BNAC09G09410D
GO:0003713	transcription coactivator activity	1	556	128	100836	0.349995	BNAA07G05600D
GO:0003725	double-stranded RNA binding	1	556	73	100836	0.270482	BNAC06G02830D
GO:0003743	translation initiation factor activity	4	556	408	100836	0.112745	BNAA03G48450D	BNAA09G47800D	BNAC03G71830D	BNACNNG38690D
GO:0003756	protein disulfide isomerase activity	1	556	83	100836	0.291009	BNAC08G42050D
GO:0003779	actin binding	3	556	269	100836	0.123637	BNAA01G15820D	BNAA03G30060D	BNAC06G24920D
GO:0003842	1-pyrroline-5-carboxylate dehydrogenase activity	1	556	6	100836	0.0321829	BNAA02G33470D
GO:0003899	DNA-directed RNA polymerase activity	5	556	225	100836	0.00688162	BNAA06G26690D	BNAA09G02260D	BNAANNG29570D	BNAC03G69840D	BNAC09G46780D
GO:0003958	NADPH-hemoprotein reductase activity	1	556	38	100836	0.17082	BNACNNG68160D
GO:0003959	NADPH dehydrogenase activity	1	556	27	100836	0.128972	BNAC02G18050D
GO:0003978	UDP-glucose 4-epimerase activity	1	556	27	100836	0.128972	BNAANNG10090D
GO:0003999	adenine phosphoribosyltransferase activity	1	556	15	100836	0.076558	BNAA07G19820D
GO:0004028	3-chloroallyl aldehyde dehydrogenase activity	1	556	58	100836	0.233465	BNAA02G33470D
GO:0004069	L-aspartate:2-oxoglutarate aminotransferase activity	1	556	28	100836	0.133012	BNAC04G54310D
GO:0004144	diacylglycerol O-acyltransferase activity	1	556	75	100836	0.27484	BNAC02G04350D
GO:0004180	carboxypeptidase activity	1	556	14	100836	0.0718496	BNAA09G34520D
GO:0004252	serine-type endopeptidase activity	3	556	354	100836	0.176781	BNAA03G58470D	BNAANNG20560D	BNACNNG74080D
GO:0004322	ferroxidase activity	1	556	16	100836	0.0812123	BNAC08G27000D
GO:0004332	fructose-bisphosphate aldolase activity	2	556	23	100836	0.00683928	BNAA04G12130D	BNAC08G35820D
GO:0004364	glutathione transferase activity	4	556	237	100836	0.0325666	BNAA08G23300D	BNAA09G14510D	BNAC04G40570D	BNAC08G17230D
GO:0004462	lactoylglutathione lyase activity	1	556	26	100836	0.124882	BNACNNG59150D
GO:0004506	squalene monooxygenase activity	2	556	23	100836	0.00683928	BNAA02G37020D	BNAA09G04980D
GO:0004512	inositol-3-phosphate synthase activity	1	556	10	100836	0.0524669	BNAC01G00680D
GO:0004553	hydrolase activity, hydrolyzing O-glycosyl compounds	5	556	736	100836	0.159536	BNAA01G34060D	BNAC02G40130D	BNAC03G26130D	BNAC04G55020D	BNACNNG58510D
GO:0004602	glutathione peroxidase activity	1	556	37	100836	0.167246	BNACNNG27540D
GO:0004675	transmembrane receptor protein serine/threonine kinase activity	2	556	280	100836	0.255737	BNAC05G05280D	BNAC08G26270D
GO:0004693	cyclin-dependent protein serine/threonine kinase activity	1	556	161	100836	0.36683	BNAC03G77050D
GO:0004707	MAP kinase activity	3	556	98	100836	0.015037	BNAA04G26650D	BNAC04G04740D	BNAC04G32540D
GO:0004708	MAP kinase kinase activity	1	556	37	100836	0.167246	BNAC04G32540D
GO:0004722	protein serine/threonine phosphatase activity	4	556	528	100836	0.163696	BNAA10G11080D	BNAC01G16580D	BNAC06G01570D	BNAC09G11810D
GO:0004735	pyrroline-5-carboxylate reductase activity	1	556	12	100836	0.0622691	BNAC09G42740D
GO:0004743	pyruvate kinase activity	1	556	55	100836	0.225087	BNAANNG32070D
GO:0004784	superoxide dismutase activity	1	556	27	100836	0.128972	BNAA01G31350D
GO:0004857	enzyme inhibitor activity	1	556	180	100836	0.369226	BNAA03G01410D
GO:0004860	protein kinase inhibitor activity	1	556	16	100836	0.0812123	BNAC03G36620D
GO:0004861	cyclin-dependent protein serine/threonine kinase inhibitor activity	1	556	35	100836	0.159962	BNAA03G35120D
GO:0004864	protein phosphatase inhibitor activity	2	556	65	100836	0.0446087	BNAA03G12720D	BNACNNG37890D
GO:0004869	cysteine-type endopeptidase inhibitor activity	1	556	70	100836	0.2637	BNAC04G47470D
GO:0004872	receptor activity	1	556	148	100836	0.362334	BNACNNG37890D
GO:0005080	protein kinase C binding	1	556	8	100836	0.0424395	BNACNNG55070D
GO:0005198	structural molecule activity	2	556	227	100836	0.225058	BNAA03G55880D	BNAC09G30700D
GO:0005200	structural constituent of cytoskeleton	1	556	159	100836	0.366301	BNAC01G33900D
GO:0005244	voltage-gated ion channel activity	1	556	10	100836	0.0524669	BNAA08G28020D
GO:0005267	potassium channel activity	1	556	29	100836	0.137004	BNAA08G28020D
GO:0005345	purine nucleobase transmembrane transporter activity	1	556	64	100836	0.24922	BNAA08G18480D
GO:0005484	SNAP receptor activity	3	556	145	100836	0.0379816	BNAA09G37300D	BNAC07G34680D	BNACNNG36920D
GO:0005496	steroid binding	1	556	17	100836	0.0858131	BNAC04G37460D
GO:0005509	calcium ion binding	10	556	794	100836	0.00865145	BNAA01G15820D	BNAA03G44480D	BNAA04G19410D	BNAA04G25000D	BNAANNG29030D	BNAC03G24790D	BNAC04G43780D	BNAC06G34440D	BNAC06G36880D	BNACNNG16590D
GO:0005515	protein binding	85	556	8838	100836	1.88668e-07	BNAA02G12130D	BNAA03G00920D	BNAA03G02890D	BNAA03G03340D	BNAA03G15950D	BNAA03G35120D	BNAA03G44480D	BNAA04G05360D	BNAA04G26650D	BNAA05G01050D	BNAA05G05140D	BNAA05G06490D	BNAA05G37480D	BNAA06G22370D	BNAA07G20510D	BNAA07G21520D	BNAA07G31420D	BNAA08G21350D	BNAA09G05500D	BNAA09G30810D	BNAA09G34520D	BNAA09G39860D	BNAA09G41230D	BNAA09G47800D	BNAA10G09410D	BNAA10G11080D	BNAA10G11760D	BNAA10G18420D	BNAA10G21200D	BNAA10G22330D	BNAANNG01320D	BNAANNG06660D	BNAANNG15590D	BNAANNG26230D	BNAANNG27100D	BNAANNG27640D	BNAC01G00680D	BNAC01G16070D	BNAC01G31940D	BNAC01G33900D	BNAC02G25420D	BNAC02G39600D	BNAC02G41870D
GO:0005522	profilin binding	1	556	4	100836	0.0216934	BNAC06G24920D
GO:0005525	GTP binding	8	556	925	100836	0.0691717	BNAA03G00920D	BNAA03G26350D	BNAA09G00560D	BNAA09G41230D	BNAC03G01250D	BNAC03G31090D	BNAC03G53640D	BNAC03G55600D
GO:0005546	phosphatidylinositol-4,5-bisphosphate binding	1	556	37	100836	0.167246	BNAA03G44480D
GO:0005547	phosphatidylinositol-3,4,5-trisphosphate binding	1	556	11	100836	0.0573959	BNAA03G44480D
GO:0005575	cellular_component	16	556	2501	100836	0.0848865	BNAA01G00400D	BNAA01G29300D	BNAA08G12920D	BNAA09G28980D	BNAA09G52410D	BNAA10G08410D	BNAC01G36730D	BNAC03G36940D	BNAC04G05070D	BNAC04G26840D	BNAC05G04090D	BNAC05G42150D	BNAC07G31880D	BNAC07G42220D	BNAC08G30470D	BNAC09G46650D
GO:0005615	extracellular space	2	556	332	100836	0.269899	BNAA06G23720D	BNAC03G49500D
GO:0005623	cell	10	556	1104	100836	0.043411	BNAA03G44480D	BNAA05G06490D	BNAA05G24200D	BNAA09G37300D	BNAANNG21720D	BNAC03G16570D	BNAC04G25100D	BNAC05G38240D	BNAC07G34680D	BNACNNG36920D
GO:0005634	nucleus	212	556	33531	100836	0.00186571	BNAA01G01480D	BNAA01G04710D	BNAA01G11700D	BNAA01G15350D	BNAA01G24020D	BNAA01G24160D	BNAA01G29540D	BNAA01G34560D	BNAA02G00950D	BNAA02G12130D	BNAA02G30690D	BNAA02G36210D	BNAA03G02890D	BNAA03G03180D	BNAA03G03340D	BNAA03G12720D	BNAA03G18130D	BNAA03G26820D	BNAA03G30540D	BNAA03G32720D	BNAA03G34250D	BNAA03G35120D	BNAA03G37570D	BNAA03G42050D	BNAA03G49980D	BNAA03G54770D	BNAA03G58470D	BNAA03G58540D	BNAA04G00500D	BNAA04G05360D	BNAA04G09560D	BNAA04G14340D	BNAA04G17180D	BNAA04G22780D	BNAA04G24320D	BNAA04G26650D	BNAA04G27520D	BNAA05G01050D	BNAA05G01190D	BNAA05G24460D	BNAA05G25830D	BNAA06G02460D	BNAA06G11730D
GO:0005643	nuclear pore	3	556	242	100836	0.104338	BNAC03G16570D	BNAC07G47620D	BNACNNG03080D
GO:0005654	nucleoplasm	3	556	276	100836	0.128522	BNAA03G35120D	BNAC08G24320D	BNACNNG03080D
GO:0005665	DNA-directed RNA polymerase II, core complex	4	556	80	100836	0.000952799	BNAA09G02260D	BNAANNG29570D	BNAC03G69840D	BNAC09G46780D
GO:0005667	transcription factor complex	4	556	148	100836	0.00795621	BNAA01G15350D	BNAA02G30690D	BNAC01G18190D	BNAC07G45180D
GO:0005681	spliceosomal complex	5	556	205	100836	0.004801	BNAA03G32720D	BNAA03G37570D	BNAA10G04800D	BNAC04G25450D	BNAC05G05130D
GO:0005682	U5 snRNP	1	556	45	100836	0.194618	BNAC06G37000D
GO:0005685	U1 snRNP	2	556	57	100836	0.0357719	BNAC06G37000D	BNAC07G16560D
GO:0005686	U2 snRNP	1	556	47	100836	0.201035	BNAC06G37000D
GO:0005687	U4 snRNP	1	556	26	100836	0.124882	BNAC06G37000D
GO:0005689	U12-type spliceosomal complex	1	556	53	100836	0.219311	BNAC06G37000D
GO:0005730	nucleolus	11	556	1557	100836	0.0879654	BNAA05G25830D	BNAA07G05600D	BNAA07G37520D	BNAC04G01210D	BNAC04G15480D	BNAC04G39940D	BNAC06G37000D	BNAC07G45180D	BNAC08G24320D	BNAC09G11810D	BNAC09G30950D
GO:0005732	small nucleolar ribonucleoprotein complex	1	556	97	100836	0.314784	BNAC06G37000D
GO:0005737	cytoplasm	103	556	14956	100836	0.00256154	BNAA01G15820D	BNAA01G34560D	BNAA02G12130D	BNAA03G09410D	BNAA03G09910D	BNAA03G15950D	BNAA03G34250D	BNAA03G42050D	BNAA03G48450D	BNAA03G56920D	BNAA03G57510D	BNAA04G05360D	BNAA04G10770D	BNAA04G23150D	BNAA05G11910D	BNAA05G15070D	BNAA05G22060D	BNAA05G22970D	BNAA05G23590D	BNAA06G19010D	BNAA06G19450D	BNAA06G26380D	BNAA07G05230D	BNAA07G05600D	BNAA07G19820D	BNAA07G21520D	BNAA07G31420D	BNAA08G00220D	BNAA08G02020D	BNAA08G03500D	BNAA08G20650D	BNAA08G20670D	BNAA08G21350D	BNAA08G23300D	BNAA08G28020D	BNAA09G01770D	BNAA09G07960D	BNAA09G12300D	BNAA09G14180D	BNAA09G14510D	BNAA09G16630D	BNAA09G37300D	BNAA09G39000D
GO:0005739	mitochondrion	55	556	8901	100836	0.0387956	BNAA01G31350D	BNAA02G03930D	BNAA02G13960D	BNAA02G33470D	BNAA02G36690D	BNAA03G01410D	BNAA03G07800D	BNAA03G29260D	BNAA03G43440D	BNAA03G47030D	BNAA05G20540D	BNAA05G25830D	BNAA05G37190D	BNAA05G37480D	BNAA06G11840D	BNAA06G23720D	BNAA06G26690D	BNAA06G34470D	BNAA07G19360D	BNAA08G04600D	BNAA08G19160D	BNAA08G22210D	BNAA09G29590D	BNAA09G35750D	BNAA09G49180D	BNAANNG25290D	BNAANNG27390D	BNAC03G08750D	BNAC03G09810D	BNAC03G17510D	BNAC03G41970D	BNAC03G49500D	BNAC04G42170D	BNAC04G47770D	BNAC04G50420D	BNAC04G54310D	BNAC05G08090D	BNAC05G18010D	BNAC05G33310D	BNAC06G15880D	BNAC06G25720D	BNAC06G28890D	BNAC07G14010D
GO:0005741	mitochondrial outer membrane	1	556	112	100836	0.334555	BNAA05G37480D
GO:0005742	mitochondrial outer membrane translocase complex	1	556	31	100836	0.144844	BNAC09G17800D
GO:0005747	mitochondrial respiratory chain complex I	7	556	257	100836	0.000514789	BNAANNG27390D	BNAC03G17510D	BNAC06G25720D	BNAC06G28890D	BNAC07G33700D	BNAC09G07160D	BNACNNG40270D
GO:0005750	mitochondrial respiratory chain complex III	1	556	63	100836	0.246685	BNACNNG46960D
GO:0005753	mitochondrial proton-transporting ATP synthase complex	1	556	86	100836	0.296572	BNAC03G41970D
GO:0005759	mitochondrial matrix	4	556	352	100836	0.0848422	BNAA01G31350D	BNAA02G33470D	BNAC04G47770D	BNAC04G54310D
GO:0005762	mitochondrial large ribosomal subunit	1	556	52	100836	0.216365	BNAA06G11840D
GO:0005771	multivesicular body	1	556	27	100836	0.128972	BNAANNG15590D
GO:0005773	vacuole	23	556	2508	100836	0.00615959	BNAA02G36500D	BNAA03G27500D	BNAA03G44480D	BNAA04G19410D	BNAA05G06490D	BNAA05G30170D	BNAA05G37480D	BNAA06G34840D	BNAA10G14980D	BNAC01G06320D	BNAC02G11420D	BNAC02G39600D	BNAC02G40130D	BNAC03G32500D	BNAC03G53640D	BNAC03G55600D	BNAC03G73370D	BNAC04G39990D	BNAC04G43780D	BNAC04G56610D	BNAC05G18010D	BNAC08G50020D	BNACNNG05660D
GO:0005774	vacuolar membrane	18	556	2190	100836	0.0259954	BNAA02G33310D	BNAA02G36500D	BNAA03G27500D	BNAA03G34250D	BNAA05G06490D	BNAA05G37480D	BNAC01G06320D	BNAC02G11420D	BNAC02G39600D	BNAC03G32500D	BNAC03G39720D	BNAC03G53640D	BNAC03G55600D	BNAC07G34680D	BNAC08G47550D	BNAC09G17800D	BNACNNG05660D	BNACNNG36920D
GO:0005779	integral component of peroxisomal membrane	1	556	31	100836	0.144844	BNAC04G50420D
GO:0005786	signal recognition particle, endoplasmic reticulum targeting	1	556	56	100836	0.227918	BNAA08G03500D
GO:0005794	Golgi apparatus	26	556	4198	100836	0.0670847	BNAA03G26350D	BNAA03G27500D	BNAA03G34250D	BNAA04G18860D	BNAA07G19820D	BNAA09G00560D	BNAA09G07960D	BNAA09G37300D	BNAA09G41230D	BNAA10G14980D	BNAANNG10090D	BNAC02G11420D	BNAC03G04800D	BNAC03G31090D	BNAC03G32500D	BNAC03G39720D	BNAC03G53640D	BNAC03G55600D	BNAC05G38570D	BNAC06G40760D	BNAC08G24320D	BNAC08G50020D	BNAC09G44990D	BNAC09G52360D	BNACNNG05660D	BNACNNG21680D
GO:0005795	Golgi stack	2	556	100	100836	0.0875288	BNAA09G41230D	BNAANNG15590D
GO:0005819	spindle	2	556	225	100836	0.223556	BNAA07G21520D	BNAC06G22030D
GO:0005829	cytosol	45	556	7362	100836	0.0483067	BNAA01G34560D	BNAA03G27500D	BNAA03G34250D	BNAA03G56920D	BNAA03G58540D	BNAA04G05360D	BNAA06G19010D	BNAA06G29490D	BNAA07G19820D	BNAA07G21520D	BNAA07G31420D	BNAA08G30030D	BNAA09G39000D	BNAA09G47800D	BNAA10G12210D	BNAA10G22330D	BNAANNG15590D	BNAANNG29030D	BNAC01G31940D	BNAC03G24790D	BNAC03G32500D	BNAC03G36400D	BNAC03G39720D	BNAC03G44340D	BNAC04G14370D	BNAC04G19210D	BNAC04G37460D	BNAC05G22070D	BNAC05G22800D	BNAC05G33800D	BNAC06G22030D	BNAC06G35220D	BNAC06G36880D	BNAC06G37000D	BNAC07G32570D	BNAC08G24320D	BNAC08G42050D	BNAC08G47330D	BNAC08G47550D	BNAC09G06540D	BNAC09G09410D	BNACNNG03080D	BNACNNG05660D
GO:0005840	ribosome	8	556	1120	100836	0.109801	BNAA05G23590D	BNAA06G11840D	BNAA09G36210D	BNAC04G24780D	BNAC04G43890D	BNAC08G27750D	BNAC08G50020D	BNAC09G40070D
GO:0005844	polysome	1	556	11	100836	0.0573959	BNAA06G29490D
GO:0005849	mRNA cleavage factor complex	1	556	18	100836	0.0903608	BNAC07G08330D
GO:0005852	eukaryotic translation initiation factor 3 complex	1	556	89	100836	0.301873	BNAA09G47800D
GO:0005856	cytoskeleton	3	556	319	100836	0.15677	BNAA01G15820D	BNAC01G33900D	BNAC08G24320D
GO:0005881	cytoplasmic microtubule	1	556	11	100836	0.0573959	BNAA03G44480D
GO:0005905	coated pit	1	556	99	100836	0.317744	BNAC06G40760D
GO:0005911	cell-cell junction	1	556	7	100836	0.0373401	BNAC06G24920D
GO:0005996	monosaccharide metabolic process	1	556	7	100836	0.0373401	BNAC08G50020D
GO:0006012	galactose metabolic process	1	556	99	100836	0.317744	BNAANNG10090D
GO:0006021	inositol biosynthetic process	1	556	14	100836	0.0718496	BNAC01G00680D
GO:0006066	alcohol metabolic process	1	556	44	100836	0.191346	BNACNNG55990D
GO:0006096	glycolytic process	3	556	278	100836	0.129906	BNAA04G12130D	BNAANNG32070D	BNAC08G35820D
GO:0006098	pentose-phosphate shunt	3	556	85	100836	0.0104892	BNAA04G12130D	BNAC02G11420D	BNAC08G35820D
GO:0006168	adenine salvage	1	556	17	100836	0.0858131	BNAA07G19820D
GO:0006298	mismatch repair	1	556	48	100836	0.204182	BNAC03G39390D
GO:0006301	postreplication repair	1	556	40	100836	0.177836	BNAA04G05360D
GO:0006325	chromatin organization	1	556	93	100836	0.308546	BNAC09G30950D
GO:0006333	chromatin assembly or disassembly	2	556	39	100836	0.0183406	BNAC07G32570D	BNAC09G09410D
GO:0006334	nucleosome assembly	1	556	100	100836	0.319185	BNAC04G39990D
GO:0006338	chromatin remodeling	2	556	91	100836	0.0760946	BNAC04G24300D	BNAC07G32570D
GO:0006342	chromatin silencing	1	556	95	100836	0.311719	BNAC09G30950D
GO:0006351	transcription, DNA-templated	41	556	6202	100836	0.0326968	BNAA01G04710D	BNAA01G24020D	BNAA03G26820D	BNAA03G30540D	BNAA03G49980D	BNAA04G00500D	BNAA04G27520D	BNAA05G01050D	BNAA05G01190D	BNAA06G22370D	BNAA06G27900D	BNAA07G02020D	BNAA07G05600D	BNAA09G02260D	BNAA09G05500D	BNAA09G05900D	BNAA09G30810D	BNAA10G00780D	BNAA10G21200D	BNAANNG06660D	BNAANNG17890D	BNAANNG26230D	BNAC01G06240D	BNAC02G41870D	BNAC02G48800D	BNAC03G40780D	BNAC03G69840D	BNAC04G00590D	BNAC04G24300D	BNAC04G42170D	BNAC04G52930D	BNAC05G00840D	BNAC05G40360D	BNAC06G04380D	BNAC07G05580D	BNAC07G39680D	BNAC07G48440D	BNAC08G14280D	BNAC08G18570D	BNAC09G45380D	BNACNNG73330D
GO:0006352	DNA-templated transcription, initiation	1	556	135	100836	0.355128	BNAA06G26690D
GO:0006355	regulation of transcription, DNA-templated	46	556	7843	100836	0.0559759	BNAA01G04710D	BNAA01G24020D	BNAA03G06050D	BNAA03G26820D	BNAA03G30540D	BNAA03G49980D	BNAA04G00500D	BNAA04G27520D	BNAA05G01190D	BNAA06G22370D	BNAA06G26690D	BNAA06G27900D	BNAA07G02020D	BNAA09G05500D	BNAA09G05900D	BNAA09G30810D	BNAA10G00780D	BNAA10G21200D	BNAANNG01320D	BNAANNG06660D	BNAANNG17890D	BNAANNG26230D	BNAC01G06240D	BNAC02G41870D	BNAC02G48800D	BNAC03G12900D	BNAC03G40780D	BNAC04G01210D	BNAC04G24300D	BNAC04G42170D	BNAC04G52930D	BNAC05G00840D	BNAC05G40360D	BNAC06G04380D	BNAC06G22430D	BNAC06G36260D	BNAC07G05580D	BNAC07G09030D	BNAC07G32570D	BNAC07G39680D	BNAC07G48440D	BNAC08G14280D	BNAC08G18570D
GO:0006357	regulation of transcription from RNA polymerase II promoter	5	556	272	100836	0.0138318	BNAA01G15350D	BNAA02G30690D	BNAA07G09500D	BNAC01G18190D	BNAC07G45180D
GO:0006366	transcription from RNA polymerase II promoter	2	556	31	100836	0.0120281	BNAANNG29570D	BNAC09G46780D
GO:0006378	mRNA polyadenylation	1	556	65	100836	0.25172	BNAC07G08330D
GO:0006397	mRNA processing	4	556	488	100836	0.148805	BNAA10G04800D	BNAC05G05130D	BNAC05G33800D	BNACNNG69350D
GO:0006413	translational initiation	4	556	349	100836	0.0833404	BNAA03G48450D	BNAA09G47800D	BNAC03G71830D	BNACNNG38690D
GO:0006417	regulation of translation	2	556	237	100836	0.232187	BNAA03G48450D	BNAA09G01770D
GO:0006465	signal peptide processing	1	556	47	100836	0.201035	BNAC03G69200D
GO:0006469	negative regulation of protein kinase activity	1	556	3	100836	0.0163601	BNAA10G11080D
GO:0006470	protein dephosphorylation	3	556	395	100836	0.196027	BNAA10G11080D	BNAC06G01570D	BNAC09G11810D
GO:0006499	N-terminal protein myristoylation	2	556	240	100836	0.234203	BNAA03G44480D	BNAA09G41230D
GO:0006555	methionine metabolic process	2	556	25	100836	0.00802093	BNAA09G16630D	BNACNNG19740D
GO:0006560	proline metabolic process	1	556	6	100836	0.0321829	BNAA02G33470D
GO:0006561	proline biosynthetic process	1	556	42	100836	0.184677	BNAC09G42740D
GO:0006605	protein targeting	1	556	47	100836	0.201035	BNAA08G03500D
GO:0006606	protein import into nucleus	1	556	76	100836	0.27697	BNAANNG21720D
GO:0006607	NLS-bearing protein import into nucleus	1	556	42	100836	0.184677	BNACNNG03080D
GO:0006614	SRP-dependent cotranslational protein targeting to membrane	1	556	49	100836	0.207288	BNAA08G03500D
GO:0006626	protein targeting to mitochondrion	1	556	54	100836	0.222219	BNAC09G17800D
GO:0006659	phosphatidylserine biosynthetic process	1	556	10	100836	0.0524669	BNAC01G00680D
GO:0006744	ubiquinone biosynthetic process	1	556	48	100836	0.204182	BNAA08G22210D
GO:0006749	glutathione metabolic process	4	556	237	100836	0.0325666	BNAA08G23300D	BNAA09G14510D	BNAC04G40570D	BNAC08G17230D
GO:0006754	ATP biosynthetic process	1	556	26	100836	0.124882	BNAC03G41970D
GO:0006779	porphyrin-containing compound biosynthetic process	1	556	43	100836	0.188033	BNAA04G06410D
GO:0006782	protoporphyrinogen IX biosynthetic process	1	556	50	100836	0.210353	BNAA04G06410D
GO:0006783	heme biosynthetic process	1	556	27	100836	0.128972	BNAA04G06410D
GO:0006790	sulfur compound metabolic process	1	556	72	100836	0.268255	BNACNNG55070D
GO:0006813	potassium ion transport	1	556	140	100836	0.358244	BNAA08G28020D
GO:0006814	sodium ion transport	1	556	88	100836	0.300134	BNAC02G39600D
GO:0006816	calcium ion transport	1	556	56	100836	0.227918	BNAA05G06490D
GO:0006820	anion transport	1	556	115	100836	0.337869	BNAA05G37480D
GO:0006825	copper ion transport	1	556	61	100836	0.241506	BNAC04G25100D
GO:0006826	iron ion transport	1	556	52	100836	0.216365	BNAC08G27000D
GO:0006827	high-affinity iron ion transmembrane transport	1	556	6	100836	0.0321829	BNAC04G25100D
GO:0006863	purine nucleobase transport	1	556	63	100836	0.246685	BNAA08G18480D
GO:0006878	cellular copper ion homeostasis	3	556	33	100836	0.000771359	BNAA05G24200D	BNAC04G25100D	BNAC05G38240D
GO:0006879	cellular iron ion homeostasis	1	556	69	100836	0.261372	BNAC08G27000D
GO:0006882	cellular zinc ion homeostasis	1	556	28	100836	0.133012	BNAA05G06490D
GO:0006886	intracellular protein transport	7	556	602	100836	0.0315042	BNAA03G26350D	BNAA09G00560D	BNAC03G04800D	BNAC03G31090D	BNAC06G40760D	BNAC07G34680D	BNACNNG36920D
GO:0006888	ER to Golgi vesicle-mediated transport	1	556	135	100836	0.355128	BNAA09G37300D
GO:0006906	vesicle fusion	2	556	45	100836	0.0237066	BNAC07G34680D	BNACNNG36920D
GO:0006913	nucleocytoplasmic transport	1	556	73	100836	0.270482	BNAANNG21720D
GO:0006914	autophagy	1	556	99	100836	0.317744	BNAC04G19210D
GO:0006949	syncytium formation	1	556	50	100836	0.210353	BNAC04G47280D
GO:0006950	response to stress	3	556	217	100836	0.0862169	BNAA03G47030D	BNAA05G20540D	BNAC05G33310D
GO:0006970	response to osmotic stress	6	556	430	100836	0.0226995	BNAA01G34560D	BNAA04G00500D	BNAA09G30810D	BNAA10G11080D	BNAC09G07160D	BNACNNG73330D
GO:0006972	hyperosmotic response	1	556	60	100836	0.238862	BNAC04G47470D
GO:0006974	cellular response to DNA damage stimulus	1	556	145	100836	0.360925	BNAA04G05360D
GO:0006979	response to oxidative stress	15	556	937	100836	0.000193167	BNAA01G01780D	BNAA03G07800D	BNAA04G06410D	BNAA05G20940D	BNAA09G14180D	BNAA10G22330D	BNAANNG26270D	BNAC03G09810D	BNAC04G25450D	BNAC04G47470D	BNAC04G56610D	BNAC08G50010D	BNAC09G06540D	BNAC09G14710D	BNACNNG27540D
GO:0006995	cellular response to nitrogen starvation	1	556	81	100836	0.287151	BNAC04G19210D
GO:0007015	actin filament organization	1	556	51	100836	0.213379	BNAC06G35900D
GO:0007017	microtubule-based process	1	556	114	100836	0.336786	BNAA06G29490D
GO:0007021	tubulin complex assembly	2	556	29	100836	0.0106183	BNAA06G29490D	BNAC04G14370D
GO:0007031	peroxisome organization	1	556	72	100836	0.268255	BNAC04G50420D
GO:0007049	cell cycle	4	556	400	100836	0.108822	BNAC03G36620D	BNAC03G77050D	BNAC06G24230D	BNAC08G24320D
GO:0007050	cell cycle arrest	2	556	16	100836	0.0033715	BNAA03G35120D	BNAA09G01770D
GO:0007059	chromosome segregation	2	556	96	100836	0.082431	BNAA07G21520D	BNAC06G22030D
GO:0007067	mitotic nuclear division	3	556	303	100836	0.146667	BNAA03G37570D	BNAA07G21520D	BNAC06G22030D
GO:0007140	male meiosis	2	556	46	100836	0.024648	BNAA07G21520D	BNAC06G22030D
GO:0007154	cell communication	1	556	13	100836	0.0670868	BNAC03G36400D
GO:0007264	small GTPase mediated signal transduction	1	556	173	100836	0.368871	BNAA09G41230D
GO:0007267	cell-cell signaling	1	556	101	100836	0.320601	BNAC07G33210D
GO:0007275	multicellular organismal development	10	556	1270	100836	0.0711499	BNAA02G03930D	BNAA03G26820D	BNAA04G00500D	BNAA07G21520D	BNAANNG37150D	BNAC03G08710D	BNAC03G08750D	BNAC03G58370D	BNAC06G22030D	BNACNNG73330D
GO:0007346	regulation of mitotic cell cycle	5	556	125	100836	0.000608091	BNAA03G34250D	BNAA08G30030D	BNAA09G01770D	BNAC03G39720D	BNAC08G47330D
GO:0007389	pattern specification process	1	556	39	100836	0.17435	BNAA03G49980D
GO:0007568	aging	4	556	180	100836	0.0147067	BNAA01G01780D	BNAC03G36940D	BNAC04G25100D	BNAC05G42150D
GO:0007623	circadian rhythm	13	556	346	100836	8.13293e-08	BNAA01G15350D	BNAA01G15820D	BNAA05G01050D	BNAA10G00780D	BNAA10G18420D	BNAANNG17890D	BNAANNG26230D	BNAC01G18190D	BNAC04G00590D	BNAC05G00840D	BNAC07G45180D	BNAC08G14280D	BNAC08G50020D
GO:0008017	microtubule binding	4	556	264	100836	0.0433313	BNAA03G34250D	BNAA03G44480D	BNAC03G39720D	BNAC04G19210D
GO:0008083	growth factor activity	3	556	52	100836	0.00281435	BNAA06G23720D	BNAC03G49500D	BNAC09G33950D
GO:0008106	alcohol dehydrogenase (NADP+) activity	1	556	18	100836	0.0903608	BNAA09G39000D
GO:0008121	ubiquinol-cytochrome-c reductase activity	1	556	44	100836	0.191346	BNACNNG46960D
GO:0008137	NADH dehydrogenase (ubiquinone) activity	2	556	91	100836	0.0760946	BNAC02G18050D	BNAC09G07160D
GO:0008139	nuclear localization sequence binding	1	556	51	100836	0.213379	BNACNNG03080D
GO:0008143	poly(A) binding	1	556	43	100836	0.188033	BNAC05G33800D
GO:0008146	sulfotransferase activity	1	556	122	100836	0.344835	BNAC09G52360D
GO:0008150	biological_process	130	556	19177	100836	0.00151357	BNAA01G00400D	BNAA01G01480D	BNAA01G10170D	BNAA01G11700D	BNAA01G16430D	BNAA01G24160D	BNAA01G29300D	BNAA01G29540D	BNAA02G10690D	BNAA02G33310D	BNAA02G36210D	BNAA02G36500D	BNAA02G36690D	BNAA03G03340D	BNAA03G23050D	BNAA03G29260D	BNAA03G43440D	BNAA03G55880D	BNAA04G09560D	BNAA04G14340D	BNAA04G17650D	BNAA04G21120D	BNAA04G22780D	BNAA04G25000D	BNAA05G05140D	BNAA05G08690D	BNAA05G24460D	BNAA05G30170D	BNAA05G31870D	BNAA05G37190D	BNAA06G00380D	BNAA06G02460D	BNAA06G03210D	BNAA06G11780D	BNAA06G26730D	BNAA06G34470D	BNAA07G11730D	BNAA07G15130D	BNAA07G15500D	BNAA08G04600D	BNAA08G12920D	BNAA08G21990D	BNAA09G12300D
GO:0008199	ferric iron binding	1	556	16	100836	0.0812123	BNAC08G27000D
GO:0008236	serine-type peptidase activity	1	556	156	100836	0.365399	BNAA06G19450D
GO:0008237	metallopeptidase activity	1	556	111	100836	0.333405	BNAC05G08090D
GO:0008283	cell proliferation	2	556	218	100836	0.218101	BNAA03G34250D	BNAC03G39720D
GO:0008284	positive regulation of cell proliferation	2	556	86	100836	0.069817	BNAA06G23720D	BNAC03G49500D
GO:0008287	protein serine/threonine phosphatase complex	1	556	19	100836	0.0948557	BNAA10G11080D
GO:0008289	lipid binding	4	556	605	100836	0.184736	BNAA01G24160D	BNAA08G22210D	BNAC06G24230D	BNAC08G03340D
GO:0008308	voltage-gated anion channel activity	1	556	59	100836	0.236182	BNAA05G37480D
GO:0008312	7S RNA binding	1	556	34	100836	0.156252	BNAA08G03500D
GO:0008378	galactosyltransferase activity	1	556	61	100836	0.241506	BNAC05G38570D
GO:0008380	RNA splicing	4	556	288	100836	0.0538783	BNAA10G04800D	BNAC04G25450D	BNAC05G05130D	BNAC06G02830D
GO:0008422	beta-glucosidase activity	3	556	178	100836	0.0588129	BNAC02G40130D	BNAC03G26130D	BNAC04G55020D
GO:0008429	phosphatidylethanolamine binding	2	556	29	100836	0.0106183	BNAA02G12130D	BNAC02G45250D
GO:0008536	Ran GTPase binding	3	556	118	100836	0.0236375	BNAANNG21720D	BNAC03G16570D	BNAC04G26840D
GO:0008553	hydrogen-exporting ATPase activity, phosphorylative mechanism	1	556	58	100836	0.233465	BNAC02G42250D
GO:0008565	protein transporter activity	6	556	376	100836	0.0135806	BNAA06G29260D	BNAA09G37300D	BNAANNG21720D	BNAC03G04800D	BNAC06G40760D	BNACNNG03080D
GO:0008654	phospholipid biosynthetic process	1	556	115	100836	0.337869	BNAC01G00680D
GO:0008794	arsenate reductase (glutaredoxin) activity	3	556	50	100836	0.0025236	BNAA03G42050D	BNAA09G07960D	BNAA10G14980D
GO:0008812	choline dehydrogenase activity	1	556	39	100836	0.17435	BNACNNG55990D
GO:0008883	glutamyl-tRNA reductase activity	1	556	13	100836	0.0670868	BNAA04G06410D
GO:0009044	xylan 1,4-beta-xylosidase activity	1	556	52	100836	0.216365	BNAC04G55020D
GO:0009045	xylose isomerase activity	1	556	12	100836	0.0622691	BNAC02G11420D
GO:0009055	electron carrier activity	8	556	653	100836	0.0187673	BNAA01G23160D	BNAA03G42050D	BNAA05G11910D	BNAA08G30050D	BNAA09G07960D	BNAA10G14980D	BNAC07G04150D	BNACNNG23060D
GO:0009061	anaerobic respiration	3	556	46	100836	0.00199799	BNAA10G22140D	BNAC05G15160D	BNAC08G07280D
GO:0009150	purine ribonucleotide metabolic process	1	556	18	100836	0.0903608	BNACNNG55070D
GO:0009225	nucleotide-sugar metabolic process	1	556	66	100836	0.254185	BNAANNG10090D
GO:0009251	glucan catabolic process	1	556	23	100836	0.112318	BNAC04G55020D
GO:0009269	response to desiccation	4	556	72	100836	0.000647624	BNAA04G19410D	BNAANNG29030D	BNAC04G43780D	BNAC06G36880D
GO:0009294	DNA mediated transformation	1	556	109	100836	0.331035	BNAC09G30950D
GO:0009306	protein secretion	1	556	97	100836	0.314784	BNAA06G29260D
GO:0009407	toxin catabolic process	4	556	159	100836	0.0100051	BNAA08G23300D	BNAA09G14510D	BNAC04G40570D	BNAC08G17230D
GO:0009408	response to heat	11	556	619	100836	0.000557411	BNAA03G58470D	BNAA07G05600D	BNAA07G31420D	BNAA10G09410D	BNAA10G11080D	BNAANNG01320D	BNAANNG26270D	BNAC03G55840D	BNAC06G35220D	BNAC09G31750D	BNAC09G42740D
GO:0009409	response to cold	22	556	1309	100836	3.86805e-06	BNAA03G44480D	BNAA03G47030D	BNAA04G19410D	BNAA05G01050D	BNAA05G22970D	BNAA08G23300D	BNAA09G30810D	BNAA10G00780D	BNAANNG17890D	BNAANNG29030D	BNAC01G27370D	BNAC04G00590D	BNAC04G43780D	BNAC04G47470D	BNAC05G00840D	BNAC06G36880D	BNAC07G39680D	BNAC08G17230D	BNAC08G24910D	BNAC08G50010D	BNAC08G50020D	BNACNNG42010D
GO:0009414	response to water deprivation	11	556	1102	100836	0.0235516	BNAA03G44480D	BNAA03G47030D	BNAA04G00500D	BNAA05G01190D	BNAA07G05600D	BNAA09G30810D	BNAA10G11080D	BNAANNG01320D	BNAC04G47470D	BNAC07G04150D	BNACNNG73330D
GO:0009415	response to water	3	556	25	100836	0.000339799	BNAANNG29030D	BNAC03G44340D	BNAC06G36880D
GO:0009416	response to light stimulus	7	556	705	100836	0.0543174	BNAA01G01780D	BNAA01G15350D	BNAA01G23160D	BNAA08G17660D	BNAA09G39860D	BNAC01G18190D	BNAC09G30700D
GO:0009507	chloroplast	97	556	13383	100836	0.000897135	BNAA01G01780D	BNAA01G23160D	BNAA01G34180D	BNAA02G10690D	BNAA02G31600D	BNAA02G33470D	BNAA02G36500D	BNAA03G01410D	BNAA03G34250D	BNAA03G44480D	BNAA03G55880D	BNAA04G06410D	BNAA04G12130D	BNAA04G17650D	BNAA04G21120D	BNAA05G00550D	BNAA05G06490D	BNAA05G15070D	BNAA05G25830D	BNAA05G37480D	BNAA06G00210D	BNAA06G11840D	BNAA06G19450D	BNAA06G26690D	BNAA06G26730D	BNAA06G29260D	BNAA06G34470D	BNAA06G38740D	BNAA07G18350D	BNAA07G20510D	BNAA08G04600D	BNAA08G17660D	BNAA08G18480D	BNAA08G20650D	BNAA08G24180D	BNAA08G30050D	BNAA09G27500D	BNAA09G36210D	BNAA09G39860D	BNAA09G47530D	BNAA09G56570D	BNAA10G09560D	BNAA10G14220D
GO:0009522	photosystem I	1	556	80	100836	0.285177	BNAA06G00210D
GO:0009523	photosystem II	4	556	92	100836	0.0015759	BNAA07G20510D	BNAANNG27100D	BNAC02G25420D	BNAC08G07970D
GO:0009524	phragmoplast	3	556	406	100836	0.200362	BNAA07G21520D	BNAC06G22030D	BNAC08G24320D
GO:0009532	plastid stroma	2	556	93	100836	0.0786233	BNAA06G19450D	BNACNNG74080D
GO:0009534	chloroplast thylakoid	17	556	761	100836	1.2998e-06	BNAA01G34180D	BNAA04G12130D	BNAA06G00210D	BNAA06G38740D	BNAA07G20510D	BNAA07G37520D	BNAA08G17660D	BNAA09G56570D	BNAANNG27100D	BNAC02G25420D	BNAC03G56370D	BNAC04G15480D	BNAC04G39940D	BNAC05G43640D	BNAC07G04150D	BNAC08G35820D	BNAC09G30700D
GO:0009535	chloroplast thylakoid membrane	22	556	1348	100836	6.01314e-06	BNAA01G34180D	BNAA02G10690D	BNAA06G00210D	BNAA06G19450D	BNAA06G29260D	BNAA06G34470D	BNAA06G38740D	BNAA07G20510D	BNAA08G04600D	BNAA08G17660D	BNAA09G36210D	BNAA09G56570D	BNAANNG27100D	BNAC02G18050D	BNAC02G25420D	BNAC03G56370D	BNAC04G24780D	BNAC07G04150D	BNAC07G13580D	BNAC08G07970D	BNAC08G27750D	BNAC09G30700D
GO:0009536	plastid	9	556	1196	100836	0.0892805	BNAA04G06410D	BNAA05G37480D	BNAA08G04600D	BNAC03G36400D	BNAC03G47530D	BNAC06G05810D	BNAC09G17800D	BNACNNG59880D	BNACNNG74080D
GO:0009553	embryo sac development	3	556	306	100836	0.148602	BNAA06G11840D	BNAA10G09560D	BNAC01G31940D
GO:0009554	megasporogenesis	1	556	43	100836	0.188033	BNACNNG35060D
GO:0009570	chloroplast stroma	21	556	2591	100836	0.0213119	BNAA01G23160D	BNAA03G55880D	BNAA04G12130D	BNAA05G00550D	BNAA05G25830D	BNAA06G19450D	BNAA07G31420D	BNAA07G37520D	BNAA08G24180D	BNAA09G39860D	BNAANNG32070D	BNAC03G26040D	BNAC04G15480D	BNAC04G39940D	BNAC04G43890D	BNAC06G35220D	BNAC08G27000D	BNAC08G35820D	BNAC08G50020D	BNACNNG59880D	BNACNNG74080D
GO:0009579	thylakoid	20	556	843	100836	6.28661e-08	BNAA01G01780D	BNAA01G34180D	BNAA03G34250D	BNAA04G12130D	BNAA06G00210D	BNAA06G38740D	BNAA07G20510D	BNAA08G17660D	BNAA09G36210D	BNAA09G56570D	BNAANNG27100D	BNAC02G25420D	BNAC02G40130D	BNAC03G39720D	BNAC03G56370D	BNAC04G24780D	BNAC08G27750D	BNAC08G35820D	BNAC09G30700D	BNACNNG59880D
GO:0009585	red, far-red light phototransduction	2	556	172	100836	0.174799	BNAA10G21200D	BNAC09G45380D
GO:0009607	response to biotic stimulus	3	556	93	100836	0.0131873	BNAA08G20650D	BNAA08G20670D	BNAC09G21040D
GO:0009611	response to wounding	5	556	844	100836	0.174545	BNAA01G01780D	BNAA06G18960D	BNAA09G44740D	BNAC08G50020D	BNAC09G30950D
GO:0009615	response to virus	2	556	174	100836	0.176936	BNAA04G00500D	BNACNNG73330D
GO:0009620	response to fungus	4	556	293	100836	0.0561714	BNAA04G19410D	BNAC03G36940D	BNAC04G43780D	BNAC05G42150D
GO:0009625	response to insect	1	556	131	100836	0.352309	BNAC02G40130D
GO:0009631	cold acclimation	4	556	129	100836	0.00506685	BNAA05G06490D	BNAC07G39680D	BNAC09G07160D	BNACNNG42010D
GO:0009635	response to herbicide	2	556	20	100836	0.00522183	BNAA08G23300D	BNAC08G17230D
GO:0009636	response to toxic substance	1	556	137	100836	0.356428	BNAA01G23790D
GO:0009637	response to blue light	1	556	127	100836	0.349185	BNAA06G26690D
GO:0009640	photomorphogenesis	4	556	239	100836	0.0333184	BNAA09G34520D	BNAA10G21200D	BNAC06G36260D	BNAC09G45380D
GO:0009641	shade avoidance	1	556	70	100836	0.2637	BNAC06G36260D
GO:0009643	photosynthetic acclimation	1	556	30	100836	0.140948	BNAA01G23160D
GO:0009644	response to high light intensity	7	556	164	100836	3.51881e-05	BNAA07G31420D	BNAA10G04800D	BNAANNG26270D	BNAC01G33900D	BNAC05G05130D	BNAC06G35220D	BNAC07G04150D
GO:0009648	photoperiodism	1	556	45	100836	0.194618	BNAA06G11730D
GO:0009651	response to salt stress	23	556	1959	100836	0.000399735	BNAA01G31350D	BNAA01G34560D	BNAA02G33470D	BNAA03G26820D	BNAA03G54770D	BNAA04G00500D	BNAA04G19410D	BNAA05G01050D	BNAA05G06490D	BNAA08G24180D	BNAA10G00780D	BNAANNG17890D	BNAANNG27640D	BNAC01G06320D	BNAC02G39600D	BNAC04G00590D	BNAC04G25100D	BNAC04G43780D	BNAC04G56610D	BNAC05G00840D	BNAC09G42740D	BNAC09G52360D	BNACNNG73330D
GO:0009654	photosystem II oxygen evolving complex	3	556	69	100836	0.00607634	BNAA07G20510D	BNAANNG27100D	BNAC02G25420D
GO:0009658	chloroplast organization	5	556	406	100836	0.0496634	BNAA06G26690D	BNAA09G35750D	BNAC06G15880D	BNAC08G50020D	BNAC09G33950D
GO:0009694	jasmonic acid metabolic process	2	556	96	100836	0.082431	BNAA06G18960D	BNAC08G34420D
GO:0009696	salicylic acid metabolic process	1	556	75	100836	0.27484	BNAC08G34420D
GO:0009707	chloroplast outer membrane	1	556	125	100836	0.347506	BNAC07G32860D
GO:0009723	response to ethylene	6	556	538	100836	0.0484386	BNAA05G01050D	BNAA07G05600D	BNAA10G00780D	BNAANNG17890D	BNAC04G00590D	BNAC05G00840D
GO:0009733	response to auxin	16	556	1220	100836	0.000917025	BNAA01G04710D	BNAA02G03930D	BNAA03G49980D	BNAA04G26650D	BNAA05G01050D	BNAA09G47800D	BNAA10G00780D	BNAANNG17890D	BNAANNG37150D	BNAC01G06240D	BNAC03G08710D	BNAC03G08750D	BNAC04G00590D	BNAC04G04740D	BNAC05G00840D	BNACNNG16590D
GO:0009734	auxin-activated signaling pathway	12	556	577	100836	8.28677e-05	BNAA01G04710D	BNAA02G03930D	BNAA03G49980D	BNAA04G26650D	BNAA07G21520D	BNAA08G21350D	BNAANNG37150D	BNAC01G06240D	BNAC03G08710D	BNAC03G08750D	BNAC04G04740D	BNAC06G22030D
GO:0009735	response to cytokinin	15	556	869	100836	8.94532e-05	BNAA01G15350D	BNAA01G34180D	BNAA03G34250D	BNAA03G44480D	BNAA06G22370D	BNAA07G20510D	BNAA08G24180D	BNAANNG26230D	BNAANNG27100D	BNAC01G18190D	BNAC01G33900D	BNAC02G25420D	BNAC03G39720D	BNAC08G14280D	BNAC08G18570D
GO:0009736	cytokinin-activated signaling pathway	5	556	235	100836	0.00811145	BNAA06G22370D	BNAANNG26230D	BNAC01G31940D	BNAC08G14280D	BNAC08G18570D
GO:0009737	response to abscisic acid	22	556	1645	100836	9.99798e-05	BNAA03G26820D	BNAA03G47030D	BNAA04G00500D	BNAA04G19410D	BNAA05G01050D	BNAA05G01190D	BNAA07G05600D	BNAA09G47800D	BNAA10G00780D	BNAA10G11080D	BNAA10G21200D	BNAANNG17890D	BNAANNG29030D	BNAC01G06320D	BNAC02G40130D	BNAC04G00590D	BNAC04G43780D	BNAC05G00840D	BNAC06G36880D	BNAC09G45380D	BNACNNG37890D	BNACNNG73330D
GO:0009738	abscisic acid-activated signaling pathway	6	556	667	100836	0.0869662	BNAA05G01190D	BNAA06G34840D	BNAA10G11080D	BNAANNG27640D	BNAC02G40130D	BNACNNG37890D
GO:0009739	response to gibberellin	5	556	391	100836	0.0446389	BNAA05G01050D	BNAA10G00780D	BNAANNG17890D	BNAC04G00590D	BNAC05G00840D
GO:0009740	gibberellic acid mediated signaling pathway	6	556	229	100836	0.00151272	BNAA01G15350D	BNAA10G21200D	BNAC01G16070D	BNAC01G18190D	BNAC04G52930D	BNAC09G45380D
GO:0009741	response to brassinosteroid	1	556	124	100836	0.346636	BNAA06G11840D
GO:0009744	response to sucrose	5	556	225	100836	0.00688162	BNAA01G01780D	BNAA05G00550D	BNAA09G39860D	BNAA09G47800D	BNAC03G26040D
GO:0009749	response to glucose	1	556	132	100836	0.353042	BNAA09G47800D
GO:0009751	response to salicylic acid	10	556	670	100836	0.00308722	BNAA03G15950D	BNAA03G26820D	BNAA04G19410D	BNAA05G01050D	BNAA10G00780D	BNAANNG17890D	BNAC04G00590D	BNAC04G43780D	BNAC05G00840D	BNAC09G52360D
GO:0009753	response to jasmonic acid	8	556	709	100836	0.0267494	BNAA01G01780D	BNAA03G26820D	BNAA05G01050D	BNAA10G00780D	BNAANNG17890D	BNAC04G00590D	BNAC05G00840D	BNAC06G06830D
GO:0009755	hormone-mediated signaling pathway	2	556	231	100836	0.227985	BNAC05G05280D	BNAC08G26270D
GO:0009767	photosynthetic electron transport chain	1	556	68	100836	0.259011	BNAA01G23160D
GO:0009768	photosynthesis, light harvesting in photosystem I	3	556	88	100836	0.011463	BNAA08G17660D	BNAA09G56570D	BNAC09G30700D
GO:0009773	photosynthetic electron transport in photosystem I	2	556	74	100836	0.0551229	BNAA06G00210D	BNAC07G04150D
GO:0009780	photosynthetic NADP+ reduction	1	556	6	100836	0.0321829	BNAA06G00210D
GO:0009783	photosystem II antenna complex	1	556	13	100836	0.0670868	BNAA09G56570D
GO:0009789	positive regulation of abscisic acid-activated signaling pathway	2	556	114	100836	0.105431	BNAANNG27640D	BNACNNG37890D
GO:0009790	embryo development	4	556	400	100836	0.108822	BNAA03G34250D	BNAA09G34520D	BNAA10G09560D	BNAC03G39720D
GO:0009791	post-embryonic development	3	556	212	100836	0.0826124	BNAA03G34250D	BNAC01G00680D	BNAC03G39720D
GO:0009814	defense response, incompatible interaction	1	556	100	100836	0.319185	BNAC04G32540D
GO:0009819	drought recovery	2	556	27	100836	0.00928163	BNAA03G34250D	BNAC03G39720D
GO:0009825	multidimensional cell growth	2	556	87	100836	0.0710668	BNAA06G27900D	BNAC07G22610D
GO:0009828	plant-type cell wall loosening	1	556	141	100836	0.358814	BNAC04G47280D
GO:0009831	plant-type cell wall modification involved in multidimensional cell growth	1	556	105	100836	0.326013	BNAC04G47280D
GO:0009838	abscission	1	556	16	100836	0.0812123	BNAA09G05900D
GO:0009840	chloroplastic endopeptidase Clp complex	1	556	38	100836	0.17082	BNAA06G19450D
GO:0009845	seed germination	4	556	335	100836	0.0763674	BNAC01G16070D	BNAC06G02830D	BNAC06G22430D	BNACNNG58510D
GO:0009853	photorespiration	4	556	212	100836	0.0238531	BNAANNG27390D	BNAC03G17510D	BNAC07G33700D	BNACNNG40270D
GO:0009860	pollen tube growth	4	556	438	100836	0.127049	BNAA03G34250D	BNAA09G37300D	BNAC03G39720D	BNAC05G06800D
GO:0009864	induced systemic resistance, jasmonic acid mediated signaling pathway	1	556	61	100836	0.241506	BNAC04G32540D
GO:0009866	induced systemic resistance, ethylene mediated signaling pathway	1	556	9	100836	0.0474816	BNAC04G32540D
GO:0009873	ethylene-activated signaling pathway	7	556	597	100836	0.030536	BNAA07G05600D	BNAA07G21520D	BNAA09G30810D	BNAC02G48800D	BNAC03G53640D	BNAC03G55600D	BNAC06G22030D
GO:0009903	chloroplast avoidance movement	1	556	77	100836	0.279069	BNAC06G35900D
GO:0009904	chloroplast accumulation movement	1	556	70	100836	0.2637	BNAC06G35900D
GO:0009908	flower development	8	556	721	100836	0.0286622	BNAA02G12130D	BNAA03G47030D	BNAA09G05500D	BNAA09G34520D	BNAANNG06660D	BNAC02G41870D	BNAC02G45250D	BNAC08G27000D
GO:0009909	regulation of flower development	4	556	269	100836	0.04546	BNAA02G12130D	BNAA09G05900D	BNAA10G18420D	BNAC02G45250D
GO:0009910	negative regulation of flower development	3	556	229	100836	0.0949104	BNAA01G15350D	BNAA09G34520D	BNAC01G18190D
GO:0009911	positive regulation of flower development	5	556	159	100836	0.00170992	BNAA02G12130D	BNAA09G05500D	BNAANNG06660D	BNAC02G41870D	BNAC02G45250D
GO:0009927	histidine phosphotransfer kinase activity	1	556	28	100836	0.133012	BNAC01G31940D
GO:0009932	cell tip growth	1	556	60	100836	0.238862	BNAC06G24920D
GO:0009939	positive regulation of gibberellic acid mediated signaling pathway	1	556	21	100836	0.103689	BNAC01G16070D
GO:0009941	chloroplast envelope	30	556	2198	100836	4.68651e-06	BNAA04G12130D	BNAA05G00550D	BNAA05G25830D	BNAA05G37480D	BNAA06G00210D	BNAA06G19450D	BNAA06G29260D	BNAA06G38740D	BNAA07G31420D	BNAA08G04600D	BNAA08G17660D	BNAA08G24180D	BNAA09G36210D	BNAA09G56570D	BNAC03G26040D	BNAC03G56370D	BNAC04G08430D	BNAC04G24780D	BNAC04G43890D	BNAC04G49370D	BNAC05G43640D	BNAC06G05810D	BNAC06G35220D	BNAC08G27000D	BNAC08G27750D	BNAC08G35820D	BNAC08G50020D	BNAC09G30700D	BNACNNG59880D	BNACNNG74080D
GO:0009958	positive gravitropism	2	556	114	100836	0.105431	BNAA06G23720D	BNAC03G49500D
GO:0009963	positive regulation of flavonoid biosynthetic process	2	556	19	100836	0.00472562	BNAA10G21200D	BNAC09G45380D
GO:0009966	regulation of signal transduction	1	556	48	100836	0.204182	BNAA03G12720D
GO:0010016	shoot system morphogenesis	1	556	32	100836	0.148693	BNAC05G03820D
GO:0010017	red or far-red light signaling pathway	3	556	99	100836	0.0154218	BNAA10G21200D	BNAC08G14280D	BNAC09G45380D
GO:0010019	chloroplast-nucleus signaling pathway	1	556	38	100836	0.17082	BNAA07G18350D
GO:0010026	trichome differentiation	1	556	92	100836	0.306919	BNAA03G26820D
GO:0010039	response to iron ion	3	556	60	100836	0.00417012	BNAA10G22330D	BNAC08G27000D	BNAC09G06540D
GO:0010053	root epidermal cell differentiation	1	556	94	100836	0.310146	BNAC01G33900D
GO:0010077	maintenance of inflorescence meristem identity	3	556	41	100836	0.0014422	BNAA09G05500D	BNAANNG06660D	BNAC02G41870D
GO:0010089	xylem development	1	556	119	100836	0.341978	BNAC03G58370D
GO:0010090	trichome morphogenesis	1	556	171	100836	0.36866	BNAC09G15940D
GO:0010099	regulation of photomorphogenesis	2	556	25	100836	0.00802093	BNAA10G21200D	BNAC09G45380D
GO:0010114	response to red light	8	556	204	100836	1.80569e-05	BNAA01G04710D	BNAA06G26690D	BNAA10G21200D	BNAANNG26230D	BNAC01G06240D	BNAC01G33900D	BNAC08G14280D	BNAC09G45380D
GO:0010117	photoprotection	1	556	24	100836	0.116556	BNAC07G04150D
GO:0010118	stomatal movement	3	556	191	100836	0.067719	BNAA04G19410D	BNAC01G06320D	BNAC04G43780D
GO:0010119	regulation of stomatal movement	4	556	265	100836	0.0437539	BNAA02G12130D	BNAC02G40130D	BNAC02G45250D	BNAC06G04380D
GO:0010133	proline catabolic process to glutamate	1	556	13	100836	0.0670868	BNAA02G33470D
GO:0010150	leaf senescence	2	556	324	100836	0.26865	BNAA09G05900D	BNAC06G06830D
GO:0010154	fruit development	4	556	151	100836	0.00848712	BNAA06G18960D	BNAA09G05500D	BNAANNG06660D	BNAC02G41870D
GO:0010162	seed dormancy process	1	556	48	100836	0.204182	BNAC01G16070D
GO:0010167	response to nitrate	1	556	98	100836	0.316277	BNAC01G16580D
GO:0010175	sphingosine transmembrane transporter activity	1	556	9	100836	0.0474816	BNAA03G15950D
GO:0010181	FMN binding	2	556	155	100836	0.155814	BNAA09G44740D	BNACNNG68160D
GO:0010184	cytokinin transport	1	556	9	100836	0.0474816	BNAA08G18480D
GO:0010187	negative regulation of seed germination	2	556	99	100836	0.0862526	BNAA01G15350D	BNAC01G18190D
GO:0010196	nonphotochemical quenching	1	556	30	100836	0.140948	BNAA09G56570D
GO:0010197	polar nucleus fusion	1	556	114	100836	0.336786	BNAA09G01770D
GO:0010205	photoinhibition	1	556	47	100836	0.201035	BNAA10G11080D
GO:0010207	photosystem II assembly	1	556	59	100836	0.236182	BNAA06G26690D
GO:0010214	seed coat development	1	556	103	100836	0.323357	BNAC04G00200D
GO:0010218	response to far red light	6	556	155	100836	0.000211342	BNAA01G04710D	BNAA06G26690D	BNAA10G21200D	BNAC01G06240D	BNAC01G33900D	BNAC09G45380D
GO:0010224	response to UV-B	3	556	256	100836	0.114417	BNAA10G21200D	BNAANNG01320D	BNAC09G45380D
GO:0010233	phloem transport	1	556	37	100836	0.167246	BNAC05G06800D
GO:0010235	guard mother cell cytokinesis	1	556	9	100836	0.0474816	BNAC07G22610D
GO:0010243	response to organonitrogen compound	2	556	2	100836	3.03488e-05	BNAA05G01050D	BNAC04G00590D
GO:0010252	auxin homeostasis	2	556	104	100836	0.0926417	BNAA03G34250D	BNAC03G39720D
GO:0010264	myo-inositol hexakisphosphate biosynthetic process	1	556	28	100836	0.133012	BNAC01G00680D
GO:0010270	photosystem II oxygen evolving complex assembly	3	556	8	100836	9.08426e-06	BNAA07G20510D	BNAANNG27100D	BNAC02G25420D
GO:0010286	heat acclimation	4	556	177	100836	0.0139712	BNAA03G58470D	BNAA09G47740D	BNAANNG01320D	BNAC01G06990D
GO:0010287	plastoglobule	8	556	307	100836	0.000283623	BNAA04G12130D	BNAA08G17660D	BNAA09G27500D	BNAA09G56570D	BNAC08G35820D	BNAC08G50020D	BNAC09G30700D	BNACNNG29740D
GO:0010305	leaf vascular tissue pattern formation	1	556	113	100836	0.335682	BNAA09G34520D
GO:0010309	acireductone dioxygenase [iron(II)-requiring] activity	2	556	10	100836	0.00130681	BNAA09G16630D	BNACNNG19740D
GO:0010311	lateral root formation	1	556	159	100836	0.366301	BNAA08G21350D
GO:0010345	suberin biosynthetic process	1	556	75	100836	0.27484	BNAA04G10770D
GO:0010350	cellular response to magnesium starvation	1	556	11	100836	0.0573959	BNAA03G44480D
GO:0010351	lithium ion transport	1	556	11	100836	0.0573959	BNAC02G39600D
GO:0010380	regulation of chlorophyll biosynthetic process	2	556	62	100836	0.0412316	BNAA01G15350D	BNAC01G18190D
GO:0010427	abscisic acid binding	1	556	59	100836	0.236182	BNACNNG37890D
GO:0010468	regulation of gene expression	3	556	303	100836	0.146667	BNAA01G15350D	BNAC01G18190D	BNACNNG74080D
GO:0010494	cytoplasmic stress granule	1	556	41	100836	0.181278	BNAC05G33800D
GO:0010507	negative regulation of autophagy	1	556	13	100836	0.0670868	BNAA03G47030D
GO:0010529	negative regulation of transposition	1	556	16	100836	0.0812123	BNACNNG35060D
GO:0010583	response to cyclopentenone	2	556	144	100836	0.142827	BNAA01G04710D	BNAC01G06240D
GO:0010608	posttranscriptional regulation of gene expression	1	556	7	100836	0.0373401	BNAA03G58470D
GO:0010730	negative regulation of hydrogen peroxide biosynthetic process	1	556	1	100836	0.0055139	BNAC03G44340D
GO:0012505	endomembrane system	2	556	266	100836	0.249314	BNAC07G34680D	BNACNNG36920D
GO:0012511	monolayer-surrounded lipid storage body	2	556	39	100836	0.0183406	BNAA04G19410D	BNAC04G43780D
GO:0015030	Cajal body	1	556	52	100836	0.216365	BNAC06G02830D
GO:0015031	protein transport	7	556	950	100836	0.114638	BNAA06G29260D	BNAA09G41230D	BNAC01G06320D	BNAC03G16570D	BNAC06G05810D	BNAC06G40760D	BNAC08G24320D
GO:0015035	protein disulfide oxidoreductase activity	5	556	204	100836	0.00470969	BNAA03G42050D	BNAA05G11910D	BNAA09G07960D	BNAA10G14980D	BNACNNG23060D
GO:0015081	sodium ion transmembrane transporter activity	1	556	31	100836	0.144844	BNAC02G39600D
GO:0015085	calcium ion transmembrane transporter activity	1	556	11	100836	0.0573959	BNAA05G06490D
GO:0015114	phosphate ion transmembrane transporter activity	1	556	82	100836	0.289095	BNAA07G19820D
GO:0015211	purine nucleoside transmembrane transporter activity	1	556	9	100836	0.0474816	BNAA08G18480D
GO:0015266	protein channel activity	1	556	73	100836	0.270482	BNAC09G17800D
GO:0015288	porin activity	1	556	36	100836	0.163626	BNAA05G37480D
GO:0015368	calcium:cation antiporter activity	1	556	17	100836	0.0858131	BNAA05G06490D
GO:0015369	calcium:proton antiporter activity	1	556	17	100836	0.0858131	BNAA05G06490D
GO:0015385	sodium:proton antiporter activity	1	556	123	100836	0.345746	BNAC02G39600D
GO:0015450	P-P-bond-hydrolysis-driven protein transmembrane transporter activity	1	556	137	100836	0.356428	BNAC09G17800D
GO:0015631	tubulin binding	2	556	28	100836	0.00994067	BNAA06G29490D	BNAC04G14370D
GO:0015695	organic cation transport	1	556	23	100836	0.112318	BNAA03G15950D
GO:0015706	nitrate transport	1	556	67	100836	0.256615	BNAC01G16580D
GO:0015791	polyol transport	1	556	11	100836	0.0573959	BNAA03G15950D
GO:0015860	purine nucleoside transmembrane transport	1	556	60	100836	0.238862	BNAA08G18480D
GO:0015979	photosynthesis	10	556	453	100836	0.000195081	BNAA06G00210D	BNAA07G20510D	BNAA08G17660D	BNAA09G56570D	BNAANNG27100D	BNAC02G18050D	BNAC02G25420D	BNAC08G07970D	BNAC08G27000D	BNAC09G30700D
GO:0015991	ATP hydrolysis coupled proton transport	3	556	106	100836	0.0182513	BNAA03G27500D	BNAC03G32500D	BNACNNG05660D
GO:0015995	chlorophyll biosynthetic process	2	556	153	100836	0.153491	BNAA04G06410D	BNAA07G18350D
GO:0015996	chlorophyll catabolic process	1	556	35	100836	0.159962	BNAANNG28520D
GO:0016032	viral process	3	556	160	100836	0.0470763	BNAA03G44480D	BNAA07G21520D	BNAC06G22030D
GO:0016051	carbohydrate biosynthetic process	3	556	193	100836	0.0691144	BNAA09G14180D	BNAC08G50010D	BNAC09G14710D
GO:0016126	sterol biosynthetic process	2	556	181	100836	0.184244	BNAA02G37020D	BNAA09G04980D
GO:0016131	brassinosteroid metabolic process	1	556	45	100836	0.194618	BNAC09G52360D
GO:0016132	brassinosteroid biosynthetic process	1	556	63	100836	0.246685	BNAC02G38080D
GO:0016168	chlorophyll binding	4	556	132	100836	0.00546992	BNAA06G00210D	BNAA08G17660D	BNAA09G56570D	BNAC09G30700D
GO:0016192	vesicle-mediated transport	6	556	504	100836	0.0393948	BNAA03G26350D	BNAA09G00560D	BNAA09G37300D	BNAA09G41230D	BNAC03G04800D	BNAC03G31090D
GO:0016209	antioxidant activity	1	556	28	100836	0.133012	BNACNNG59880D
GO:0016226	iron-sulfur cluster assembly	1	556	121	100836	0.343904	BNACNNG68160D
GO:0016272	prefoldin complex	1	556	34	100836	0.156252	BNAA06G29490D
GO:0016444	somatic cell DNA recombination	1	556	35	100836	0.159962	BNAC04G24300D
GO:0016469	proton-transporting two-sector ATPase complex	3	556	6	100836	3.28026e-06	BNAA03G27500D	BNAC03G32500D	BNACNNG05660D
GO:0016471	vacuolar proton-transporting V-type ATPase complex	3	556	17	100836	0.000104982	BNAA03G27500D	BNAC03G32500D	BNACNNG05660D
GO:0016531	copper chaperone activity	1	556	14	100836	0.0718496	BNAC04G25100D
GO:0016538	cyclin-dependent protein serine/threonine kinase regulator activity	1	556	127	100836	0.349185	BNAC03G77050D
GO:0016559	peroxisome fission	1	556	35	100836	0.159962	BNAC04G50420D
GO:0016573	histone acetylation	1	556	68	100836	0.259011	BNAA07G09500D
GO:0016607	nuclear speck	3	556	215	100836	0.0847733	BNAA10G04800D	BNAC04G25450D	BNAC05G05130D
GO:0016614	oxidoreductase activity, acting on CH-OH group of donors	1	556	180	100836	0.369226	BNACNNG55990D
GO:0016629	12-oxophytodienoate reductase activity	1	556	10	100836	0.0524669	BNAA09G44740D
GO:0016651	oxidoreductase activity, acting on NAD(P)H	1	556	25	100836	0.120744	BNACNNG68160D
GO:0016705	oxidoreductase activity, acting on paired donors, with incorporation or reduction of molecular oxygen	2	556	239	100836	0.233537	BNAA06G18960D	BNAC02G38080D
GO:0016740	transferase activity	5	556	853	100836	0.175144	BNAA04G10770D	BNAA04G18860D	BNAA07G15130D	BNAC09G16660D	BNACNNG21680D
GO:0016746	transferase activity, transferring acyl groups	3	556	243	100836	0.105061	BNAA04G09560D	BNAA05G01150D	BNAC04G55830D
GO:0016747	transferase activity, transferring acyl groups other than amino-acyl groups	2	556	258	100836	0.245111	BNAA04G10770D	BNAA05G01150D
GO:0016758	transferase activity, transferring hexosyl groups	5	556	397	100836	0.0466248	BNAA09G14180D	BNAC05G03820D	BNAC05G38570D	BNAC08G50010D	BNAC09G14710D
GO:0016759	cellulose synthase activity	2	556	120	100836	0.113068	BNAA04G18860D	BNACNNG21680D
GO:0016760	cellulose synthase (UDP-forming) activity	2	556	84	100836	0.0673271	BNAA04G18860D	BNACNNG21680D
GO:0016787	hydrolase activity	8	556	1429	100836	0.140864	BNAA05G22970D	BNAANNG00280D	BNAC03G22450D	BNAC04G47560D	BNAC08G24320D	BNAC08G24910D	BNAC08G34420D	BNAC09G44950D
GO:0016788	hydrolase activity, acting on ester bonds	3	556	380	100836	0.189542	BNAA10G02530D	BNAC08G34420D	BNAC08G34430D
GO:0016805	dipeptidase activity	1	556	8	100836	0.0424395	BNAA09G34520D
GO:0016832	aldehyde-lyase activity	1	556	47	100836	0.201035	BNACNNG55990D
GO:0016853	isomerase activity	1	556	131	100836	0.352309	BNAA09G28980D
GO:0016884	carbon-nitrogen ligase activity, with glutamine as amido-N-donor	1	556	32	100836	0.148693	BNAC06G05810D
GO:0016887	ATPase activity	5	556	701	100836	0.151583	BNAA06G31440D	BNAA07G31420D	BNAC02G42250D	BNAC04G24300D	BNAC06G35220D
GO:0016925	protein sumoylation	2	556	78	100836	0.0599495	BNAA10G09410D	BNAC09G31750D
GO:0016985	mannan endo-1,4-beta-mannosidase activity	1	556	14	100836	0.0718496	BNACNNG58510D
GO:0016987	sigma factor activity	1	556	20	100836	0.0992985	BNAA06G26690D
GO:0018008	N-terminal peptidyl-glycine N-myristoylation	1	556	11	100836	0.0573959	BNAA03G44480D
GO:0018119	peptidyl-cysteine S-nitrosylation	2	556	82	100836	0.0648516	BNAC08G50020D	BNACNNG59880D
GO:0018316	peptide cross-linking via L-cystine	1	556	4	100836	0.0216934	BNAA09G39860D
GO:0018708	thiol S-methyltransferase activity	1	556	15	100836	0.076558	BNAC04G49370D
GO:0019005	SCF ubiquitin ligase complex	5	556	341	100836	0.0295376	BNAA07G21520D	BNAA08G21350D	BNAA10G11760D	BNAC01G16070D	BNAC06G22030D
GO:0019137	thioglucosidase activity	1	556	31	100836	0.144844	BNAC02G40130D
GO:0019253	reductive pentose-phosphate cycle	3	556	89	100836	0.0117977	BNAA05G00550D	BNAA09G39860D	BNAC03G26040D
GO:0019295	coenzyme M biosynthetic process	1	556	2	100836	0.0109671	BNAA03G58470D
GO:0019430	removal of superoxide radicals	1	556	44	100836	0.191346	BNAA01G31350D
GO:0019432	triglyceride biosynthetic process	1	556	90	100836	0.303583	BNAC02G04350D
GO:0019538	protein metabolic process	2	556	45	100836	0.0237066	BNAA07G31420D	BNAC06G35220D
GO:0019722	calcium-mediated signaling	1	556	98	100836	0.316277	BNAC07G33210D
GO:0019762	glucosinolate catabolic process	4	556	141	100836	0.00679765	BNAA04G23150D	BNAA05G15070D	BNAC02G40130D	BNAC06G06830D
GO:0019825	oxygen binding	7	556	785	100836	0.0744624	BNAA06G18960D	BNAA06G20870D	BNAC01G06990D	BNAC02G38080D	BNAC02G40870D	BNAC03G56890D	BNAC05G38910D
GO:0019827	stem cell population maintenance	1	556	39	100836	0.17435	BNAC08G18570D
GO:0019843	rRNA binding	4	556	205	100836	0.0216528	BNAA06G26380D	BNAC08G50020D	BNAC09G16660D	BNAC09G40070D
GO:0019898	extrinsic component of membrane	1	556	127	100836	0.349185	BNAC04G19210D
GO:0019899	enzyme binding	1	556	32	100836	0.148693	BNAA07G18350D
GO:0019904	protein domain specific binding	2	556	44	100836	0.0227782	BNAA05G01050D	BNAC04G00590D
GO:0022622	root system development	2	556	23	100836	0.00683928	BNAA06G23720D	BNAC03G49500D
GO:0022900	electron transport chain	3	556	49	100836	0.00238527	BNAA08G30050D	BNAC09G07160D	BNACNNG46960D
GO:0023014	signal transduction by protein phosphorylation	2	556	31	100836	0.0120281	BNAA08G30030D	BNAC08G47330D
GO:0030001	metal ion transport	2	556	345	100836	0.271271	BNAA08G02020D	BNAANNG04390D
GO:0030026	cellular manganese ion homeostasis	1	556	46	100836	0.197847	BNAA05G06490D
GO:0030076	light-harvesting complex	2	556	65	100836	0.0446087	BNAA08G17660D	BNAC09G30700D
GO:0030093	chloroplast photosystem I	1	556	21	100836	0.103689	BNAA06G00210D
GO:0030122	AP-2 adaptor complex	1	556	5	100836	0.0269675	BNAC06G40760D
GO:0030125	clathrin vesicle coat	1	556	55	100836	0.225087	BNAC06G40760D
GO:0030136	clathrin-coated vesicle	1	556	120	100836	0.342951	BNAC07G22610D
GO:0030150	protein import into mitochondrial matrix	1	556	60	100836	0.238862	BNAC09G17800D
GO:0030154	cell differentiation	11	556	584	100836	0.000353714	BNAA01G15350D	BNAA02G12130D	BNAA02G30690D	BNAA06G23720D	BNAA09G05500D	BNAANNG06660D	BNAC01G18190D	BNAC02G41870D	BNAC02G45250D	BNAC03G49500D	BNAC07G45180D
GO:0030234	enzyme regulator activity	1	556	58	100836	0.233465	BNAC06G06830D
GO:0030244	cellulose biosynthetic process	2	556	141	100836	0.139203	BNAA04G18860D	BNACNNG21680D
GO:0030332	cyclin binding	1	556	29	100836	0.137004	BNAA03G35120D
GO:0030410	nicotianamine synthase activity	1	556	17	100836	0.0858131	BNAC05G06800D
GO:0030418	nicotianamine biosynthetic process	1	556	17	100836	0.0858131	BNAC05G06800D
GO:0030497	fatty acid elongation	1	556	31	100836	0.144844	BNAA05G01150D
GO:0030527	structural constituent of chromatin	2	556	19	100836	0.00472562	BNAC07G32570D	BNAC09G09410D
GO:0030529	ribonucleoprotein complex	1	556	152	100836	0.36399	BNAC03G40780D
GO:0030619	U1 snRNA binding	1	556	31	100836	0.144844	BNAC07G16560D
GO:0030665	clathrin-coated vesicle membrane	1	556	43	100836	0.188033	BNAC03G04800D
GO:0030955	potassium ion binding	1	556	55	100836	0.225087	BNAANNG32070D
GO:0030983	mismatched DNA binding	1	556	33	100836	0.152496	BNAC03G39390D
GO:0031011	Ino80 complex	1	556	34	100836	0.156252	BNAC04G24300D
GO:0031098	stress-activated protein kinase signaling cascade	2	556	37	100836	0.016667	BNAA08G30030D	BNAC08G47330D
GO:0031115	negative regulation of microtubule polymerization	1	556	11	100836	0.0573959	BNAA03G44480D
GO:0031117	positive regulation of microtubule depolymerization	3	556	17	100836	0.000104982	BNAA03G34250D	BNAA03G44480D	BNAC03G39720D
GO:0031146	SCF-dependent proteasomal ubiquitin-dependent protein catabolic process	2	556	251	100836	0.241109	BNAA08G21350D	BNAA10G11760D
GO:0031201	SNARE complex	2	556	57	100836	0.0357719	BNAC07G34680D	BNACNNG36920D
GO:0031307	integral component of mitochondrial outer membrane	1	556	89	100836	0.301873	BNAC09G17800D
GO:0031359	integral component of chloroplast outer membrane	2	556	44	100836	0.0227782	BNAC06G05810D	BNAC07G32860D
GO:0031372	UBC13-MMS2 complex	1	556	25	100836	0.120744	BNAA04G05360D
GO:0031386	protein tag	2	556	30	100836	0.0113143	BNAA10G09410D	BNAC09G31750D
GO:0031407	oxylipin metabolic process	2	556	14	100836	0.00258505	BNAA04G19410D	BNAC04G43780D
GO:0031408	oxylipin biosynthetic process	1	556	101	100836	0.320601	BNAA09G44740D
GO:0031409	pigment binding	3	556	77	100836	0.00811811	BNAA08G17660D	BNAA09G56570D	BNAC09G30700D
GO:0031539	positive regulation of anthocyanin metabolic process	2	556	8	100836	0.000822134	BNAA10G21200D	BNAC09G45380D
GO:0031624	ubiquitin conjugating enzyme binding	1	556	101	100836	0.320601	BNAC09G47300D
GO:0031625	ubiquitin protein ligase binding	4	556	536	100836	0.166366	BNAA04G05360D	BNAC03G65160D	BNAC05G05280D	BNAC08G26270D
GO:0031966	mitochondrial membrane	4	556	145	100836	0.00744601	BNAANNG27390D	BNAC03G17510D	BNAC07G33700D	BNACNNG40270D
GO:0031969	chloroplast membrane	4	556	369	100836	0.093372	BNAA04G19410D	BNAA07G18350D	BNAANNG28520D	BNAC04G43780D
GO:0031977	thylakoid lumen	2	556	159	100836	0.160407	BNAA04G12130D	BNAC08G35820D
GO:0032147	activation of protein kinase activity	2	556	113	100836	0.104154	BNAA08G30030D	BNAC08G47330D
GO:0032436	positive regulation of proteasomal ubiquitin-dependent protein catabolic process	1	556	98	100836	0.316277	BNAC09G47300D
GO:0032447	protein urmylation	1	556	8	100836	0.0424395	BNAA03G56920D
GO:0032508	DNA duplex unwinding	1	556	19	100836	0.0948557	BNACNNG42010D
GO:0032544	plastid translation	4	556	44	100836	9.96617e-05	BNAA09G36210D	BNAC04G24780D	BNAC08G27750D	BNAC08G50020D
GO:0032580	Golgi cisterna membrane	1	556	80	100836	0.285177	BNAANNG10090D
GO:0032877	positive regulation of DNA endoreduplication	1	556	18	100836	0.0903608	BNAC03G36620D
GO:0032880	regulation of protein localization	2	556	30	100836	0.0113143	BNAA06G23720D	BNAC03G49500D
GO:0033014	tetrapyrrole biosynthetic process	1	556	20	100836	0.0992985	BNAA04G06410D
GO:0033281	TAT protein transport complex	1	556	20	100836	0.0992985	BNAA06G29260D
GO:0033358	UDP-L-arabinose biosynthetic process	1	556	20	100836	0.0992985	BNAANNG10090D
GO:0033473	indoleacetic acid conjugate metabolic process	1	556	63	100836	0.246685	BNAC08G34420D
GO:0034227	tRNA thio-modification	1	556	11	100836	0.0573959	BNAA03G56920D
GO:0034286	response to maltose	1	556	7	100836	0.0373401	BNAA09G47800D
GO:0034605	cellular response to heat	1	556	65	100836	0.25172	BNAA09G39860D
GO:0034715	pICln-Sm protein complex	1	556	17	100836	0.0858131	BNAC06G37000D
GO:0034719	SMN-Sm protein complex	1	556	18	100836	0.0903608	BNAC06G37000D
GO:0034765	regulation of ion transmembrane transport	1	556	32	100836	0.148693	BNAA08G28020D
GO:0035197	siRNA binding	1	556	27	100836	0.128972	BNACNNG35060D
GO:0035198	miRNA binding	1	556	19	100836	0.0948557	BNAA03G49980D
GO:0035251	UDP-glucosyltransferase activity	1	556	84	100836	0.292892	BNAC05G03820D
GO:0035267	NuA4 histone acetyltransferase complex	1	556	23	100836	0.112318	BNAA07G09500D
GO:0035865	cellular response to potassium ion	1	556	17	100836	0.0858131	BNAA03G44480D
GO:0040008	regulation of growth	5	556	299	100836	0.0192051	BNAA02G03930D	BNAANNG37150D	BNAC03G08710D	BNAC03G08750D	BNAC04G52930D
GO:0040014	regulation of multicellular organism growth	2	556	14	100836	0.00258505	BNAA03G34250D	BNAC03G39720D
GO:0042023	DNA endoreduplication	1	556	84	100836	0.292892	BNAA03G35120D
GO:0042026	protein refolding	1	556	73	100836	0.270482	BNAA05G25830D
GO:0042030	ATPase inhibitor activity	1	556	2	100836	0.0109671	BNAA03G01410D
GO:0042127	regulation of cell proliferation	1	556	93	100836	0.308546	BNAC09G33950D
GO:0042277	peptide binding	1	556	98	100836	0.316277	BNAANNG15590D
GO:0042335	cuticle development	2	556	88	100836	0.0723196	BNAA05G01150D	BNAANNG20560D
GO:0042538	hyperosmotic salinity response	2	556	270	100836	0.251269	BNAA03G47030D	BNAC01G27370D
GO:0042542	response to hydrogen peroxide	4	556	237	100836	0.0325666	BNAA07G31420D	BNAANNG01320D	BNAANNG26270D	BNAC06G35220D
GO:0042550	photosystem I stabilization	1	556	10	100836	0.0524669	BNAA06G00210D
GO:0042631	cellular response to water deprivation	2	556	164	100836	0.166042	BNAC05G03820D	BNAC08G50020D
GO:0042732	D-xylose metabolic process	1	556	34	100836	0.156252	BNAC02G11420D
GO:0042742	defense response to bacterium	8	556	1247	100836	0.129051	BNAA01G31350D	BNAA03G34250D	BNAA03G44480D	BNAC03G39720D	BNAC03G65160D	BNAC06G06830D	BNAC08G50020D	BNACNNG59880D
GO:0042744	hydrogen peroxide catabolic process	1	556	175	100836	0.369032	BNAC04G56610D
GO:0042752	regulation of circadian rhythm	4	556	102	100836	0.00226862	BNAA10G00780D	BNAANNG17890D	BNAC05G00840D	BNAC08G14280D
GO:0042753	positive regulation of circadian rhythm	2	556	23	100836	0.00683928	BNAA10G21200D	BNAC09G45380D
GO:0042754	negative regulation of circadian rhythm	5	556	17	100836	2.90067e-08	BNAA05G01050D	BNAA10G00780D	BNAANNG17890D	BNAC04G00590D	BNAC05G00840D
GO:0042776	mitochondrial ATP synthesis coupled proton transport	1	556	5	100836	0.0269675	BNAA01G34180D
GO:0042788	polysomal ribosome	1	556	7	100836	0.0373401	BNAA09G47800D
GO:0042802	identical protein binding	5	556	412	100836	0.0517265	BNAA10G09560D	BNAA10G18420D	BNAC04G25450D	BNAC04G50420D	BNAC04G54310D
GO:0042981	regulation of apoptotic process	2	556	90	100836	0.0748337	BNAA08G30030D	BNAC08G47330D
GO:0043085	positive regulation of catalytic activity	1	556	44	100836	0.191346	BNAA07G18350D
GO:0043086	negative regulation of catalytic activity	1	556	162	100836	0.367074	BNACNNG37890D
GO:0043231	intracellular membrane-bounded organelle	3	556	267	100836	0.12223	BNAA04G19410D	BNAC02G42250D	BNAC04G43780D
GO:0043234	protein complex	3	556	90	100836	0.0121376	BNAA05G00550D	BNAA09G39860D	BNAC03G26040D
GO:0043325	phosphatidylinositol-3,4-bisphosphate binding	1	556	11	100836	0.0573959	BNAA03G44480D
GO:0043335	protein unfolding	2	556	4	100836	0.000180097	BNAA07G31420D	BNAC06G35220D
GO:0043424	protein histidine kinase binding	2	556	84	100836	0.0673271	BNAC01G31940D	BNAC03G04800D
GO:0043433	negative regulation of sequence-specific DNA binding transcription factor activity	3	556	46	100836	0.00199799	BNAA10G00780D	BNAANNG17890D	BNAC05G00840D
GO:0043484	regulation of RNA splicing	2	556	17	100836	0.00380003	BNAA10G04800D	BNAC05G05130D
GO:0043496	regulation of protein homodimerization activity	2	556	6	100836	0.000445309	BNAA05G01050D	BNAC04G00590D
GO:0043565	sequence-specific DNA binding	10	556	1266	100836	0.0704657	BNAA04G00500D	BNAA05G01050D	BNAA05G01190D	BNAA07G05600D	BNAA09G30810D	BNAANNG01320D	BNAC04G00590D	BNAC04G01210D	BNAC06G22430D	BNACNNG73330D
GO:0043622	cortical microtubule organization	1	556	88	100836	0.300134	BNAA03G44480D
GO:0043666	regulation of phosphoprotein phosphatase activity	1	556	6	100836	0.0321829	BNAA03G12720D
GO:0044209	AMP salvage	1	556	28	100836	0.133012	BNAA07G19820D
GO:0044212	transcription regulatory region DNA binding	9	556	574	100836	0.00354415	BNAA01G15350D	BNAA10G00780D	BNAANNG01320D	BNAANNG17890D	BNAC01G18190D	BNAC02G48800D	BNAC04G01210D	BNAC05G00840D	BNAC06G22430D
GO:0044375	regulation of peroxisome size	1	556	30	100836	0.140948	BNAC04G50420D
GO:0044804	nucleophagy	1	556	21	100836	0.103689	BNAC04G19210D
GO:0045010	actin nucleation	1	556	50	100836	0.210353	BNAC06G24920D
GO:0045040	protein import into mitochondrial outer membrane	1	556	7	100836	0.0373401	BNAC09G17800D
GO:0045227	capsule polysaccharide biosynthetic process	1	556	20	100836	0.0992985	BNAANNG10090D
GO:0045259	proton-transporting ATP synthase complex	1	556	5	100836	0.0269675	BNAA01G34180D
GO:0045263	proton-transporting ATP synthase complex, coupling factor F(o)	1	556	14	100836	0.0718496	BNAA01G34180D
GO:0045271	respiratory chain complex I	4	556	91	100836	0.00151569	BNAANNG27390D	BNAC03G17510D	BNAC07G33700D	BNACNNG40270D
GO:0045333	cellular respiration	1	556	45	100836	0.194618	BNAA01G34180D
GO:0045454	cell redox homeostasis	5	556	337	100836	0.0284545	BNAA03G42050D	BNAA05G11910D	BNAA09G07960D	BNAA10G14980D	BNACNNG23060D
GO:0045727	positive regulation of translation	3	556	33	100836	0.000771359	BNAA07G31420D	BNAC06G35220D	BNAC08G50020D
GO:0045732	positive regulation of protein catabolic process	1	556	6	100836	0.0321829	BNAC08G24320D
GO:0045736	negative regulation of cyclin-dependent protein serine/threonine kinase activity	1	556	35	100836	0.159962	BNAA03G35120D
GO:0045739	positive regulation of DNA repair	1	556	12	100836	0.0622691	BNAC04G24300D
GO:0045824	negative regulation of innate immune response	1	556	37	100836	0.167246	BNAC07G22610D
GO:0045893	positive regulation of transcription, DNA-templated	12	556	808	100836	0.00138396	BNAA04G00500D	BNAA05G01050D	BNAA05G01190D	BNAA06G26690D	BNAA07G05600D	BNAA09G35750D	BNAANNG01320D	BNAC02G48800D	BNAC04G00590D	BNAC06G15880D	BNAC08G50020D	BNACNNG73330D
GO:0045910	negative regulation of DNA recombination	2	556	33	100836	0.013508	BNAA07G21520D	BNAC06G22030D
GO:0045948	positive regulation of translational initiation	1	556	7	100836	0.0373401	BNAA09G47800D
GO:0045980	negative regulation of nucleotide metabolic process	1	556	2	100836	0.0109671	BNAA03G01410D
GO:0046355	mannan catabolic process	1	556	18	100836	0.0903608	BNACNNG58510D
GO:0046686	response to cadmium ion	16	556	1570	100836	0.00788745	BNAA03G34250D	BNAA04G12130D	BNAA05G01050D	BNAA07G21520D	BNAA08G24180D	BNAA09G41230D	BNAA10G00780D	BNAANNG17890D	BNAC03G39720D	BNAC04G00590D	BNAC04G25100D	BNAC04G54310D	BNAC05G00840D	BNAC06G22030D	BNAC08G24320D	BNAC08G35820D
GO:0046872	metal ion binding	28	556	4745	100836	0.0723818	BNAA01G15820D	BNAA01G23160D	BNAA01G31350D	BNAA03G09410D	BNAA03G42050D	BNAA05G11910D	BNAA06G34840D	BNAA08G02020D	BNAA08G30050D	BNAA09G14180D	BNAA09G16630D	BNAA09G34520D	BNAANNG04390D	BNAC01G16580D	BNAC02G11420D	BNAC02G40130D	BNAC03G12900D	BNAC03G44340D	BNAC03G69840D	BNAC04G56610D	BNAC05G08090D	BNAC06G01570D	BNAC06G10420D	BNAC08G50010D	BNAC09G11810D	BNAC09G14710D	BNACNNG19740D	BNACNNG23060D
GO:0046906	tetrapyrrole binding	1	556	10	100836	0.0524669	BNAA07G18350D
GO:0046907	intracellular transport	1	556	51	100836	0.213379	BNAC03G16570D
GO:0046909	intermembrane transport	1	556	3	100836	0.0163601	BNAC01G06320D
GO:0046914	transition metal ion binding	3	556	199	100836	0.0733336	BNAA08G02020D	BNAANNG04390D	BNAC04G25100D
GO:0046916	cellular transition metal ion homeostasis	2	556	201	100836	0.203576	BNAA08G02020D	BNAANNG04390D
GO:0046930	pore complex	1	556	53	100836	0.219311	BNAA05G37480D
GO:0046933	proton-transporting ATP synthase activity, rotational mechanism	5	556	99	100836	0.000213872	BNAA01G34180D	BNAA03G27500D	BNAC03G32500D	BNAC03G41970D	BNACNNG05660D
GO:0046982	protein heterodimerization activity	3	556	311	100836	0.151786	BNAA03G03180D	BNAC06G22430D	BNACNNG63830D
GO:0046983	protein dimerization activity	11	556	1318	100836	0.0520101	BNAA01G04710D	BNAA01G24020D	BNAA03G49980D	BNAA04G27520D	BNAA09G05500D	BNAA09G05900D	BNAANNG06660D	BNAC01G06240D	BNAC02G41870D	BNAC04G42170D	BNAC06G04380D
GO:0047196	long-chain-alcohol O-fatty-acyltransferase activity	1	556	70	100836	0.2637	BNAC02G04350D
GO:0047216	inositol 3-alpha-galactosyltransferase activity	1	556	8	100836	0.0424395	BNAC08G50010D
GO:0047484	regulation of response to osmotic stress	1	556	28	100836	0.133012	BNAANNG27640D
GO:0047501	(+)-neomenthol dehydrogenase activity	1	556	4	100836	0.0216934	BNAA09G39000D
GO:0047504	(-)-menthol dehydrogenase activity	1	556	4	100836	0.0216934	BNAA09G39000D
GO:0047617	acyl-CoA hydrolase activity	1	556	41	100836	0.181278	BNAA10G02530D
GO:0047627	adenylylsulfatase activity	1	556	20	100836	0.0992985	BNACNNG55070D
GO:0047631	ADP-ribose diphosphatase activity	1	556	28	100836	0.133012	BNAC01G16580D
GO:0047734	CDP-glycerol diphosphatase activity	1	556	4	100836	0.0216934	BNAC01G16580D
GO:0047746	chlorophyllase activity	1	556	7	100836	0.0373401	BNAANNG28520D
GO:0048038	quinone binding	1	556	108	100836	0.329816	BNAC02G18050D
GO:0048278	vesicle docking	2	556	14	100836	0.00258505	BNAC07G34680D	BNACNNG36920D
GO:0048480	stigma development	1	556	13	100836	0.0670868	BNAA06G18960D
GO:0048481	ovule development	2	556	211	100836	0.212337	BNAA06G11840D	BNACNNG35060D
GO:0048507	meristem development	1	556	55	100836	0.225087	BNAA09G34520D
GO:0048511	rhythmic process	1	556	69	100836	0.261372	BNAA06G11730D
GO:0048527	lateral root development	5	556	164	100836	0.00194599	BNAA03G34250D	BNAA06G23720D	BNAC03G39720D	BNAC03G49500D	BNAC04G01210D
GO:0048564	photosystem I assembly	1	556	30	100836	0.140948	BNAC07G13580D
GO:0048571	long-day photoperiodism	1	556	5	100836	0.0269675	BNAA05G22060D
GO:0048573	photoperiodism, flowering	3	556	159	100836	0.0464488	BNAA02G12130D	BNAC02G45250D	BNAC06G04380D
GO:0048574	long-day photoperiodism, flowering	5	556	45	100836	4.91229e-06	BNAA05G01050D	BNAA10G00780D	BNAANNG17890D	BNAC04G00590D	BNAC05G00840D
GO:0048589	developmental growth	1	556	44	100836	0.191346	BNAC06G37000D
GO:0048653	anther development	1	556	92	100836	0.306919	BNAA06G18960D
GO:0048765	root hair cell differentiation	1	556	80	100836	0.285177	BNAA03G26820D
GO:0048767	root hair elongation	1	556	178	100836	0.369184	BNAC01G33900D
GO:0048768	root hair cell tip growth	3	556	59	100836	0.00398348	BNAA03G34250D	BNAC01G33900D	BNAC03G39720D
GO:0048829	root cap development	1	556	64	100836	0.24922	BNAA03G49980D
GO:0050373	UDP-arabinose 4-epimerase activity	1	556	20	100836	0.0992985	BNAANNG10090D
GO:0050660	flavin adenine dinucleotide binding	2	556	338	100836	0.270631	BNACNNG55990D	BNACNNG68160D
GO:0050661	NADP binding	2	556	140	100836	0.137988	BNAA04G06410D	BNACNNG68160D
GO:0050662	coenzyme binding	2	556	230	100836	0.227263	BNAANNG10090D	BNAC08G50020D
GO:0050734	hydroxycinnamoyltransferase activity	1	556	14	100836	0.0718496	BNAA04G10770D
GO:0050821	protein stabilization	1	556	34	100836	0.156252	BNAA06G00210D
GO:0050897	cobalt ion binding	2	556	212	100836	0.21318	BNAA02G33470D	BNAC09G07160D
GO:0051015	actin filament binding	1	556	102	100836	0.321991	BNAC06G24920D
GO:0051028	mRNA transport	1	556	161	100836	0.36683	BNAC03G16570D
GO:0051087	chaperone binding	1	556	70	100836	0.2637	BNAA03G09910D
GO:0051301	cell division	6	556	739	100836	0.108441	BNAA03G49980D	BNAC01G31940D	BNAC02G48800D	BNAC03G77050D	BNAC06G24230D	BNAC08G24320D
GO:0051453	regulation of intracellular pH	1	556	58	100836	0.233465	BNAC02G42250D
GO:0051511	negative regulation of unidimensional cell growth	1	556	13	100836	0.0670868	BNAA03G44480D
GO:0051536	iron-sulfur cluster binding	1	556	62	100836	0.244113	BNAA08G30050D
GO:0051537	2 iron, 2 sulfur cluster binding	5	556	216	100836	0.0058843	BNAA01G23160D	BNAA03G42050D	BNAA05G11910D	BNAA08G30050D	BNACNNG23060D
GO:0051592	response to calcium ion	1	556	15	100836	0.076558	BNAA03G44480D
GO:0051716	cellular response to stimulus	1	556	11	100836	0.0573959	BNAA03G44480D
GO:0051781	positive regulation of cell division	1	556	17	100836	0.0858131	BNAA08G21350D
GO:0051920	peroxiredoxin activity	1	556	23	100836	0.112318	BNACNNG59880D
GO:0052325	cell wall pectin biosynthetic process	1	556	21	100836	0.103689	BNAA04G10770D
GO:0052638	indole-3-butyrate beta-glucosyltransferase activity	1	556	12	100836	0.0622691	BNAC05G03820D
GO:0052694	jasmonoyl-isoleucine-12-hydroxylase activity	1	556	4	100836	0.0216934	BNAA06G18960D
GO:0055062	phosphate ion homeostasis	1	556	49	100836	0.207288	BNAA05G06490D
GO:0055072	iron ion homeostasis	1	556	107	100836	0.328572	BNAC08G27000D
GO:0055075	potassium ion homeostasis	1	556	47	100836	0.201035	BNAC02G39600D
GO:0055114	oxidation-reduction process	26	556	4058	100836	0.059786	BNAA01G31350D	BNAA02G33470D	BNAA02G37020D	BNAA03G09410D	BNAA04G06410D	BNAA04G19410D	BNAA06G18960D	BNAA06G20870D	BNAA09G04980D	BNAA09G07960D	BNAA09G39000D	BNAA09G44740D	BNAA10G14980D	BNAANNG27390D	BNAC02G18050D	BNAC02G38080D	BNAC04G43780D	BNAC04G56610D	BNAC05G38910D	BNAC06G10420D	BNAC08G27000D	BNAC09G42740D	BNACNNG27540D	BNACNNG55990D	BNACNNG59880D	BNACNNG68160D
GO:0055129	L-proline biosynthetic process	1	556	22	100836	0.108029	BNAC09G42740D
GO:0060548	negative regulation of cell death	1	556	42	100836	0.184677	BNAA06G11840D
GO:0061025	membrane fusion	2	556	61	100836	0.0401221	BNAA09G37300D	BNAC04G19210D
GO:0061630	ubiquitin protein ligase activity	5	556	560	100836	0.106924	BNAA04G05360D	BNAA07G05230D	BNAA08G21350D	BNAA10G11760D	BNAC09G47300D
GO:0070180	large ribosomal subunit rRNA binding	1	556	16	100836	0.0812123	BNAA06G11840D
GO:0070301	cellular response to hydrogen peroxide	1	556	41	100836	0.181278	BNAC05G03820D
GO:0070417	cellular response to cold	1	556	96	100836	0.313264	BNAA09G39860D
GO:0070534	protein K63-linked ubiquitination	1	556	18	100836	0.0903608	BNAA04G05360D
GO:0071004	U2-type prespliceosome	1	556	40	100836	0.177836	BNAC07G16560D
GO:0071010	prespliceosome	1	556	47	100836	0.201035	BNAC06G37000D
GO:0071011	precatalytic spliceosome	2	556	97	100836	0.0837035	BNAC06G37000D	BNAC07G16560D
GO:0071013	catalytic step 2 spliceosome	1	556	154	100836	0.364724	BNAC06G37000D
GO:0071215	cellular response to abscisic acid stimulus	1	556	102	100836	0.321991	BNAC05G03820D
GO:0071219	cellular response to molecule of bacterial origin	1	556	40	100836	0.177836	BNAA03G44480D
GO:0071280	cellular response to copper ion	1	556	15	100836	0.076558	BNAA03G44480D
GO:0071281	cellular response to iron ion	1	556	173	100836	0.368871	BNAA03G44480D
GO:0071286	cellular response to magnesium ion	1	556	11	100836	0.0573959	BNAA03G44480D
GO:0071325	cellular response to mannitol stimulus	1	556	11	100836	0.0573959	BNAA03G44480D
GO:0071365	cellular response to auxin stimulus	1	556	81	100836	0.287151	BNAA08G21350D
GO:0071452	cellular response to singlet oxygen	1	556	9	100836	0.0474816	BNAA03G06050D
GO:0071454	cellular response to anoxia	1	556	6	100836	0.0321829	BNAA09G39860D
GO:0071472	cellular response to salt stress	1	556	125	100836	0.347506	BNAA03G44480D
GO:0071475	cellular hyperosmotic salinity response	1	556	7	100836	0.0373401	BNAC05G03820D
GO:0071483	cellular response to blue light	2	556	21	100836	0.00573978	BNAA06G26690D	BNAC06G35900D
GO:0071484	cellular response to light intensity	1	556	12	100836	0.0622691	BNAC07G04150D
GO:0071596	ubiquitin-dependent protein catabolic process via the N-end rule pathway	1	556	10	100836	0.0524669	BNAA07G05230D
GO:0072488	ammonium transmembrane transport	1	556	46	100836	0.197847	BNAA03G15950D
GO:0072593	reactive oxygen species metabolic process	1	556	57	100836	0.23071	BNAA02G33470D
GO:0072709	cellular response to sorbitol	1	556	11	100836	0.0573959	BNAA03G44480D
GO:0075733	intracellular transport of virus	1	556	11	100836	0.0573959	BNAA03G44480D
GO:0080024	indolebutyric acid metabolic process	1	556	18	100836	0.0903608	BNAC05G03820D
GO:0080025	phosphatidylinositol-3,5-bisphosphate binding	1	556	32	100836	0.148693	BNAA03G44480D
GO:0080026	response to indolebutyric acid	2	556	15	100836	0.00296636	BNAA04G26650D	BNAC04G04740D
GO:0080028	nitrile biosynthetic process	3	556	108	100836	0.0191028	BNAA04G23150D	BNAA05G15070D	BNAC06G06830D
GO:0080030	methyl indole-3-acetate esterase activity	1	556	63	100836	0.246685	BNAC08G34420D
GO:0080031	methyl salicylate esterase activity	1	556	63	100836	0.246685	BNAC08G34420D
GO:0080032	methyl jasmonate esterase activity	1	556	63	100836	0.246685	BNAC08G34420D
GO:0080036	regulation of cytokinin-activated signaling pathway	1	556	14	100836	0.0718496	BNAC01G31940D
GO:0080060	integument development	1	556	29	100836	0.137004	BNAA06G11840D
GO:0080118	brassinosteroid sulfotransferase activity	1	556	15	100836	0.076558	BNAC09G52360D
GO:0080153	negative regulation of reductive pentose-phosphate cycle	3	556	12	100836	3.49116e-05	BNAA05G00550D	BNAA09G39860D	BNAC03G26040D
GO:0080163	regulation of protein serine/threonine phosphatase activity	2	556	59	100836	0.0379289	BNAA03G12720D	BNACNNG37890D
GO:0080167	response to karrikin	5	556	542	100836	0.100217	BNAA09G39000D	BNAA10G21200D	BNAC04G28260D	BNAC05G03820D	BNAC09G45380D
GO:0080187	floral organ senescence	1	556	10	100836	0.0524669	BNAA09G05900D
GO:0080188	RNA-directed DNA methylation	1	556	63	100836	0.246685	BNAC06G02830D
GO:0090333	regulation of stomatal closure	3	556	59	100836	0.00398348	BNAA03G34250D	BNAC02G39600D	BNAC03G39720D
GO:0090393	sepal giant cell development	1	556	5	100836	0.0269675	BNAC03G36620D
GO:0090406	pollen tube	2	556	190	100836	0.193235	BNAA03G34250D	BNAC03G39720D
GO:0097526	spliceosomal tri-snRNP complex	1	556	34	100836	0.156252	BNAC06G37000D
GO:1900088	regulation of inositol biosynthetic process	1	556	5	100836	0.0269675	BNAA05G22060D
GO:1900091	regulation of raffinose biosynthetic process	1	556	5	100836	0.0269675	BNAA05G22060D
GO:1901537	positive regulation of DNA demethylation	1	556	11	100836	0.0573959	BNAC05G16140D
GO:1902347	response to strigolactone	1	556	16	100836	0.0812123	BNAC03G22450D
GO:1902456	regulation of stomatal opening	1	556	29	100836	0.137004	BNAA10G11080D
GO:1902600	hydrogen ion transmembrane transport	5	556	345	100836	0.0306405	BNAA05G06490D	BNAC02G39600D	BNAC02G42250D	BNAC03G41970D	BNACNNG46960D
GO:1902609	(R)-2-hydroxy-alpha-linolenic acid biosynthetic process	2	556	13	100836	0.002228	BNAA04G19410D	BNAC04G43780D
GO:1903506	regulation of nucleic acid-templated transcription	1	556	70	100836	0.2637	BNAA07G05600D
GO:1903959	regulation of anion transmembrane transport	1	556	61	100836	0.241506	BNAA05G37480D
GO:1904159	megasporocyte differentiation	1	556	9	100836	0.0474816	BNACNNG35060D
GO:1990135	flavonoid sulfotransferase activity	1	556	19	100836	0.0948557	BNAC09G52360D
GO:1990137	plant seed peroxidase activity	2	556	19	100836	0.00472562	BNAA04G19410D	BNAC04G43780D
GO:2000012	regulation of auxin polar transport	2	556	52	100836	0.0305507	BNAA06G23720D	BNAC03G49500D
GO:2000377	regulation of reactive oxygen species metabolic process	2	556	71	100836	0.0515605	BNAA04G19410D	BNAC04G43780D
GO:2001141	regulation of RNA biosynthetic process	1	556	20	100836	0.0992985	BNAA06G26690D
[truncated: 169 more columns]

## Sheet: PA23+Ss only
GO ID	GO Description	Number of genes	# Genes assigned peak	Odds ratio?	Total # genes in geneset	p-value	Genes
GO:0000036	ACP phosphopantetheine attachment site binding involved in fatty acid biosynthetic process	1	515	43	100836	0.177184	BNAA09G03610D
GO:0000062	fatty-acyl-CoA binding	2	515	58	100836	0.0323396	BNAC03G19540D	BNAC04G28570D
GO:0000105	histidine biosynthetic process	1	515	44	100836	0.18038	BNACNNG13210D
GO:0000139	Golgi membrane	5	515	896	100836	0.173434	BNAA03G26900D	BNAA04G28960D	BNAA07G13630D	BNAA08G04980D	BNAC07G36550D
GO:0000148	1,3-beta-D-glucan synthase complex	1	515	55	100836	0.213144	BNAA09G14070D
GO:0000149	SNARE binding	1	515	56	100836	0.215912	BNAA05G25020D
GO:0000156	phosphorelay response regulator activity	1	515	142	100836	0.35263	BNAA02G32550D
GO:0000159	protein phosphatase type 2A complex	1	515	90	100836	0.29162	BNAC07G10740D
GO:0000160	phosphorelay signal transduction system	2	515	165	100836	0.153279	BNAA06G34500D	BNAC07G21260D
GO:0000175	3'-5'-exoribonuclease activity	1	515	42	100836	0.17395	BNAA10G27250D
GO:0000226	microtubule cytoskeleton organization	2	515	99	100836	0.0769845	BNAC02G39910D	BNACNNG51680D
GO:0000271	polysaccharide biosynthetic process	3	515	91	100836	0.0102787	BNAA04G28960D	BNAA07G09060D	BNAA08G04980D
GO:0000272	polysaccharide catabolic process	2	515	77	100836	0.0519542	BNAA10G05680D	BNAC08G25210D
GO:0000293	ferric-chelate reductase activity	1	515	16	100836	0.0756863	BNAA10G00390D
GO:0000380	alternative mRNA splicing, via spliceosome	1	515	38	100836	0.160635	BNAANNG35580D
GO:0000502	proteasome complex	2	515	299	100836	0.25441	BNAA10G29350D	BNAC04G16550D
GO:0000785	chromatin	1	515	113	100836	0.325503	BNACNNG49050D
GO:0000786	nucleosome	1	515	66	100836	0.241783	BNAA03G14070D
GO:0000932	cytoplasmic mRNA processing body	1	515	189	100836	0.368985	BNAC03G03000D
GO:0001405	presequence translocase-associated import motor	1	515	9	100836	0.0441243	BNAC03G01020D
GO:0001558	regulation of cell growth	2	515	37	100836	0.0145036	BNAC05G48840D	BNACNNG05590D
GO:0001561	fatty acid alpha-oxidation	1	515	7	100836	0.0346715	BNAC05G48800D
GO:0001671	ATPase activator activity	1	515	16	100836	0.0756863	BNAC03G01020D
GO:0002213	defense response to insect	1	515	98	100836	0.304809	BNAC03G19540D
GO:0002237	response to molecule of bacterial origin	1	515	85	100836	0.282553	BNAC09G39300D
GO:0002540	leukotriene production involved in inflammatory response	1	515	4	100836	0.0201184	BNAC02G45560D
GO:0003006	developmental process involved in reproduction	2	515	24	100836	0.00642265	BNAA06G10010D	BNAA08G15130D
GO:0003689	DNA clamp loader activity	1	515	30	100836	0.132111	BNAC04G09910D
GO:0003697	single-stranded DNA binding	1	515	131	100836	0.344151	BNAANNG35580D
GO:0003712	transcription cofactor activity	2	515	118	100836	0.0994209	BNAA06G16600D	BNAC03G03000D
GO:0003725	double-stranded RNA binding	1	515	73	100836	0.258023	BNAA02G19500D
GO:0003727	single-stranded RNA binding	1	515	67	100836	0.244194	BNAA03G35650D
GO:0003729	mRNA binding	2	515	200	100836	0.188525	BNAA03G35650D	BNAANNG35580D
GO:0003824	catalytic activity	6	515	1024	100836	0.153372	BNAA02G01340D	BNAA03G32210D	BNAA06G16880D	BNAC01G04650D	BNAC03G01220D	BNAC04G51170D
GO:0003843	1,3-beta-D-glucan synthase activity	1	515	56	100836	0.215912	BNAA09G14070D
GO:0003868	4-hydroxyphenylpyruvate dioxygenase activity	1	515	4	100836	0.0201184	BNAC05G04530D
GO:0003906	DNA-(apurinic or apyrimidinic site) lyase activity	1	515	17	100836	0.0800068	BNAC01G02590D
GO:0003924	GTPase activity	5	515	475	100836	0.0616869	BNAA09G51430D	BNAC01G00410D	BNAC02G39910D	BNAC06G33810D	BNACNNG51680D
GO:0003934	GTP cyclohydrolase I activity	1	515	6	100836	0.0298707	BNAA02G30310D
GO:0003958	NADPH-hemoprotein reductase activity	1	515	38	100836	0.160635	BNAC03G68020D
GO:0003993	acid phosphatase activity	1	515	140	100836	0.35124	BNAA09G08700D
GO:0003994	aconitate hydratase activity	1	515	14	100836	0.066906	BNAA03G38100D
GO:0003995	acyl-CoA dehydrogenase activity	2	515	30	100836	0.00981749	BNAC03G19540D	BNAC04G28570D
GO:0003997	acyl-CoA oxidase activity	2	515	20	100836	0.00451254	BNAC03G19540D	BNAC04G28570D
GO:0004021	L-alanine:2-oxoglutarate aminotransferase activity	2	515	31	100836	0.0104411	BNAANNG22050D	BNAC06G43710D
GO:0004040	amidase activity	1	515	16	100836	0.0756863	BNAA10G23790D
GO:0004066	asparagine synthase (glutamine-hydrolyzing) activity	2	515	24	100836	0.00642265	BNAA06G23950D	BNAC03G49300D
GO:0004071	aspartate-ammonia ligase activity	2	515	12	100836	0.00163281	BNAA06G23950D	BNAC03G49300D
GO:0004096	catalase activity	1	515	18	100836	0.0842812	BNAC01G03420D
GO:0004144	diacylglycerol O-acyltransferase activity	1	515	75	100836	0.262394	BNAA01G19390D
GO:0004175	endopeptidase activity	1	515	167	100836	0.364903	BNAC04G16550D
GO:0004177	aminopeptidase activity	1	515	63	100836	0.234361	BNAC01G05150D
GO:0004185	serine-type carboxypeptidase activity	1	515	161	100836	0.362764	BNAA10G23110D
GO:0004197	cysteine-type endopeptidase activity	1	515	161	100836	0.362764	BNAA06G16610D
GO:0004222	metalloendopeptidase activity	1	515	177	100836	0.367453	BNAC03G02250D
GO:0004312	fatty acid synthase activity	2	515	22	100836	0.00543061	BNAA02G24400D	BNAC02G32230D
GO:0004315	3-oxoacyl-[acyl-carrier-protein] synthase activity	2	515	26	100836	0.00748613	BNAA02G24400D	BNAC02G32230D
GO:0004356	glutamate-ammonia ligase activity	1	515	29	100836	0.128362	BNAA10G17910D
GO:0004364	glutathione transferase activity	2	515	237	100836	0.219285	BNAC02G45560D	BNAC04G40520D
GO:0004392	heme oxygenase (decyclizing) activity	1	515	18	100836	0.0842812	BNAC06G17920D
GO:0004399	histidinol dehydrogenase activity	1	515	8	100836	0.0394226	BNACNNG13210D
GO:0004402	histone acetyltransferase activity	1	515	110	100836	0.321762	BNAA06G16600D
GO:0004419	hydroxymethylglutaryl-CoA lyase activity	1	515	4	100836	0.0201184	BNAC04G17200D
GO:0004427	inorganic diphosphatase activity	1	515	49	100836	0.195807	BNAA09G51480D
GO:0004435	phosphatidylinositol phospholipase C activity	1	515	36	100836	0.153745	BNAANNG17370D
GO:0004477	methenyltetrahydrofolate cyclohydrolase activity	1	515	7	100836	0.0346715	BNAA03G32210D
GO:0004488	methylenetetrahydrofolate dehydrogenase (NADP+) activity	1	515	7	100836	0.0346715	BNAA03G32210D
GO:0004497	monooxygenase activity	3	515	355	100836	0.16268	BNAA01G18640D	BNAA02G20200D	BNAC03G02030D
GO:0004518	nuclease activity	1	515	101	100836	0.309356	BNAC03G03000D
GO:0004527	exonuclease activity	1	515	79	100836	0.270792	BNAC01G02590D
GO:0004540	ribonuclease activity	1	515	67	100836	0.244194	BNAA10G27250D
GO:0004553	hydrolase activity, hydrolyzing O-glycosyl compounds	8	515	736	100836	0.0226595	BNAA01G34050D	BNAA08G25690D	BNAA10G15160D	BNAC01G08130D	BNAC04G08400D	BNAC04G22390D	BNAC08G14380D	BNACNNG62600D
GO:0004568	chitinase activity	2	515	63	100836	0.0372462	BNAA10G05680D	BNAC08G25210D
GO:0004579	dolichyl-diphosphooligosaccharide-protein glycotransferase activity	1	515	43	100836	0.177184	BNAA05G16320D
GO:0004601	peroxidase activity	5	515	389	100836	0.0350457	BNAA02G34070D	BNAA03G52000D	BNAA08G11780D	BNAC05G27530D	BNAC05G48800D
GO:0004602	glutathione peroxidase activity	1	515	37	100836	0.15721	BNAC02G45560D
GO:0004629	phospholipase C activity	1	515	27	100836	0.120738	BNAANNG17370D
GO:0004650	polygalacturonase activity	2	515	233	100836	0.216308	BNAA08G18330D	BNAA08G27230D
GO:0004672	protein kinase activity	8	515	1206	100836	0.109286	BNAA07G25460D	BNAA09G45920D	BNAA09G55610D	BNAC03G14610D	BNAC03G71310D	BNAC04G20260D	BNAC08G22930D	BNACNNG64310D
GO:0004673	protein histidine kinase activity	4	515	58	100836	0.00021686	BNAA06G34500D	BNAA09G48410D	BNAC03G39830D	BNAC07G21260D
GO:0004674	protein serine/threonine kinase activity	19	515	2116	100836	0.00685255	BNAA01G19540D	BNAA01G24810D	BNAA02G24750D	BNAA03G09490D	BNAA04G28130D	BNAA07G25460D	BNAA08G21390D	BNAA09G45920D	BNAA09G51540D	BNAC02G22790D	BNAC03G71310D	BNAC03G71330D	BNAC04G20260D	BNAC05G16500D	BNAC05G16530D	BNAC08G22930D	BNAC08G27510D	BNACNNG64310D	BNACNNG78660D
GO:0004712	protein serine/threonine/tyrosine kinase activity	1	515	187	100836	0.368838	BNAA09G45920D
GO:0004721	phosphoprotein phosphatase activity	5	515	202	100836	0.00334347	BNAA05G27660D	BNAA06G34500D	BNAANNG23920D	BNAC05G41830D	BNAC07G21260D
GO:0004722	protein serine/threonine phosphatase activity	5	515	528	100836	0.0800796	BNAA05G27660D	BNAA09G08700D	BNAANNG23920D	BNAC05G04960D	BNAC05G41830D
GO:0004739	pyruvate dehydrogenase (acetyl-transferring) activity	1	515	32	100836	0.139485	BNAA09G51510D
GO:0004742	dihydrolipoyllysine-residue acetyltransferase activity	2	515	18	100836	0.00367105	BNAA06G00560D	BNAC09G21610D
GO:0004801	sedoheptulose-7-phosphate:D-glyceraldehyde-3-phosphate glyceronetransferase activity	1	515	10	100836	0.0487771	BNAC03G07200D
GO:0004857	enzyme inhibitor activity	2	515	180	100836	0.169043	BNAA06G04140D	BNAC05G40920D
GO:0004871	signal transducer activity	6	515	447	100836	0.0197239	BNAA09G13680D	BNAA09G48410D	BNAANNG17370D	BNAC01G06630D	BNAC01G29440D	BNAC03G39830D
GO:0005034	osmosensor activity	2	515	13	100836	0.00191986	BNAA06G34500D	BNAC07G21260D
GO:0005096	GTPase activator activity	1	515	151	100836	0.3581	BNAC01G10430D
GO:0005200	structural constituent of cytoskeleton	2	515	159	100836	0.14673	BNAC02G39910D	BNACNNG51680D
GO:0005201	extracellular matrix structural constituent	1	515	6	100836	0.0298707	BNAC05G44580D
GO:0005216	ion channel activity	1	515	87	100836	0.286258	BNAA03G34680D
GO:0005249	voltage-gated potassium channel activity	1	515	71	100836	0.253533	BNAA03G34680D
GO:0005319	lipid transporter activity	1	515	23	100836	0.104975	BNAC08G22920D
GO:0005347	ATP transmembrane transporter activity	1	515	22	100836	0.100926	BNAANNG23330D
GO:0005375	copper ion transmembrane transporter activity	1	515	41	100836	0.170679	BNAC09G34470D
GO:0005381	iron ion transmembrane transporter activity	4	515	81	100836	0.000756553	BNAA01G23170D	BNAA07G11050D	BNAA09G13960D	BNACNNG74920D
GO:0005384	manganese ion transmembrane transporter activity	2	515	70	100836	0.0444407	BNAA07G11050D	BNACNNG74920D
GO:0005385	zinc ion transmembrane transporter activity	2	515	142	100836	0.127552	BNAA01G23170D	BNAA09G13960D
GO:0005484	SNAP receptor activity	2	515	145	100836	0.130995	BNAA05G25020D	BNAA09G56390D
GO:0005487	nucleocytoplasmic transporter activity	1	515	16	100836	0.0756863	BNAA09G45410D
GO:0005504	fatty acid binding	1	515	11	100836	0.0533813	BNAA06G00880D
GO:0005506	iron ion binding	5	515	695	100836	0.135601	BNAA01G18640D	BNAA03G55500D	BNAA09G15130D	BNAC03G02030D	BNAC08G31440D
GO:0005515	protein binding	47	515	8838	100836	0.0585966	BNAA02G10650D	BNAA02G17180D	BNAA03G48610D	BNAA05G08020D	BNAA05G27660D	BNAA06G16600D	BNAA06G34500D	BNAA07G21710D	BNAA07G35970D	BNAA09G37090D	BNAA09G45410D	BNAA09G48410D	BNAA09G51430D	BNAA09G51540D	BNAA09G54870D	BNAA09G56390D	BNAA10G17910D	BNAA10G27410D	BNAANNG23920D	BNAANNG35580D	BNAC01G01800D	BNAC01G03420D	BNAC01G09370D	BNAC01G22020D	BNAC02G09670D	BNAC02G39910D	BNAC03G00170D	BNAC03G01160D	BNAC03G06040D	BNAC03G39830D	BNAC03G46920D	BNAC03G72530D	BNAC05G17210D	BNAC05G41830D	BNAC06G11800D	BNAC06G17920D	BNAC07G02620D	BNAC07G10740D	BNAC07G21260D	BNAC08G22930D	BNAC08G39630D	BNAC09G04760D	BNAC09G37560D
GO:0005516	calmodulin binding	5	515	872	100836	0.171144	BNAA03G34680D	BNAA06G16600D	BNAA06G16880D	BNAC02G23710D	BNAC04G45800D
GO:0005525	GTP binding	9	515	925	100836	0.0282682	BNAA02G30310D	BNAA09G51430D	BNAC01G00410D	BNAC02G39910D	BNAC03G27830D	BNAC06G25200D	BNAC06G33810D	BNACNNG51680D	BNAUNNG03720D
GO:0005543	phospholipid binding	1	515	101	100836	0.309356	BNAC08G31070D
GO:0005544	calcium-dependent phospholipid binding	1	515	46	100836	0.18666	BNAC05G27530D
GO:0005575	cellular_component	13	515	2501	100836	0.111414	BNAA02G10740D	BNAA06G15680D	BNAA09G20840D	BNAA10G25810D	BNAA10G26160D	BNAC01G01380D	BNAC02G23710D	BNAC02G44900D	BNAC05G34830D	BNAC07G22250D	BNAC07G22320D	BNAC07G35820D	BNACNNG68150D
GO:0005576	extracellular region	61	515	7845	100836	0.000299217	BNAA01G27680D	BNAA01G34050D	BNAA02G01340D	BNAA02G34070D	BNAA03G00750D	BNAA03G08040D	BNAA03G38640D	BNAA03G52000D	BNAA04G16560D	BNAA04G22070D	BNAA06G04140D	BNAA06G16610D	BNAA06G33600D	BNAA06G37450D	BNAA08G11530D	BNAA08G11780D	BNAA08G16410D	BNAA08G17830D	BNAA08G18330D	BNAA08G20530D	BNAA08G21390D	BNAA08G25690D	BNAA08G27230D	BNAA09G08700D	BNAA09G13680D	BNAA09G15130D	BNAA09G39640D	BNAA09G54870D	BNAA10G05680D	BNAA10G23110D	BNAA10G30140D	BNAANNG27610D	BNAC01G08130D	BNAC01G19760D	BNAC03G12440D	BNAC03G14610D	BNAC03G36390D	BNAC03G45610D	BNAC03G59260D	BNAC04G08400D	BNAC04G22390D	BNAC04G36140D	BNAC04G45730D
GO:0005578	proteinaceous extracellular matrix	1	515	45	100836	0.183539	BNAA09G54870D
GO:0005618	cell wall	22	515	2221	100836	0.00150678	BNAA02G34070D	BNAA03G38100D	BNAA06G04140D	BNAA08G18330D	BNAA08G25690D	BNAA08G27230D	BNAA09G08700D	BNAA09G39640D	BNAC01G08130D	BNAC01G37020D	BNAC02G39910D	BNAC03G01160D	BNAC03G03000D	BNAC04G08400D	BNAC05G27530D	BNAC07G10740D	BNAC07G21510D	BNAC08G14380D	BNAC08G22920D	BNAC08G25210D	BNACNNG51680D	BNACNNG62600D
GO:0005623	cell	7	515	1104	100836	0.128863	BNAA09G51430D	BNAANNG35580D	BNAC01G03420D	BNAC01G22020D	BNAC03G39830D	BNAC04G25760D	BNAC05G16530D
GO:0005663	DNA replication factor C complex	1	515	35	100836	0.15024	BNAC04G09910D
GO:0005758	mitochondrial intermembrane space	1	515	56	100836	0.215912	BNAC03G09360D
GO:0005759	mitochondrial matrix	4	515	352	100836	0.0719537	BNAA06G00560D	BNAA10G06700D	BNAC03G00540D	BNAC04G17200D
GO:0005764	lysosome	1	515	76	100836	0.264536	BNAA06G16610D
GO:0005770	late endosome	1	515	126	100836	0.339594	BNAC01G06630D
GO:0005773	vacuole	14	515	2508	100836	0.10195	BNAA02G01340D	BNAA03G35650D	BNAA06G04140D	BNAA06G16880D	BNAA06G21330D	BNAA07G03740D	BNAA09G52260D	BNAA09G56390D	BNAC02G39910D	BNAC02G45560D	BNAC05G27530D	BNAC09G37560D	BNACNNG45090D	BNACNNG51680D
GO:0005775	vacuolar lumen	1	515	18	100836	0.0842812	BNAC04G25760D
GO:0005777	peroxisome	9	515	930	100836	0.0289357	BNAA08G02470D	BNAANNG22050D	BNAANNG23330D	BNAANNG35580D	BNAC01G03420D	BNAC03G19540D	BNAC04G28570D	BNAC06G43710D	BNAC07G33950D
GO:0005778	peroxisomal membrane	1	515	193	100836	0.369156	BNAANNG23330D
GO:0005783	endoplasmic reticulum	17	515	2552	100836	0.0556112	BNAA01G34050D	BNAA03G14390D	BNAA04G16560D	BNAA05G16320D	BNAA06G34500D	BNAA09G15130D	BNAA10G29610D	BNAC01G04460D	BNAC01G05150D	BNAC01G09370D	BNAC02G45560D	BNAC03G03000D	BNAC03G68020D	BNAC03G74130D	BNAC04G42440D	BNAC07G21260D	BNAC08G31440D
GO:0005787	signal peptidase complex	1	515	26	100836	0.116862	BNAA09G42640D
GO:0005789	endoplasmic reticulum membrane	10	515	1186	100836	0.0425504	BNAA03G14390D	BNAA06G27350D	BNAA06G34500D	BNAA09G15130D	BNAANNG31420D	BNAC01G11530D	BNAC03G74130D	BNAC04G42440D	BNAC07G21260D	BNAC08G31440D
GO:0005794	Golgi apparatus	25	515	4198	100836	0.0608904	BNAA03G19000D	BNAA03G26900D	BNAA04G22070D	BNAA04G28960D	BNAA05G25020D	BNAA05G32160D	BNAA06G37450D	BNAA06G38130D	BNAA07G09060D	BNAA07G13630D	BNAA08G04980D	BNAA09G16950D	BNAA09G56390D	BNAA10G27220D	BNAANNG27610D	BNAANNG33230D	BNAC01G08130D	BNAC02G45560D	BNAC03G01160D	BNAC03G27830D	BNAC04G41900D	BNAC04G45790D	BNAC07G36550D	BNAC09G17940D	BNAUNNG03720D
GO:0005802	trans-Golgi network	6	515	1003	100836	0.150745	BNAA03G19000D	BNAA04G22070D	BNAA06G37450D	BNAA06G38130D	BNAANNG27610D	BNAC04G45790D
GO:0005811	lipid particle	1	515	29	100836	0.128362	BNAA01G19390D
GO:0005829	cytosol	41	515	7362	100836	0.055255	BNAA02G09630D	BNAA03G32210D	BNAA03G35650D	BNAA03G38100D	BNAA03G52000D	BNAA04G11900D	BNAA05G25020D	BNAA05G27660D	BNAA06G23950D	BNAA07G25460D	BNAA07G35970D	BNAA08G04320D	BNAA09G08700D	BNAA09G51480D	BNAA10G17910D	BNAA10G27410D	BNAANNG23920D	BNAANNG35580D	BNAC01G00410D	BNAC01G01800D	BNAC01G05150D	BNAC01G10430D	BNAC02G39910D	BNAC03G01160D	BNAC03G03000D	BNAC03G03070D	BNAC03G39830D	BNAC03G49300D	BNAC03G68020D	BNAC03G72530D	BNAC04G12710D	BNAC04G16550D	BNAC04G40520D	BNAC05G04530D	BNAC05G27530D	BNAC05G41830D	BNAC07G02620D	BNAC07G14620D	BNACNNG49050D	BNACNNG51680D	BNACNNG56410D
GO:0005838	proteasome regulatory particle	1	515	2	100836	0.0101625	BNAA10G29350D
GO:0005839	proteasome core complex	1	515	100	100836	0.307864	BNAC04G16550D
GO:0005851	eukaryotic translation initiation factor 2B complex	1	515	27	100836	0.120738	BNAC06G25200D
GO:0005874	microtubule	4	515	523	100836	0.147359	BNAC02G39910D	BNAC04G18590D	BNACNNG30970D	BNACNNG51680D
GO:0005884	actin filament	1	515	55	100836	0.213144	BNAC03G12440D
GO:0005886	plasma membrane	101	515	14223	100836	0.000122594	BNAA01G12510D	BNAA01G17400D	BNAA01G20560D	BNAA01G23170D	BNAA01G24810D	BNAA01G31860D	BNAA02G09630D	BNAA02G24750D	BNAA03G02910D	BNAA03G09490D	BNAA03G13690D	BNAA03G34680D	BNAA03G52340D	BNAA03G53960D	BNAA04G02260D	BNAA04G22070D	BNAA04G25790D	BNAA04G28130D	BNAA06G16880D	BNAA06G34500D	BNAA06G38130D	BNAA07G03740D	BNAA07G13630D	BNAA07G15490D	BNAA07G17460D	BNAA07G25460D	BNAA07G35970D	BNAA08G02530D	BNAA08G04320D	BNAA08G15130D	BNAA08G21390D	BNAA09G13960D	BNAA09G14070D	BNAA09G16950D	BNAA09G45410D	BNAA09G51540D	BNAA09G52260D	BNAA09G55610D	BNAA10G00390D	BNAA10G27210D	BNAA10G27320D	BNAANNG17370D	BNAANNG27610D
GO:0005887	integral component of plasma membrane	7	515	735	100836	0.048533	BNAA03G07660D	BNAA03G34680D	BNAA08G25690D	BNAA09G51450D	BNAC04G28500D	BNAC08G14380D	BNAC09G04760D
GO:0005975	carbohydrate metabolic process	8	515	1231	100836	0.113412	BNAA01G34050D	BNAA08G18330D	BNAA08G27230D	BNAA10G05680D	BNAA10G15160D	BNAC03G07200D	BNAC04G08400D	BNAC04G22390D
GO:0006032	chitin catabolic process	2	515	70	100836	0.0444407	BNAA10G05680D	BNAC08G25210D
GO:0006071	glycerol metabolic process	1	515	98	100836	0.304809	BNACNNG38120D
GO:0006073	cellular glucan metabolic process	5	515	82	100836	6.29271e-05	BNAA08G25690D	BNAC01G08130D	BNAC04G08400D	BNAC08G14380D	BNACNNG62600D
GO:0006075	(1->3)-beta-D-glucan biosynthetic process	1	515	55	100836	0.213144	BNAA09G14070D
GO:0006086	acetyl-CoA biosynthetic process from pyruvate	2	515	31	100836	0.0104411	BNAA09G51510D	BNAC09G21610D
GO:0006096	glycolytic process	3	515	278	100836	0.115485	BNAA06G00560D	BNAA09G51510D	BNAC09G21610D
GO:0006097	glyoxylate cycle	1	515	35	100836	0.15024	BNAA03G38100D
GO:0006098	pentose-phosphate shunt	1	515	85	100836	0.282553	BNAC03G07200D
GO:0006101	citrate metabolic process	1	515	14	100836	0.066906	BNAA03G38100D
GO:0006102	isocitrate metabolic process	1	515	46	100836	0.18666	BNAA03G38100D
GO:0006120	mitochondrial electron transport, NADH to ubiquinone	1	515	34	100836	0.146696	BNAC03G09360D
GO:0006281	DNA repair	4	515	589	100836	0.169417	BNAA07G35970D	BNAC01G02590D	BNAC03G72530D	BNAC04G09910D
GO:0006325	chromatin organization	1	515	93	100836	0.296751	BNAC03G39830D
GO:0006333	chromatin assembly or disassembly	1	515	39	100836	0.164022	BNACNNG49050D
GO:0006334	nucleosome assembly	4	515	100	100836	0.00161888	BNAA03G14070D	BNAA07G35970D	BNAC03G72530D	BNAC05G14430D
GO:0006338	chromatin remodeling	1	515	91	100836	0.293355	BNACNNG49050D
GO:0006402	mRNA catabolic process	1	515	39	100836	0.164022	BNAC03G03000D
GO:0006406	mRNA export from nucleus	1	515	40	100836	0.16737	BNAANNG35580D
GO:0006457	protein folding	5	515	910	100836	0.174489	BNAA10G06700D	BNAC01G02600D	BNAC01G09970D	BNAC03G01020D	BNAC07G49690D
GO:0006464	cellular protein modification process	1	515	108	100836	0.31916	BNAC03G03070D
GO:0006465	signal peptide processing	1	515	47	100836	0.189746	BNAA09G42640D
GO:0006468	protein phosphorylation	23	515	2305	100836	0.00112128	BNAA01G19540D	BNAA01G24810D	BNAA02G24750D	BNAA03G09490D	BNAA04G28130D	BNAA06G34500D	BNAA07G25460D	BNAA08G21390D	BNAA09G45920D	BNAA09G51540D	BNAA09G55610D	BNAC02G22790D	BNAC03G14610D	BNAC03G71330D	BNAC04G20260D	BNAC05G16500D	BNAC05G16530D	BNAC07G21260D	BNAC08G18810D	BNAC08G22930D	BNAC08G27510D	BNACNNG64310D	BNACNNG78660D
GO:0006470	protein dephosphorylation	4	515	395	100836	0.0918019	BNAA05G27660D	BNAANNG23920D	BNAC05G04960D	BNAC05G41830D
GO:0006486	protein glycosylation	2	515	217	100836	0.203547	BNAA05G16320D	BNAC07G36550D
GO:0006529	asparagine biosynthetic process	2	515	24	100836	0.00642265	BNAA06G23950D	BNAC03G49300D
GO:0006541	glutamine metabolic process	2	515	110	100836	0.0899435	BNAA06G23950D	BNAC03G49300D
GO:0006542	glutamine biosynthetic process	1	515	29	100836	0.128362	BNAA10G17910D
GO:0006551	leucine metabolic process	1	515	6	100836	0.0298707	BNAC04G17200D
GO:0006629	lipid metabolic process	4	515	506	100836	0.140768	BNAC04G51170D	BNAC05G48800D	BNAC08G31440D	BNACNNG38120D
GO:0006631	fatty acid metabolic process	1	515	153	100836	0.359148	BNAA06G00880D
GO:0006633	fatty acid biosynthetic process	4	515	366	100836	0.0783594	BNAA02G24400D	BNAA04G16560D	BNAA09G03610D	BNAC02G32230D
GO:0006635	fatty acid beta-oxidation	3	515	127	100836	0.0234788	BNAANNG23330D	BNAC03G19540D	BNAC04G28570D
GO:0006636	unsaturated fatty acid biosynthetic process	2	515	95	100836	0.0723206	BNAA03G14390D	BNAC04G42440D
GO:0006641	triglyceride metabolic process	1	515	23	100836	0.104975	BNAC03G74130D
GO:0006649	phospholipid transfer to membrane	3	515	3	100836	1.32451e-07	BNAA04G22070D	BNAANNG27610D	BNAC04G45790D
GO:0006694	steroid biosynthetic process	1	515	31	100836	0.135819	BNAA06G16880D
GO:0006729	tetrahydrobiopterin biosynthetic process	1	515	13	100836	0.0624454	BNAA02G30310D
GO:0006777	Mo-molybdopterin cofactor biosynthetic process	1	515	31	100836	0.135819	BNAC03G01220D
GO:0006788	heme oxidation	1	515	13	100836	0.0624454	BNAC06G17920D
GO:0006796	phosphate-containing compound metabolic process	1	515	31	100836	0.135819	BNAA09G51480D
GO:0006807	nitrogen compound metabolic process	2	515	68	100836	0.0423497	BNAANNG19740D	BNAC07G22950D
GO:0006811	ion transport	2	515	174	100836	0.162847	BNAA08G15130D	BNAA10G00390D
GO:0006812	cation transport	2	515	204	100836	0.192191	BNAA01G23170D	BNAA09G13960D
GO:0006813	potassium ion transport	2	515	140	100836	0.125244	BNAA03G13690D	BNAC01G41320D
GO:0006814	sodium ion transport	2	515	88	100836	0.0642588	BNAA04G28130D	BNAC05G46790D
GO:0006825	copper ion transport	1	515	61	100836	0.229253	BNAC09G34470D
GO:0006826	iron ion transport	2	515	52	100836	0.0267487	BNAA01G23170D	BNAA09G13960D
GO:0006829	zinc II ion transport	2	515	85	100836	0.0608527	BNAA01G23170D	BNAA09G13960D
GO:0006839	mitochondrial transport	1	515	153	100836	0.359148	BNAANNG23330D
GO:0006857	oligopeptide transport	2	515	250	100836	0.228361	BNAA08G15130D	BNAC01G12960D
GO:0006865	amino acid transport	3	515	183	100836	0.0531862	BNAA07G15490D	BNAA09G52260D	BNAA10G27320D
GO:0006869	lipid transport	5	515	427	100836	0.0461325	BNAC03G36390D	BNAC04G19890D	BNAC04G45800D	BNAC08G22920D	BNAC09G23220D
GO:0006880	intracellular sequestering of iron ion	2	515	29	100836	0.00920986	BNAA07G11050D	BNACNNG74920D
GO:0006885	regulation of pH	1	515	99	100836	0.306348	BNAC05G46790D
GO:0006887	exocytosis	1	515	191	100836	0.36909	BNAA05G25020D
GO:0006888	ER to Golgi vesicle-mediated transport	2	515	135	100836	0.119439	BNAA10G27220D	BNAC04G12710D
GO:0006897	endocytosis	1	515	184	100836	0.368538	BNAC01G22020D
GO:0006906	vesicle fusion	2	515	45	100836	0.020697	BNAA05G25020D	BNAA09G56390D
GO:0006913	nucleocytoplasmic transport	1	515	73	100836	0.258023	BNAA09G45410D
GO:0006915	apoptotic process	1	515	136	100836	0.348261	BNAA05G16320D
GO:0006950	response to stress	2	515	217	100836	0.203547	BNAA08G11780D	BNAANNG35580D
GO:0006970	response to osmotic stress	3	515	430	100836	0.197351	BNAA03G35650D	BNAANNG35580D	BNAC05G27530D
GO:0006979	response to oxidative stress	13	515	937	100836	0.000851668	BNAA03G38100D	BNAA03G52000D	BNAA06G06900D	BNAA08G02470D	BNAA08G04320D	BNAA10G15160D	BNAC01G03420D	BNAC02G13690D	BNAC03G03070D	BNAC05G27530D	BNAC05G48800D	BNAC09G37560D	BNACNNG34390D
GO:0006995	cellular response to nitrogen starvation	1	515	81	100836	0.274822	BNAC01G03420D
GO:0007017	microtubule-based process	2	515	114	100836	0.0946812	BNAC02G39910D	BNACNNG51680D
GO:0007033	vacuole organization	1	515	86	100836	0.284419	BNAC01G22020D
GO:0007034	vacuolar transport	1	515	95	100836	0.300048	BNAC04G25760D
GO:0007067	mitotic nuclear division	2	515	303	100836	0.255981	BNAA09G37090D	BNAC06G11800D
GO:0007088	regulation of mitotic nuclear division	1	515	6	100836	0.0298707	BNAA09G37090D
GO:0007113	endomitotic cell cycle	1	515	6	100836	0.0298707	BNAA09G37090D
GO:0007127	meiosis I	1	515	6	100836	0.0298707	BNAA09G37090D
GO:0007135	meiosis II	1	515	11	100836	0.0533813	BNAA09G37090D
GO:0007166	cell surface receptor signaling pathway	1	515	17	100836	0.0800068	BNACNNG45090D
GO:0007169	transmembrane receptor protein tyrosine kinase signaling pathway	5	515	461	100836	0.0570064	BNAA03G09490D	BNAC02G22790D	BNAC03G71330D	BNAC04G20260D	BNAC08G27510D
GO:0007219	Notch signaling pathway	1	515	13	100836	0.0624454	BNAANNG37220D
GO:0007231	osmosensory signaling pathway	2	515	19	100836	0.00408206	BNAA06G34500D	BNAC07G21260D
GO:0007263	nitric oxide mediated signal transduction	1	515	4	100836	0.0201184	BNAA02G10650D
GO:0007264	small GTPase mediated signal transduction	2	515	173	100836	0.1618	BNAC03G27830D	BNAUNNG03720D
GO:0007267	cell-cell signaling	1	515	101	100836	0.309356	BNAA09G13680D
GO:0007389	pattern specification process	1	515	39	100836	0.164022	BNAA10G27410D
GO:0007568	aging	3	515	180	100836	0.0513792	BNAA10G15160D	BNAC01G08130D	BNAC04G22390D
GO:0007623	circadian rhythm	5	515	346	100836	0.0242051	BNAA02G32550D	BNAA06G16600D	BNAANNG35580D	BNAC03G00940D	BNAC07G02620D
GO:0008020	G-protein coupled photoreceptor activity	2	515	13	100836	0.00191986	BNAA09G48410D	BNAC03G39830D
GO:0008061	chitin binding	2	515	66	100836	0.0402863	BNAA10G05680D	BNAC08G25210D
GO:0008113	peptide-methionine (S)-S-oxide reductase activity	1	515	25	100836	0.112943	BNAC03G03070D
GO:0008134	transcription factor binding	1	515	53	100836	0.207504	BNAC05G40920D
GO:0008137	NADH dehydrogenase (ubiquinone) activity	1	515	91	100836	0.293355	BNAC03G09360D
GO:0008152	metabolic process	9	515	1276	100836	0.0866978	BNAA08G02470D	BNAA09G51480D	BNAA09G51510D	BNAC01G04650D	BNAC03G01220D	BNAC03G46720D	BNAC09G21610D	BNACNNG55170D	BNACNNG56410D
GO:0008168	methyltransferase activity	6	515	577	100836	0.047461	BNAA02G10740D	BNAA03G19000D	BNAA03G52340D	BNAA10G25810D	BNAC02G44900D	BNAC07G14620D
GO:0008171	O-methyltransferase activity	1	515	97	100836	0.303246	BNAC07G14620D
GO:0008194	UDP-glycosyltransferase activity	3	515	303	100836	0.131729	BNAA01G18400D	BNAC03G46720D	BNAC08G10220D
GO:0008219	cell death	2	515	198	100836	0.186662	BNAC01G03420D	BNAC05G48800D
GO:0008237	metallopeptidase activity	1	515	111	100836	0.32303	BNAC01G22020D
GO:0008250	oligosaccharyltransferase complex	1	515	50	100836	0.198785	BNAA05G16320D
GO:0008271	secondary active sulfate transmembrane transporter activity	1	515	18	100836	0.0842812	BNAC04G28500D
GO:0008272	sulfate transport	3	515	33	100836	0.000620288	BNAA06G34500D	BNAC04G28500D	BNAC07G21260D
GO:0008283	cell proliferation	2	515	218	100836	0.204384	BNAC03G72530D	BNAC05G14430D
GO:0008284	positive regulation of cell proliferation	1	515	86	100836	0.284419	BNACNNG34390D
GO:0008289	lipid binding	9	515	605	100836	0.00307115	BNAA04G22070D	BNAANNG27610D	BNAC01G11530D	BNAC03G36390D	BNAC04G19890D	BNAC04G45790D	BNAC04G45800D	BNAC08G22920D	BNAC09G23220D
GO:0008324	cation transmembrane transporter activity	2	515	76	100836	0.0508637	BNAA01G23170D	BNAA09G13960D
GO:0008360	regulation of cell shape	1	515	71	100836	0.253533	BNAA09G14070D
GO:0008422	beta-glucosidase activity	1	515	178	100836	0.367642	BNAC04G22390D
GO:0008430	selenium binding	1	515	30	100836	0.132111	BNACNNG35500D
GO:0008453	alanine-glyoxylate transaminase activity	2	515	37	100836	0.0145036	BNAANNG22050D	BNAC06G43710D
GO:0008483	transaminase activity	1	515	117	100836	0.330198	BNAANNG03280D
GO:0008514	organic anion transmembrane transporter activity	1	515	107	100836	0.317827	BNAA01G31860D
GO:0008515	sucrose transmembrane transporter activity	1	515	49	100836	0.195807	BNAC09G04760D
GO:0008565	protein transporter activity	2	515	376	100836	0.271474	BNAC03G00170D	BNAC03G01020D
GO:0008601	protein phosphatase type 2A regulator activity	1	515	85	100836	0.282553	BNAC07G10740D
GO:0008654	phospholipid biosynthetic process	1	515	115	100836	0.327891	BNAC03G74130D
GO:0008757	S-adenosylmethionine-dependent methyltransferase activity	1	515	153	100836	0.359148	BNAC07G14620D
GO:0008794	arsenate reductase (glutaredoxin) activity	2	515	50	100836	0.0249648	BNAA01G35490D	BNAC09G39220D
GO:0008863	formate dehydrogenase (NAD+) activity	1	515	4	100836	0.0201184	BNAA02G02310D
GO:0008889	glycerophosphodiester phosphodiesterase activity	1	515	69	100836	0.248925	BNACNNG38120D
GO:0009055	electron carrier activity	5	515	653	100836	0.122917	BNAA01G35490D	BNAANNG19740D	BNAC03G19540D	BNAC04G28570D	BNAC09G39220D
GO:0009058	biosynthetic process	3	515	356	100836	0.163226	BNAA02G30310D	BNAANNG22050D	BNAC06G43710D
GO:0009061	anaerobic respiration	1	515	46	100836	0.18666	BNAA05G02380D
GO:0009072	aromatic amino acid family metabolic process	1	515	14	100836	0.066906	BNAC05G04530D
GO:0009266	response to temperature stimulus	1	515	66	100836	0.241783	BNAC03G04170D
GO:0009269	response to desiccation	1	515	72	100836	0.255793	BNAA09G54870D
GO:0009294	DNA mediated transformation	1	515	109	100836	0.320472	BNAA07G35970D
GO:0009306	protein secretion	1	515	97	100836	0.303246	BNAC03G03000D
GO:0009308	amine metabolic process	1	515	40	100836	0.16737	BNACNNG45980D
GO:0009311	oligosaccharide metabolic process	1	515	31	100836	0.135819	BNAC05G16530D
GO:0009396	folic acid-containing compound biosynthetic process	1	515	25	100836	0.112943	BNAA03G32210D
GO:0009399	nitrogen fixation	1	515	16	100836	0.0756863	BNAA10G17910D
GO:0009407	toxin catabolic process	1	515	159	100836	0.361944	BNAC04G40520D
GO:0009409	response to cold	15	515	1309	100836	0.00211112	BNAA04G11900D	BNAA05G27660D	BNAA06G16600D	BNAA09G51540D	BNAA10G15160D	BNAANNG17370D	BNAANNG23920D	BNAANNG35580D	BNAC01G03420D	BNAC01G07700D	BNAC03G39830D	BNAC05G27530D	BNAC05G41830D	BNAC07G22320D	BNAC09G23220D
GO:0009411	response to UV	1	515	107	100836	0.317827	BNACNNG13210D
GO:0009414	response to water deprivation	14	515	1102	100836	0.00121654	BNAA04G22070D	BNAA05G08020D	BNAA05G27660D	BNAA06G34500D	BNAANNG17370D	BNAANNG23920D	BNAANNG27610D	BNAANNG35580D	BNAC03G36390D	BNAC04G45790D	BNAC05G27530D	BNAC05G33170D	BNAC05G41830D	BNAC07G21260D
GO:0009416	response to light stimulus	8	515	705	100836	0.0187656	BNAA06G16880D	BNAA06G23950D	BNAA10G15160D	BNAC01G03420D	BNAC01G06630D	BNAC03G03070D	BNAC03G49300D	BNAC04G22390D
GO:0009446	putrescine biosynthetic process	1	515	16	100836	0.0756863	BNAC07G22950D
GO:0009505	plant-type cell wall	14	515	1169	100836	0.00199285	BNAA02G01340D	BNAA02G34070D	BNAA08G11780D	BNAA09G08700D	BNAA09G16950D	BNAC01G08130D	BNAC01G19760D	BNAC04G45800D	BNAC07G21510D	BNAC09G17940D	BNAC09G23220D	BNACNNG38120D	BNACNNG45090D	BNACNNG62600D
GO:0009506	plasmodesma	28	515	4812	100836	0.0608984	BNAA01G24810D	BNAA02G09630D	BNAA02G34070D	BNAA06G23950D	BNAA07G25460D	BNAA08G01710D	BNAA08G04320D	BNAA08G11780D	BNAA09G08700D	BNAA09G16950D	BNAA09G45410D	BNAA10G15160D	BNAANNG35580D	BNAC02G39910D	BNAC03G14610D	BNAC03G27830D	BNAC03G49300D	BNAC04G36140D	BNAC05G27530D	BNAC06G05210D	BNAC06G25200D	BNAC08G22920D	BNAC08G31070D	BNAC09G17940D	BNACNNG36510D	BNACNNG51680D	BNACNNG62600D	BNAUNNG03720D
GO:0009507	chloroplast	72	515	13383	100836	0.0454239	BNAA01G12510D	BNAA01G19390D	BNAA01G23170D	BNAA02G02310D	BNAA02G08400D	BNAA02G24400D	BNAA03G07660D	BNAA03G09490D	BNAA03G26900D	BNAA03G32210D	BNAA03G36920D	BNAA03G38100D	BNAA03G48610D	BNAA06G00880D	BNAA06G21330D	BNAA07G17010D	BNAA08G02530D	BNAA09G03610D	BNAA09G13960D	BNAA09G45410D	BNAA09G51430D	BNAA09G51510D	BNAA10G04490D	BNAA10G15160D	BNAA10G16930D	BNAA10G27210D	BNAA10G27250D	BNAA10G27320D	BNAA10G27330D	BNAANNG22050D	BNAANNG35580D	BNAC01G01800D	BNAC01G02600D	BNAC01G03420D	BNAC01G04060D	BNAC02G13690D	BNAC02G32230D	BNAC02G45580D	BNAC03G00170D	BNAC03G02250D	BNAC03G02490D	BNAC03G03000D	BNAC03G06040D
GO:0009509	chromoplast	1	515	12	100836	0.0579372	BNAC04G28970D
GO:0009514	glyoxysome	2	515	69	100836	0.0433918	BNAC01G03420D	BNAC04G28570D
GO:0009517	PSII associated light-harvesting complex II	1	515	11	100836	0.0533813	BNAA02G12820D
GO:0009534	chloroplast thylakoid	6	515	761	100836	0.0984548	BNAA03G48610D	BNAC02G13690D	BNAC03G71310D	BNAC04G28970D	BNAC04G45800D	BNAC09G21610D
GO:0009535	chloroplast thylakoid membrane	9	515	1348	100836	0.0985904	BNAA01G23170D	BNAA03G48610D	BNAA07G17010D	BNAA09G13960D	BNAA10G27330D	BNAC01G01800D	BNAC02G13690D	BNAC03G02250D	BNAC03G06040D
GO:0009553	embryo sac development	2	515	306	100836	0.257108	BNAA06G10010D	BNAA06G16600D
GO:0009554	megasporogenesis	1	515	43	100836	0.177184	BNAA03G53960D
GO:0009555	pollen development	4	515	733	100836	0.194965	BNAA06G10010D	BNAA06G16600D	BNAC03G19540D	BNACNNG13210D
GO:0009556	microsporogenesis	2	515	123	100836	0.105338	BNAC01G04460D	BNACNNG47950D
GO:0009561	megagametogenesis	1	515	81	100836	0.274822	BNAA09G37090D
GO:0009567	double fertilization forming a zygote and endosperm	1	515	120	100836	0.333506	BNAA02G20690D
GO:0009570	chloroplast stroma	14	515	2591	100836	0.105352	BNAA02G24400D	BNAA03G38100D	BNAA06G00880D	BNAA09G51510D	BNAANNG22050D	BNAC01G01800D	BNAC01G04060D	BNAC02G32230D	BNAC03G06040D	BNAC03G07200D	BNAC05G27530D	BNAC06G43710D	BNAC09G21610D	BNACNNG13210D
GO:0009579	thylakoid	5	515	843	100836	0.167554	BNAA02G02310D	BNAA07G17010D	BNAC02G13690D	BNAC03G71310D	BNAC05G27530D
GO:0009585	red, far-red light phototransduction	1	515	172	100836	0.36633	BNAC06G17920D
GO:0009611	response to wounding	6	515	844	100836	0.120212	BNAA02G02310D	BNAA06G16600D	BNAA09G51540D	BNAC08G25210D	BNAC09G37560D	BNACNNG47950D
GO:0009612	response to mechanical stimulus	1	515	35	100836	0.15024	BNACNNG62600D
GO:0009615	response to virus	1	515	174	100836	0.366815	BNACNNG45090D
GO:0009617	response to bacterium	4	515	439	100836	0.112073	BNAA06G27000D	BNAA10G00390D	BNAC07G22320D	BNAC08G25210D
GO:0009620	response to fungus	2	515	293	100836	0.251899	BNAA06G27000D	BNAC01G37020D
GO:0009624	response to nematode	4	515	313	100836	0.0547605	BNAA01G23170D	BNAA03G34680D	BNAA09G13960D	BNAC01G37020D
GO:0009626	plant-type hypersensitive response	3	515	301	100836	0.130454	BNAC01G11530D	BNAC05G48800D	BNAC08G25210D
GO:0009627	systemic acquired resistance	4	515	183	100836	0.0122367	BNAA08G17830D	BNAC03G59260D	BNAC05G46600D	BNAC05G48800D
GO:0009630	gravitropism	2	515	132	100836	0.115933	BNAA09G48410D	BNAC03G39830D
GO:0009631	cold acclimation	2	515	129	100836	0.112412	BNAA07G03740D	BNAC02G13690D
GO:0009636	response to toxic substance	2	515	137	100836	0.121767	BNAA01G18400D	BNAC08G10220D
GO:0009637	response to blue light	3	515	127	100836	0.0234788	BNAC01G00960D	BNAC05G48840D	BNACNNG05590D
GO:0009638	phototropism	2	515	54	100836	0.0285737	BNAA09G48410D	BNAC03G39830D
GO:0009640	photomorphogenesis	3	515	239	100836	0.0893836	BNAA02G32550D	BNAA09G48410D	BNAC03G39830D
GO:0009645	response to low light intensity stimulus	1	515	5	100836	0.0250198	BNACNNG62600D
GO:0009646	response to absence of light	1	515	59	100836	0.224016	BNAC09G37560D
GO:0009648	photoperiodism	1	515	45	100836	0.183539	BNAC01G03420D
GO:0009649	entrainment of circadian clock	1	515	28	100836	0.124571	BNAC03G39830D
GO:0009651	response to salt stress	17	515	1959	100836	0.0123035	BNAA03G35650D	BNAA03G38100D	BNAA05G08020D	BNAA06G16600D	BNAA09G51540D	BNAANNG17370D	BNAANNG35580D	BNAC02G39910D	BNAC03G00940D	BNAC03G03000D	BNAC05G27530D	BNAC05G46790D	BNAC05G48840D	BNAC09G23220D	BNACNNG05590D	BNACNNG47950D	BNACNNG51680D
GO:0009664	plant-type cell wall organization	4	515	270	100836	0.0376323	BNAA02G34070D	BNAA08G11780D	BNAANNG33230D	BNACNNG30970D
GO:0009686	gibberellin biosynthetic process	1	515	113	100836	0.325503	BNAA03G55500D
GO:0009687	abscisic acid metabolic process	1	515	20	100836	0.0926933	BNAC03G39830D
GO:0009688	abscisic acid biosynthetic process	1	515	52	100836	0.204633	BNAA02G12820D
GO:0009695	jasmonic acid biosynthetic process	1	515	97	100836	0.303246	BNAC03G19540D
GO:0009698	phenylpropanoid metabolic process	1	515	69	100836	0.248925	BNAC03G68020D
GO:0009707	chloroplast outer membrane	2	515	125	100836	0.1077	BNAA03G48610D	BNAA09G51430D
GO:0009718	anthocyanin-containing compound biosynthetic process	1	515	80	100836	0.272821	BNACNNG47800D
GO:0009723	response to ethylene	5	515	538	100836	0.083614	BNAA03G48610D	BNAA09G54870D	BNAC01G11530D	BNAC03G00940D	BNAC07G10740D
GO:0009733	response to auxin	7	515	1220	100836	0.143628	BNAA06G16600D	BNAC02G23710D	BNAC03G00940D	BNAC05G44580D	BNAC08G30850D	BNACNNG28110D	BNACNNG62600D
GO:0009735	response to cytokinin	5	515	869	100836	0.170815	BNAA02G24400D	BNAA10G00390D	BNAANNG35580D	BNAC02G32230D	BNAC03G46920D
GO:0009736	cytokinin-activated signaling pathway	2	515	235	100836	0.217807	BNAA06G34500D	BNAC07G21260D
GO:0009737	response to abscisic acid	18	515	1645	100836	0.0013844	BNAA03G38100D	BNAA05G08020D	BNAA05G27660D	BNAA05G32160D	BNAA06G16600D	BNAA07G03740D	BNAA09G54870D	BNAANNG17370D	BNAANNG23920D	BNAC02G03560D	BNAC03G00940D	BNAC05G27530D	BNAC05G33170D	BNAC05G41830D	BNAC05G48800D	BNAC08G32760D	BNAC09G23220D	BNACNNG34390D
GO:0009738	abscisic acid-activated signaling pathway	10	515	667	100836	0.00181375	BNAA05G08020D	BNAA05G27660D	BNAA06G16600D	BNAANNG17370D	BNAANNG23920D	BNAC05G33170D	BNAC05G41830D	BNAC07G10740D	BNAC07G22320D	BNACNNG34390D
GO:0009739	response to gibberellin	6	515	391	100836	0.0116867	BNAA02G10650D	BNAA05G08020D	BNAC01G08130D	BNAC03G00940D	BNAC03G45610D	BNACNNG55170D
GO:0009740	gibberellic acid mediated signaling pathway	3	515	229	100836	0.0826971	BNAC01G08130D	BNAC03G45610D	BNACNNG55170D
GO:0009741	response to brassinosteroid	2	515	124	100836	0.10652	BNAC01G08130D	BNAC03G14610D
GO:0009742	brassinosteroid mediated signaling pathway	2	515	228	100836	0.212467	BNAA09G45920D	BNAC03G14610D
GO:0009743	response to carbohydrate	1	515	10	100836	0.0487771	BNAA06G16600D
GO:0009744	response to sucrose	2	515	225	100836	0.210098	BNAA10G15160D	BNAC04G22390D
GO:0009751	response to salicylic acid	8	515	670	100836	0.0148828	BNAA06G16600D	BNAA09G54870D	BNAC01G11530D	BNAC03G00940D	BNAC04G40520D	BNAC05G16530D	BNAC05G48800D	BNACNNG45090D
GO:0009788	negative regulation of abscisic acid-activated signaling pathway	3	515	194	100836	0.0599644	BNAA05G27660D	BNAANNG23920D	BNAC05G41830D
GO:0009789	positive regulation of abscisic acid-activated signaling pathway	1	515	114	100836	0.326707	BNAC07G10740D
GO:0009790	embryo development	4	515	400	100836	0.0941262	BNAA02G24400D	BNAA04G11900D	BNAC02G32230D	BNACNNG45980D
GO:0009793	embryo development ending in seed dormancy	8	515	1553	100836	0.141005	BNAA02G09630D	BNAA10G27250D	BNAC04G09910D	BNAC04G28570D	BNAC05G33170D	BNAC08G28190D	BNAC09G04760D	BNACNNG67390D
GO:0009808	lignin metabolic process	2	515	68	100836	0.0423497	BNAA02G34070D	BNAA06G16880D
GO:0009813	flavonoid biosynthetic process	4	515	167	100836	0.00917715	BNAA06G00880D	BNAA06G27000D	BNAC06G17920D	BNAC07G33950D
GO:0009814	defense response, incompatible interaction	1	515	100	100836	0.307864	BNAC01G01800D
GO:0009819	drought recovery	1	515	27	100836	0.120738	BNAA03G35650D
GO:0009826	unidimensional cell growth	4	515	478	100836	0.129239	BNAA06G16880D	BNAC03G14610D	BNAC05G16530D	BNACNNG62600D
GO:0009828	plant-type cell wall loosening	1	515	141	100836	0.351943	BNAC01G08130D
GO:0009831	plant-type cell wall modification involved in multidimensional cell growth	2	515	105	100836	0.0840351	BNAA08G25690D	BNAC08G14380D
GO:0009832	plant-type cell wall biogenesis	1	515	159	100836	0.361944	BNAANNG33230D
GO:0009834	plant-type secondary cell wall biogenesis	2	515	179	100836	0.168021	BNAA06G16880D	BNAA07G13630D
GO:0009845	seed germination	4	515	335	100836	0.0643164	BNAA02G17180D	BNAA03G52000D	BNAA05G08020D	BNAA07G21710D
GO:0009853	photorespiration	4	515	212	100836	0.0191013	BNAA03G32210D	BNAANNG19740D	BNAANNG22050D	BNAC06G43710D
GO:0009863	salicylic acid mediated signaling pathway	1	515	49	100836	0.195807	BNAC02G09670D
GO:0009867	jasmonic acid mediated signaling pathway	1	515	178	100836	0.367642	BNAC03G39830D
GO:0009881	photoreceptor activity	1	515	23	100836	0.104975	BNAC07G02620D
GO:0009883	red or far-red light photoreceptor activity	2	515	10	100836	0.00112469	BNAA09G48410D	BNAC03G39830D
GO:0009884	cytokinin receptor activity	2	515	11	100836	0.00136763	BNAA06G34500D	BNAC07G21260D
GO:0009885	transmembrane histidine kinase cytokinin receptor activity	2	515	4	100836	0.00015462	BNAA06G34500D	BNAC07G21260D
GO:0009908	flower development	5	515	721	100836	0.142751	BNAA05G01030D	BNAC01G06630D	BNAC03G04170D	BNAC04G00580D	BNAC07G02620D
GO:0009911	positive regulation of flower development	1	515	159	100836	0.361944	BNAC01G06630D
GO:0009926	auxin polar transport	2	515	198	100836	0.186662	BNAC01G05150D	BNAC07G10740D
GO:0009932	cell tip growth	1	515	60	100836	0.226651	BNACNNG38120D
GO:0009939	positive regulation of gibberellic acid mediated signaling pathway	1	515	21	100836	0.0968317	BNACNNG55170D
GO:0009941	chloroplast envelope	13	515	2198	100836	0.0973646	BNAA02G12820D	BNAA02G24400D	BNAA03G48610D	BNAA07G17010D	BNAA09G51430D	BNAA09G51510D	BNAC01G01800D	BNAC02G32230D	BNAC02G43120D	BNAC03G00170D	BNAC03G02490D	BNAC04G28970D	BNAC09G21610D
GO:0009960	endosperm development	1	515	121	100836	0.334569	BNAA09G37090D
GO:0009965	leaf morphogenesis	2	515	275	100836	0.243245	BNAC05G48840D	BNACNNG05590D
GO:0009966	regulation of signal transduction	1	515	48	100836	0.192795	BNAA09G45920D
GO:0009970	cellular response to sulfate starvation	1	515	54	100836	0.210341	BNAC01G03420D
GO:0009992	cellular water homeostasis	1	515	30	100836	0.132111	BNAC05G16530D
GO:0010008	endosome membrane	2	515	197	100836	0.185723	BNAA09G56390D	BNAC01G11530D
GO:0010013	N-1-naphthylphthalamic acid binding	1	515	10	100836	0.0487771	BNAC01G05150D
GO:0010015	root morphogenesis	1	515	94	100836	0.298412	BNAC09G39300D
GO:0010018	far-red light signaling pathway	1	515	11	100836	0.0533813	BNAC03G39830D
GO:0010019	chloroplast-nucleus signaling pathway	2	515	38	100836	0.0152314	BNAC02G13690D	BNAC06G17920D
GO:0010020	chloroplast fission	2	515	66	100836	0.0402863	BNAA02G24400D	BNAC02G32230D
GO:0010024	phytochromobilin biosynthetic process	1	515	13	100836	0.0624454	BNAC06G17920D
GO:0010025	wax biosynthetic process	2	515	90	100836	0.0665471	BNAA09G15130D	BNAC01G04460D
GO:0010026	trichome differentiation	1	515	92	100836	0.295066	BNACNNG38120D
GO:0010029	regulation of seed germination	4	515	118	100836	0.002891	BNAA06G34500D	BNAC02G03560D	BNAC03G39830D	BNAC07G21260D
GO:0010039	response to iron ion	4	515	60	100836	0.000246727	BNAA07G11050D	BNAA08G15130D	BNAC03G46920D	BNACNNG74920D
GO:0010048	vernalization response	1	515	73	100836	0.258023	BNAC03G04170D
GO:0010051	xylem and phloem pattern formation	1	515	136	100836	0.348261	BNAA10G27410D
GO:0010053	root epidermal cell differentiation	1	515	94	100836	0.298412	BNACNNG38120D
GO:0010072	primary shoot apical meristem specification	1	515	77	100836	0.26665	BNAC05G17210D
GO:0010073	meristem maintenance	1	515	92	100836	0.295066	BNAA10G27350D
GO:0010075	regulation of meristem growth	1	515	81	100836	0.274822	BNAC06G17920D
GO:0010076	maintenance of floral meristem identity	1	515	33	100836	0.143111	BNAA10G27410D
GO:0010077	maintenance of inflorescence meristem identity	1	515	41	100836	0.170679	BNAA10G27410D
GO:0010086	embryonic root morphogenesis	2	515	12	100836	0.00163281	BNAA06G34500D	BNAC07G21260D
GO:0010089	xylem development	1	515	119	100836	0.332423	BNAA10G27410D
GO:0010090	trichome morphogenesis	1	515	171	100836	0.36607	BNAC07G30150D
GO:0010102	lateral root morphogenesis	1	515	74	100836	0.260223	BNAC05G44580D
GO:0010106	cellular response to iron ion starvation	1	515	47	100836	0.189746	BNAC03G01590D
GO:0010107	potassium ion import	1	515	29	100836	0.128362	BNAC05G46790D
GO:0010117	photoprotection	1	515	24	100836	0.108981	BNAA02G12820D
GO:0010119	regulation of stomatal movement	5	515	265	100836	0.00954539	BNAA05G27660D	BNAANNG23920D	BNAANNG35580D	BNAC05G41830D	BNAC07G10740D
GO:0010148	transpiration	1	515	21	100836	0.0968317	BNAC03G39830D
GO:0010154	fruit development	2	515	151	100836	0.13781	BNAA04G11900D	BNAA10G27410D
GO:0010161	red light signaling pathway	2	515	29	100836	0.00920986	BNAA09G48410D	BNAC03G39830D
GO:0010162	seed dormancy process	1	515	48	100836	0.192795	BNAC08G32760D
GO:0010167	response to nitrate	2	515	98	100836	0.0758153	BNAA06G16600D	BNAC01G12960D
GO:0010182	sugar mediated signaling pathway	2	515	142	100836	0.127552	BNAA05G08020D	BNAA06G16600D
GO:0010183	pollen tube guidance	1	515	87	100836	0.286258	BNAA06G10010D
GO:0010187	negative regulation of seed germination	1	515	99	100836	0.306348	BNAA05G08020D
GO:0010188	response to microbial phytotoxin	1	515	33	100836	0.143111	BNAA08G04320D
GO:0010189	vitamin E biosynthetic process	1	515	32	100836	0.139485	BNAC05G04530D
GO:0010200	response to chitin	3	515	549	100836	0.223792	BNAA05G08020D	BNAA07G14580D	BNAC05G33170D
GO:0010201	response to continuous far red light stimulus by the high-irradiance response system	1	515	12	100836	0.0579372	BNAA09G48410D
GO:0010202	response to low fluence red light stimulus	1	515	4	100836	0.0201184	BNAC03G39830D
GO:0010203	response to very low fluence red light stimulus	1	515	5	100836	0.0250198	BNAA09G48410D
GO:0010214	seed coat development	2	515	103	100836	0.0816789	BNAA03G38640D	BNAANNG33230D
GO:0010215	cellulose microfibril organization	1	515	76	100836	0.264536	BNAANNG33230D
GO:0010218	response to far red light	3	515	155	100836	0.0371661	BNAA02G32550D	BNAA09G48410D	BNAC03G39830D
GO:0010223	secondary shoot formation	1	515	50	100836	0.198785	BNAA10G27410D
GO:0010228	vegetative to reproductive phase transition of meristem	4	515	351	100836	0.0714997	BNAA10G27410D	BNAANNG35580D	BNAC05G40920D	BNACNNG33590D
GO:0010229	inflorescence development	1	515	58	100836	0.221348	BNAC01G06630D
GO:0010236	plastoquinone biosynthetic process	1	515	20	100836	0.0926933	BNAC05G04530D
GO:0010262	somatic embryogenesis	1	515	49	100836	0.195807	BNAC08G25210D
GO:0010305	leaf vascular tissue pattern formation	1	515	113	100836	0.325503	BNAA09G45920D
GO:0010306	rhamnogalacturonan II biosynthetic process	1	515	18	100836	0.0842812	BNAA03G26900D
GO:0010311	lateral root formation	1	515	159	100836	0.361944	BNAC05G14430D
GO:0010325	raffinose family oligosaccharide biosynthetic process	1	515	12	100836	0.0579372	BNACNNG55170D
GO:0010345	suberin biosynthetic process	2	515	75	100836	0.0497786	BNAC01G04460D	BNACNNG47950D
GO:0010363	regulation of plant-type hypersensitive response	1	515	21	100836	0.0968317	BNAC01G01800D
GO:0010374	stomatal complex development	1	515	36	100836	0.153745	BNAC03G39830D
GO:0010405	arabinogalactan protein metabolic process	1	515	6	100836	0.0298707	BNAC07G36550D
GO:0010411	xyloglucan metabolic process	5	515	145	100836	0.000834473	BNAA08G25690D	BNAC01G08130D	BNAC04G08400D	BNAC08G14380D	BNACNNG62600D
GO:0010417	glucuronoxylan biosynthetic process	1	515	59	100836	0.224016	BNAA07G13630D
GO:0010431	seed maturation	2	515	87	100836	0.0631198	BNAA03G52000D	BNAC09G04760D
GO:0010442	guard cell morphogenesis	1	515	22	100836	0.100926	BNACNNG38120D
GO:0010476	gibberellin mediated signaling pathway	1	515	19	100836	0.0885099	BNACNNG55170D
GO:0010494	cytoplasmic stress granule	1	515	41	100836	0.170679	BNAC03G03000D
GO:0010499	proteasomal ubiquitin-independent protein catabolic process	1	515	89	100836	0.289858	BNAC04G16550D
GO:0010501	RNA secondary structure unwinding	1	515	115	100836	0.327891	BNAANNG35580D
GO:0010540	basipetal auxin transport	1	515	106	100836	0.316472	BNAC01G06630D
GO:0010555	response to mannitol	1	515	42	100836	0.17395	BNAA09G51540D
GO:0010583	response to cyclopentenone	1	515	144	100836	0.353955	BNAA01G20560D
GO:0010617	circadian regulation of calcium ion oscillation	1	515	10	100836	0.0487771	BNAC03G39830D
GO:0012501	programmed cell death	3	515	115	100836	0.0184856	BNAA04G22070D	BNAANNG27610D	BNAC04G45790D
GO:0012505	endomembrane system	2	515	266	100836	0.238274	BNAC07G36550D	BNAC08G31070D
GO:0012511	monolayer-surrounded lipid storage body	1	515	39	100836	0.164022	BNAC05G48800D
GO:0015020	glucuronosyltransferase activity	1	515	60	100836	0.226651	BNAA07G13630D
GO:0015030	Cajal body	1	515	52	100836	0.204633	BNAC07G02620D
GO:0015031	protein transport	5	515	950	100836	0.17639	BNAA09G45410D	BNAC01G22020D	BNAC03G01160D	BNAC03G27830D	BNAUNNG03720D
GO:0015035	protein disulfide oxidoreductase activity	2	515	204	100836	0.192191	BNAA01G35490D	BNAC09G39220D
GO:0015079	potassium ion transmembrane transporter activity	2	515	97	100836	0.0746482	BNAA03G13690D	BNAC01G41320D
GO:0015081	sodium ion transmembrane transporter activity	1	515	31	100836	0.135819	BNAC05G46790D
GO:0015112	nitrate transmembrane transporter activity	1	515	62	100836	0.231823	BNAC01G12960D
GO:0015116	sulfate transmembrane transporter activity	2	515	62	100836	0.0362483	BNAA03G07660D	BNAC04G28500D
GO:0015140	malate transmembrane transporter activity	1	515	54	100836	0.210341	BNAC02G32490D
GO:0015171	amino acid transmembrane transporter activity	3	515	223	100836	0.0787115	BNAA07G15490D	BNAA09G52260D	BNAA10G27320D
GO:0015198	oligopeptide transporter activity	1	515	64	100836	0.236866	BNAA08G15130D
GO:0015217	ADP transmembrane transporter activity	1	515	14	100836	0.066906	BNAANNG23330D
GO:0015293	symporter activity	2	515	170	100836	0.158634	BNAC01G12960D	BNAC04G28500D
GO:0015385	sodium:proton antiporter activity	1	515	123	100836	0.336636	BNAC05G46790D
GO:0015386	potassium:proton antiporter activity	1	515	32	100836	0.139485	BNAC05G46790D
GO:0015630	microtubule cytoskeleton	1	515	22	100836	0.100926	BNAC07G30150D
GO:0015688	iron chelate transport	1	515	5	100836	0.0250198	BNAA10G00390D
GO:0015690	aluminum cation transport	1	515	3	100836	0.0151661	BNAC09G37560D
GO:0015770	sucrose transport	1	515	63	100836	0.234361	BNAC09G04760D
GO:0015860	purine nucleoside transmembrane transport	1	515	60	100836	0.226651	BNAANNG23330D
GO:0015866	ADP transport	1	515	40	100836	0.16737	BNAANNG23330D
GO:0015867	ATP transport	1	515	48	100836	0.192795	BNAANNG23330D
GO:0015979	photosynthesis	3	515	453	100836	0.205216	BNAA03G48610D	BNAC03G39830D	BNAC06G17920D
GO:0015995	chlorophyll biosynthetic process	1	515	153	100836	0.359148	BNAA03G48610D
GO:0015996	chlorophyll catabolic process	2	515	35	100836	0.0130903	BNAC01G01800D	BNAC03G06040D
GO:0016020	membrane	40	515	6427	100836	0.0298203	BNAA01G01000D	BNAA01G18640D	BNAA01G20560D	BNAA01G23170D	BNAA02G09630D	BNAA02G24400D	BNAA02G34070D	BNAA03G02910D	BNAA03G08040D	BNAA03G13690D	BNAA03G48610D	BNAA04G16560D	BNAA05G16320D	BNAA06G16880D	BNAA06G37450D	BNAA07G11050D	BNAA07G15490D	BNAA09G13960D	BNAA09G48410D	BNAA09G51480D	BNAA09G52260D	BNAA10G00390D	BNAA10G27320D	BNAC01G12960D	BNAC01G22020D	BNAC01G26790D	BNAC02G32230D	BNAC02G39910D	BNAC02G45560D	BNAC03G44150D	BNAC03G74130D	BNAC04G36140D	BNAC05G27530D	BNAC07G28960D	BNAC09G04760D	BNAC09G21610D	BNAC09G34470D	BNACNNG51680D	BNACNNG62600D	BNACNNG74920D
GO:0016021	integral component of membrane	75	515	14317	100836	0.0485294	BNAA01G01000D	BNAA01G11140D	BNAA01G12510D	BNAA01G23170D	BNAA01G27680D	BNAA02G08400D	BNAA02G12820D	BNAA02G24750D	BNAA03G02910D	BNAA03G14390D	BNAA03G26900D	BNAA04G28960D	BNAA05G16320D	BNAA05G27860D	BNAA06G06530D	BNAA06G06900D	BNAA06G16880D	BNAA06G21330D	BNAA06G27350D	BNAA06G34500D	BNAA06G37450D	BNAA06G38130D	BNAA07G03740D	BNAA07G13630D	BNAA07G15490D	BNAA08G04980D	BNAA08G11530D	BNAA08G15130D	BNAA09G13960D	BNAA09G14070D	BNAA09G15130D	BNAA09G42640D	BNAA09G44750D	BNAA09G51430D	BNAA09G51450D	BNAA09G52260D	BNAA09G56390D	BNAA10G00390D	BNAA10G27320D	BNAA10G27330D	BNAA10G29610D	BNAANNG23330D	BNAANNG31420D
GO:0016036	cellular response to phosphate starvation	4	515	250	100836	0.0305724	BNAA06G34500D	BNAA09G08700D	BNAC01G03420D	BNAC07G21260D
GO:0016042	lipid catabolic process	7	515	409	100836	0.00410459	BNAA06G33600D	BNAA08G17830D	BNAANNG17370D	BNAC03G59260D	BNAC04G45730D	BNAC05G46600D	BNAC09G16910D
GO:0016051	carbohydrate biosynthetic process	1	515	193	100836	0.369156	BNAA07G09060D
GO:0016104	triterpenoid biosynthetic process	1	515	12	100836	0.0579372	BNAC06G20260D
GO:0016117	carotenoid biosynthetic process	3	515	107	100836	0.0154788	BNAC04G28970D	BNAC05G04530D	BNAC06G17920D
GO:0016120	carotene biosynthetic process	1	515	33	100836	0.143111	BNAC04G28970D
GO:0016122	xanthophyll metabolic process	1	515	6	100836	0.0298707	BNAA02G12820D
GO:0016132	brassinosteroid biosynthetic process	1	515	63	100836	0.234361	BNAA06G16880D
GO:0016166	phytoene dehydrogenase activity	1	515	6	100836	0.0298707	BNAC04G28970D
GO:0016197	endosomal transport	1	515	30	100836	0.132111	BNAC08G31070D
GO:0016301	kinase activity	22	515	4029	100836	0.0825714	BNAA01G24810D	BNAA02G24750D	BNAA03G09490D	BNAA04G28130D	BNAA07G25460D	BNAA08G21390D	BNAA09G51540D	BNAA09G55610D	BNAA10G27210D	BNAA10G27400D	BNAC03G14610D	BNAC03G62770D	BNAC03G71310D	BNAC03G71330D	BNAC05G16500D	BNAC07G28960D	BNAC08G18810D	BNAC08G27510D	BNACNNG38120D	BNACNNG45090D	BNACNNG64310D	BNACNNG78660D
GO:0016413	O-acetyltransferase activity	1	515	151	100836	0.3581	BNAC04G41900D
GO:0016444	somatic cell DNA recombination	3	515	35	100836	0.000736556	BNAA07G35970D	BNAC03G72530D	BNAC05G14430D
GO:0016485	protein processing	1	515	120	100836	0.333506	BNAANNG37220D
GO:0016491	oxidoreductase activity	7	515	1158	100836	0.136741	BNAA03G14390D	BNAA03G48610D	BNAA06G27000D	BNAA08G02470D	BNAC04G28570D	BNAC04G42440D	BNAC08G31440D
GO:0016573	histone acetylation	1	515	68	100836	0.246575	BNACNNG34390D
GO:0016604	nuclear body	2	515	51	100836	0.0258515	BNAA09G48410D	BNAC03G39830D
GO:0016607	nuclear speck	2	515	215	100836	0.201856	BNAA09G48410D	BNAC03G39830D
GO:0016614	oxidoreductase activity, acting on CH-OH group of donors	1	515	180	100836	0.367985	BNAA06G16880D
GO:0016627	oxidoreductase activity, acting on the CH-CH group of donors	2	515	50	100836	0.0249648	BNAC01G04460D	BNACNNG47950D
GO:0016630	protochlorophyllide reductase activity	1	515	12	100836	0.0579372	BNAA03G48610D
GO:0016671	oxidoreductase activity, acting on a sulfur group of donors, disulfide as acceptor	1	515	59	100836	0.224016	BNAA08G04320D
GO:0016688	L-ascorbate peroxidase activity	2	515	29	100836	0.00920986	BNAA03G52000D	BNAC02G13690D
GO:0016702	oxidoreductase activity, acting on single donors with incorporation of molecular oxygen, incorporation of two atoms of oxygen	1	515	16	100836	0.0756863	BNAC05G48800D
GO:0016705	oxidoreductase activity, acting on paired donors, with incorporation or reduction of molecular oxygen	5	515	239	100836	0.00647363	BNAA01G18640D	BNAA02G20200D	BNAA09G15130D	BNAC03G02030D	BNAC04G28970D
GO:0016706	oxidoreductase activity, acting on paired donors, with incorporation or reduction of molecular oxygen, 2-oxoglutarate as one donor, and incorporation of one atom each of oxygen into both donors	2	515	374	100836	0.271355	BNAA06G27000D	BNAC07G33950D
GO:0016709	oxidoreductase activity, acting on paired donors, with incorporation or reduction of molecular oxygen, NAD(P)H as one donor, and incorporation of one atom of oxygen	1	515	83	100836	0.278741	BNAC03G68020D
GO:0016717	oxidoreductase activity, acting on paired donors, with oxidation of a pair of donors resulting in the reduction of molecular oxygen to two molecules of water	3	515	68	100836	0.00476738	BNAA03G14390D	BNAC04G42440D	BNAC08G31440D
GO:0016740	transferase activity	6	515	853	100836	0.122383	BNAA04G28960D	BNAA07G13630D	BNAA08G04980D	BNAC01G42060D	BNAC02G45560D	BNAC03G01220D
GO:0016746	transferase activity, transferring acyl groups	3	515	243	100836	0.0920681	BNAA04G16560D	BNAC03G74130D	BNACNNG34390D
GO:0016747	transferase activity, transferring acyl groups other than amino-acyl groups	4	515	258	100836	0.033318	BNAA02G24400D	BNAA04G16560D	BNAC01G42060D	BNAC02G32230D
GO:0016757	transferase activity, transferring glycosyl groups	10	515	1586	100836	0.10254	BNAA01G18400D	BNAA04G28960D	BNAA07G09060D	BNAA08G04980D	BNAA08G11530D	BNAA09G14070D	BNAA10G15160D	BNAC03G46720D	BNAC07G36550D	BNAC08G10220D
GO:0016758	transferase activity, transferring hexosyl groups	3	515	397	100836	0.183743	BNAA07G09060D	BNAC03G46720D	BNAC07G36550D
GO:0016759	cellulose synthase activity	2	515	120	100836	0.101789	BNAA04G28960D	BNAA08G04980D
GO:0016760	cellulose synthase (UDP-forming) activity	2	515	84	100836	0.059725	BNAA04G28960D	BNAA08G04980D
GO:0016762	xyloglucan:xyloglucosyl transferase activity	5	515	99	100836	0.000151316	BNAA08G25690D	BNAC01G08130D	BNAC04G08400D	BNAC08G14380D	BNACNNG62600D
GO:0016788	hydrolase activity, acting on ester bonds	7	515	380	100836	0.00283029	BNAA06G33600D	BNAA08G17830D	BNAC03G03000D	BNAC03G59260D	BNAC04G45730D	BNAC05G46600D	BNAC09G16910D
GO:0016798	hydrolase activity, acting on glycosyl bonds	5	515	132	100836	0.000553469	BNAA08G25690D	BNAC01G08130D	BNAC04G08400D	BNAC08G14380D	BNACNNG62600D
GO:0016810	hydrolase activity, acting on carbon-nitrogen (but not peptide) bonds	1	515	26	100836	0.116862	BNAC07G22950D
GO:0016829	lyase activity	3	515	294	100836	0.125956	BNAA03G08040D	BNAC04G17200D	BNAC05G43400D
GO:0016853	isomerase activity	1	515	131	100836	0.344151	BNAC06G25200D
GO:0016884	carbon-nitrogen ligase activity, with glutamine as amido-N-donor	1	515	32	100836	0.139485	BNAA10G23790D
GO:0016998	cell wall macromolecule catabolic process	2	515	84	100836	0.059725	BNAA10G05680D	BNAC04G08400D
GO:0017012	protein-phytochromobilin linkage	1	515	4	100836	0.0201184	BNAC03G39830D
GO:0017056	structural constituent of nuclear pore	1	515	4	100836	0.0201184	BNAA09G45410D
GO:0017126	nucleologenesis	1	515	5	100836	0.0250198	BNACNNG45980D
GO:0017148	negative regulation of translation	1	515	94	100836	0.298412	BNAA09G48410D
GO:0018106	peptidyl-histidine phosphorylation	4	515	58	100836	0.00021686	BNAA06G34500D	BNAA09G48410D	BNAC03G39830D	BNAC07G21260D
GO:0018258	protein O-linked glycosylation via hydroxyproline	1	515	6	100836	0.0298707	BNAC07G36550D
GO:0018298	protein-chromophore linkage	2	515	65	100836	0.0392654	BNAA09G48410D	BNAC07G02620D
GO:0019003	GDP binding	2	515	12	100836	0.00163281	BNAC01G00410D	BNAC06G33810D
GO:0019284	L-methionine biosynthetic process from S-adenosylmethionine	1	515	8	100836	0.0394226	BNAC06G25200D
GO:0019288	isopentenyl diphosphate biosynthetic process, methylerythritol 4-phosphate pathway	1	515	30	100836	0.132111	BNAC01G04060D
GO:0019370	leukotriene biosynthetic process	1	515	4	100836	0.0201184	BNAC02G45560D
GO:0019375	galactolipid biosynthetic process	1	515	34	100836	0.146696	BNAC03G74130D
GO:0019432	triglyceride biosynthetic process	2	515	90	100836	0.0665471	BNAA01G19390D	BNAC03G74130D
GO:0019438	aromatic compound biosynthetic process	1	515	62	100836	0.231823	BNAC07G14620D
GO:0019509	L-methionine biosynthetic process from methylthioadenosine	1	515	17	100836	0.0800068	BNAC06G25200D
GO:0019745	pentacyclic triterpenoid biosynthetic process	1	515	25	100836	0.112943	BNAC06G20260D
GO:0019762	glucosinolate catabolic process	2	515	141	100836	0.126399	BNAA08G01710D	BNAC06G05210D
GO:0019825	oxygen binding	5	515	785	100836	0.15767	BNAA02G20200D	BNAA06G27350D	BNAA09G15130D	BNAANNG31420D	BNAC03G02030D
GO:0019898	extrinsic component of membrane	1	515	127	100836	0.340542	BNAC08G31070D
GO:0019899	enzyme binding	2	515	32	100836	0.0110805	BNAA06G34500D	BNAC07G21260D
GO:0019901	protein kinase binding	2	515	162	100836	0.150021	BNAA06G34500D	BNAC07G21260D
GO:0019915	lipid storage	1	515	75	100836	0.262394	BNAA09G51480D
GO:0019955	cytokine binding	2	515	4	100836	0.00015462	BNAA06G34500D	BNAC07G21260D
GO:0020037	heme binding	10	515	634	100836	0.00128557	BNAA01G18640D	BNAA02G34070D	BNAA03G52000D	BNAA09G15130D	BNAC01G03420D	BNAC02G13690D	BNAC03G02030D	BNAC05G48800D	BNAC06G17920D	BNAC08G31440D
GO:0030001	metal ion transport	2	515	345	100836	0.267795	BNAA01G23170D	BNAA09G13960D
GO:0030026	cellular manganese ion homeostasis	2	515	46	100836	0.0215277	BNAA07G11050D	BNACNNG74920D
GO:0030091	protein repair	1	515	39	100836	0.164022	BNAC03G03070D
GO:0030127	COPII vesicle coat	1	515	23	100836	0.104975	BNAC04G12710D
GO:0030148	sphingolipid biosynthetic process	1	515	43	100836	0.177184	BNAC08G31440D
GO:0030150	protein import into mitochondrial matrix	1	515	60	100836	0.226651	BNAC03G01020D
GO:0030154	cell differentiation	3	515	584	100836	0.225265	BNAC03G04170D	BNAC03G72530D	BNAC05G14430D
GO:0030170	pyridoxal phosphate binding	2	515	349	100836	0.268496	BNAANNG22050D	BNAC06G43710D
GO:0030198	extracellular matrix organization	1	515	6	100836	0.0298707	BNAC05G44580D
GO:0030244	cellulose biosynthetic process	2	515	141	100836	0.126399	BNAA04G28960D	BNAA08G04980D
GO:0030308	negative regulation of cell growth	1	515	26	100836	0.116862	BNAC01G00960D
GO:0030332	cyclin binding	1	515	29	100836	0.128362	BNAC08G31450D
GO:0030414	peptidase inhibitor activity	1	515	21	100836	0.0968317	BNAC07G21510D
GO:0030527	structural constituent of chromatin	1	515	19	100836	0.0885099	BNACNNG49050D
GO:0030551	cyclic nucleotide binding	1	515	96	100836	0.301659	BNAA03G34680D
GO:0030554	adenyl nucleotide binding	1	515	96	100836	0.301659	BNAA06G10010D
GO:0030570	pectate lyase activity	2	515	101	100836	0.0793284	BNAA03G08040D	BNAC05G43400D
GO:0030794	(S)-coclaurine-N-methyltransferase activity	1	515	4	100836	0.0201184	BNAA03G52340D
GO:0031011	Ino80 complex	1	515	34	100836	0.146696	BNAA03G04600D
GO:0031072	heat shock protein binding	1	515	49	100836	0.195807	BNAA10G27330D
GO:0031090	organelle membrane	1	515	27	100836	0.120738	BNAC01G05150D
GO:0031201	SNARE complex	2	515	57	100836	0.0313842	BNAA05G25020D	BNAA09G56390D
GO:0031225	anchored component of membrane	16	515	817	100836	5.09525e-06	BNAA01G20560D	BNAA03G53960D	BNAA04G02260D	BNAA07G17460D	BNAA09G16950D	BNAANNG33230D	BNAC01G22940D	BNAC03G44150D	BNAC03G49860D	BNAC04G10730D	BNAC05G44580D	BNAC09G17940D	BNAC09G37560D	BNACNNG14120D	BNACNNG38120D	BNACNNG40600D
GO:0031307	integral component of mitochondrial outer membrane	1	515	89	100836	0.289858	BNACNNG33270D
GO:0031347	regulation of defense response	2	515	194	100836	0.182878	BNAA02G20690D	BNAC03G39830D
GO:0031348	negative regulation of defense response	1	515	122	100836	0.335612	BNAC01G09370D
GO:0031349	positive regulation of defense response	1	515	21	100836	0.0968317	BNACNNG34390D
GO:0031408	oxylipin biosynthetic process	1	515	101	100836	0.309356	BNAC05G48800D
GO:0031516	far-red light photoreceptor activity	2	515	9	100836	0.000904356	BNAA09G48410D	BNAC03G39830D
GO:0031517	red light photoreceptor activity	1	515	4	100836	0.0201184	BNAC03G39830D
GO:0031538	negative regulation of anthocyanin metabolic process	1	515	14	100836	0.066906	BNACNNG34390D
GO:0032259	methylation	6	515	630	100836	0.0615313	BNAA02G10740D	BNAA03G19000D	BNAA03G52340D	BNAA10G25810D	BNAC02G44900D	BNAC07G14620D
GO:0032508	DNA duplex unwinding	1	515	19	100836	0.0885099	BNAANNG35580D
GO:0032544	plastid translation	1	515	44	100836	0.18038	BNAA07G17010D
GO:0032928	regulation of superoxide anion generation	1	515	2	100836	0.0101625	BNAA02G12820D
GO:0032947	protein complex scaffold	1	515	16	100836	0.0756863	BNAC01G09370D
GO:0033388	putrescine biosynthetic process from arginine	1	515	12	100836	0.0579372	BNAC07G22950D
GO:0033500	carbohydrate homeostasis	2	515	15	100836	0.0025582	BNAA06G34500D	BNAC07G21260D
GO:0033539	fatty acid beta-oxidation using acyl-CoA dehydrogenase	2	515	32	100836	0.0110805	BNAC03G19540D	BNAC04G28570D
GO:0033587	shikimate biosynthetic process	1	515	8	100836	0.0394226	BNAC03G07200D
GO:0033588	Elongator holoenzyme complex	1	515	24	100836	0.108981	BNACNNG34390D
GO:0034047	regulation of protein phosphatase type 2A activity	1	515	68	100836	0.246575	BNAC07G10740D
GO:0034389	lipid particle organization	1	515	23	100836	0.104975	BNAA01G19390D
GO:0034599	cellular response to oxidative stress	1	515	62	100836	0.231823	BNACNNG33590D
GO:0034613	cellular protein localization	1	515	34	100836	0.146696	BNAA07G25460D
GO:0034614	cellular response to reactive oxygen species	1	515	7	100836	0.0346715	BNAC05G48800D
GO:0034755	iron ion transmembrane transport	2	515	42	100836	0.0182778	BNAA07G11050D	BNACNNG74920D
GO:0034756	regulation of iron ion transport	1	515	6	100836	0.0298707	BNAC03G46920D
GO:0035194	posttranscriptional gene silencing by RNA	1	515	35	100836	0.15024	BNAC03G03000D
GO:0035250	UDP-galactosyltransferase activity	1	515	15	100836	0.0713195	BNAC07G36550D
GO:0035304	regulation of protein dephosphorylation	1	515	26	100836	0.116862	BNAC07G10740D
GO:0035336	long-chain fatty-acyl-CoA metabolic process	2	515	33	100836	0.0117354	BNAC01G04460D	BNACNNG47950D
GO:0035434	copper ion transmembrane transport	1	515	27	100836	0.120738	BNAC09G34470D
GO:0035556	intracellular signal transduction	2	515	274	100836	0.242714	BNAA10G29350D	BNAANNG17370D
GO:0035998	7,8-dihydroneopterin 3'-triphosphate biosynthetic process	1	515	6	100836	0.0298707	BNAA02G30310D
GO:0035999	tetrahydrofolate interconversion	1	515	49	100836	0.195807	BNAA03G32210D
GO:0040020	regulation of meiotic nuclear division	1	515	21	100836	0.0968317	BNAA09G37090D
GO:0042128	nitrate assimilation	1	515	64	100836	0.236866	BNAA10G17910D
GO:0042183	formate catabolic process	1	515	4	100836	0.0201184	BNAA02G02310D
GO:0042277	peptide binding	1	515	98	100836	0.304809	BNAC01G05150D
GO:0042285	xylosyltransferase activity	1	515	41	100836	0.170679	BNAA03G26900D
GO:0042299	lupeol synthase activity	1	515	19	100836	0.0885099	BNAC06G20260D
GO:0042300	beta-amyrin synthase activity	1	515	14	100836	0.066906	BNAC06G20260D
GO:0042343	indole glucosinolate metabolic process	1	515	39	100836	0.164022	BNAC07G14620D
GO:0042391	regulation of membrane potential	1	515	58	100836	0.221348	BNAA03G34680D
GO:0042393	histone binding	3	515	148	100836	0.0334991	BNAA07G35970D	BNAC03G72530D	BNAC05G14430D
GO:0042538	hyperosmotic salinity response	5	515	270	100836	0.0102247	BNAA04G28130D	BNAA06G23950D	BNAC01G07700D	BNAC03G49300D	BNAC05G33170D
GO:0042542	response to hydrogen peroxide	2	515	237	100836	0.219285	BNAA06G16600D	BNAC01G03420D
GO:0042546	cell wall biogenesis	6	515	153	100836	0.000132102	BNAA03G26900D	BNAA08G25690D	BNAC01G08130D	BNAC04G08400D	BNAC08G14380D	BNACNNG62600D
GO:0042549	photosystem II stabilization	1	515	28	100836	0.124571	BNAC03G71310D
GO:0042631	cellular response to water deprivation	1	515	164	100836	0.363893	BNAA07G03740D
GO:0042742	defense response to bacterium	7	515	1247	100836	0.145878	BNAA01G24810D	BNAA02G10650D	BNAA06G34500D	BNAC01G09370D	BNAC02G09670D	BNAC05G48800D	BNAC07G21260D
GO:0042744	hydrogen peroxide catabolic process	3	515	175	100836	0.0484115	BNAA03G52000D	BNAC01G03420D	BNAC02G13690D
GO:0042752	regulation of circadian rhythm	2	515	102	100836	0.0805029	BNAC03G04170D	BNAC07G02620D
GO:0042761	very long-chain fatty acid biosynthetic process	2	515	45	100836	0.020697	BNAA03G14390D	BNAC04G42440D
GO:0042802	identical protein binding	4	515	412	100836	0.0996933	BNAA07G35970D	BNAA09G48410D	BNAA09G51430D	BNAC03G39830D
GO:0042803	protein homodimerization activity	8	515	519	100836	0.00409847	BNAA06G23950D	BNAA09G51430D	BNAC03G39830D	BNAC03G49300D	BNAC05G27530D	BNAC05G48840D	BNAC08G39630D	BNACNNG05590D
GO:0042853	L-alanine catabolic process	2	515	20	100836	0.00451254	BNAANNG22050D	BNAC06G43710D
GO:0042891	antibiotic transport	1	515	7	100836	0.0346715	BNAC04G25760D
GO:0043067	regulation of programmed cell death	1	515	47	100836	0.189746	BNAC01G01800D
GO:0043069	negative regulation of programmed cell death	1	515	62	100836	0.231823	BNAA05G16320D
GO:0043085	positive regulation of catalytic activity	1	515	44	100836	0.18038	BNAANNG37220D
GO:0043086	negative regulation of catalytic activity	1	515	162	100836	0.363154	BNAA06G04140D
GO:0043153	entrainment of circadian clock by photoperiod	1	515	10	100836	0.0487771	BNACNNG47800D
GO:0043171	peptide catabolic process	1	515	24	100836	0.108981	BNAC01G05150D
GO:0043231	intracellular membrane-bounded organelle	2	515	267	100836	0.238848	BNAC01G09370D	BNACNNG47950D
GO:0043234	protein complex	1	515	90	100836	0.29162	BNAC03G04170D
GO:0043266	regulation of potassium ion transport	1	515	13	100836	0.0624454	BNAA09G51540D
GO:0043424	protein histidine kinase binding	3	515	84	100836	0.00835458	BNAA06G34500D	BNAC07G21260D	BNAC08G22930D
GO:0043565	sequence-specific DNA binding	10	515	1266	100836	0.0545571	BNAA02G10650D	BNAA02G17180D	BNAA05G08020D	BNAA07G21710D	BNAA10G27410D	BNAC01G00960D	BNAC02G09670D	BNAC05G33170D	BNAC05G48840D	BNACNNG05590D
GO:0043622	cortical microtubule organization	1	515	88	100836	0.288071	BNACNNG30970D
GO:0044030	regulation of DNA methylation	1	515	38	100836	0.160635	BNACNNG34390D
GO:0044090	positive regulation of vacuole organization	1	515	10	100836	0.0487771	BNAC01G22020D
GO:0044212	transcription regulatory region DNA binding	4	515	574	100836	0.164936	BNAA02G17180D	BNAA07G21710D	BNAC05G33170D	BNACNNG47800D
GO:0045017	glycerolipid biosynthetic process	1	515	17	100836	0.0800068	BNAC03G74130D
GO:0045036	protein targeting to chloroplast	1	515	70	100836	0.251244	BNAA09G51430D
GO:0045037	protein import into chloroplast stroma	1	515	93	100836	0.296751	BNAC03G00170D
GO:0045176	apical protein localization	1	515	2	100836	0.0101625	BNAC01G06630D
GO:0045254	pyruvate dehydrogenase complex	1	515	11	100836	0.0533813	BNAA06G00560D
GO:0045298	tubulin complex	2	515	73	100836	0.0476254	BNAC02G39910D	BNACNNG51680D
GO:0045430	chalcone isomerase activity	1	515	20	100836	0.0926933	BNAA06G00880D
GO:0045454	cell redox homeostasis	3	515	337	100836	0.152501	BNAA01G35490D	BNAC01G03420D	BNAC09G39220D
GO:0045490	pectin catabolic process	3	515	341	100836	0.154817	BNAA03G08040D	BNAC01G37020D	BNAC05G43400D
GO:0045544	gibberellin 20-oxidase activity	1	515	29	100836	0.128362	BNAA03G55500D
GO:0045730	respiratory burst	1	515	6	100836	0.0298707	BNAA02G34070D
GO:0045892	negative regulation of transcription, DNA-templated	5	515	539	100836	0.0839678	BNAA02G10650D	BNAA02G32550D	BNAA10G27410D	BNAC01G09370D	BNAC05G33170D
GO:0046429	4-hydroxy-3-methylbut-2-en-1-yl diphosphate synthase activity	1	515	7	100836	0.0346715	BNAC01G04060D
GO:0046459	short-chain fatty acid metabolic process	1	515	7	100836	0.0346715	BNAC04G28570D
GO:0046460	neutral lipid biosynthetic process	1	515	5	100836	0.0250198	BNAA01G19390D
GO:0046523	S-methyl-5-thioribose-1-phosphate isomerase activity	1	515	4	100836	0.0201184	BNAC06G25200D
GO:0046658	anchored component of plasma membrane	8	515	444	100836	0.00170342	BNAA01G20560D	BNAA09G16950D	BNAANNG33230D	BNAC03G44150D	BNAC05G44580D	BNAC09G17940D	BNAC09G37560D	BNACNNG38120D
GO:0046677	response to antibiotic	1	515	4	100836	0.0201184	BNAC01G04060D
GO:0046685	response to arsenic-containing substance	2	515	55	100836	0.029501	BNAA09G48410D	BNAC01G04650D
GO:0046686	response to cadmium ion	13	515	1570	100836	0.0294919	BNAA02G02310D	BNAA02G10740D	BNAA03G38100D	BNAA07G35970D	BNAA08G04320D	BNAA10G25810D	BNAANNG35580D	BNAC01G12960D	BNAC02G44900D	BNAC03G00940D	BNAC03G03000D	BNAC03G07200D	BNAC05G27530D
GO:0046856	phosphatidylinositol dephosphorylation	1	515	51	100836	0.201726	BNAC04G07870D
GO:0046873	metal ion transmembrane transporter activity	2	515	115	100836	0.0958662	BNAA01G23170D	BNAA09G13960D
GO:0046907	intracellular transport	1	515	51	100836	0.201726	BNAC01G22020D
GO:0046910	pectinesterase inhibitor activity	2	515	349	100836	0.268496	BNAA06G04140D	BNAC01G37020D
GO:0046982	protein heterodimerization activity	2	515	311	100836	0.258885	BNAA02G17180D	BNAA07G21710D
GO:0046983	protein dimerization activity	7	515	1318	100836	0.149617	BNAA02G20690D	BNAA06G18340D	BNAC01G07430D	BNAC03G01590D	BNAC03G04170D	BNAC03G46920D	BNAC09G47080D
GO:0047184	1-acylglycerophosphocholine O-acyltransferase activity	1	515	6	100836	0.0298707	BNAC03G74130D
GO:0047262	polygalacturonate 4-alpha-galacturonosyltransferase activity	1	515	112	100836	0.324277	BNAA07G09060D
GO:0047274	galactinol-sucrose galactosyltransferase activity	1	515	11	100836	0.0533813	BNAA10G15160D
GO:0047325	inositol tetrakisphosphate 1-kinase activity	1	515	15	100836	0.0713195	BNAA03G38640D
GO:0047545	2-hydroxyglutarate dehydrogenase activity	1	515	2	100836	0.0101625	BNAANNG19740D
GO:0047911	galacturan 1,4-alpha-galacturonidase activity	2	515	14	100836	0.00222844	BNAA08G18330D	BNAA08G27230D
GO:0047958	glycine:2-oxoglutarate aminotransferase activity	2	515	16	100836	0.00290878	BNAANNG22050D	BNAC06G43710D
GO:0048038	quinone binding	1	515	108	100836	0.31916	BNACNNG45980D
GO:0048046	apoplast	16	515	1897	100836	0.017324	BNAA02G34070D	BNAA08G04320D	BNAA08G17830D	BNAA08G25690D	BNAA09G13680D	BNAANNG35580D	BNAC01G08130D	BNAC01G37020D	BNAC03G59260D	BNAC04G08400D	BNAC04G16550D	BNAC04G45800D	BNAC05G27530D	BNAC05G46600D	BNAC08G14380D	BNACNNG62600D
GO:0048235	pollen sperm cell differentiation	2	515	113	100836	0.0934963	BNAC09G12360D	BNAC09G34470D
GO:0048316	seed development	3	515	295	100836	0.126602	BNAA05G08020D	BNAA08G15130D	BNAANNG33230D
GO:0048354	mucilage biosynthetic process involved in seed coat development	1	515	36	100836	0.153745	BNAANNG33230D
GO:0048443	stamen development	1	515	89	100836	0.289858	BNAA06G10010D
GO:0048444	floral organ morphogenesis	1	515	40	100836	0.16737	BNACNNG55170D
GO:0048457	floral whorl morphogenesis	1	515	6	100836	0.0298707	BNAA10G27410D
GO:0048471	perinuclear region of cytoplasm	1	515	64	100836	0.236866	BNAC01G09370D
GO:0048509	regulation of meristem development	2	515	32	100836	0.0110805	BNAA06G34500D	BNAC07G21260D
GO:0048510	regulation of timing of transition from vegetative to reproductive phase	1	515	127	100836	0.340542	BNAC01G00960D
GO:0048511	rhythmic process	2	515	69	100836	0.0433918	BNAC07G02620D	BNACNNG47800D
GO:0048513	organ development	2	515	45	100836	0.020697	BNAC01G06630D	BNAC08G31450D
GO:0048573	photoperiodism, flowering	3	515	159	100836	0.0393278	BNAC01G00960D	BNAC08G22930D	BNACNNG47800D
GO:0048574	long-day photoperiodism, flowering	1	515	45	100836	0.183539	BNAC08G39630D
GO:0048645	organ formation	1	515	24	100836	0.108981	BNAA10G27410D
GO:0048765	root hair cell differentiation	2	515	80	100836	0.0552565	BNAC01G07430D	BNACNNG38120D
GO:0048767	root hair elongation	2	515	178	100836	0.166994	BNAA08G04980D	BNAC01G07430D
GO:0048825	cotyledon development	1	515	125	100836	0.338627	BNAC01G06630D
GO:0048827	phyllome development	1	515	33	100836	0.143111	BNAC01G06630D
GO:0048831	regulation of shoot system development	2	515	33	100836	0.0117354	BNAA06G34500D	BNAC07G21260D
GO:0048868	pollen tube development	2	515	89	100836	0.0654013	BNAA03G26900D	BNAA05G32160D
GO:0050062	long-chain-fatty-acyl-CoA reductase activity	1	515	14	100836	0.066906	BNACNNG47950D
GO:0050126	N-carbamoylputrescine amidase activity	1	515	6	100836	0.0298707	BNAC07G22950D
GO:0050614	delta24-sterol reductase activity	1	515	9	100836	0.0441243	BNAA06G16880D
GO:0050660	flavin adenine dinucleotide binding	2	515	338	100836	0.266397	BNAC03G19540D	BNAC04G28570D
GO:0050829	defense response to Gram-negative bacterium	1	515	35	100836	0.15024	BNAC01G37020D
GO:0050832	defense response to fungus	7	515	1157	100836	0.136611	BNAA02G34070D	BNAA08G04320D	BNAC05G48800D	BNAC07G21510D	BNAC09G23220D	BNAC09G37560D	BNACNNG45090D
GO:0050992	dimethylallyl diphosphate biosynthetic process	1	515	13	100836	0.0624454	BNAC01G04060D
GO:0050994	regulation of lipid catabolic process	1	515	10	100836	0.0487771	BNAC02G03560D
GO:0051028	mRNA transport	1	515	161	100836	0.362764	BNAA09G45410D
GO:0051082	unfolded protein binding	3	515	261	100836	0.104157	BNAA10G06700D	BNAA10G27330D	BNAC01G09970D
GO:0051119	sugar transmembrane transporter activity	1	515	75	100836	0.262394	BNAC09G04760D
GO:0051170	nuclear import	1	515	18	100836	0.0842812	BNAA02G32550D
GO:0051258	protein polymerization	2	515	69	100836	0.0433918	BNAC02G39910D	BNACNNG51680D
GO:0051260	protein homooligomerization	1	515	95	100836	0.300048	BNAC09G04760D
GO:0051302	regulation of cell division	1	515	67	100836	0.244194	BNACNNG45980D
GO:0051365	cellular response to potassium ion starvation	1	515	27	100836	0.120738	BNAA09G51540D
GO:0051510	regulation of unidimensional cell growth	1	515	40	100836	0.16737	BNAC03G14610D
GO:0051537	2 iron, 2 sulfur cluster binding	2	515	216	100836	0.202704	BNAA01G35490D	BNAC09G39220D
GO:0051538	3 iron, 4 sulfur cluster binding	1	515	26	100836	0.116862	BNAC01G04060D
GO:0051603	proteolysis involved in cellular protein catabolic process	1	515	108	100836	0.31916	BNAA06G16610D
GO:0051607	defense response to virus	1	515	101	100836	0.309356	BNAA03G35650D
GO:0051743	red chlorophyll catabolite reductase activity	1	515	2	100836	0.0101625	BNAC01G01800D
GO:0051745	4-hydroxy-3-methylbut-2-en-1-yl diphosphate reductase activity	1	515	4	100836	0.0201184	BNAC01G04060D
GO:0051973	positive regulation of telomerase activity	1	515	5	100836	0.0250198	BNAA06G16600D
GO:0051980	iron-nicotianamine transmembrane transporter activity	1	515	9	100836	0.0441243	BNAA08G15130D
GO:0051990	(R)-2-hydroxyglutarate dehydrogenase activity	1	515	2	100836	0.0101625	BNAANNG19740D
GO:0052324	plant-type cell wall cellulose biosynthetic process	1	515	8	100836	0.0394226	BNAANNG33230D
GO:0052541	plant-type cell wall cellulose metabolic process	1	515	22	100836	0.100926	BNACNNG38120D
GO:0052631	sphingolipid delta-8 desaturase activity	1	515	8	100836	0.0394226	BNAC08G31440D
GO:0052689	carboxylic ester hydrolase activity	2	515	126	100836	0.10888	BNAA09G39640D	BNACNNG56410D
GO:0052725	inositol-1,3,4-trisphosphate 6-kinase activity	1	515	19	100836	0.0885099	BNAA03G38640D
GO:0052726	inositol-1,3,4-trisphosphate 5-kinase activity	1	515	15	100836	0.0713195	BNAA03G38640D
GO:0052890	oxidoreductase activity, acting on the CH-CH group of donors, with a flavin as acceptor	2	515	32	100836	0.0110805	BNAC03G19540D	BNAC04G28570D
GO:0055062	phosphate ion homeostasis	1	515	49	100836	0.195807	BNAA06G38130D
GO:0055069	zinc ion homeostasis	1	515	44	100836	0.18038	BNAA06G38130D
GO:0055072	iron ion homeostasis	3	515	107	100836	0.0154788	BNAA08G15130D	BNAA10G00390D	BNAC03G01590D
GO:0055075	potassium ion homeostasis	2	515	47	100836	0.02237	BNAA09G51540D	BNAC05G46790D
GO:0055088	lipid homeostasis	2	515	42	100836	0.0182778	BNAC03G19540D	BNAC04G28570D
GO:0055114	oxidation-reduction process	29	515	4058	100836	0.0162613	BNAA01G18640D	BNAA02G20200D	BNAA03G14390D	BNAA03G32210D	BNAA03G48610D	BNAA03G52000D	BNAA03G55500D	BNAA06G16880D	BNAA06G27000D	BNAA06G27350D	BNAA08G02470D	BNAA09G15130D	BNAA09G51510D	BNAA10G00390D	BNAANNG19740D	BNAANNG31420D	BNAC01G01800D	BNAC01G04060D	BNAC02G13690D	BNAC02G45560D	BNAC03G02030D	BNAC03G03070D	BNAC03G09360D	BNAC03G68020D	BNAC04G28970D	BNAC04G42440D	BNAC05G04530D	BNAC08G31440D	BNACNNG13210D
GO:0060564	negative regulation of APC-Cdc20 complex activity	1	515	8	100836	0.0394226	BNAA09G37090D
GO:0061025	membrane fusion	1	515	61	100836	0.229253	BNAA09G56390D
GO:0061158	3'-UTR-mediated mRNA destabilization	1	515	9	100836	0.0441243	BNAA03G35650D
GO:0070006	metalloaminopeptidase activity	1	515	26	100836	0.116862	BNAC01G05150D
GO:0070273	phosphatidylinositol-4-phosphate binding	1	515	12	100836	0.0579372	BNAC01G11530D
GO:0070417	cellular response to cold	2	515	96	100836	0.0734833	BNAC08G31440D	BNAC09G37560D
GO:0070536	protein K63-linked deubiquitination	1	515	6	100836	0.0298707	BNAC01G22020D
GO:0070588	calcium ion transmembrane transport	1	515	53	100836	0.207504	BNAC05G27530D
GO:0071108	protein K48-linked deubiquitination	1	515	12	100836	0.0579372	BNAC01G22020D
GO:0071258	cellular response to gravity	2	515	9	100836	0.000904356	BNAC02G39910D	BNACNNG51680D
GO:0071281	cellular response to iron ion	4	515	173	100836	0.0102639	BNAA07G11050D	BNAC03G46920D	BNAC06G25200D	BNACNNG74920D
GO:0071329	cellular response to sucrose stimulus	2	515	17	100836	0.00327984	BNAA06G34500D	BNAC07G21260D
GO:0071369	cellular response to ethylene stimulus	4	515	123	100836	0.00333434	BNAA07G11050D	BNAC03G46920D	BNAC06G25200D	BNACNNG74920D
GO:0071421	manganese ion transmembrane transport	2	515	35	100836	0.0130903	BNAA07G11050D	BNACNNG74920D
GO:0071423	malate transmembrane transport	1	515	48	100836	0.192795	BNAC02G32490D
GO:0071435	potassium ion export	1	515	5	100836	0.0250198	BNAC05G27530D
GO:0071446	cellular response to salicylic acid stimulus	1	515	29	100836	0.128362	BNAC05G48800D
GO:0071452	cellular response to singlet oxygen	1	515	9	100836	0.0441243	BNAA02G03070D
GO:0071494	cellular response to UV-C	1	515	12	100836	0.0579372	BNAC06G17920D
GO:0071554	cell wall organization or biogenesis	1	515	119	100836	0.332423	BNAC04G41900D
GO:0071555	cell wall organization	10	515	887	100836	0.0104821	BNAA04G28960D	BNAA07G13630D	BNAA08G04980D	BNAA08G18330D	BNAA08G27230D	BNAA09G14070D	BNAA09G39640D	BNAC04G08400D	BNAC04G45800D	BNACNNG62600D
GO:0071577	zinc II ion transmembrane transport	2	515	115	100836	0.0958662	BNAA01G23170D	BNAA09G13960D
GO:0071588	hydrogen peroxide mediated signaling pathway	1	515	3	100836	0.0151661	BNAC02G13690D
GO:0071596	ubiquitin-dependent protein catabolic process via the N-end rule pathway	1	515	10	100836	0.0487771	BNAC02G03560D
GO:0071617	lysophospholipid acyltransferase activity	1	515	6	100836	0.0298707	BNAC03G74130D
GO:0071669	plant-type cell wall organization or biogenesis	1	515	17	100836	0.0800068	BNAC01G08130D
GO:0071732	cellular response to nitric oxide	5	515	115	100836	0.00029937	BNAA07G11050D	BNAC03G46920D	BNAC05G48800D	BNAC06G25200D	BNACNNG74920D
GO:0071805	potassium ion transmembrane transport	2	515	96	100836	0.0734833	BNAA03G34680D	BNAC01G41320D
GO:0072593	reactive oxygen species metabolic process	1	515	57	100836	0.218647	BNACNNG33590D
GO:0080006	internode patterning	1	515	6	100836	0.0298707	BNAA10G27410D
GO:0080019	fatty-acyl-CoA reductase (alcohol-forming) activity	2	515	33	100836	0.0117354	BNAC01G04460D	BNACNNG47950D
GO:0080024	indolebutyric acid metabolic process	1	515	18	100836	0.0842812	BNAANNG23330D
GO:0080028	nitrile biosynthetic process	2	515	108	100836	0.0875776	BNAA08G01710D	BNAC06G05210D
GO:0080124	pheophytinase activity	1	515	4	100836	0.0201184	BNAC03G06040D
GO:0080133	midchain alkane hydroxylase activity	1	515	15	100836	0.0713195	BNAA09G15130D
GO:0080147	root hair cell development	1	515	69	100836	0.248925	BNAC01G07430D
GO:0090316	positive regulation of intracellular protein transport	1	515	6	100836	0.0298707	BNAC01G22020D
GO:0090333	regulation of stomatal closure	1	515	59	100836	0.224016	BNAC05G46790D
GO:0090351	seedling development	1	515	64	100836	0.236866	BNAANNG23330D
GO:0090501	RNA phosphodiester bond hydrolysis	1	515	62	100836	0.231823	BNAA10G27250D
GO:0090503	RNA phosphodiester bond hydrolysis, exonucleolytic	1	515	51	100836	0.201726	BNAA10G27250D
GO:0097164	ammonium ion metabolic process	2	515	2	100836	2.60342e-05	BNAA06G23950D	BNAC03G49300D
GO:0098656	anion transmembrane transport	4	515	473	100836	0.127103	BNAA01G31860D	BNAA09G51450D	BNAANNG23330D	BNAC01G12960D
GO:1900056	negative regulation of leaf senescence	1	515	45	100836	0.183539	BNAC01G11530D
GO:1900150	regulation of defense response to fungus	1	515	29	100836	0.128362	BNAC01G11530D
GO:1900426	positive regulation of defense response to bacterium	1	515	45	100836	0.183539	BNAA09G37090D
GO:1901141	regulation of lignin biosynthetic process	1	515	24	100836	0.108981	BNAC09G37560D
GO:1901535	regulation of DNA demethylation	1	515	7	100836	0.0346715	BNACNNG34390D
GO:1901679	nucleotide transmembrane transport	1	515	93	100836	0.296751	BNAANNG23330D
GO:1901703	protein localization involved in auxin polar transport	1	515	11	100836	0.0533813	BNAA10G27350D
GO:1902358	sulfate transmembrane transport	2	515	62	100836	0.0362483	BNAA03G07660D	BNAC04G28500D
GO:1902609	(R)-2-hydroxy-alpha-linolenic acid biosynthetic process	1	515	13	100836	0.0624454	BNAC05G48800D
GO:1990714	hydroxyproline O-galactosyltransferase activity	1	515	19	100836	0.0885099	BNAC07G36550D
GO:2000024	regulation of leaf development	1	515	68	100836	0.246575	BNACNNG34390D
GO:2000028	regulation of photoperiodism, flowering	1	515	49	100836	0.195807	BNAC03G39830D
[truncated: 58 more columns]

## Sheet: Ss only
GO ID	GO Description	Number of genes	# Genes assigned peak	Odds ratio?	Total # genes in geneset	p-value	Genes
GO:0000003	reproduction	4	8237	23	100836	0.0780902	BNAA09G01630D	BNAANNG15380D	BNAC03G65740D	BNAC09G00800D
GO:0000014	single-stranded DNA endodeoxyribonuclease activity	2	8237	10	100836	0.151864	BNAA04G10900D	BNAA08G25410D
GO:0000015	phosphopyruvate hydratase complex	5	8237	16	100836	0.00621841	BNAA05G07770D	BNAA05G12480D	BNAANNG21140D	BNAC04G08780D	BNAC04G54450D
GO:0000027	ribosomal large subunit assembly	58	8237	131	100836	1.11352e-28	BNAA01G09540D	BNAA02G12870D	BNAA02G14510D	BNAA02G23000D	BNAA02G24100D	BNAA03G18630D	BNAA03G53330D	BNAA03G57860D	BNAA03G58370D	BNAA03G60270D	BNAA04G01870D	BNAA04G10330D	BNAA05G34620D	BNAA06G09110D	BNAA06G12670D	BNAA06G30290D	BNAA06G35830D	BNAA06G35850D	BNAA07G04790D	BNAA07G15010D	BNAA07G15950D	BNAA07G28280D	BNAA07G31210D	BNAA07G37750D	BNAA08G22590D	BNAA09G16170D	BNAA09G33370D	BNAA09G33730D	BNAA09G34900D	BNAA09G44520D	BNAANNG05780D	BNAANNG25900D	BNAC01G11160D	BNAC02G19510D	BNAC03G22120D	BNAC03G44490D	BNAC03G44500D	BNAC04G08700D	BNAC04G25630D	BNAC04G32600D	BNAC05G14230D	BNAC06G12970D	BNAC06G14370D
GO:0000028	ribosomal small subunit assembly	48	8237	93	100836	9.19756e-28	BNAA01G14960D	BNAA01G33230D	BNAA02G15960D	BNAA03G01450D	BNAA03G12560D	BNAA03G16530D	BNAA03G17150D	BNAA03G31750D	BNAA03G47610D	BNAA04G14320D	BNAA05G08130D	BNAA05G27530D	BNAA05G34140D	BNAA07G18920D	BNAA07G30140D	BNAA08G30820D	BNAA09G05620D	BNAA09G38860D	BNAANNG07600D	BNAANNG09380D	BNAANNG39250D	BNAC01G17650D	BNAC02G02550D	BNAC02G21380D	BNAC03G15440D	BNAC03G20660D	BNAC03G32720D	BNAC03G37210D	BNAC04G08010D	BNAC04G09160D	BNAC04G36490D	BNAC05G41290D	BNAC05G41690D	BNAC05G42400D	BNAC05G48560D	BNAC06G13490D	BNAC06G24350D	BNAC06G33580D	BNAC07G31040D	BNAC07G39890D	BNAC07G49260D	BNAC09G05180D	BNAC09G50780D
GO:0000032	cell wall mannoprotein biosynthetic process	3	8237	4	100836	0.00200161	BNAA04G14730D	BNAA09G55850D	BNAC08G33560D
GO:0000035	acyl binding	2	8237	7	100836	0.0915104	BNAA10G15060D	BNAC09G54140D
GO:0000036	ACP phosphopantetheine attachment site binding involved in fatty acid biosynthetic process	4	8237	43	100836	0.198015	BNAA03G20820D	BNAC02G16510D	BNAC03G24880D	BNAC04G29960D
GO:0000045	autophagosome assembly	4	8237	31	100836	0.140356	BNAA02G24140D	BNAA09G03380D	BNAC07G37050D	BNACNNG62780D
GO:0000049	tRNA binding	9	8237	52	100836	0.0152509	BNAA04G06620D	BNAA06G27270D	BNAA07G31400D	BNAA09G35340D	BNAA09G37740D	BNAC05G36690D	BNAC06G23120D	BNAC06G35200D	BNAC08G48970D
GO:0000050	urea cycle	1	8237	2	100836	0.15003	BNAC03G28300D
GO:0000055	ribosomal large subunit export from nucleus	4	8237	11	100836	0.00808881	BNAA03G17540D	BNAA09G46460D	BNAC03G20970D	BNAC08G40520D
GO:0000059	protein import into nucleus, docking	16	8237	69	100836	8.1665e-05	BNAA02G04500D	BNAA03G39420D	BNAA04G18170D	BNAA05G01320D	BNAA05G35320D	BNAA10G06760D	BNAANNG11870D	BNAC01G20230D	BNAC03G46820D	BNAC04G12980D	BNAC04G23250D	BNAC04G49920D	BNAC04G52130D	BNAC05G36080D	BNAC09G09170D	BNACNNG74400D
GO:0000060	protein import into nucleus, translocation	6	8237	36	100836	0.0448814	BNAA02G04500D	BNAA10G06760D	BNAANNG11870D	BNAC01G20230D	BNAC08G02070D	BNAC08G45160D
GO:0000062	fatty-acyl-CoA binding	9	8237	58	100836	0.026481	BNAA01G18160D	BNAA04G05950D	BNAA05G31780D	BNAA09G32380D	BNAA10G28060D	BNAC02G39790D	BNAC05G04350D	BNAC05G46370D	BNACNNG35000D
GO:0000064	L-ornithine transmembrane transporter activity	1	8237	5	100836	0.29047	BNAA07G35920D
GO:0000070	mitotic sister chromatid segregation	2	8237	10	100836	0.151864	BNAA09G47920D	BNAC08G42210D
GO:0000076	DNA replication checkpoint	2	8237	16	100836	0.242882	BNAA07G12120D	BNAC07G16300D
GO:0000077	DNA damage checkpoint	1	8237	10	100836	0.379398	BNAC05G20530D
GO:0000082	G1/S transition of mitotic cell cycle	2	8237	19	100836	0.268034	BNAA03G50910D	BNACNNG71920D
GO:0000103	sulfate assimilation	8	8237	53	100836	0.0379504	BNAA03G45080D	BNAA07G04200D	BNAA07G14820D	BNAA08G07540D	BNAC01G13420D	BNAC03G60800D	BNAC07G37060D	BNAC08G08300D
GO:0000104	succinate dehydrogenase activity	8	8237	27	100836	0.000870265	BNAA02G28880D	BNAA06G32140D	BNAA07G37420D	BNAA10G22460D	BNAC07G16540D	BNAC07G24280D	BNAC09G47030D	BNACNNG16210D
GO:0000110	nucleotide-excision repair factor 1 complex	1	8237	2	100836	0.15003	BNAA04G10900D
GO:0000118	histone deacetylase complex	4	8237	42	100836	0.19557	BNAA04G26630D	BNAA06G06230D	BNAC04G50690D	BNAC05G07980D
GO:0000139	Golgi membrane	110	8237	896	100836	5.39607e-06	BNAA01G21980D	BNAA01G32210D	BNAA01G33020D	BNAA02G01450D	BNAA03G05430D	BNAA03G08740D	BNAA03G11360D	BNAA03G27680D	BNAA03G29960D	BNAA03G32420D	BNAA03G33090D	BNAA03G33120D	BNAA03G36080D	BNAA03G37320D	BNAA04G04620D	BNAA04G06900D	BNAA04G20580D	BNAA04G25800D	BNAA05G07500D	BNAA05G08840D	BNAA05G13560D	BNAA05G19890D	BNAA05G26430D	BNAA05G28920D	BNAA05G30470D	BNAA05G31030D	BNAA05G33550D	BNAA06G06060D	BNAA06G13470D	BNAA06G22090D	BNAA07G05200D	BNAA07G05660D	BNAA07G09050D	BNAA07G12020D	BNAA07G14240D	BNAA07G31500D	BNAA08G16530D	BNAA08G18180D	BNAA08G18870D	BNAA08G22070D	BNAA09G02220D	BNAA09G15180D	BNAA09G24670D
GO:0000145	exocyst	28	8237	125	100836	5.61671e-07	BNAA01G32220D	BNAA02G06880D	BNAA03G03950D	BNAA03G09290D	BNAA04G03810D	BNAA05G25360D	BNAA05G28440D	BNAA06G30820D	BNAA08G00920D	BNAA10G05090D	BNAA10G12720D	BNAANNG16420D	BNAANNG20790D	BNAANNG35640D	BNAC02G10660D	BNAC02G23760D	BNAC03G05560D	BNAC03G11620D	BNAC03G78240D	BNAC05G42720D	BNAC05G43410D	BNAC05G52060D	BNAC06G00020D	BNAC07G30970D	BNAC09G35070D	BNACNNG19240D	BNACNNG44410D	BNACNNG59460D
GO:0000148	1,3-beta-D-glucan synthase complex	5	8237	55	100836	0.178587	BNAA07G18170D	BNAA09G01630D	BNAC05G03680D	BNAC05G04470D	BNAC09G00800D
GO:0000149	SNARE binding	11	8237	56	100836	0.00346944	BNAA03G37320D	BNAA04G19170D	BNAA05G10490D	BNAA07G05660D	BNAA07G09410D	BNAA10G29290D	BNAC02G11000D	BNAC03G43700D	BNAC04G11490D	BNAC05G40940D	BNAC07G12350D
GO:0000154	rRNA modification	2	8237	7	100836	0.0915104	BNAA07G12730D	BNAC04G51980D
GO:0000164	protein phosphatase type 1 complex	4	8237	26	100836	0.102106	BNAA03G09660D	BNAA04G18120D	BNAA05G11440D	BNAC03G12200D
GO:0000165	MAPK cascade	11	8237	55	100836	0.00303572	BNAA01G07170D	BNAA03G10710D	BNAA08G01860D	BNAANNG04440D	BNAANNG30700D	BNAC03G28150D	BNAC06G06600D	BNAC06G08920D	BNAC06G23550D	BNAC07G14130D	BNAC09G25280D
GO:0000166	nucleotide binding	168	8237	1566	100836	5.56953e-05	BNAA01G02660D	BNAA01G03050D	BNAA01G03390D	BNAA01G09710D	BNAA01G18480D	BNAA01G20690D	BNAA01G22910D	BNAA01G26250D	BNAA01G26980D	BNAA01G31610D	BNAA01G33350D	BNAA01G35400D	BNAA02G14660D	BNAA02G26890D	BNAA02G28950D	BNAA03G01910D	BNAA03G13670D	BNAA03G14260D	BNAA03G17170D	BNAA03G21030D	BNAA03G24430D	BNAA03G25610D	BNAA03G30170D	BNAA03G35010D	BNAA03G48190D	BNAA03G49270D	BNAA03G57210D	BNAA03G57630D	BNAA04G07270D	BNAA04G12610D	BNAA04G17210D	BNAA04G20180D	BNAA04G23050D	BNAA05G12760D	BNAA05G19300D	BNAA05G21180D	BNAA05G21550D	BNAA05G23920D	BNAA05G25010D	BNAA05G27670D	BNAA05G28420D	BNAA05G29840D	BNAA05G32940D
GO:0000170	sphingosine hydroxylase activity	2	8237	10	100836	0.151864	BNAA06G09070D	BNAC05G10520D
GO:0000175	3'-5'-exoribonuclease activity	6	8237	42	100836	0.0725034	BNAA01G16490D	BNAA09G38540D	BNAA09G39340D	BNAC01G19690D	BNAC01G39710D	BNAC05G44220D
GO:0000176	nuclear exosome (RNase complex)	5	8237	26	100836	0.0399533	BNAA05G12760D	BNAA09G38540D	BNAC01G39710D	BNAC05G44220D	BNAC06G11900D
GO:0000177	cytoplasmic exosome (RNase complex)	3	8237	18	100836	0.123885	BNAA09G38540D	BNAC01G39710D	BNAC05G44220D
GO:0000178	exosome (RNase complex)	1	8237	3	100836	0.206664	BNAC06G27350D
GO:0000179	rRNA (adenine-N6,N6-)-dimethyltransferase activity	2	8237	7	100836	0.0915104	BNAA07G12730D	BNAC04G51980D
GO:0000182	rDNA binding	1	8237	5	100836	0.29047	BNAA03G53510D
GO:0000183	chromatin silencing at rDNA	2	8237	5	100836	0.051672	BNAA05G21550D	BNAC05G34540D
GO:0000184	nuclear-transcribed mRNA catabolic process, nonsense-mediated decay	4	8237	45	100836	0.201607	BNAA01G03050D	BNAA03G57630D	BNAA07G25560D	BNAC06G27360D
GO:0000186	activation of MAPKK activity	3	8237	16	100836	0.100814	BNAA08G01860D	BNAC06G08920D	BNAC06G23550D
GO:0000187	activation of MAPK activity	1	8237	4	100836	0.253045	BNAA01G07170D
GO:0000210	NAD+ diphosphatase activity	4	8237	25	100836	0.0940805	BNAA06G12450D	BNAC01G41620D	BNAC03G22580D	BNAC07G33400D
GO:0000212	meiotic spindle organization	2	8237	10	100836	0.151864	BNAA09G47920D	BNAC08G42210D
GO:0000213	tRNA-intron endonuclease activity	1	8237	6	100836	0.320093	BNAC03G11270D
GO:0000214	tRNA-intron endonuclease complex	1	8237	3	100836	0.206664	BNAC03G11270D
GO:0000220	vacuolar proton-transporting V-type ATPase, V0 domain	2	8237	8	100836	0.112049	BNAA08G12170D	BNAC01G05990D
GO:0000226	microtubule cytoskeleton organization	11	8237	99	100836	0.0754141	BNAA02G17620D	BNAA02G31320D	BNAA03G54410D	BNAA04G15970D	BNAA05G16010D	BNAA06G37700D	BNAC03G60790D	BNAC04G09450D	BNAC06G03040D	BNAC06G19100D	BNAC07G51300D
GO:0000237	leptotene	1	8237	2	100836	0.15003	BNAC08G49930D
GO:0000238	zygotene	1	8237	2	100836	0.15003	BNAC08G49930D
GO:0000247	C-8 sterol isomerase activity	1	8237	4	100836	0.253045	BNAANNG14740D
GO:0000257	nitrilase activity	2	8237	10	100836	0.151864	BNAA02G05560D	BNAC02G09450D
GO:0000266	mitochondrial fission	13	8237	28	100836	7.46857e-08	BNAA01G03320D	BNAA03G57210D	BNAA04G15080D	BNAA08G31390D	BNAA09G36460D	BNAA09G45430D	BNAA10G14030D	BNAC03G30140D	BNAC04G38010D	BNAC05G38050D	BNAC08G28040D	BNAC08G39260D	BNAC09G21750D
GO:0000271	polysaccharide biosynthetic process	15	8237	91	100836	0.00404929	BNAA02G03310D	BNAA02G20620D	BNAA04G03050D	BNAA05G13560D	BNAA09G36570D	BNAA09G40070D	BNAA10G17590D	BNAANNG35430D	BNAC02G06930D	BNAC05G28920D	BNAC06G31180D	BNAC07G25020D	BNAC08G32430D	BNACNNG25510D	BNACNNG66640D
GO:0000275	mitochondrial proton-transporting ATP synthase complex, catalytic core F(1)	10	8237	36	100836	0.000365815	BNAA02G24900D	BNAA03G02630D	BNAA03G04340D	BNAA10G22780D	BNAANNG07210D	BNAC02G33050D	BNAC03G03720D	BNAC07G19840D	BNAC09G47330D	BNAC09G47340D
GO:0000276	mitochondrial proton-transporting ATP synthase complex, coupling factor F(o)	3	8237	17	100836	0.112419	BNAA01G07360D	BNAA03G49560D	BNAC04G28290D
GO:0000280	nuclear division	2	8237	10	100836	0.151864	BNAA09G31630D	BNAC08G22380D
GO:0000285	1-phosphatidylinositol-3-phosphate 5-kinase activity	4	8237	27	100836	0.110074	BNAA02G15290D	BNAA07G29040D	BNAA09G23120D	BNAC02G20500D
GO:0000287	magnesium ion binding	55	8237	417	100836	0.0001396	BNAA01G02160D	BNAA01G05540D	BNAA01G06820D	BNAA01G21560D	BNAA02G12320D	BNAA03G00820D	BNAA03G22980D	BNAA04G05070D	BNAA04G05530D	BNAA05G07770D	BNAA05G12480D	BNAA05G15220D	BNAA06G22820D	BNAA06G23130D	BNAA06G23140D	BNAA07G29530D	BNAA08G29050D	BNAA08G30580D	BNAA09G13870D	BNAA09G33870D	BNAA10G08220D	BNAA10G09270D	BNAA10G17710D	BNAA10G22870D	BNAA10G26650D	BNAANNG18390D	BNAANNG21140D	BNAANNG21580D	BNAANNG23670D	BNAANNG25850D	BNAC01G27670D	BNAC02G03240D	BNAC02G19300D	BNAC02G27940D	BNAC03G01130D	BNAC03G13590D	BNAC03G50260D	BNAC03G68040D	BNAC04G08780D	BNAC04G54450D	BNAC04G54630D	BNAC06G08810D	BNAC06G27300D
GO:0000289	nuclear-transcribed mRNA poly(A) tail shortening	3	8237	14	100836	0.0777025	BNAA03G08430D	BNAA10G14100D	BNAC05G37890D
GO:0000301	retrograde transport, vesicle recycling within Golgi	2	8237	8	100836	0.112049	BNAA10G18020D	BNAC09G41510D
GO:0000303	response to superoxide	5	8237	13	100836	0.00236564	BNAA01G10580D	BNAC01G12100D	BNACNNG35930D	BNACNNG35940D	BNACNNG53220D
GO:0000304	response to singlet oxygen	3	8237	24	100836	0.184298	BNAA09G13870D	BNAC09G01060D	BNACNNG04030D
GO:0000325	plant-type vacuole	24	8237	195	100836	0.0122734	BNAA01G02950D	BNAA01G30050D	BNAA02G21820D	BNAA04G09380D	BNAA05G33890D	BNAA06G34380D	BNAA06G35880D	BNAA07G18020D	BNAA07G34490D	BNAA08G30120D	BNAA09G22030D	BNAA09G26130D	BNAA10G02400D	BNAC01G00150D	BNAC01G37970D	BNAC01G38010D	BNAC02G28880D	BNAC04G31610D	BNAC05G23280D	BNAC05G24420D	BNAC06G39330D	BNAC07G21430D	BNACNNG51450D	BNACNNG57990D
GO:0000326	protein storage vacuole	5	8237	54	100836	0.176792	BNAA08G26630D	BNAA09G48570D	BNAC04G22100D	BNAC05G17110D	BNAC08G42830D
GO:0000327	lytic vacuole within protein storage vacuole	1	8237	6	100836	0.320093	BNAC05G17110D
GO:0000340	RNA 7-methylguanosine cap binding	3	8237	6	100836	0.00844024	BNAA04G07440D	BNAC04G29650D	BNAC06G11880D
GO:0000373	Group II intron splicing	4	8237	27	100836	0.110074	BNAA02G03010D	BNAA04G22350D	BNAC01G31630D	BNAC04G46110D
GO:0000379	tRNA-type intron splice site recognition and cleavage	1	8237	3	100836	0.206664	BNAC03G11270D
GO:0000381	regulation of alternative mRNA splicing, via spliceosome	4	8237	14	100836	0.0190029	BNAA07G16320D	BNAA09G34090D	BNAC06G15100D	BNAC08G25020D
GO:0000412	histone peptidyl-prolyl isomerization	3	8237	7	100836	0.0135642	BNAA01G14720D	BNAA03G47310D	BNAC07G39530D
GO:0000413	protein peptidyl-prolyl isomerization	15	8237	109	100836	0.0161953	BNAA01G17950D	BNAA03G57730D	BNAA05G30740D	BNAA08G08200D	BNAA10G14280D	BNAC03G10570D	BNAC03G44640D	BNAC03G44660D	BNAC03G74260D	BNAC05G45190D	BNAC07G26600D	BNAC08G10870D	BNAC09G36600D	BNACNNG32180D	BNACNNG42430D
GO:0000421	autophagosome membrane	3	8237	20	100836	0.145958	BNAA01G02500D	BNAC01G03760D	BNAC07G37050D
GO:0000428	DNA-directed RNA polymerase complex	1	8237	10	100836	0.379398	BNAA01G34230D
GO:0000447	endonucleolytic cleavage in ITS1 to separate SSU-rRNA from 5.8S rRNA and LSU-rRNA from tricistronic rRNA transcript (SSU-rRNA, 5.8S rRNA, LSU-rRNA)	14	8237	30	100836	2.17341e-08	BNAA02G15960D	BNAA02G31260D	BNAA03G17540D	BNAA04G14320D	BNAA07G16150D	BNAA07G30140D	BNAA09G03840D	BNAA09G54920D	BNAC02G21380D	BNAC03G20970D	BNAC04G36490D	BNAC06G24350D	BNAC06G33580D	BNAC08G24870D
GO:0000461	endonucleolytic cleavage to generate mature 3'-end of SSU-rRNA from (SSU-rRNA, 5.8S rRNA, LSU-rRNA)	12	8237	23	100836	4.64613e-08	BNAA02G15960D	BNAA02G31260D	BNAA04G14320D	BNAA07G16150D	BNAA07G30140D	BNAA09G03840D	BNAA09G54920D	BNAC02G21380D	BNAC04G36490D	BNAC06G24350D	BNAC06G33580D	BNAC08G24870D
GO:0000462	maturation of SSU-rRNA from tricistronic rRNA transcript (SSU-rRNA, 5.8S rRNA, LSU-rRNA)	31	8237	57	100836	2.41224e-19	BNAA01G33350D	BNAA01G33650D	BNAA02G04810D	BNAA03G07060D	BNAA03G08070D	BNAA03G16530D	BNAA03G31750D	BNAA03G57330D	BNAA05G08130D	BNAA05G27530D	BNAA05G33140D	BNAA06G29060D	BNAA09G51640D	BNAANNG07600D	BNAANNG10730D	BNAANNG11460D	BNAANNG17430D	BNAANNG39250D	BNAC01G39840D	BNAC01G40200D	BNAC02G39500D	BNAC03G08960D	BNAC03G33630D	BNAC03G37210D	BNAC04G09160D	BNAC05G41690D	BNAC05G46950D	BNAC05G47390D	BNAC09G02910D	BNAC09G37460D	BNACNNG36150D
GO:0000463	maturation of LSU-rRNA from tricistronic rRNA transcript (SSU-rRNA, 5.8S rRNA, LSU-rRNA)	17	8237	34	100836	1.73813e-10	BNAA02G19450D	BNAA02G27070D	BNAA03G21030D	BNAA03G30650D	BNAA03G47600D	BNAA06G35050D	BNAA07G20040D	BNAA09G18530D	BNAANNG13110D	BNAC01G44960D	BNAC02G33760D	BNAC03G35930D	BNAC04G04050D	BNAC05G43420D	BNAC06G19470D	BNAC07G39880D	BNAC09G20460D
GO:0000466	maturation of 5.8S rRNA from tricistronic rRNA transcript (SSU-rRNA, 5.8S rRNA, LSU-rRNA)	3	8237	6	100836	0.00844024	BNAA03G47600D	BNAC03G06550D	BNAC07G39880D
GO:0000467	exonucleolytic trimming to generate mature 3'-end of 5.8S rRNA from tricistronic rRNA transcript (SSU-rRNA, 5.8S rRNA, LSU-rRNA)	3	8237	14	100836	0.0777025	BNAA09G38540D	BNAC01G39710D	BNAC05G44220D
GO:0000469	cleavage involved in rRNA processing	1	8237	5	100836	0.29047	BNAA04G11000D
GO:0000478	endonucleolytic cleavage involved in rRNA processing	6	8237	10	100836	4.43075e-05	BNAA05G36400D	BNAA06G03420D	BNAA08G02930D	BNAC06G40890D	BNAC08G03190D	BNACNNG45920D
GO:0000502	proteasome complex	59	8237	299	100836	1.44252e-10	BNAA01G07860D	BNAA01G14180D	BNAA02G04630D	BNAA02G13000D	BNAA02G19190D	BNAA03G01760D	BNAA03G07840D	BNAA03G32770D	BNAA03G38250D	BNAA05G17000D	BNAA05G31700D	BNAA06G26260D	BNAA06G37370D	BNAA07G04410D	BNAA07G20430D	BNAA07G25120D	BNAA07G26260D	BNAA07G32250D	BNAA08G01000D	BNAA08G01010D	BNAA08G08980D	BNAA08G12550D	BNAA08G13550D	BNAA08G18140D	BNAA08G29360D	BNAA09G05250D	BNAA09G15700D	BNAA09G31830D	BNAA09G54190D	BNAA10G06830D	BNAA10G22270D	BNAANNG30740D	BNAC01G07210D	BNAC01G09460D	BNAC01G16680D	BNAC02G09300D	BNAC02G17310D	BNAC02G30020D	BNAC03G02270D	BNAC03G37870D	BNAC03G57740D	BNAC03G58920D	BNAC03G60090D
GO:0000578	embryonic axis specification	2	8237	22	100836	0.280404	BNAA02G16240D	BNAC02G21740D
GO:0000715	nucleotide-excision repair, DNA damage recognition	2	8237	6	100836	0.0711778	BNAC07G23780D	BNAC08G36900D
GO:0000731	DNA synthesis involved in DNA repair	2	8237	9	100836	0.132296	BNAA07G12120D	BNAC07G16300D
GO:0000740	nuclear membrane fusion	2	8237	4	100836	0.0337604	BNAA06G30470D	BNAANNG08020D
GO:0000741	karyogamy	5	8237	32	100836	0.0733646	BNAA01G06210D	BNAA06G13730D	BNAA08G12830D	BNAA09G25070D	BNAC05G15150D
GO:0000774	adenyl-nucleotide exchange factor activity	3	8237	26	100836	0.199652	BNAA05G29070D	BNAA10G09440D	BNAC05G43540D
GO:0000777	condensed chromosome kinetochore	2	8237	24	100836	0.282529	BNAC03G68380D	BNACNNG08660D
GO:0000781	chromosome, telomeric region	3	8237	17	100836	0.112419	BNAA03G04520D	BNAA10G19750D	BNAC03G06060D
GO:0000784	nuclear chromosome, telomeric region	2	8237	19	100836	0.268034	BNAC07G23780D	BNAC08G36900D
GO:0000785	chromatin	10	8237	113	100836	0.126716	BNAA06G06230D	BNAA06G14580D	BNAA06G37640D	BNAC01G26310D	BNAC02G02620D	BNAC05G07980D	BNAC06G02930D	BNACNNG08660D	BNACNNG43910D	BNACNNG72020D
GO:0000789	cytoplasmic chromatin	2	8237	7	100836	0.0915104	BNAA07G38740D	BNAC06G28300D
GO:0000790	nuclear chromatin	9	8237	88	100836	0.110328	BNAA01G25520D	BNAA04G27780D	BNAA05G35660D	BNAA06G05170D	BNAC03G21660D	BNAC04G26190D	BNAC04G49710D	BNAC06G15290D	BNAC09G33270D
GO:0000793	condensed chromosome	4	8237	19	100836	0.0480602	BNAA01G13430D	BNAA05G06890D	BNAA05G35190D	BNAC01G15630D
GO:0000813	ESCRT I complex	8	8237	23	100836	0.000270198	BNAA02G01910D	BNAA03G32250D	BNAA04G04880D	BNAA05G07690D	BNAA09G20000D	BNAC02G05050D	BNAC03G37540D	BNAC04G08610D
GO:0000815	ESCRT III complex	10	8237	42	100836	0.00127054	BNAA01G07660D	BNAA03G08750D	BNAA03G38190D	BNAA03G49380D	BNAA10G02290D	BNAANNG10150D	BNAC03G11080D	BNAC03G45010D	BNAC05G02190D	BNAC09G18370D
GO:0000823	inositol-1,4,5-trisphosphate 6-kinase activity	1	8237	6	100836	0.320093	BNAA06G31750D
GO:0000824	inositol tetrakisphosphate 3-kinase activity	1	8237	6	100836	0.320093	BNAA06G31750D
GO:0000906	6,7-dimethyl-8-ribityllumazine synthase activity	1	8237	4	100836	0.253045	BNAA04G25520D
GO:0000910	cytokinesis	15	8237	139	100836	0.0605019	BNAA03G07280D	BNAA03G25890D	BNAA03G54410D	BNAA04G15970D	BNAA06G08210D	BNAA09G31630D	BNAA09G47180D	BNAA09G55770D	BNAC02G32760D	BNAC03G60790D	BNAC04G09450D	BNAC05G09460D	BNAC07G51300D	BNAC08G22380D	BNAC08G32690D
GO:0000911	cytokinesis by cell plate formation	16	8237	55	100836	4.17983e-06	BNAA04G01110D	BNAA05G04770D	BNAA06G03300D	BNAA06G38700D	BNAA07G18810D	BNAA09G38730D	BNAANNG34330D	BNAC03G31910D	BNAC04G22000D	BNAC04G34590D	BNAC04G53170D	BNAC08G20540D	BNAC08G30900D	BNACNNG16480D	BNACNNG31130D	BNAUNNG00110D
GO:0000914	phragmoplast assembly	2	8237	21	100836	0.277587	BNAA03G07280D	BNAA07G36420D
GO:0000917	barrier septum assembly	2	8237	10	100836	0.151864	BNAA10G11950D	BNAC09G33840D
GO:0000919	cell plate assembly	2	8237	22	100836	0.280404	BNAA05G36780D	BNAC05G33000D
GO:0000932	cytoplasmic mRNA processing body	19	8237	189	100836	0.0632005	BNAA03G02010D	BNAA03G03170D	BNAA03G08430D	BNAA05G20110D	BNAA05G35260D	BNAA06G04310D	BNAA06G14980D	BNAA06G21290D	BNAA08G08530D	BNAA09G44310D	BNAA09G51000D	BNAA10G14100D	BNAANNG13680D	BNAC02G01650D	BNAC04G12640D	BNAC05G12160D	BNAC05G37890D	BNAC08G36850D	BNACNNG27110D
GO:0000956	nuclear-transcribed mRNA catabolic process	2	8237	17	100836	0.252782	BNAA06G14980D	BNAC09G02600D
GO:0000977	RNA polymerase II regulatory region sequence-specific DNA binding	14	8237	120	100836	0.0470662	BNAA03G34330D	BNAA03G37140D	BNAA07G16490D	BNAA09G07950D	BNAA10G24890D	BNAC01G44080D	BNAC02G38980D	BNAC03G39760D	BNAC03G43410D	BNAC04G25920D	BNAC05G36480D	BNAC07G27110D	BNAC07G32040D	BNACNNG53150D
GO:0000987	core promoter proximal region sequence-specific DNA binding	6	8237	24	100836	0.00861917	BNAA04G00590D	BNAA07G33740D	BNAA10G24410D	BNAA10G24890D	BNAC04G21660D	BNAC06G38360D
GO:0001046	core promoter sequence-specific DNA binding	4	8237	32	100836	0.147306	BNAA01G22830D	BNAA09G13660D	BNAC04G27380D	BNACNNG38940D
GO:0001047	core promoter binding	1	8237	2	100836	0.15003	BNAA09G14960D
GO:0001053	plastid sigma factor activity	2	8237	20	100836	0.27349	BNAA04G04490D	BNAC04G26820D
GO:0001072	transcription antitermination factor activity, RNA binding	1	8237	5	100836	0.29047	BNAANNG08850D
GO:0001077	transcriptional activator activity, RNA polymerase II core promoter proximal region sequence-specific binding	3	8237	27	100836	0.206263	BNAA04G12770D	BNAC02G45620D	BNAC04G34700D
GO:0001078	transcriptional repressor activity, RNA polymerase II core promoter proximal region sequence-specific binding	1	8237	2	100836	0.15003	BNAA10G24890D
GO:0001085	RNA polymerase II transcription factor binding	13	8237	118	100836	0.065227	BNAA03G34330D	BNAA03G37140D	BNAA07G16490D	BNAA09G07950D	BNAC01G44080D	BNAC02G38980D	BNAC03G39760D	BNAC03G43410D	BNAC04G25920D	BNAC05G36480D	BNAC07G27110D	BNAC07G32040D	BNACNNG53150D
GO:0001228	transcriptional activator activity, RNA polymerase II transcription regulatory region sequence-specific binding	13	8237	118	100836	0.065227	BNAA03G34330D	BNAA03G37140D	BNAA07G16490D	BNAA09G07950D	BNAC01G44080D	BNAC02G38980D	BNAC03G39760D	BNAC03G43410D	BNAC04G25920D	BNAC05G36480D	BNAC07G27110D	BNAC07G32040D	BNACNNG53150D
GO:0001405	presequence translocase-associated import motor	2	8237	9	100836	0.132296	BNAA03G00730D	BNACNNG03120D
GO:0001522	pseudouridine synthesis	11	8237	51	100836	0.0016986	BNAA01G33870D	BNAA03G06930D	BNAA07G00340D	BNAA07G11470D	BNAA09G10290D	BNAC01G40380D	BNAC02G07930D	BNAC03G08830D	BNAC05G15750D	BNAC07G00380D	BNAC09G10460D
GO:0001558	regulation of cell growth	6	8237	37	100836	0.0491939	BNAA01G19300D	BNAA07G14910D	BNAC01G23260D	BNAC06G12880D	BNAC07G32530D	BNAC08G23130D
GO:0001561	fatty acid alpha-oxidation	1	8237	7	100836	0.342938	BNAA06G06290D
GO:0001653	peptide receptor activity	19	8237	207	100836	0.083545	BNAA01G03510D	BNAA01G29140D	BNAA02G26260D	BNAA05G00790D	BNAA05G24730D	BNAA06G18520D	BNAA06G37370D	BNAA07G22860D	BNAA08G11770D	BNAC02G21330D	BNAC03G60090D	BNAC03G66580D	BNAC04G00430D	BNAC07G44250D	BNAC08G13010D	BNAC08G38520D	BNAC08G38530D	BNAC08G42100D	BNACNNG02410D
GO:0001664	G-protein coupled receptor binding	7	8237	29	100836	0.00580455	BNAA01G02740D	BNAA05G16520D	BNAA09G24710D	BNAA09G40600D	BNAC05G29120D	BNAC07G45020D	BNAC08G33050D
GO:0001666	response to hypoxia	26	8237	192	100836	0.00363269	BNAA01G10580D	BNAA02G31450D	BNAA03G08110D	BNAA03G22890D	BNAA04G05430D	BNAA05G25200D	BNAA06G11610D	BNAA06G16920D	BNAA07G03790D	BNAA09G32870D	BNAA09G45030D	BNAA10G09270D	BNAA10G26380D	BNAANNG02880D	BNAC01G12100D	BNAC01G18080D	BNAC01G32460D	BNAC02G39790D	BNAC02G48360D	BNAC03G26940D	BNAC05G13450D	BNAC05G39400D	BNAC08G37860D	BNAC09G31460D	BNACNNG02610D	BNACNNG12120D
GO:0001671	ATPase activator activity	3	8237	16	100836	0.100814	BNAA03G00730D	BNAC05G41030D	BNACNNG03120D
GO:0001673	male germ cell nucleus	3	8237	10	100836	0.0360175	BNAA09G34480D	BNAC06G02810D	BNAC08G25410D
GO:0001676	long-chain fatty acid metabolic process	7	8237	53	100836	0.0742238	BNAA01G13470D	BNAA01G18160D	BNAA03G29320D	BNAC01G15670D	BNAC03G34500D	BNAC07G50530D	BNACNNG35000D
GO:0001678	cellular glucose homeostasis	4	8237	24	100836	0.0860555	BNAA05G15840D	BNAC05G26650D	BNAC06G03650D	BNACNNG58160D
GO:0001682	tRNA 5'-leader removal	2	8237	8	100836	0.112049	BNAA07G03680D	BNAC07G05700D
GO:0001729	ceramide kinase activity	1	8237	2	100836	0.15003	BNAA03G13210D
GO:0001731	formation of translation preinitiation complex	20	8237	60	100836	2.39355e-08	BNAA01G03600D	BNAA02G12340D	BNAA02G28950D	BNAA04G02470D	BNAA04G08030D	BNAA05G27670D	BNAA06G27850D	BNAA07G25580D	BNAA08G11850D	BNAA09G50640D	BNAC02G36850D	BNAC03G66710D	BNAC04G34560D	BNAC05G41840D	BNAC05G48440D	BNAC06G27390D	BNAC07G29100D	BNAC07G38130D	BNACNNG36950D	BNAUNNG00080D
GO:0001732	formation of cytoplasmic translation initiation complex	1	8237	2	100836	0.15003	BNAC09G00970D
GO:0001789	G-protein coupled receptor signaling pathway, coupled to S1P second messenger	2	8237	2	100836	0.00667204	BNAA09G40600D	BNAC08G33050D
GO:0001881	receptor recycling	2	8237	4	100836	0.0337604	BNAA06G17120D	BNAC03G57240D
GO:0001882	nucleoside binding	2	8237	7	100836	0.0915104	BNAA07G12120D	BNAC07G16300D
GO:0001887	selenium compound metabolic process	4	8237	14	100836	0.0190029	BNAA03G27620D	BNAA05G34080D	BNAC05G48620D	BNACNNG62800D
GO:0001927	exocyst assembly	1	8237	7	100836	0.342938	BNAC02G23760D
GO:0001932	regulation of protein phosphorylation	2	8237	4	100836	0.0337604	BNAA08G16920D	BNAC03G60160D
GO:0001944	vasculature development	9	8237	95	100836	0.12497	BNAA02G25110D	BNAA06G35500D	BNAANNG06940D	BNAANNG15380D	BNAC03G65740D	BNAC03G66140D	BNAC07G20040D	BNACNNG60520D	BNACNNG67070D
GO:0002020	protease binding	12	8237	55	100836	0.000989277	BNAA07G34490D	BNAA09G29090D	BNAA10G27060D	BNAA10G27070D	BNAC01G27600D	BNAC02G04000D	BNAC02G31430D	BNAC04G42010D	BNAC05G50350D	BNAC06G01970D	BNAC06G39330D	BNACNNG03470D
GO:0002098	tRNA wobble uridine modification	2	8237	23	100836	0.282023	BNAA08G06160D	BNACNNG56960D
GO:0002181	cytoplasmic translation	80	8237	152	100836	4.50721e-46	BNAA01G15390D	BNAA01G26560D	BNAA01G32180D	BNAA02G08520D	BNAA02G13140D	BNAA02G19450D	BNAA02G27070D	BNAA03G00670D	BNAA03G10640D	BNAA03G30580D	BNAA03G34910D	BNAA03G42820D	BNAA03G43030D	BNAA05G21410D	BNAA05G28850D	BNAA05G31670D	BNAA06G12670D	BNAA06G35050D	BNAA07G08800D	BNAA07G20040D	BNAA07G20750D	BNAA07G23790D	BNAA07G31210D	BNAA07G31400D	BNAA07G33800D	BNAA07G38870D	BNAA08G08270D	BNAA08G22590D	BNAA08G30370D	BNAA09G09960D	BNAA09G18530D	BNAA09G27910D	BNAA09G29970D	BNAA09G35340D	BNAA09G44020D	BNAA09G44520D	BNAA09G51140D	BNAA10G10840D	BNAANNG02840D	BNAANNG13420D	BNAC01G26350D	BNAC01G43880D	BNAC02G12070D
GO:0002196	Ser-tRNA(Ala) hydrolase activity	1	8237	2	100836	0.15003	BNAC05G36690D
GO:0002215	defense response to nematode	1	8237	4	100836	0.253045	BNAA01G17540D
GO:0002229	defense response to oomycetes	13	8237	57	100836	0.000413783	BNAA01G03510D	BNAA02G31430D	BNAA07G22510D	BNAA08G11770D	BNAA10G13120D	BNAANNG28220D	BNAC03G11230D	BNAC03G11240D	BNAC03G66580D	BNAC06G23400D	BNAC07G44250D	BNAC09G03400D	BNAC09G35940D
GO:0002237	response to molecule of bacterial origin	7	8237	85	100836	0.155559	BNAA02G31430D	BNAA03G41070D	BNAA10G16420D	BNAANNG28220D	BNAC03G44690D	BNAC09G03400D	BNACNNG00040D
GO:0002238	response to molecule of fungal origin	2	8237	9	100836	0.132296	BNAA03G35170D	BNAC03G40880D
GO:0002240	response to molecule of oomycetes origin	2	8237	9	100836	0.132296	BNAA01G10580D	BNAC01G12100D
GO:0002376	immune system process	1	8237	2	100836	0.15003	BNAC08G05600D
GO:0002679	respiratory burst involved in defense response	2	8237	21	100836	0.277587	BNAC01G44930D	BNAC02G15550D
GO:0002764	immune response-regulating signaling pathway	2	8237	5	100836	0.051672	BNAA10G14990D	BNAC09G37350D
GO:0002943	tRNA dihydrouridine synthesis	1	8237	10	100836	0.379398	BNAA06G15700D
GO:0003002	regionalization	2	8237	10	100836	0.151864	BNAA08G29080D	BNAA09G49290D
GO:0003156	regulation of organ formation	1	8237	3	100836	0.206664	BNAC09G15370D
GO:0003691	double-stranded telomeric DNA binding	9	8237	33	100836	0.000806224	BNAA03G04520D	BNAA06G37640D	BNAA10G12450D	BNAA10G19750D	BNAC01G26310D	BNAC03G06060D	BNAC06G02930D	BNAC09G34740D	BNACNNG72020D
GO:0003697	single-stranded DNA binding	11	8237	131	100836	0.124243	BNAA01G01560D	BNAA01G26670D	BNAA02G31450D	BNAA03G03240D	BNAA04G10900D	BNAA05G21580D	BNAA06G27890D	BNAANNG02880D	BNAANNG08850D	BNAC02G48360D	BNAC05G34590D
GO:0003714	transcription corepressor activity	10	8237	80	100836	0.0558924	BNAA02G17040D	BNAA05G22360D	BNAA07G30200D	BNAA10G14660D	BNAC01G34620D	BNAC02G20120D	BNAC06G31830D	BNAC06G33640D	BNAC09G36990D	BNACNNG08230D
GO:0003723	RNA binding	278	8237	2206	100836	1.66387e-13	BNAA01G01470D	BNAA01G01560D	BNAA01G03050D	BNAA01G04920D	BNAA01G12190D	BNAA01G14860D	BNAA01G16490D	BNAA01G18390D	BNAA01G19300D	BNAA01G20630D	BNAA01G22910D	BNAA01G26250D	BNAA01G26560D	BNAA01G33870D	BNAA01G34650D	BNAA02G02770D	BNAA02G03010D	BNAA02G08040D	BNAA02G09280D	BNAA02G14450D	BNAA02G14660D	BNAA02G18230D	BNAA02G19410D	BNAA02G21770D	BNAA03G00440D	BNAA03G02010D	BNAA03G03240D	BNAA03G05330D	BNAA03G06930D	BNAA03G08540D	BNAA03G09940D	BNAA03G11820D	BNAA03G13080D	BNAA03G13280D	BNAA03G18630D	BNAA03G19010D	BNAA03G20350D	BNAA03G24430D	BNAA03G25240D	BNAA03G29090D	BNAA03G30170D	BNAA03G34910D	BNAA03G39920D
GO:0003729	mRNA binding	32	8237	200	100836	0.000109487	BNAA01G14790D	BNAA02G30400D	BNAA03G17150D	BNAA03G27290D	BNAA03G30650D	BNAA04G02520D	BNAA04G23390D	BNAA06G09990D	BNAA06G29980D	BNAA09G03130D	BNAA09G10380D	BNAA09G34920D	BNAA09G35790D	BNAANNG09380D	BNAANNG13110D	BNAC01G17430D	BNAC01G44960D	BNAC02G38740D	BNAC03G20660D	BNAC03G35930D	BNAC03G44740D	BNAC03G49890D	BNAC04G08010D	BNAC05G06630D	BNAC05G11610D	BNAC05G41290D	BNAC05G43420D	BNAC07G26730D	BNAC08G26130D	BNAC08G27290D	BNAC09G10560D	BNACNNG21840D
GO:0003730	mRNA 3'-UTR binding	2	8237	12	100836	0.187836	BNAA04G10360D	BNAC04G32650D
GO:0003735	structural constituent of ribosome	564	8237	1527	100836	1.59761e-220	BNAA01G01470D	BNAA01G02490D	BNAA01G03150D	BNAA01G04920D	BNAA01G05130D	BNAA01G05390D	BNAA01G06210D	BNAA01G08920D	BNAA01G09540D	BNAA01G14960D	BNAA01G15390D	BNAA01G16130D	BNAA01G20600D	BNAA01G20630D	BNAA01G21860D	BNAA01G23850D	BNAA01G26560D	BNAA01G27990D	BNAA01G32180D	BNAA01G33230D	BNAA01G33350D	BNAA01G33400D	BNAA01G33650D	BNAA01G34650D	BNAA02G00470D	BNAA02G02540D	BNAA02G04810D	BNAA02G06730D	BNAA02G07620D	BNAA02G08230D	BNAA02G08520D	BNAA02G10490D	BNAA02G13140D	BNAA02G14450D	BNAA02G14510D	BNAA02G15960D	BNAA02G19450D	BNAA02G20180D	BNAA02G21980D	BNAA02G22240D	BNAA02G23000D	BNAA02G24100D	BNAA02G27070D
GO:0003743	translation initiation factor activity	83	8237	408	100836	6.39172e-15	BNAA01G03050D	BNAA01G03600D	BNAA01G16170D	BNAA01G29770D	BNAA02G05130D	BNAA02G08040D	BNAA02G12340D	BNAA02G17730D	BNAA02G28950D	BNAA03G33160D	BNAA03G50480D	BNAA03G53510D	BNAA03G57630D	BNAA04G02470D	BNAA04G03450D	BNAA04G07440D	BNAA04G08030D	BNAA05G05600D	BNAA05G25510D	BNAA05G27670D	BNAA06G03080D	BNAA06G12300D	BNAA06G27850D	BNAA06G32930D	BNAA07G03280D	BNAA07G04420D	BNAA07G20800D	BNAA07G25580D	BNAA08G02900D	BNAA08G08530D	BNAA08G11850D	BNAA08G14130D	BNAA08G16940D	BNAA08G24470D	BNAA09G17080D	BNAA09G35610D	BNAA09G41220D	BNAA09G45000D	BNAA09G46710D	BNAA09G50640D	BNAA10G14650D	BNAC01G19290D	BNAC01G37340D
GO:0003746	translation elongation factor activity	43	8237	220	100836	4.87624e-08	BNAA02G01120D	BNAA02G31570D	BNAA03G08920D	BNAA03G25920D	BNAA04G18010D	BNAA04G20940D	BNAA05G04510D	BNAA05G11320D	BNAA05G21400D	BNAA05G34790D	BNAA06G05540D	BNAA06G12300D	BNAA08G17430D	BNAA08G17480D	BNAA09G22060D	BNAA09G24620D	BNAA09G49160D	BNAANNG15460D	BNAANNG33970D	BNAANNG34020D	BNAC02G04250D	BNAC02G40230D	BNAC03G30500D	BNAC03G71520D	BNAC03G76140D	BNAC04G03930D	BNAC04G06710D	BNAC04G13200D	BNAC04G44950D	BNAC05G05630D	BNAC05G13930D	BNAC05G20200D	BNAC05G24260D	BNAC05G34360D	BNAC08G13770D	BNAC08G42630D	BNAC08G43440D	BNAC09G00290D	BNAC09G26150D	BNACNNG17800D	BNACNNG19790D	BNACNNG27050D	BNACNNG38780D
GO:0003747	translation release factor activity	6	8237	39	100836	0.0582243	BNAA03G48720D	BNAA06G12300D	BNAA06G30550D	BNAA08G24510D	BNAC05G13930D	BNAC07G26240D
GO:0003755	peptidyl-prolyl cis-trans isomerase activity	30	8237	195	100836	0.000322681	BNAA01G02340D	BNAA01G14720D	BNAA01G17950D	BNAA03G23820D	BNAA03G47310D	BNAA03G57730D	BNAA05G30740D	BNAA06G24990D	BNAA07G02080D	BNAA08G08200D	BNAA08G16920D	BNAA09G35540D	BNAA10G14280D	BNAANNG17350D	BNAC03G10570D	BNAC03G12390D	BNAC03G28320D	BNAC03G44640D	BNAC03G44660D	BNAC03G48580D	BNAC03G60160D	BNAC03G74260D	BNAC05G45190D	BNAC07G26600D	BNAC07G39530D	BNAC08G10870D	BNAC08G26990D	BNAC09G36600D	BNACNNG32180D	BNACNNG42430D
GO:0003756	protein disulfide isomerase activity	14	8237	83	100836	0.0043426	BNAA02G06190D	BNAA05G06180D	BNAA06G01660D	BNAA09G55010D	BNAANNG12480D	BNAC03G26070D	BNAC05G17110D	BNAC05G32320D	BNAC06G33310D	BNAC06G33340D	BNAC06G33350D	BNAC06G41290D	BNAC07G40390D	BNAC08G25810D
GO:0003774	motor activity	7	8237	71	100836	0.138177	BNAA02G04890D	BNAA03G56130D	BNAA05G15910D	BNAC02G14400D	BNAC08G00770D	BNAC08G43760D	BNACNNG51610D
GO:0003779	actin binding	29	8237	269	100836	0.0254615	BNAA01G22050D	BNAA02G06680D	BNAA02G07830D	BNAA03G11760D	BNAA03G39200D	BNAA05G15910D	BNAA08G11150D	BNAA08G13190D	BNAA09G35350D	BNAA10G08460D	BNAA10G29220D	BNAC01G08210D	BNAC01G09180D	BNAC01G28450D	BNAC02G10910D	BNAC03G11510D	BNAC03G14440D	BNAC03G48530D	BNAC03G55630D	BNAC03G66050D	BNAC04G47430D	BNAC06G31250D	BNAC07G50870D	BNAC08G00770D	BNAC08G36570D	BNAC08G43760D	BNAC09G30960D	BNAC09G33660D	BNACNNG66830D
GO:0003824	catalytic activity	106	8237	1024	100836	0.00194432	BNAA01G13860D	BNAA01G20890D	BNAA01G28130D	BNAA01G28260D	BNAA01G30750D	BNAA02G11150D	BNAA02G28270D	BNAA03G03650D	BNAA03G08740D	BNAA03G09560D	BNAA03G14790D	BNAA03G42460D	BNAA03G45300D	BNAA04G20340D	BNAA04G21450D	BNAA05G08840D	BNAA05G24780D	BNAA06G04750D	BNAA06G09070D	BNAA06G10620D	BNAA06G11470D	BNAA06G12110D	BNAA06G21680D	BNAA06G23300D	BNAA06G37960D	BNAA07G00260D	BNAA07G10570D	BNAA07G17850D	BNAA07G32280D	BNAA08G05310D	BNAA08G20890D	BNAA09G02820D	BNAA09G21060D	BNAA09G25900D	BNAA09G40160D	BNAA09G42910D	BNAA09G48990D	BNAA09G53100D	BNAA10G17710D	BNAA10G26570D	BNAA10G26840D	BNAA10G28620D	BNAANNG00640D
GO:0003826	alpha-ketoacid dehydrogenase activity	1	8237	3	100836	0.206664	BNAC03G34940D
GO:0003837	beta-ureidopropionase activity	1	8237	4	100836	0.253045	BNAC09G06340D
GO:0003841	1-acylglycerol-3-phosphate O-acyltransferase activity	3	8237	30	100836	0.22172	BNAA01G13630D	BNAC01G15980D	BNAC07G38760D
GO:0003843	1,3-beta-D-glucan synthase activity	5	8237	56	100836	0.180078	BNAA07G18170D	BNAA09G01630D	BNAC05G03680D	BNAC05G04470D	BNAC09G00800D
GO:0003846	2-acylglycerol O-acyltransferase activity	1	8237	4	100836	0.253045	BNAA06G01500D
GO:0003849	3-deoxy-7-phosphoheptulonate synthase activity	2	8237	10	100836	0.151864	BNAA07G34140D	BNAC06G38770D
GO:0003852	2-isopropylmalate synthase activity	3	8237	9	100836	0.0274543	BNAA09G44550D	BNAC05G14180D	BNAC08G37250D
GO:0003854	3-beta-hydroxy-delta5-steroid dehydrogenase activity	1	8237	12	100836	0.383936	BNAA05G03320D
GO:0003855	3-dehydroquinate dehydratase activity	2	8237	6	100836	0.0711778	BNAANNG03180D	BNAC05G45470D
GO:0003856	3-dehydroquinate synthase activity	2	8237	4	100836	0.0337604	BNAA09G08060D	BNAC09G08240D
GO:0003857	3-hydroxyacyl-CoA dehydrogenase activity	4	8237	17	100836	0.0349924	BNAA03G29710D	BNAA08G30740D	BNAC03G34950D	BNAC05G45070D
GO:0003864	3-methyl-2-oxobutanoate hydroxymethyltransferase activity	1	8237	4	100836	0.253045	BNAA07G38230D
GO:0003865	3-oxo-5-alpha-steroid 4-dehydrogenase activity	2	8237	18	100836	0.261152	BNAA03G05800D	BNAC03G07520D
GO:0003868	4-hydroxyphenylpyruvate dioxygenase activity	1	8237	4	100836	0.253045	BNAC08G44820D
GO:0003871	5-methyltetrahydropteroyltriglutamate-homocysteine S-methyltransferase activity	2	8237	13	100836	0.203856	BNAA03G06790D	BNAC09G39920D
GO:0003872	6-phosphofructokinase activity	9	8237	47	100836	0.00864712	BNAA06G08370D	BNAA09G42580D	BNAA10G10800D	BNAANNG29210D	BNAC01G05570D	BNAC01G18320D	BNAC03G47350D	BNAC08G35040D	BNAC09G33200D
GO:0003879	ATP phosphoribosyltransferase activity	2	8237	9	100836	0.132296	BNAA01G21560D	BNAC01G27670D
GO:0003881	CDP-diacylglycerol-inositol 3-phosphatidyltransferase activity	2	8237	7	100836	0.0915104	BNAA02G13510D	BNACNNG60250D
GO:0003905	alkylbase DNA N-glycosylase activity	2	8237	4	100836	0.0337604	BNAA05G26980D	BNAC05G41040D
GO:0003910	DNA ligase (ATP) activity	1	8237	12	100836	0.383936	BNAC09G53370D
GO:0003922	GMP synthase (glutamine-hydrolyzing) activity	2	8237	4	100836	0.0337604	BNAA09G12410D	BNAC09G12810D
GO:0003924	GTPase activity	79	8237	475	100836	7.59465e-10	BNAA01G02660D	BNAA01G02740D	BNAA01G03320D	BNAA01G06530D	BNAA01G10800D	BNAA02G17730D	BNAA02G31320D	BNAA02G31570D	BNAA03G08920D	BNAA03G25920D	BNAA03G33090D	BNAA03G33120D	BNAA03G50330D	BNAA04G06970D	BNAA04G07270D	BNAA04G18010D	BNAA04G20180D	BNAA04G20940D	BNAA05G04510D	BNAA05G11320D	BNAA05G16010D	BNAA05G16520D	BNAA05G16740D	BNAA06G06060D	BNAA06G09990D	BNAA06G12300D	BNAA06G28690D	BNAA06G37700D	BNAA08G17430D	BNAA08G29050D	BNAA08G29820D	BNAA08G31390D	BNAA09G24710D	BNAA09G34670D	BNAA09G40600D	BNAA09G45430D	BNAA09G49160D	BNAA09G50640D	BNAA09G52280D	BNAA10G04390D	BNAA10G09430D	BNAANNG15460D	BNAANNG33970D
GO:0003934	GTP cyclohydrolase I activity	1	8237	6	100836	0.320093	BNAC02G38700D
GO:0003935	GTP cyclohydrolase II activity	2	8237	13	100836	0.203856	BNAC03G49870D	BNAC09G06310D
GO:0003938	IMP dehydrogenase activity	1	8237	4	100836	0.253045	BNAC06G39880D
GO:0003950	NAD+ ADP-ribosyltransferase activity	6	8237	49	100836	0.10646	BNAA07G09920D	BNAA09G30950D	BNAC04G44420D	BNAC05G50870D	BNAC07G48280D	BNACNNG17980D
GO:0003951	NAD+ kinase activity	7	8237	57	100836	0.0905457	BNAA02G32870D	BNAA06G22880D	BNAA07G01550D	BNAA09G10340D	BNAC02G42690D	BNAC07G03080D	BNAC09G10500D
GO:0003954	NADH dehydrogenase activity	7	8237	53	100836	0.0742238	BNAA04G08090D	BNAC03G08060D	BNAC04G55940D	BNAC09G47460D	BNACNNG12520D	BNACNNG13080D	BNAUNNG01800D
GO:0003955	NAD(P)H dehydrogenase (quinone) activity	5	8237	40	100836	0.121259	BNAA01G01080D	BNAANNG18230D	BNAC04G30390D	BNAC07G46240D	BNACNNG38420D
GO:0003958	NADPH-hemoprotein reductase activity	4	8237	38	100836	0.181352	BNAA01G06800D	BNAA01G13910D	BNAA03G46760D	BNAC01G16350D
GO:0003962	cystathionine gamma-synthase activity	3	8237	8	100836	0.0199305	BNAA03G27620D	BNAA05G34080D	BNAC05G48620D
GO:0003963	RNA-3'-phosphate cyclase activity	1	8237	5	100836	0.29047	BNAA10G28620D
GO:0003975	UDP-N-acetylglucosamine-dolichyl-phosphate N-acetylglucosaminephosphotransferase activity	3	8237	7	100836	0.0135642	BNAA04G03050D	BNAA05G02220D	BNAA09G36570D
GO:0003978	UDP-glucose 4-epimerase activity	5	8237	27	100836	0.0450296	BNAA09G22180D	BNAA09G25900D	BNAANNG39400D	BNAC05G23640D	BNACNNG14830D
GO:0003979	UDP-glucose 6-dehydrogenase activity	2	8237	14	100836	0.218407	BNAA03G05450D	BNAC06G12620D
GO:0003983	UTP:glucose-1-phosphate uridylyltransferase activity	2	8237	13	100836	0.203856	BNAA09G40940D	BNAC08G33440D
GO:0003985	acetyl-CoA C-acetyltransferase activity	1	8237	9	100836	0.371831	BNAC07G26300D
GO:0003988	acetyl-CoA C-acyltransferase activity	2	8237	11	100836	0.170452	BNAA05G10480D	BNAC04G43560D
GO:0003991	acetylglutamate kinase activity	2	8237	4	100836	0.0337604	BNAA09G36870D	BNAC08G28560D
GO:0003994	aconitate hydratase activity	2	8237	14	100836	0.218407	BNAA08G14870D	BNAC03G62580D
GO:0003995	acyl-CoA dehydrogenase activity	6	8237	30	100836	0.0228091	BNAA01G18160D	BNAA04G05950D	BNAA09G32380D	BNAA10G28060D	BNAC05G04350D	BNACNNG35000D
GO:0003997	acyl-CoA oxidase activity	6	8237	20	100836	0.00348959	BNAA01G18160D	BNAA04G05950D	BNAA09G32380D	BNAA10G28060D	BNAC05G04350D	BNACNNG35000D
GO:0004001	adenosine kinase activity	2	8237	11	100836	0.170452	BNAA03G00830D	BNACNNG02900D
GO:0004004	ATP-dependent RNA helicase activity	17	8237	135	100836	0.0222338	BNAA01G29770D	BNAA01G32110D	BNAA03G03240D	BNAA03G33160D	BNAA05G25510D	BNAA06G32830D	BNAA09G56360D	BNAC01G31630D	BNAC01G37340D	BNAC01G39020D	BNAC03G38220D	BNAC03G70070D	BNAC05G30220D	BNAC07G23640D	BNAC08G38420D	BNAC09G05510D	BNACNNG28430D
GO:0004012	phospholipid-translocating ATPase activity	2	8237	8	100836	0.112049	BNAA06G36230D	BNAC07G17730D
GO:0004013	adenosylhomocysteinase activity	4	8237	12	100836	0.0111425	BNAC01G43540D	BNAC07G07790D	BNAC08G46780D	BNACNNG19320D
GO:0004014	adenosylmethionine decarboxylase activity	3	8237	30	100836	0.22172	BNAANNG38530D	BNAC03G07500D	BNAC05G48280D
GO:0004017	adenylate kinase activity	12	8237	27	100836	4.24997e-07	BNAA03G08950D	BNAA03G17110D	BNAA04G29220D	BNAA05G06070D	BNAA06G22680D	BNAA09G06550D	BNAANNG32580D	BNAC03G27800D	BNAC03G32260D	BNAC03G50940D	BNAC04G06280D	BNACNNG15820D
GO:0004019	adenylosuccinate synthase activity	1	8237	6	100836	0.320093	BNAC04G55430D
GO:0004021	L-alanine:2-oxoglutarate aminotransferase activity	4	8237	31	100836	0.140356	BNAA06G11610D	BNAA09G45030D	BNAC05G13450D	BNAC08G37860D
GO:0004022	alcohol dehydrogenase (NAD) activity	11	8237	60	100836	0.00568006	BNAA01G11910D	BNAA06G36450D	BNAA08G20830D	BNAA10G15690D	BNAC02G41070D	BNAC05G07050D	BNAC05G07060D	BNAC07G17470D	BNAC09G38260D	BNACNNG45600D	BNACNNG74610D
GO:0004034	aldose 1-epimerase activity	5	8237	51	100836	0.169568	BNAA03G27400D	BNAA03G46210D	BNAC01G15540D	BNAC07G38460D	BNACNNG47030D
GO:0004040	amidase activity	3	8237	16	100836	0.100814	BNAA02G25400D	BNAA10G22550D	BNAC02G46880D
GO:0004042	acetyl-CoA:L-glutamate N-acetyltransferase activity	4	8237	11	100836	0.00808881	BNAA01G00340D	BNAC01G01340D	BNAC04G45220D	BNAC07G46690D
GO:0004044	amidophosphoribosyltransferase activity	2	8237	7	100836	0.0915104	BNAA07G03650D	BNACNNG38460D
GO:0004049	anthranilate synthase activity	1	8237	12	100836	0.383936	BNAA09G28350D
GO:0004053	arginase activity	1	8237	2	100836	0.15003	BNAC03G28300D
GO:0004055	argininosuccinate synthase activity	2	8237	8	100836	0.112049	BNAA01G14190D	BNAC01G16690D
GO:0004057	arginyltransferase activity	1	8237	4	100836	0.253045	BNAC05G41940D
GO:0004061	arylformamidase activity	1	8237	6	100836	0.320093	BNAA03G50940D
GO:0004066	asparagine synthase (glutamine-hydrolyzing) activity	5	8237	24	100836	0.0306111	BNAA03G02840D	BNAA09G12410D	BNAC03G04190D	BNAC09G12810D	BNACNNG72260D
GO:0004067	asparaginase activity	1	8237	10	100836	0.379398	BNAA05G23530D
GO:0004070	aspartate carbamoyltransferase activity	1	8237	4	100836	0.253045	BNAA05G18730D
GO:0004071	aspartate-ammonia ligase activity	2	8237	12	100836	0.187836	BNAA03G02840D	BNAC03G04190D
GO:0004081	bis(5'-nucleosyl)-tetraphosphatase (asymmetrical) activity	1	8237	11	100836	0.383247	BNACNNG42410D
GO:0004084	branched-chain-amino-acid transaminase activity	5	8237	23	100836	0.0263886	BNAA01G20890D	BNAA06G37960D	BNAC05G07800D	BNAC08G13970D	BNACNNG26670D
GO:0004089	carbonate dehydratase activity	8	8237	71	100836	0.0983136	BNAA02G14850D	BNAA02G33720D	BNAA06G39160D	BNAA07G12560D	BNAA08G03980D	BNAA08G11540D	BNAC07G16720D	BNACNNG31770D
GO:0004103	choline kinase activity	2	8237	10	100836	0.151864	BNAA07G29470D	BNAC06G32670D
GO:0004105	choline-phosphate cytidylyltransferase activity	2	8237	15	100836	0.231424	BNAANNG16260D	BNAC06G11420D
GO:0004106	chorismate mutase activity	4	8237	11	100836	0.00808881	BNAA07G27910D	BNAA09G02570D	BNAC09G02030D	BNACNNG69960D
GO:0004107	chorismate synthase activity	2	8237	5	100836	0.051672	BNAA05G36390D	BNAC05G25830D
GO:0004108	citrate (Si)-synthase activity	6	8237	23	100836	0.00703909	BNAA04G25660D	BNAA07G18040D	BNAA09G55310D	BNAC04G49560D	BNAC06G16900D	BNAC08G29490D
GO:0004109	coproporphyrinogen oxidase activity	1	8237	8	100836	0.359915	BNACNNG15790D
GO:0004121	cystathionine beta-lyase activity	2	8237	14	100836	0.218407	BNAA04G03010D	BNAC01G15060D
GO:0004124	cysteine synthase activity	7	8237	31	100836	0.00824778	BNAA04G01540D	BNAANNG10750D	BNAANNG27260D	BNAC01G22710D	BNAC04G03050D	BNAC05G46930D	BNAC08G09930D
GO:0004126	cytidine deaminase activity	2	8237	9	100836	0.132296	BNAANNG20200D	BNACNNG32980D
GO:0004127	cytidylate kinase activity	5	8237	11	100836	0.00100691	BNAA06G39400D	BNAC01G17230D	BNAC02G48410D	BNAC07G28830D	BNAC09G03640D
GO:0004128	cytochrome-b5 reductase activity, acting on NAD(P)H	3	8237	9	100836	0.0274543	BNAA03G06710D	BNAC02G07470D	BNAC03G08580D
GO:0004129	cytochrome-c oxidase activity	12	8237	58	100836	0.00155762	BNAA03G58550D	BNAA04G28190D	BNAA07G10470D	BNAA08G15810D	BNAA08G20820D	BNAA09G39850D	BNAC03G39210D	BNAC03G61230D	BNAC07G13730D	BNAC08G05980D	BNACNNG12480D	BNACNNG12790D
GO:0004143	diacylglycerol kinase activity	7	8237	43	100836	0.0363703	BNAA02G32870D	BNAA06G22880D	BNAA07G01550D	BNAA09G10340D	BNAC02G42690D	BNAC07G03080D	BNAC09G10500D
GO:0004146	dihydrofolate reductase activity	1	8237	8	100836	0.359915	BNAA03G39030D
GO:0004147	dihydrolipoamide branched chain acyltransferase activity	1	8237	3	100836	0.206664	BNAC03G34940D
GO:0004148	dihydrolipoyl dehydrogenase activity	3	8237	11	100836	0.0454797	BNAA05G22860D	BNAA06G04090D	BNAC05G36150D
GO:0004149	dihydrolipoyllysine-residue succinyltransferase activity	3	8237	9	100836	0.0274543	BNAA10G09340D	BNAC02G13370D	BNAC09G31840D
GO:0004151	dihydroorotase activity	1	8237	5	100836	0.29047	BNAA03G45640D
GO:0004152	dihydroorotate dehydrogenase activity	3	8237	12	100836	0.0556873	BNAA06G26030D	BNAC02G42200D	BNAC05G35700D
GO:0004163	diphosphomevalonate decarboxylase activity	1	8237	4	100836	0.253045	BNAC08G25090D
GO:0004165	dodecenoyl-CoA delta-isomerase activity	6	8237	22	100836	0.00566536	BNAA03G29710D	BNAA08G05310D	BNAA08G30740D	BNAA09G02820D	BNAC03G34950D	BNAC05G45070D
GO:0004168	dolichol kinase activity	2	8237	4	100836	0.0337604	BNAANNG31810D	BNAC01G24140D
GO:0004169	dolichyl-phosphate-mannose-protein mannosyltransferase activity	3	8237	9	100836	0.0274543	BNAA04G14730D	BNAA09G55850D	BNAC08G33560D
GO:0004175	endopeptidase activity	22	8237	167	100836	0.00832269	BNAA02G19190D	BNAA03G38250D	BNAA05G17000D	BNAA07G04410D	BNAA07G20430D	BNAA08G01000D	BNAA08G12550D	BNAA08G29360D	BNAA09G15700D	BNAA09G31830D	BNAANNG18500D	BNAC01G07210D	BNAC03G57740D	BNAC03G67700D	BNAC04G12080D	BNAC04G41100D	BNAC06G19970D	BNAC06G39610D	BNAC07G24340D	BNAC08G22660D	BNAC09G17140D	BNACNNG02060D
GO:0004177	aminopeptidase activity	10	8237	63	100836	0.0184572	BNAA01G19300D	BNAA03G23460D	BNAA09G41570D	BNAC01G02090D	BNAC01G23260D	BNAC03G66770D	BNAC04G04100D	BNAC04G36720D	BNAC07G32530D	BNAC08G23130D
GO:0004181	metallocarboxypeptidase activity	1	8237	6	100836	0.320093	BNAA09G15930D
GO:0004300	enoyl-CoA hydratase activity	4	8237	18	100836	0.0413162	BNAA03G29710D	BNAA08G30740D	BNAC03G34950D	BNAC05G45070D
GO:0004301	epoxide hydrolase activity	3	8237	20	100836	0.145958	BNAA01G19710D	BNAA04G15450D	BNAC01G23690D
GO:0004305	ethanolamine kinase activity	1	8237	2	100836	0.15003	BNAC04G17290D
GO:0004306	ethanolamine-phosphate cytidylyltransferase activity	2	8237	9	100836	0.132296	BNAA03G18010D	BNAA05G06400D
GO:0004316	3-oxoacyl-[acyl-carrier-protein] reductase (NADPH) activity	1	8237	6	100836	0.320093	BNAC05G21140D
GO:0004326	tetrahydrofolylpolyglutamate synthase activity	2	8237	22	100836	0.280404	BNAANNG01550D	BNAC08G26580D
GO:0004329	formate-tetrahydrofolate ligase activity	1	8237	5	100836	0.29047	BNAC06G03660D
GO:0004332	fructose-bisphosphate aldolase activity	3	8237	23	100836	0.175603	BNAA07G15900D	BNAC02G33660D	BNAC06G14270D
GO:0004333	fumarate hydratase activity	4	8237	9	100836	0.00366209	BNAA05G00440D	BNAC04G51220D	BNAC04G51900D	BNACNNG54490D
GO:0004345	glucose-6-phosphate dehydrogenase activity	6	8237	19	100836	0.00265987	BNAA03G04190D	BNAA07G08970D	BNAA07G15160D	BNAC03G05780D	BNAC06G13190D	BNAC07G11270D
GO:0004349	glutamate 5-kinase activity	3	8237	14	100836	0.0777025	BNAA09G36870D	BNAC04G46630D	BNAC08G28560D
GO:0004350	glutamate-5-semialdehyde dehydrogenase activity	1	8237	6	100836	0.320093	BNAC04G46630D
GO:0004352	glutamate dehydrogenase (NAD+) activity	3	8237	8	100836	0.0199305	BNAA10G23880D	BNAC03G03050D	BNAC09G47860D
GO:0004353	glutamate dehydrogenase [NAD(P)+] activity	4	8237	15	100836	0.023797	BNAA10G23880D	BNAC01G40390D	BNAC03G03050D	BNAC09G47860D
GO:0004356	glutamate-ammonia ligase activity	3	8237	29	100836	0.217297	BNAANNG27730D	BNAC05G35690D	BNAC08G24280D
GO:0004357	glutamate-cysteine ligase activity	1	8237	7	100836	0.342938	BNAC07G37950D
GO:0004358	glutamate N-acetyltransferase activity	1	8237	7	100836	0.342938	BNAC04G45220D
GO:0004359	glutaminase activity	1	8237	10	100836	0.379398	BNAA02G06220D
GO:0004360	glutamine-fructose-6-phosphate transaminase (isomerizing) activity	2	8237	4	100836	0.0337604	BNAA07G05940D	BNAC07G07290D
GO:0004362	glutathione-disulfide reductase activity	2	8237	18	100836	0.261152	BNAA04G04050D	BNAA07G06010D
GO:0004363	glutathione synthase activity	1	8237	5	100836	0.29047	BNAC09G03120D
GO:0004364	glutathione transferase activity	22	8237	237	100836	0.0737447	BNAA02G26370D	BNAA04G28580D	BNAA04G28600D	BNAA05G00270D	BNAA06G05540D	BNAA06G34160D	BNAA07G09120D	BNAA08G27280D	BNAA09G19060D	BNAA09G45080D	BNAA09G45090D	BNAC03G51650D	BNAC04G00150D	BNAC05G01540D	BNAC05G07890D	BNAC08G13770D	BNAC08G42630D	BNAC09G15080D	BNACNNG08030D	BNACNNG19060D	BNACNNG19790D	BNACNNG76180D
GO:0004365	glyceraldehyde-3-phosphate dehydrogenase (NAD+) (phosphorylating) activity	5	8237	20	100836	0.0156989	BNAA01G33660D	BNAC01G30110D	BNAC01G40210D	BNAC03G33610D	BNAC05G12400D
GO:0004367	glycerol-3-phosphate dehydrogenase [NAD+] activity	1	8237	12	100836	0.383936	BNAA07G15060D
GO:0004368	glycerol-3-phosphate dehydrogenase activity	1	8237	6	100836	0.320093	BNAA01G31820D
GO:0004372	glycine hydroxymethyltransferase activity	3	8237	25	100836	0.192324	BNAANNG04180D	BNAC05G17330D	BNAC08G06530D
GO:0004377	GDP-Man:Man3GlcNAc2-PP-Dol alpha-1,2-mannosyltransferase activity	1	8237	7	100836	0.342938	BNAA05G34510D
GO:0004382	guanosine-diphosphatase activity	2	8237	3	100836	0.0183814	BNAA05G37430D	BNAC05G47480D
GO:0004383	guanylate cyclase activity	3	8237	18	100836	0.123885	BNAA02G26260D	BNAA07G22860D	BNAC06G40020D
GO:0004385	guanylate kinase activity	1	8237	8	100836	0.359915	BNAA05G31080D
GO:0004395	hexaprenyldihydroxybenzoate methyltransferase activity	1	8237	4	100836	0.253045	BNAC04G41560D
GO:0004396	hexokinase activity	4	8237	24	100836	0.0860555	BNAA05G15840D	BNAC05G26650D	BNAC06G03650D	BNACNNG58160D
GO:0004407	histone deacetylase activity	14	8237	87	100836	0.00631756	BNAA02G05840D	BNAA04G16080D	BNAA06G06230D	BNAA10G13800D	BNAC01G14820D	BNAC01G23930D	BNAC02G09720D	BNAC03G10890D	BNAC04G39350D	BNAC05G07980D	BNAC07G30990D	BNAC09G36350D	BNACNNG02600D	BNACNNG09360D
GO:0004413	homoserine kinase activity	1	8237	7	100836	0.342938	BNAA09G09000D
GO:0004416	hydroxyacylglutathione hydrolase activity	3	8237	18	100836	0.123885	BNAA03G14380D	BNAA06G00850D	BNAC03G17440D
GO:0004421	hydroxymethylglutaryl-CoA synthase activity	2	8237	5	100836	0.051672	BNAA09G21330D	BNAC09G23740D
GO:0004422	hypoxanthine phosphoribosyltransferase activity	1	8237	2	100836	0.15003	BNAA07G29530D
GO:0004430	1-phosphatidylinositol 4-kinase activity	4	8237	37	100836	0.176694	BNAA04G29680D	BNAA06G08690D	BNAC03G25840D	BNAC06G02580D
GO:0004439	phosphatidylinositol-4,5-bisphosphate 5-phosphatase activity	10	8237	76	100836	0.0455564	BNAA01G08860D	BNAA01G19450D	BNAA03G24140D	BNAA08G29520D	BNAC03G28740D	BNAC05G28140D	BNAC05G52190D	BNAC08G37810D	BNAC09G33180D	BNACNNG58290D
GO:0004445	inositol-polyphosphate 5-phosphatase activity	4	8237	24	100836	0.0860555	BNAA01G08860D	BNAA03G24140D	BNAC03G28740D	BNAC05G28140D
GO:0004449	isocitrate dehydrogenase (NAD+) activity	8	8237	20	100836	8.96221e-05	BNAA01G02160D	BNAA03G00820D	BNAA08G30580D	BNAA10G26650D	BNAANNG18390D	BNAC02G03240D	BNAC03G01130D	BNACNNG02920D
GO:0004450	isocitrate dehydrogenase (NADP+) activity	3	8237	12	100836	0.0556873	BNAA02G12320D	BNAANNG25850D	BNAC06G27300D
GO:0004457	lactate dehydrogenase activity	1	8237	4	100836	0.253045	BNAA01G17800D
GO:0004459	L-lactate dehydrogenase activity	1	8237	4	100836	0.253045	BNAA01G17800D
GO:0004467	long-chain fatty acid-CoA ligase activity	5	8237	43	100836	0.13738	BNAA01G13470D	BNAA03G29320D	BNAC01G15670D	BNAC03G34500D	BNAC07G50530D
GO:0004470	malic enzyme activity	3	8237	19	100836	0.135099	BNAA03G27070D	BNAC06G22080D	BNAC07G29000D
GO:0004471	malate dehydrogenase (decarboxylating) (NAD+) activity	3	8237	19	100836	0.135099	BNAA03G27070D	BNAC06G22080D	BNAC07G29000D
GO:0004473	malate dehydrogenase (decarboxylating) (NADP+) activity	2	8237	11	100836	0.170452	BNAC06G22080D	BNAC07G29000D
GO:0004475	mannose-1-phosphate guanylyltransferase activity	4	8237	14	100836	0.0190029	BNAA03G50310D	BNAA04G22820D	BNAC04G46620D	BNAC07G42740D
GO:0004478	methionine adenosyltransferase activity	4	8237	14	100836	0.0190029	BNAC03G31390D	BNAC04G00410D	BNAC04G08360D	BNACNNG16700D
GO:0004489	methylenetetrahydrofolate reductase (NAD(P)H) activity	3	8237	8	100836	0.0199305	BNAA09G38220D	BNAC04G03400D	BNAC08G30190D
GO:0004496	mevalonate kinase activity	1	8237	4	100836	0.253045	BNAC09G03160D
GO:0004514	nicotinate-nucleotide diphosphorylase (carboxylating) activity	3	8237	7	100836	0.0135642	BNAA09G42000D	BNAC02G33940D	BNACNNG42860D
GO:0004516	nicotinate phosphoribosyltransferase activity	2	8237	4	100836	0.0337604	BNAA09G42000D	BNACNNG42860D
GO:0004518	nuclease activity	9	8237	101	100836	0.133211	BNAA03G02010D	BNAA05G35010D	BNAA06G21290D	BNAA09G35630D	BNAANNG13680D	BNAC02G01650D	BNAC03G11270D	BNAC04G11770D	BNAC07G09760D
GO:0004521	endoribonuclease activity	7	8237	58	100836	0.0945644	BNAA03G35760D	BNAA04G11000D	BNAA09G45670D	BNAC01G32570D	BNAC04G55920D	BNAC05G31670D	BNACNNG39460D
GO:0004526	ribonuclease P activity	2	8237	18	100836	0.261152	BNAA07G03680D	BNAC07G05700D
GO:0004534	5'-3' exoribonuclease activity	1	8237	12	100836	0.383936	BNAC06G36330D
GO:0004535	poly(A)-specific ribonuclease activity	9	8237	51	100836	0.0137325	BNAA02G19410D	BNAA03G03170D	BNAA03G08430D	BNAA05G35260D	BNAA10G14100D	BNAC02G46620D	BNAC04G12640D	BNAC05G12160D	BNAC05G37890D
GO:0004540	ribonuclease activity	13	8237	67	100836	0.00183037	BNAA02G18230D	BNAA02G19410D	BNAA03G03170D	BNAA03G08430D	BNAA05G35260D	BNAA08G01000D	BNAA10G14100D	BNAC02G46620D	BNAC04G12640D	BNAC05G12160D	BNAC05G37890D	BNACNNG11330D	BNACNNG39460D
GO:0004550	nucleoside diphosphate kinase activity	6	8237	21	100836	0.00448656	BNAA02G21890D	BNAA08G00390D	BNAA09G17360D	BNAC02G28980D	BNAC03G70690D	BNACNNG73880D
GO:0004559	alpha-mannosidase activity	6	8237	32	100836	0.0293576	BNAA03G36080D	BNAA05G19890D	BNAA08G17630D	BNAA09G26510D	BNAC02G05850D	BNAC03G41930D
GO:0004560	alpha-L-fucosidase activity	1	8237	7	100836	0.342938	BNAC06G29050D
GO:0004566	beta-glucuronidase activity	1	8237	6	100836	0.320093	BNAA03G40060D
GO:0004571	mannosyl-oligosaccharide 1,2-alpha-mannosidase activity	5	8237	17	100836	0.00809012	BNAA03G36080D	BNAA05G19890D	BNAA08G17630D	BNAA09G26510D	BNAC03G41930D
GO:0004572	mannosyl-oligosaccharide 1,3-1,6-alpha-mannosidase activity	1	8237	8	100836	0.359915	BNAC02G05850D
GO:0004576	oligosaccharyl transferase activity	3	8237	23	100836	0.175603	BNAA02G25880D	BNAA10G15480D	BNACNNG71800D
GO:0004579	dolichyl-diphosphooligosaccharide-protein glycotransferase activity	6	8237	43	100836	0.0773799	BNAA02G25880D	BNAA10G15480D	BNAC01G12560D	BNAC03G10490D	BNACNNG43870D	BNACNNG71800D
GO:0004591	oxoglutarate dehydrogenase (succinyl-transferring) activity	3	8237	7	100836	0.0135642	BNAA07G37870D	BNAA09G17390D	BNAC09G18140D
GO:0004594	pantothenate kinase activity	2	8237	10	100836	0.151864	BNAA09G14200D	BNAC09G14740D
GO:0004605	phosphatidate cytidylyltransferase activity	3	8237	30	100836	0.22172	BNAA03G21070D	BNAANNG31810D	BNAC01G24140D
GO:0004607	phosphatidylcholine-sterol O-acyltransferase activity	5	8237	19	100836	0.0128211	BNAA02G01770D	BNAA09G50730D	BNAA10G02340D	BNAC02G04910D	BNAC08G43660D
GO:0004609	phosphatidylserine decarboxylase activity	2	8237	11	100836	0.170452	BNAC01G17900D	BNAC09G53330D
GO:0004615	phosphomannomutase activity	1	8237	8	100836	0.359915	BNAC04G50460D
GO:0004618	phosphoglycerate kinase activity	1	8237	12	100836	0.383936	BNAA07G34980D
GO:0004620	phospholipase activity	4	8237	24	100836	0.0860555	BNAA09G13590D	BNAC06G15520D	BNAC09G13970D	BNACNNG59750D
GO:0004622	lysophospholipase activity	1	8237	4	100836	0.253045	BNAA06G01500D
GO:0004623	phospholipase A2 activity	4	8237	15	100836	0.023797	BNAA01G13630D	BNAA07G01090D	BNAC01G15980D	BNAC07G38760D
GO:0004630	phospholipase D activity	9	8237	43	100836	0.00503087	BNAA03G24870D	BNAA05G23110D	BNAA05G23740D	BNAA10G00160D	BNAANNG02760D	BNAC03G66150D	BNAC03G72910D	BNAC05G36550D	BNAC09G23720D
GO:0004634	phosphopyruvate hydratase activity	5	8237	16	100836	0.00621841	BNAA05G07770D	BNAA05G12480D	BNAANNG21140D	BNAC04G08780D	BNAC04G54450D
GO:0004635	phosphoribosyl-AMP cyclohydrolase activity	1	8237	5	100836	0.29047	BNAA05G36290D
GO:0004636	phosphoribosyl-ATP diphosphatase activity	1	8237	5	100836	0.29047	BNAA05G36290D
GO:0004644	phosphoribosylglycinamide formyltransferase activity	2	8237	3	100836	0.0183814	BNAA09G25330D	BNACNNG21160D
GO:0004647	phosphoserine phosphatase activity	3	8237	19	100836	0.135099	BNAA03G00440D	BNAA08G09620D	BNAC07G36800D
GO:0004649	poly(ADP-ribose) glycohydrolase activity	4	8237	10	100836	0.00560511	BNAA04G18140D	BNAA04G18560D	BNACNNG33150D	BNACNNG33160D
GO:0004652	polynucleotide adenylyltransferase activity	3	8237	20	100836	0.145958	BNAA05G30810D	BNAA08G22830D	BNAC08G17680D
GO:0004656	procollagen-proline 4-dioxygenase activity	15	8237	51	100836	7.08883e-06	BNAA05G31030D	BNAA06G14340D	BNAA06G31460D	BNAA08G11750D	BNAA08G21870D	BNAC02G08370D	BNAC03G66280D	BNAC05G14370D	BNAC05G45530D	BNAC07G25120D	BNAC08G47290D	BNAC09G01700D	BNACNNG20650D	BNACNNG26730D	BNACNNG30110D
GO:0004657	proline dehydrogenase activity	2	8237	7	100836	0.0915104	BNAA09G02760D	BNAC07G26120D
GO:0004659	prenyltransferase activity	4	8237	30	100836	0.133117	BNAA03G15920D	BNAA04G25760D	BNAC03G19050D	BNAC04G49670D
GO:0004662	CAAX-protein geranylgeranyltransferase activity	1	8237	7	100836	0.342938	BNAC04G53340D
GO:0004664	prephenate dehydratase activity	2	8237	23	100836	0.282023	BNAA08G25130D	BNAC04G39340D
GO:0004665	prephenate dehydrogenase (NADP+) activity	1	8237	3	100836	0.206664	BNAC03G24600D
GO:0004668	protein-arginine deiminase activity	3	8237	6	100836	0.00844024	BNAA10G23180D	BNAC05G11260D	BNAC09G47750D
GO:0004672	protein kinase activity	102	8237	1206	100836	0.0388093	BNAA01G02210D	BNAA01G03510D	BNAA01G07170D	BNAA01G09530D	BNAA01G12650D	BNAA01G12660D	BNAA01G23120D	BNAA01G23620D	BNAA01G24530D	BNAA01G29140D	BNAA01G32300D	BNAA01G35110D	BNAA02G06210D	BNAA02G21060D	BNAA02G26260D	BNAA03G11800D	BNAA03G15120D	BNAA03G24050D	BNAA03G29180D	BNAA03G40850D	BNAA03G45700D	BNAA03G53360D	BNAA04G02250D	BNAA04G04480D	BNAA04G07430D	BNAA04G17470D	BNAA04G21640D	BNAA04G26130D	BNAA04G27860D	BNAA05G16950D	BNAA05G24730D	BNAA06G03270D	BNAA06G13080D	BNAA06G28290D	BNAA06G30250D	BNAA07G14290D	BNAA07G15600D	BNAA07G17490D	BNAA07G17760D	BNAA08G11770D	BNAA09G04100D	BNAA09G20940D	BNAA09G21180D
GO:0004673	protein histidine kinase activity	6	8237	58	100836	0.143132	BNAA03G03100D	BNAA05G00430D	BNAA07G03050D	BNAANNG25820D	BNAC04G51810D	BNAC08G42660D
GO:0004674	protein serine/threonine kinase activity	229	8237	2116	100836	2.58736e-06	BNAA01G02210D	BNAA01G03510D	BNAA01G07940D	BNAA01G08330D	BNAA01G09530D	BNAA01G12650D	BNAA01G12660D	BNAA01G12920D	BNAA01G12930D	BNAA01G22760D	BNAA01G23180D	BNAA01G23620D	BNAA01G24530D	BNAA01G29450D	BNAA01G30790D	BNAA01G32300D	BNAA01G35110D	BNAA01G37130D	BNAA02G04670D	BNAA02G06210D	BNAA02G12640D	BNAA02G13740D	BNAA02G14800D	BNAA02G15130D	BNAA02G16000D	BNAA02G24930D	BNAA02G26260D	BNAA02G26910D	BNAA02G29300D	BNAA03G01490D	BNAA03G10710D	BNAA03G11800D	BNAA03G16670D	BNAA03G25460D	BNAA03G27010D	BNAA03G29180D	BNAA03G40850D	BNAA03G45700D	BNAA03G45830D	BNAA03G51180D	BNAA03G53230D	BNAA03G53360D	BNAA04G07050D
GO:0004683	calmodulin-dependent protein kinase activity	28	8237	148	100836	1.55125e-05	BNAA01G00260D	BNAA01G02090D	BNAA02G21060D	BNAA02G32260D	BNAA03G01490D	BNAA03G18230D	BNAA03G19330D	BNAA03G24050D	BNAA03G53230D	BNAA03G53240D	BNAA04G23720D	BNAA06G13080D	BNAA06G25880D	BNAA07G12770D	BNAA07G17350D	BNAA09G08020D	BNAANNG04600D	BNAANNG36110D	BNAC02G26350D	BNAC03G28620D	BNAC04G56870D	BNAC05G27640D	BNAC07G16820D	BNAC08G36980D	BNAC09G08180D	BNAC09G34200D	BNAC09G50440D	BNACNNG07350D
GO:0004694	eukaryotic translation initiation factor 2alpha kinase activity	2	8237	2	100836	0.00667204	BNAA09G37740D	BNAC08G48970D
GO:0004698	calcium-dependent protein kinase C activity	2	8237	7	100836	0.0915104	BNAA07G17350D	BNACNNG07350D
GO:0004702	receptor signaling protein serine/threonine kinase activity	3	8237	19	100836	0.135099	BNAA03G16670D	BNAC03G20080D	BNAC03G59440D
GO:0004708	MAP kinase kinase activity	6	8237	37	100836	0.0491939	BNAA01G07170D	BNAA03G10710D	BNAA08G01860D	BNAC06G08920D	BNAC06G23550D	BNAC07G14130D
GO:0004709	MAP kinase kinase kinase activity	16	8237	85	100836	0.000860464	BNAA07G12320D	BNAA08G01860D	BNAANNG03700D	BNAANNG04440D	BNAANNG30700D	BNAC01G01730D	BNAC01G19100D	BNAC02G13360D	BNAC03G28150D	BNAC05G03130D	BNAC06G06600D	BNAC06G08920D	BNAC06G23550D	BNAC07G16520D	BNAC09G25280D	BNAC09G31820D
GO:0004712	protein serine/threonine/tyrosine kinase activity	16	8237	187	100836	0.10195	BNAA03G45700D	BNAA04G10430D	BNAA09G41440D	BNAA09G50760D	BNAA09G55320D	BNAA09G55660D	BNAA10G26380D	BNAC01G11450D	BNAC03G56180D	BNAC04G42540D	BNAC07G24480D	BNAC07G43180D	BNAC08G29500D	BNAC09G34210D	BNACNNG02610D	BNACNNG32250D
GO:0004713	protein tyrosine kinase activity	3	8237	27	100836	0.206263	BNAA09G41440D	BNAC07G24480D	BNAC09G34210D
GO:0004721	phosphoprotein phosphatase activity	17	8237	202	100836	0.0998922	BNAA03G00440D	BNAA06G06220D	BNAA07G10570D	BNAA08G00200D	BNAA08G09620D	BNAA08G20890D	BNAA08G26980D	BNAA10G17980D	BNAANNG06370D	BNAANNG12750D	BNAC03G68540D	BNAC05G07970D	BNAC05G17450D	BNAC07G36800D	BNAC08G05910D	BNAC09G41450D	BNACNNG56880D
GO:0004722	protein serine/threonine phosphatase activity	67	8237	528	100836	9.8313e-05	BNAA01G05090D	BNAA01G27420D	BNAA01G27810D	BNAA01G30450D	BNAA02G31370D	BNAA02G36950D	BNAA03G09660D	BNAA03G29080D	BNAA03G29350D	BNAA03G49240D	BNAA03G56500D	BNAA05G18570D	BNAA05G22850D	BNAA05G34520D	BNAA06G06220D	BNAA06G10820D	BNAA06G12600D	BNAA06G17120D	BNAA06G40990D	BNAA07G10570D	BNAA07G15630D	BNAA07G28500D	BNAA08G11740D	BNAA08G17070D	BNAA08G20890D	BNAA08G26980D	BNAA08G27500D	BNAA09G39770D	BNAA09G40810D	BNAA09G49440D	BNAA10G04970D	BNAA10G05200D	BNAA10G11170D	BNAA10G12140D	BNAANNG12690D	BNAANNG39450D	BNAC01G18020D	BNAC01G38550D	BNAC02G17610D	BNAC02G35040D	BNAC02G39890D	BNAC03G12200D	BNAC03G22500D
GO:0004723	calcium-dependent protein serine/threonine phosphatase activity	8	8237	45	100836	0.0182432	BNAA02G32260D	BNAA03G19330D	BNAA04G23720D	BNAA04G26710D	BNAC03G52480D	BNAC04G51710D	BNAC04G56870D	BNAC08G21070D
GO:0004725	protein tyrosine phosphatase activity	13	8237	77	100836	0.00565785	BNAA01G26130D	BNAA03G00900D	BNAA04G03750D	BNAA05G20640D	BNAA05G31170D	BNAA10G17980D	BNAANNG12750D	BNAC01G33400D	BNAC03G01230D	BNAC04G25620D	BNAC05G45710D	BNAC09G41450D	BNACNNG56880D
GO:0004729	oxygen-dependent protoporphyrinogen oxidase activity	1	8237	5	100836	0.29047	BNAA10G19460D
GO:0004737	pyruvate decarboxylase activity	2	8237	17	100836	0.252782	BNAA10G09270D	BNAC09G31460D
GO:0004739	pyruvate dehydrogenase (acetyl-transferring) activity	6	8237	32	100836	0.0293576	BNAA02G11520D	BNAA03G13490D	BNAA07G28560D	BNAC02G16000D	BNAC03G16370D	BNAC06G31170D
GO:0004742	dihydrolipoyllysine-residue acetyltransferase activity	5	8237	18	100836	0.0102871	BNAA03G33170D	BNAA05G25500D	BNAC03G38230D	BNAC04G28350D	BNAC06G07040D
GO:0004743	pyruvate kinase activity	7	8237	55	100836	0.0824075	BNAA04G05070D	BNAA06G22820D	BNAA10G22870D	BNAC03G13590D	BNAC08G24180D	BNACNNG32880D	BNACNNG52980D
GO:0004749	ribose phosphate diphosphokinase activity	3	8237	14	100836	0.0777025	BNAA03G19950D	BNAA05G03160D	BNACNNG35810D
GO:0004750	ribulose-phosphate 3-epimerase activity	2	8237	7	100836	0.0915104	BNAA09G10900D	BNACNNG14770D
GO:0004751	ribose-5-phosphate isomerase activity	2	8237	12	100836	0.187836	BNAA02G27010D	BNAC02G33880D
GO:0004758	serine C-palmitoyltransferase activity	4	8237	11	100836	0.00808881	BNAA01G20480D	BNAANNG19780D	BNAC01G25760D	BNAC07G51180D
GO:0004764	shikimate 3-dehydrogenase (NADP+) activity	2	8237	6	100836	0.0711778	BNAANNG03180D	BNAC05G45470D
GO:0004765	shikimate kinase activity	2	8237	4	100836	0.0337604	BNAA01G05540D	BNACNNG13770D
GO:0004775	succinate-CoA ligase (ADP-forming) activity	6	8237	18	100836	0.0019817	BNAA07G00290D	BNAA10G23060D	BNAANNG06200D	BNAC02G01230D	BNAC03G03460D	BNAC07G00480D
GO:0004776	succinate-CoA ligase (GDP-forming) activity	6	8237	12	100836	0.000164422	BNAA07G00290D	BNAA10G23060D	BNAANNG06200D	BNAC02G01230D	BNAC03G03460D	BNAC07G00480D
GO:0004780	sulfate adenylyltransferase (ADP) activity	1	8237	4	100836	0.253045	BNAA01G35400D
GO:0004781	sulfate adenylyltransferase (ATP) activity	1	8237	12	100836	0.383936	BNACNNG62800D
GO:0004784	superoxide dismutase activity	5	8237	27	100836	0.0450296	BNAA09G35800D	BNAA09G48720D	BNAC07G39340D	BNAC08G27300D	BNACNNG69530D
GO:0004788	thiamine diphosphokinase activity	1	8237	4	100836	0.253045	BNAA10G01480D
GO:0004791	thioredoxin-disulfide reductase activity	3	8237	23	100836	0.175603	BNAA09G09100D	BNAC03G47770D	BNAC09G09320D
GO:0004792	thiosulfate sulfurtransferase activity	3	8237	19	100836	0.135099	BNAA02G34850D	BNAA09G08130D	BNAC09G08320D
GO:0004793	threonine aldolase activity	1	8237	10	100836	0.379398	BNAA06G05000D
GO:0004795	threonine synthase activity	2	8237	7	100836	0.0915104	BNAA08G13300D	BNAC03G68250D
GO:0004799	thymidylate synthase activity	1	8237	8	100836	0.359915	BNAA03G39030D
GO:0004801	sedoheptulose-7-phosphate:D-glyceraldehyde-3-phosphate glyceronetransferase activity	2	8237	10	100836	0.151864	BNAA02G01610D	BNAA10G19920D
GO:0004805	trehalose-phosphatase activity	4	8237	44	100836	0.200025	BNAA06G24090D	BNAC01G14030D	BNAC07G37370D	BNACNNG41250D
GO:0004806	triglyceride lipase activity	21	8237	142	100836	0.00308447	BNAA03G27100D	BNAA03G42330D	BNAA04G05430D	BNAA08G27200D	BNAA09G32870D	BNAA10G03530D	BNAA10G27930D	BNAANNG00900D	BNAANNG08480D	BNAANNG08490D	BNAANNG26220D	BNAC02G02780D	BNAC03G32080D	BNAC04G30400D	BNAC05G03910D	BNAC05G04300D	BNAC05G04710D	BNAC08G46040D	BNAC09G42620D	BNACNNG07580D	BNACNNG20480D
GO:0004809	tRNA (guanine-N2-)-methyltransferase activity	2	8237	8	100836	0.112049	BNAA09G35780D	BNAC08G27280D
GO:0004812	aminoacyl-tRNA ligase activity	17	8237	117	100836	0.00762479	BNAA01G33370D	BNAA03G45240D	BNAA07G08470D	BNAA07G12310D	BNAA07G19180D	BNAA09G37740D	BNAC03G58510D	BNAC03G75530D	BNAC03G75900D	BNAC04G31590D	BNAC06G18340D	BNAC07G10490D	BNAC07G16510D	BNAC08G32040D	BNAC08G42640D	BNAC08G48970D	BNAUNNG00270D
GO:0004814	arginine-tRNA ligase activity	2	8237	10	100836	0.151864	BNAA01G15450D	BNAC01G18350D
GO:0004815	aspartate-tRNA ligase activity	3	8237	15	100836	0.0891958	BNAA03G51360D	BNAC01G07270D	BNAC05G19840D
GO:0004816	asparagine-tRNA ligase activity	4	8237	17	100836	0.0349924	BNAA05G30200D	BNAA10G10830D	BNAC05G44530D	BNAC09G33230D
GO:0004817	cysteine-tRNA ligase activity	2	8237	13	100836	0.203856	BNAA04G08860D	BNAC04G31130D
GO:0004819	glutamine-tRNA ligase activity	1	8237	10	100836	0.379398	BNAA09G28460D
GO:0004821	histidine-tRNA ligase activity	2	8237	6	100836	0.0711778	BNAA03G28090D	BNAC03G33120D
GO:0004822	isoleucine-tRNA ligase activity	2	8237	13	100836	0.203856	BNAA03G45240D	BNAUNNG00270D
GO:0004823	leucine-tRNA ligase activity	1	8237	5	100836	0.29047	BNAC08G42640D
GO:0004825	methionine-tRNA ligase activity	1	8237	9	100836	0.371831	BNAA04G06620D
GO:0004826	phenylalanine-tRNA ligase activity	4	8237	24	100836	0.0860555	BNAA03G56470D	BNAA04G12390D	BNAA09G42950D	BNAC04G33290D
GO:0004827	proline-tRNA ligase activity	4	8237	18	100836	0.0413162	BNAA07G19180D	BNAC04G31590D	BNAC06G18340D	BNAC08G32040D
GO:0004831	tyrosine-tRNA ligase activity	3	8237	11	100836	0.0454797	BNAA07G08470D	BNAC03G58510D	BNAC07G10490D
GO:0004835	tubulin-tyrosine ligase activity	1	8237	2	100836	0.15003	BNAC04G30120D
GO:0004839	ubiquitin activating enzyme activity	2	8237	11	100836	0.170452	BNAA05G12250D	BNAC03G16630D
GO:0004842	ubiquitin-protein transferase activity	129	8237	1166	100836	9.37592e-05	BNAA01G01300D	BNAA01G13060D	BNAA01G17560D	BNAA01G30440D	BNAA01G34500D	BNAA02G07020D	BNAA02G17620D	BNAA02G19070D	BNAA02G22640D	BNAA02G23680D	BNAA02G29780D	BNAA02G33980D	BNAA03G01610D	BNAA03G08150D	BNAA03G25190D	BNAA03G29380D	BNAA03G34890D	BNAA03G37430D	BNAA03G47220D	BNAA03G50380D	BNAA03G50870D	BNAA03G57320D	BNAA04G03650D	BNAA04G16720D	BNAA04G17680D	BNAA05G01530D	BNAA05G05220D	BNAA05G12250D	BNAA05G18620D	BNAA06G01290D	BNAA06G06520D	BNAA06G23110D	BNAA06G27860D	BNAA06G28440D	BNAA06G38090D	BNAA07G26400D	BNAA08G00580D	BNAA08G09860D	BNAA08G17980D	BNAA08G21660D	BNAA08G23200D	BNAA08G25620D	BNAA09G01600D
GO:0004844	uracil DNA N-glycosylase activity	1	8237	4	100836	0.253045	BNAA05G21520D
GO:0004846	urate oxidase activity	1	8237	2	100836	0.15003	BNAC07G08000D
GO:0004854	xanthine dehydrogenase activity	1	8237	5	100836	0.29047	BNAA01G02300D
GO:0004864	protein phosphatase inhibitor activity	9	8237	65	100836	0.0437921	BNAA04G21960D	BNAA04G29300D	BNAA05G05420D	BNAA10G24990D	BNAANNG40650D	BNAC04G04830D	BNAC04G47050D	BNAC04G56560D	BNAC07G39730D
GO:0004865	protein serine/threonine phosphatase inhibitor activity	2	8237	4	100836	0.0337604	BNAA04G18120D	BNAA05G11440D
GO:0004866	endopeptidase inhibitor activity	7	8237	68	100836	0.130062	BNAA02G15910D	BNAA07G30010D	BNAA07G30020D	BNAC06G23690D	BNAC06G34170D	BNAC06G34210D	BNACNNG44790D
GO:0004872	receptor activity	20	8237	148	100836	0.00870799	BNAA03G23000D	BNAA03G25890D	BNAA04G09380D	BNAA04G21960D	BNAA05G00430D	BNAA07G09410D	BNAA08G16910D	BNAA10G24990D	BNAANNG21400D	BNAANNG25820D	BNAANNG40650D	BNAC03G60180D	BNAC04G31610D	BNAC04G51810D	BNAC04G56560D	BNAC05G40940D	BNAC07G12350D	BNAC07G47610D	BNACNNG21930D	BNACNNG62290D
GO:0004930	G-protein coupled receptor activity	3	8237	8	100836	0.0199305	BNAA09G19690D	BNAC07G23240D	BNAC09G21710D
GO:0005046	KDEL sequence binding	1	8237	4	100836	0.253045	BNAANNG21400D
GO:0005047	signal recognition particle binding	6	8237	18	100836	0.0019817	BNAA01G06530D	BNAA03G50330D	BNAA06G19200D	BNAA07G01570D	BNAC03G52150D	BNAC08G20790D
GO:0005049	nuclear export signal receptor activity	2	8237	11	100836	0.170452	BNAA05G01320D	BNAC04G52130D
GO:0005078	MAP-kinase scaffold activity	8	8237	22	100836	0.000191879	BNAA01G26980D	BNAA05G36460D	BNAA08G22790D	BNAC01G34460D	BNAC05G35350D	BNAC05G50130D	BNAC08G17760D	BNAC08G37410D
GO:0005080	protein kinase C binding	1	8237	8	100836	0.359915	BNAA04G02570D
GO:0005085	guanyl-nucleotide exchange factor activity	5	8237	51	100836	0.169568	BNAA04G01040D	BNAA06G19590D	BNAA06G40870D	BNACNNG11970D	BNACNNG34260D
GO:0005086	ARF guanyl-nucleotide exchange factor activity	5	8237	23	100836	0.0263886	BNAA04G01040D	BNAA06G19590D	BNAA06G40870D	BNACNNG11970D	BNACNNG34260D
GO:0005095	GTPase inhibitor activity	2	8237	2	100836	0.00667204	BNAA09G40600D	BNAC08G33050D
GO:0005096	GTPase activator activity	28	8237	151	100836	2.23398e-05	BNAA01G08760D	BNAA01G27890D	BNAA02G09660D	BNAA03G11600D	BNAA03G11910D	BNAA03G17270D	BNAA03G40300D	BNAA03G43420D	BNAA04G04570D	BNAA04G06970D	BNAA05G36780D	BNAA08G29820D	BNAA09G19690D	BNAA09G55770D	BNAA10G28740D	BNAANNG26590D	BNAC03G14390D	BNAC03G20750D	BNAC03G30130D	BNAC04G27040D	BNAC05G33000D	BNAC07G19410D	BNAC07G23240D	BNAC07G34890D	BNAC08G32690D	BNAC09G21710D	BNACNNG14610D	BNACNNG63080D
GO:0005198	structural molecule activity	34	8237	227	100836	0.000233745	BNAA01G10800D	BNAA01G28330D	BNAA03G31580D	BNAA05G19960D	BNAA05G27850D	BNAA06G02380D	BNAA06G17780D	BNAA07G37980D	BNAA08G05810D	BNAA08G08980D	BNAA08G11170D	BNAA08G16450D	BNAA09G08830D	BNAA09G25890D	BNAANNG00860D	BNAANNG07100D	BNAANNG24960D	BNAC01G12380D	BNAC03G19230D	BNAC03G25120D	BNAC03G29080D	BNAC03G37080D	BNAC03G39420D	BNAC03G64860D	BNAC03G67560D	BNAC03G76410D	BNAC04G22100D	BNAC05G23650D	BNAC05G31340D	BNAC05G42030D	BNAC07G05510D	BNACNNG31750D	BNACNNG65930D	BNAUNNG04020D
GO:0005201	extracellular matrix structural constituent	3	8237	6	100836	0.00844024	BNAA01G32340D	BNAANNG17240D	BNAC03G35240D
GO:0005215	transporter activity	97	8237	1089	100836	0.0288837	BNAA01G09970D	BNAA01G11400D	BNAA01G16780D	BNAA01G23770D	BNAA01G24940D	BNAA01G34310D	BNAA01G35260D	BNAA02G03160D	BNAA02G03500D	BNAA02G35730D	BNAA03G08800D	BNAA03G15810D	BNAA03G32920D	BNAA03G36380D	BNAA03G43670D	BNAA04G04460D	BNAA04G21670D	BNAA05G05550D	BNAA05G28190D	BNAA05G30470D	BNAA05G31380D	BNAA05G35500D	BNAA06G17150D	BNAA06G17180D	BNAA06G24280D	BNAA06G27430D	BNAA06G34380D	BNAA06G35290D	BNAA06G39220D	BNAA07G05200D	BNAA07G23220D	BNAA07G31930D	BNAA07G32350D	BNAA07G39000D	BNAA08G06670D	BNAA08G16450D	BNAA08G25400D	BNAA08G31640D	BNAA09G12540D	BNAA09G13580D	BNAA09G16930D	BNAA09G18450D	BNAA09G20000D
GO:0005223	intracellular cGMP activated cation channel activity	2	8237	6	100836	0.0711778	BNAC04G36890D	BNACNNG47090D
GO:0005227	calcium activated cation channel activity	1	8237	7	100836	0.342938	BNAC01G13570D
GO:0005242	inward rectifier potassium channel activity	5	8237	27	100836	0.0450296	BNAA01G09060D	BNAA04G14740D	BNAC01G10730D	BNAC04G37620D	BNACNNG40090D
GO:0005249	voltage-gated potassium channel activity	8	8237	71	100836	0.0983136	BNAA01G09060D	BNAA04G11080D	BNAA05G29300D	BNAC01G10730D	BNAC01G34940D	BNAC02G32760D	BNAC04G38170D	BNACNNG48280D
GO:0005267	potassium channel activity	4	8237	29	100836	0.125628	BNAA07G07410D	BNAA09G26270D	BNAA09G49440D	BNAC07G09070D
GO:0005274	allantoin uptake transmembrane transporter activity	2	8237	7	100836	0.0915104	BNAA09G19350D	BNAC05G20350D
GO:0005290	L-histidine transmembrane transporter activity	1	8237	5	100836	0.29047	BNAA07G35920D
GO:0005310	dicarboxylic acid transmembrane transporter activity	5	8237	18	100836	0.0102871	BNAA01G13950D	BNAA03G55840D	BNAA09G31190D	BNAC04G40680D	BNAUNNG00510D
GO:0005313	L-glutamate transmembrane transporter activity	3	8237	25	100836	0.192324	BNAA05G33670D	BNAA06G34530D	BNAA06G35110D
GO:0005338	nucleotide-sugar transmembrane transporter activity	8	8237	58	100836	0.0536088	BNAA06G23940D	BNAA08G16530D	BNAA09G15180D	BNAC03G28670D	BNAC03G49310D	BNAC03G60580D	BNAC09G15750D	BNACNNG31630D
GO:0005345	purine nucleobase transmembrane transporter activity	7	8237	64	100836	0.117186	BNAA05G36550D	BNAA06G13930D	BNAANNG12080D	BNAC01G10590D	BNAC01G27610D	BNAC05G15340D	BNACNNG41760D
GO:0005347	ATP transmembrane transporter activity	3	8237	22	100836	0.16628	BNAA03G26840D	BNAC03G31790D	BNACNNG01900D
GO:0005353	fructose transmembrane transporter activity	1	8237	12	100836	0.383936	BNACNNG06220D
GO:0005354	galactose transmembrane transporter activity	2	8237	11	100836	0.170452	BNAA03G09280D	BNAC03G11610D
GO:0005355	glucose transmembrane transporter activity	15	8237	133	100836	0.0501559	BNAA01G02100D	BNAA05G19250D	BNAA07G31980D	BNAA08G17490D	BNAA08G26710D	BNAC01G12770D	BNAC01G32940D	BNAC05G06490D	BNAC06G22500D	BNAC06G35990D	BNAC07G01980D	BNAC07G46160D	BNAC08G42910D	BNACNNG06220D	BNACNNG53530D
GO:0005366	myo-inositol:proton symporter activity	3	8237	10	100836	0.0360175	BNAA04G25030D	BNAA08G17490D	BNAC04G48870D
GO:0005388	calcium-transporting ATPase activity	8	8237	84	100836	0.133085	BNAA03G49860D	BNAA09G49240D	BNAANNG27350D	BNAC07G42210D	BNAC08G43540D	BNAC08G45440D	BNACNNG01680D	BNACNNG07470D
GO:0005432	calcium:sodium antiporter activity	4	8237	27	100836	0.110074	BNAA05G00360D	BNAC02G07540D	BNAC02G18950D	BNAC04G51860D
GO:0005458	GDP-mannose transmembrane transporter activity	2	8237	2	100836	0.00667204	BNAA09G15180D	BNAC09G15750D
GO:0005459	UDP-galactose transmembrane transporter activity	3	8237	23	100836	0.175603	BNAA02G26570D	BNAC02G34800D	BNAC03G77290D
GO:0005460	UDP-glucose transmembrane transporter activity	4	8237	22	100836	0.070246	BNAA02G26570D	BNAC02G34800D	BNAC03G77290D	BNAC05G10590D
GO:0005463	UDP-N-acetylgalactosamine transmembrane transporter activity	2	8237	4	100836	0.0337604	BNAA06G23940D	BNAC03G49310D
GO:0005471	ATP:ADP antiporter activity	5	8237	28	100836	0.0503422	BNAA03G04370D	BNAA07G35740D	BNAC02G04800D	BNAC06G19090D	BNAC06G40660D
GO:0005476	carnitine:acyl carnitine antiporter activity	1	8237	2	100836	0.15003	BNAA07G35920D
GO:0005483	soluble NSF attachment protein activity	7	8237	14	100836	4.5787e-05	BNAA07G09410D	BNAA07G16770D	BNAA09G35650D	BNAC05G40940D	BNAC06G15800D	BNAC07G12350D	BNAC08G27140D
GO:0005484	SNAP receptor activity	21	8237	145	100836	0.00383411	BNAA03G06240D	BNAA03G31960D	BNAA03G37320D	BNAA04G19170D	BNAA05G07500D	BNAA05G10490D	BNAA06G35880D	BNAA07G05660D	BNAA07G35020D	BNAA10G17660D	BNAA10G29290D	BNAC02G11000D	BNAC03G08040D	BNAC03G43700D	BNAC03G73490D	BNAC04G11490D	BNAC05G24420D	BNAC06G39950D	BNAC08G09580D	BNAC09G41030D	BNACNNG23310D
GO:0005496	steroid binding	2	8237	17	100836	0.252782	BNAA10G07510D	BNACNNG38080D
GO:0005506	iron ion binding	67	8237	695	100836	0.019691	BNAA01G14940D	BNAA01G35580D	BNAA03G12250D	BNAA03G14380D	BNAA03G56830D	BNAA04G20340D	BNAA05G18290D	BNAA05G19960D	BNAA05G31030D	BNAA05G34230D	BNAA06G02380D	BNAA06G09070D	BNAA06G11480D	BNAA06G14340D	BNAA06G31460D	BNAA06G32300D	BNAA07G03790D	BNAA07G07480D	BNAA07G20840D	BNAA08G01660D	BNAA08G11750D	BNAA08G21870D	BNAA08G23120D	BNAA08G26980D	BNAA09G01930D	BNAA09G15160D	BNAA09G17560D	BNAA09G26500D	BNAA09G35510D	BNAA09G45010D	BNAA09G56810D	BNAA10G04830D	BNAA10G24860D	BNAANNG01420D	BNAANNG14430D	BNAC02G08370D	BNAC03G15030D	BNAC03G16950D	BNAC03G17440D	BNAC03G19130D	BNAC03G66280D	BNAC04G04260D	BNAC04G15310D
GO:0005507	copper ion binding	136	8237	977	100836	4.15413e-10	BNAA01G31570D	BNAA01G33660D	BNAA02G05230D	BNAA02G12320D	BNAA02G31570D	BNAA03G00830D	BNAA03G02630D	BNAA03G04370D	BNAA03G06790D	BNAA03G15330D	BNAA03G30850D	BNAA03G33170D	BNAA03G37240D	BNAA03G39920D	BNAA04G04050D	BNAA04G12500D	BNAA04G15990D	BNAA04G20940D	BNAA04G21160D	BNAA04G28670D	BNAA05G07770D	BNAA05G10360D	BNAA05G22860D	BNAA05G25500D	BNAA05G29180D	BNAA06G01050D	BNAA06G02380D	BNAA06G04090D	BNAA06G09730D	BNAA06G09830D	BNAA06G22680D	BNAA06G36340D	BNAA06G40970D	BNAA07G00290D	BNAA07G10260D	BNAA07G10470D	BNAA07G13350D	BNAA07G15900D	BNAA08G14870D	BNAA08G17430D	BNAA08G20820D	BNAA08G27280D	BNAA08G31310D
GO:0005509	calcium ion binding	88	8237	794	100836	0.000738489	BNAA01G10690D	BNAA01G13830D	BNAA01G31850D	BNAA02G05320D	BNAA02G09840D	BNAA02G32260D	BNAA03G13210D	BNAA03G19320D	BNAA03G19330D	BNAA03G24870D	BNAA03G44570D	BNAA03G46700D	BNAA04G15550D	BNAA04G23720D	BNAA04G26710D	BNAA05G23740D	BNAA06G15280D	BNAA06G17340D	BNAA06G20230D	BNAA06G28690D	BNAA06G38470D	BNAA07G01090D	BNAA07G13000D	BNAA07G16960D	BNAA07G25830D	BNAA07G32960D	BNAA08G26940D	BNAA08G27670D	BNAA09G02460D	BNAA09G03490D	BNAA09G08540D	BNAA09G15970D	BNAA09G36050D	BNAA09G38040D	BNAA09G48890D	BNAA09G52280D	BNAA10G08320D	BNAANNG07990D	BNAANNG10170D	BNAANNG39780D	BNAC01G16270D	BNAC01G17900D	BNAC01G18020D
GO:0005513	detection of calcium ion	4	8237	26	100836	0.102106	BNAA06G20230D	BNAA07G25830D	BNAC01G18690D	BNAC06G43530D
GO:0005515	protein binding	915	8237	8838	100836	4.53163e-15	BNAA01G00160D	BNAA01G01400D	BNAA01G02660D	BNAA01G02740D	BNAA01G02900D	BNAA01G03050D	BNAA01G03320D	BNAA01G03510D	BNAA01G06760D	BNAA01G06820D	BNAA01G07170D	BNAA01G07660D	BNAA01G07940D	BNAA01G09060D	BNAA01G09530D	BNAA01G09690D	BNAA01G09800D	BNAA01G10220D	BNAA01G10360D	BNAA01G10580D	BNAA01G10690D	BNAA01G10800D	BNAA01G12560D	BNAA01G13060D	BNAA01G14790D	BNAA01G15270D	BNAA01G15300D	BNAA01G15600D	BNAA01G17690D	BNAA01G17960D	BNAA01G22830D	BNAA01G23620D	BNAA01G24190D	BNAA01G24300D	BNAA01G25020D	BNAA01G25520D	BNAA01G28260D	BNAA01G28610D	BNAA01G29060D	BNAA01G29140D	BNAA01G29660D	BNAA01G29770D	BNAA01G32030D
GO:0005516	calmodulin binding	85	8237	872	100836	0.0114587	BNAA01G02430D	BNAA01G12870D	BNAA01G34790D	BNAA02G31430D	BNAA02G32260D	BNAA03G08920D	BNAA03G11800D	BNAA03G19330D	BNAA03G20000D	BNAA03G22690D	BNAA03G26780D	BNAA03G27100D	BNAA03G49860D	BNAA03G50200D	BNAA04G09200D	BNAA04G12770D	BNAA04G23720D	BNAA04G25340D	BNAA04G26710D	BNAA05G06290D	BNAA05G11320D	BNAA05G15910D	BNAA05G31700D	BNAA05G34480D	BNAA05G37430D	BNAA06G22060D	BNAA07G04080D	BNAA07G22510D	BNAA08G01820D	BNAA08G28380D	BNAA09G09750D	BNAA09G13700D	BNAA09G26130D	BNAA09G30910D	BNAA09G49160D	BNAA10G11510D	BNAA10G26150D	BNAANNG10170D	BNAANNG15460D	BNAANNG28220D	BNAC01G06900D	BNAC01G34940D	BNAC01G41430D
GO:0005522	profilin binding	1	8237	4	100836	0.253045	BNAC06G31250D
GO:0005524	ATP binding	627	8237	6091	100836	2.10157e-10	BNAA01G01300D	BNAA01G02210D	BNAA01G06820D	BNAA01G07940D	BNAA01G08330D	BNAA01G09530D	BNAA01G09810D	BNAA01G09970D	BNAA01G13470D	BNAA01G14190D	BNAA01G15270D	BNAA01G15450D	BNAA01G17140D	BNAA01G17560D	BNAA01G18440D	BNAA01G20770D	BNAA01G21980D	BNAA01G23180D	BNAA01G23620D	BNAA01G24530D	BNAA01G25680D	BNAA01G26860D	BNAA01G27720D	BNAA01G29140D	BNAA01G30050D	BNAA01G30490D	BNAA01G32300D	BNAA01G32750D	BNAA01G33370D	BNAA01G34520D	BNAA01G35110D	BNAA01G35450D	BNAA01G36010D	BNAA01G37130D	BNAA02G00030D	BNAA02G00190D	BNAA02G03160D	BNAA02G03330D	BNAA02G06130D	BNAA02G06210D	BNAA02G08820D	BNAA02G12870D	BNAA02G14800D
GO:0005525	GTP binding	146	8237	925	100836	8.65801e-15	BNAA01G02740D	BNAA01G03320D	BNAA01G06530D	BNAA01G09620D	BNAA01G10800D	BNAA01G19150D	BNAA02G14900D	BNAA02G24040D	BNAA02G31320D	BNAA03G14790D	BNAA03G21660D	BNAA03G29810D	BNAA03G33090D	BNAA03G33120D	BNAA03G33700D	BNAA03G50310D	BNAA03G50330D	BNAA04G04620D	BNAA04G06970D	BNAA04G18010D	BNAA04G20180D	BNAA04G22820D	BNAA04G25800D	BNAA04G26920D	BNAA05G00730D	BNAA05G16010D	BNAA05G16520D	BNAA05G21300D	BNAA05G30500D	BNAA05G32370D	BNAA05G36780D	BNAA06G01650D	BNAA06G06060D	BNAA06G09990D	BNAA06G12300D	BNAA06G17850D	BNAA06G28690D	BNAA06G35520D	BNAA06G37700D	BNAA07G04420D	BNAA07G09950D	BNAA07G20800D	BNAA07G23830D
GO:0005528	FK506 binding	11	8237	80	100836	0.031624	BNAA01G14720D	BNAA03G47310D	BNAA03G57730D	BNAA10G14280D	BNAC03G10570D	BNAC03G44640D	BNAC03G44660D	BNAC03G74260D	BNAC07G26600D	BNAC07G39530D	BNAC09G36600D
GO:0005536	glucose binding	4	8237	24	100836	0.0860555	BNAA05G15840D	BNAC05G26650D	BNAC06G03650D	BNACNNG58160D
GO:0005543	phospholipid binding	15	8237	101	100836	0.00937768	BNAA03G58510D	BNAA04G08280D	BNAA04G24880D	BNAA05G03210D	BNAA07G06720D	BNAA08G14170D	BNAANNG25780D	BNAC04G02770D	BNAC04G30430D	BNAC04G48670D	BNAC04G48700D	BNAC04G48710D	BNAC06G12210D	BNAC07G36600D	BNAC09G46250D
GO:0005546	phosphatidylinositol-4,5-bisphosphate binding	9	8237	37	100836	0.00184991	BNAA03G24870D	BNAA05G23740D	BNAA10G00160D	BNAA10G05090D	BNAANNG10170D	BNAC03G66150D	BNAC06G00020D	BNAC06G02580D	BNAC09G23720D
GO:0005547	phosphatidylinositol-3,4,5-trisphosphate binding	1	8237	11	100836	0.383247	BNAANNG10170D
GO:0005548	phospholipid transporter activity	1	8237	11	100836	0.383247	BNAA01G21980D
GO:0005618	cell wall	314	8237	2221	100836	5.4216e-22	BNAA01G02490D	BNAA01G06750D	BNAA01G14960D	BNAA01G15390D	BNAA01G17260D	BNAA01G17300D	BNAA01G17540D	BNAA01G20630D	BNAA01G20660D	BNAA01G21860D	BNAA01G29770D	BNAA01G30490D	BNAA01G32030D	BNAA01G32180D	BNAA01G33230D	BNAA01G33400D	BNAA01G33660D	BNAA02G00030D	BNAA02G00190D	BNAA02G01980D	BNAA02G02470D	BNAA02G02540D	BNAA02G02720D	BNAA02G04500D	BNAA02G04810D	BNAA02G05430D	BNAA02G05840D	BNAA02G06190D	BNAA02G06730D	BNAA02G08520D	BNAA02G08820D	BNAA02G13970D	BNAA02G15910D	BNAA02G23000D	BNAA02G27070D	BNAA02G29640D	BNAA02G31320D	BNAA02G34120D	BNAA02G35250D	BNAA03G00670D	BNAA03G01080D	BNAA03G02010D	BNAA03G03240D
GO:0005622	intracellular	106	8237	935	100836	0.000139188	BNAA01G02990D	BNAA01G03220D	BNAA01G07170D	BNAA01G07660D	BNAA01G21860D	BNAA01G21980D	BNAA01G25020D	BNAA02G06680D	BNAA02G17730D	BNAA02G18720D	BNAA02G20180D	BNAA02G21890D	BNAA03G18630D	BNAA03G19630D	BNAA03G36560D	BNAA03G39200D	BNAA03G49380D	BNAA04G05680D	BNAA04G24120D	BNAA04G26630D	BNAA05G12760D	BNAA05G17840D	BNAA05G32370D	BNAA05G34620D	BNAA06G01090D	BNAA06G12670D	BNAA06G14770D	BNAA06G15120D	BNAA06G19290D	BNAA07G18560D	BNAA07G23090D	BNAA07G31210D	BNAA07G37280D	BNAA08G00390D	BNAA08G05570D	BNAA08G22590D	BNAA08G23880D	BNAA09G17360D	BNAA09G28670D	BNAA09G34900D	BNAA09G43520D	BNAA09G44520D	BNAA09G45180D
GO:0005623	cell	139	8237	1104	100836	1.14269e-07	BNAA01G07660D	BNAA01G13950D	BNAA01G14270D	BNAA01G17690D	BNAA01G21980D	BNAA01G31820D	BNAA02G11680D	BNAA02G14660D	BNAA02G16240D	BNAA02G18530D	BNAA03G06240D	BNAA03G33090D	BNAA03G33120D	BNAA03G35540D	BNAA03G37320D	BNAA03G49380D	BNAA03G55840D	BNAA03G57860D	BNAA04G03160D	BNAA04G09380D	BNAA04G19170D	BNAA05G10490D	BNAA05G19160D	BNAA05G29960D	BNAA06G06060D	BNAA06G06220D	BNAA06G19290D	BNAA06G27860D	BNAA06G28940D	BNAA06G37040D	BNAA06G38330D	BNAA07G01310D	BNAA07G04200D	BNAA07G04790D	BNAA07G05660D	BNAA07G08810D	BNAA07G09410D	BNAA07G25560D	BNAA07G27780D	BNAA07G27970D	BNAA08G13190D	BNAA08G16630D	BNAA08G19090D
GO:0005634	nucleus	2962	8237	33531	100836	4.23806e-09	BNAA01G00160D	BNAA01G00200D	BNAA01G00310D	BNAA01G00920D	BNAA01G01090D	BNAA01G01300D	BNAA01G01620D	BNAA01G02090D	BNAA01G02210D	BNAA01G02240D	BNAA01G02430D	BNAA01G02450D	BNAA01G02740D	BNAA01G02900D	BNAA01G02950D	BNAA01G02990D	BNAA01G03050D	BNAA01G03130D	BNAA01G03470D	BNAA01G04880D	BNAA01G05130D	BNAA01G05830D	BNAA01G06170D	BNAA01G06350D	BNAA01G06760D	BNAA01G07200D	BNAA01G07420D	BNAA01G07440D	BNAA01G07860D	BNAA01G07920D	BNAA01G07940D	BNAA01G08210D	BNAA01G08760D	BNAA01G09060D	BNAA01G09690D	BNAA01G09700D	BNAA01G09710D	BNAA01G09730D	BNAA01G10030D	BNAA01G10110D	BNAA01G10140D	BNAA01G10210D	BNAA01G10220D
GO:0005635	nuclear envelope	33	8237	270	100836	0.00547013	BNAA01G15600D	BNAA01G32030D	BNAA03G02010D	BNAA03G13670D	BNAA03G27950D	BNAA03G30510D	BNAA03G51080D	BNAA04G17210D	BNAA04G18170D	BNAA05G01320D	BNAA05G28710D	BNAA05G33430D	BNAA05G35320D	BNAA06G21290D	BNAA06G28940D	BNAA07G38740D	BNAA07G39080D	BNAA09G24670D	BNAA09G55770D	BNAANNG13680D	BNAC01G18540D	BNAC01G38940D	BNAC02G01650D	BNAC03G16560D	BNAC04G03910D	BNAC04G12980D	BNAC04G23250D	BNAC04G52130D	BNAC06G28300D	BNAC08G32690D	BNAC09G50260D	BNACNNG05840D	BNACNNG16260D
GO:0005637	nuclear inner membrane	1	8237	7	100836	0.342938	BNAC09G50260D
GO:0005640	nuclear outer membrane	2	8237	4	100836	0.0337604	BNAA08G04050D	BNAA10G05370D
GO:0005643	nuclear pore	24	8237	242	100836	0.0537593	BNAA01G17690D	BNAA03G13670D	BNAA03G39420D	BNAA03G51080D	BNAA04G17210D	BNAA04G18170D	BNAA05G01320D	BNAA05G35320D	BNAA08G26520D	BNAA10G06760D	BNAANNG11870D	BNAC01G20230D	BNAC03G16560D	BNAC03G46820D	BNAC04G03910D	BNAC04G12980D	BNAC04G23250D	BNAC04G49920D	BNAC04G52130D	BNAC05G36080D	BNAC08G02070D	BNAC08G45160D	BNAC09G09170D	BNACNNG74400D
GO:0005652	nuclear lamina	4	8237	14	100836	0.0190029	BNAA06G07510D	BNAA07G38740D	BNAC05G08960D	BNAC06G28300D
GO:0005654	nucleoplasm	25	8237	276	100836	0.0725069	BNAA01G17690D	BNAA01G26330D	BNAA03G39420D	BNAA06G02320D	BNAA06G07070D	BNAA06G07510D	BNAA06G11140D	BNAA06G24410D	BNAA07G38740D	BNAA08G01960D	BNAA08G26520D	BNAA09G08990D	BNAA09G24670D	BNAA09G33490D	BNAA10G12880D	BNAC03G06550D	BNAC03G46820D	BNAC05G00070D	BNAC05G08720D	BNAC05G08960D	BNAC06G02810D	BNAC06G04600D	BNAC06G28300D	BNAC09G09170D	BNACNNG74400D
GO:0005658	alpha DNA polymerase:primase complex	2	8237	7	100836	0.0915104	BNAA07G12120D	BNAC07G16300D
GO:0005666	DNA-directed RNA polymerase III complex	1	8237	12	100836	0.383936	BNAA10G22580D
GO:0005667	transcription factor complex	16	8237	148	100836	0.0559316	BNAA03G34330D	BNAA03G37140D	BNAA07G16490D	BNAA08G03620D	BNAA09G07950D	BNAA10G14120D	BNAC01G44080D	BNAC02G38980D	BNAC03G39760D	BNAC03G43410D	BNAC04G25920D	BNAC05G36480D	BNAC07G27110D	BNAC07G32040D	BNAC08G04110D	BNACNNG53150D
GO:0005669	transcription factor TFIID complex	3	8237	25	100836	0.192324	BNAA09G45000D	BNAC01G38870D	BNAC08G37750D
GO:0005672	transcription factor TFIIA complex	2	8237	15	100836	0.231424	BNAA08G14710D	BNAC08G11660D
GO:0005680	anaphase-promoting complex	7	8237	34	100836	0.0130688	BNAA03G01610D	BNAA03G57210D	BNAANNG01380D	BNAC02G02260D	BNAC03G30140D	BNAC05G37040D	BNAC09G21750D
GO:0005681	spliceosomal complex	19	8237	205	100836	0.0816733	BNAA01G23620D	BNAA01G29940D	BNAA03G03240D	BNAA03G17170D	BNAA05G28420D	BNAA06G11140D	BNAA07G33370D	BNAA09G15730D	BNAC01G26160D	BNAC01G37840D	BNAC03G20680D	BNAC04G06620D	BNAC05G02180D	BNAC05G06630D	BNAC05G21650D	BNAC09G14760D	BNAC09G17190D	BNACNNG29900D	BNACNNG61700D
GO:0005686	U2 snRNP	5	8237	47	100836	0.155695	BNAA07G06660D	BNAA07G32560D	BNAC03G49890D	BNAC04G28790D	BNAC04G56220D
GO:0005687	U4 snRNP	3	8237	26	100836	0.199652	BNAA07G32560D	BNAC04G56220D	BNAC05G11570D
GO:0005688	U6 snRNP	2	8237	24	100836	0.282529	BNAA06G14980D	BNAC09G02600D
GO:0005689	U12-type spliceosomal complex	5	8237	53	100836	0.174692	BNAA07G06660D	BNAA07G32560D	BNAC03G49890D	BNAC04G28790D	BNAC04G56220D
GO:0005690	U4atac snRNP	1	8237	7	100836	0.342938	BNAC05G11570D
GO:0005721	pericentric heterochromatin	1	8237	5	100836	0.29047	BNAA02G06690D
GO:0005730	nucleolus	430	8237	1557	100836	4.57953e-116	BNAA01G02490D	BNAA01G05130D	BNAA01G08920D	BNAA01G09540D	BNAA01G12190D	BNAA01G14720D	BNAA01G14860D	BNAA01G16130D	BNAA01G17690D	BNAA01G18480D	BNAA01G19300D	BNAA01G20630D	BNAA01G23660D	BNAA01G25520D	BNAA01G26980D	BNAA01G29770D	BNAA01G32030D	BNAA01G32180D	BNAA01G33350D	BNAA01G33400D	BNAA01G33660D	BNAA01G33870D	BNAA01G36100D	BNAA01G36220D	BNAA02G00190D	BNAA02G02470D	BNAA02G02540D	BNAA02G04810D	BNAA02G05430D	BNAA02G05840D	BNAA02G06690D	BNAA02G11520D	BNAA02G13140D	BNAA02G18180D	BNAA02G19450D	BNAA02G21770D	BNAA02G23000D	BNAA02G24100D	BNAA02G27760D	BNAA02G31320D	BNAA02G31570D	BNAA02G34310D	BNAA03G00670D
GO:0005731	nucleolus organizer region	1	8237	5	100836	0.29047	BNAC02G09990D
GO:0005732	small nucleolar ribonucleoprotein complex	16	8237	97	100836	0.00312277	BNAA03G57210D	BNAA06G14980D	BNAA07G32560D	BNAA09G07860D	BNAA09G44310D	BNAA09G53020D	BNAC03G30140D	BNAC03G74600D	BNAC04G21170D	BNAC04G56220D	BNAC07G03070D	BNAC08G36850D	BNAC09G02600D	BNAC09G08020D	BNAC09G12750D	BNAC09G21750D
GO:0005737	cytoplasm	1819	8237	14956	100836	8.65331e-76	BNAA01G00340D	BNAA01G01080D	BNAA01G01470D	BNAA01G02090D	BNAA01G02340D	BNAA01G02490D	BNAA01G02660D	BNAA01G02830D	BNAA01G03600D	BNAA01G04360D	BNAA01G04860D	BNAA01G04880D	BNAA01G05390D	BNAA01G06410D	BNAA01G06680D	BNAA01G06750D	BNAA01G07000D	BNAA01G07170D	BNAA01G07280D	BNAA01G07660D	BNAA01G07940D	BNAA01G08330D	BNAA01G08860D	BNAA01G08920D	BNAA01G09540D	BNAA01G09690D	BNAA01G09800D	BNAA01G10580D	BNAA01G10770D	BNAA01G10800D	BNAA01G11910D	BNAA01G13060D	BNAA01G13630D	BNAA01G14720D	BNAA01G15270D	BNAA01G15300D	BNAA01G15390D	BNAA01G15450D	BNAA01G16130D	BNAA01G16170D	BNAA01G16490D	BNAA01G17460D	BNAA01G17560D
GO:0005739	mitochondrion	1079	8237	8901	100836	5.07475e-42	BNAA01G01010D	BNAA01G01220D	BNAA01G02160D	BNAA01G02390D	BNAA01G03320D	BNAA01G04540D	BNAA01G05130D	BNAA01G06210D	BNAA01G07360D	BNAA01G08360D	BNAA01G08770D	BNAA01G10360D	BNAA01G12080D	BNAA01G13950D	BNAA01G14370D	BNAA01G15450D	BNAA01G15510D	BNAA01G16560D	BNAA01G16890D	BNAA01G19450D	BNAA01G20770D	BNAA01G21670D	BNAA01G22910D	BNAA01G24540D	BNAA01G26670D	BNAA01G27990D	BNAA01G28610D	BNAA01G29060D	BNAA01G29980D	BNAA01G30470D	BNAA01G30490D	BNAA01G30750D	BNAA01G31820D	BNAA01G31880D	BNAA01G33660D	BNAA01G34090D	BNAA01G35260D	BNAA02G00030D	BNAA02G00190D	BNAA02G01410D	BNAA02G01610D	BNAA02G01630D	BNAA02G01980D
GO:0005740	mitochondrial envelope	11	8237	69	100836	0.0140468	BNAA03G04370D	BNAA03G41070D	BNAA05G07770D	BNAA07G15900D	BNAANNG21140D	BNAC02G04800D	BNAC03G33610D	BNAC03G39210D	BNAC04G08780D	BNAC04G41560D	BNAC06G14270D
GO:0005741	mitochondrial outer membrane	37	8237	112	100836	5.18425e-14	BNAA02G02470D	BNAA03G06710D	BNAA03G10240D	BNAA03G27530D	BNAA03G35540D	BNAA03G41070D	BNAA04G15080D	BNAA05G07100D	BNAA05G19160D	BNAA05G34150D	BNAA07G01310D	BNAA07G08810D	BNAA09G07330D	BNAA09G27920D	BNAA09G36460D	BNAA10G14030D	BNAA10G22550D	BNAC02G01330D	BNAC02G07470D	BNAC03G08580D	BNAC03G12920D	BNAC03G32540D	BNAC03G41320D	BNAC04G07900D	BNAC04G38010D	BNAC05G21320D	BNAC05G32550D	BNAC05G36750D	BNAC05G38050D	BNAC05G48550D	BNAC07G02520D	BNAC07G11430D	BNAC07G31590D	BNAC08G28040D	BNAC09G07230D	BNACNNG42590D	BNACNNG48140D
GO:0005742	mitochondrial outer membrane translocase complex	13	8237	31	100836	3.18712e-07	BNAA03G35540D	BNAA05G19160D	BNAA06G36430D	BNAA07G08810D	BNAA09G11500D	BNAA09G12040D	BNAA09G27920D	BNAC03G41320D	BNAC05G21320D	BNAC05G32550D	BNAC07G11430D	BNAC07G17410D	BNAC09G12290D
GO:0005743	mitochondrial inner membrane	119	8237	533	100836	3.95947e-24	BNAA01G01010D	BNAA01G13950D	BNAA01G14370D	BNAA01G22910D	BNAA01G31820D	BNAA01G35260D	BNAA02G01980D	BNAA02G16120D	BNAA02G21890D	BNAA03G00420D	BNAA03G04370D	BNAA03G04680D	BNAA03G05570D	BNAA03G26840D	BNAA03G35540D	BNAA03G55840D	BNAA03G59590D	BNAA04G17340D	BNAA04G21670D	BNAA04G22710D	BNAA04G25760D	BNAA04G28560D	BNAA05G00460D	BNAA05G07100D	BNAA05G12510D	BNAA05G17260D	BNAA05G19160D	BNAA05G22320D	BNAA05G34150D	BNAA06G09900D	BNAA06G21500D	BNAA06G26030D	BNAA06G29780D	BNAA06G39820D	BNAA06G40370D	BNAA07G00370D	BNAA07G01310D	BNAA07G08810D	BNAA07G14210D	BNAA07G35920D	BNAA07G38940D	BNAA08G00200D	BNAA08G27080D
GO:0005744	mitochondrial inner membrane presequence translocase complex	20	8237	87	100836	1.3643e-05	BNAA02G16120D	BNAA05G07100D	BNAA07G00370D	BNAA07G08810D	BNAA07G38940D	BNAA08G00200D	BNAA09G27920D	BNAA09G44610D	BNAA10G09540D	BNAC02G46290D	BNAC04G07900D	BNAC05G21320D	BNAC06G33890D	BNAC07G00350D	BNAC07G11430D	BNAC08G21180D	BNAC08G37320D	BNAC09G32030D	BNACNNG41500D	BNACNNG48140D
GO:0005746	mitochondrial respiratory chain	7	8237	20	100836	0.000620457	BNAA04G10250D	BNAA06G32300D	BNAA09G01930D	BNAA09G39850D	BNAC07G24100D	BNAC09G01370D	BNACNNG01410D
GO:0005747	mitochondrial respiratory chain complex I	62	8237	257	100836	5.26729e-15	BNAA01G08360D	BNAA01G30750D	BNAA02G13090D	BNAA02G26460D	BNAA02G33720D	BNAA02G34960D	BNAA03G12510D	BNAA04G08090D	BNAA04G15990D	BNAA05G21720D	BNAA05G22860D	BNAA06G04090D	BNAA06G16370D	BNAA06G24940D	BNAA06G32230D	BNAA06G39160D	BNAA07G00250D	BNAA07G12560D	BNAA07G13350D	BNAA07G32440D	BNAA08G03980D	BNAA08G27620D	BNAA08G30400D	BNAA09G01960D	BNAA09G43790D	BNAA09G50790D	BNAA09G51850D	BNAA10G02220D	BNAA10G20810D	BNAANNG08530D	BNAC01G09910D	BNAC02G33360D	BNAC02G34580D	BNAC03G03720D	BNAC03G15390D	BNAC03G37470D	BNAC04G02600D	BNAC04G16640D	BNAC04G32860D	BNAC04G39270D	BNAC04G55940D	BNAC05G02140D	BNAC05G10690D
GO:0005749	mitochondrial respiratory chain complex II, succinate dehydrogenase complex (ubiquinone)	14	8237	39	100836	1.04817e-06	BNAA03G21380D	BNAA03G21470D	BNAA05G01340D	BNAA05G01420D	BNAA06G04890D	BNAA06G17070D	BNAA06G32140D	BNAA07G37420D	BNAA10G05140D	BNAA10G22460D	BNAC03G57270D	BNAC07G16540D	BNAC09G47030D	BNACNNG16210D
GO:0005750	mitochondrial respiratory chain complex III	20	8237	63	100836	5.96741e-08	BNAA01G04540D	BNAA02G01630D	BNAA03G04330D	BNAA05G15080D	BNAA05G34150D	BNAA06G02000D	BNAA06G32300D	BNAA08G12190D	BNAA09G01930D	BNAC01G06030D	BNAC02G04740D	BNAC03G05860D	BNAC03G67290D	BNAC05G11420D	BNAC05G36750D	BNAC05G48550D	BNAC06G09300D	BNAC07G24100D	BNAC08G39030D	BNAC09G01370D
GO:0005751	mitochondrial respiratory chain complex IV	5	8237	13	100836	0.00236564	BNAA04G28190D	BNAA08G15810D	BNAC03G61230D	BNACNNG12480D	BNACNNG12790D
GO:0005753	mitochondrial proton-transporting ATP synthase complex	28	8237	86	100836	8.14302e-11	BNAA02G21820D	BNAA02G24900D	BNAA03G02630D	BNAA03G04340D	BNAA03G49900D	BNAA04G12500D	BNAA05G10580D	BNAA08G13250D	BNAA09G22030D	BNAA09G55940D	BNAA10G22780D	BNAANNG07210D	BNAC02G28880D	BNAC02G33050D	BNAC03G03720D	BNAC03G18200D	BNAC03G68120D	BNAC04G11660D	BNAC04G28290D	BNAC04G43510D	BNAC07G19840D	BNAC07G42270D	BNAC08G35510D	BNAC09G12310D	BNAC09G47330D	BNAC09G47340D	BNACNNG13880D	BNACNNG57990D
GO:0005758	mitochondrial intermembrane space	21	8237	56	100836	9.59291e-10	BNAA01G14370D	BNAA03G07420D	BNAA03G59590D	BNAA04G28560D	BNAA05G12510D	BNAA05G34150D	BNAA06G01220D	BNAA07G10260D	BNAA09G13040D	BNAA09G30340D	BNAANNG08530D	BNAC03G09390D	BNAC03G16400D	BNAC04G54480D	BNAC05G36750D	BNAC05G48550D	BNAC06G35930D	BNAC07G13460D	BNAC07G21440D	BNAC09G24710D	BNAUNNG03640D
GO:0005759	mitochondrial matrix	65	8237	352	100836	3.17532e-10	BNAA02G00030D	BNAA02G11520D	BNAA02G31450D	BNAA03G12120D	BNAA03G13490D	BNAA03G14790D	BNAA03G20820D	BNAA03G33170D	BNAA03G37240D	BNAA03G39570D	BNAA03G54960D	BNAA04G03470D	BNAA04G20460D	BNAA04G25660D	BNAA04G28670D	BNAA05G22860D	BNAA05G25500D	BNAA05G34150D	BNAA06G01050D	BNAA06G04090D	BNAA07G00250D	BNAA07G28560D	BNAA07G35360D	BNAA08G15870D	BNAA09G09100D	BNAA09G35800D	BNAA09G43790D	BNAA10G09440D	BNAA10G23060D	BNAA10G23130D	BNAA10G28640D	BNAANNG02880D	BNAANNG06200D	BNAANNG37230D	BNAC02G00800D	BNAC02G01230D	BNAC02G16000D	BNAC02G16510D	BNAC02G48360D	BNAC03G03460D	BNAC03G16370D	BNAC03G17830D	BNAC03G24880D
GO:0005761	mitochondrial ribosome	1	8237	6	100836	0.320093	BNAA01G11030D
GO:0005762	mitochondrial large ribosomal subunit	9	8237	52	100836	0.0152509	BNAA01G34650D	BNAA03G27290D	BNAA04G25540D	BNAA05G03710D	BNAC04G03300D	BNAC09G06890D	BNACNNG12560D	BNACNNG54270D	BNACNNG57310D
GO:0005763	mitochondrial small ribosomal subunit	8	8237	38	100836	0.00751275	BNAA05G17290D	BNAA05G32840D	BNAC03G33480D	BNAC03G74030D	BNAC04G10720D	BNAC05G30250D	BNAC06G38290D	BNAC07G07780D
GO:0005765	lysosomal membrane	2	8237	13	100836	0.203856	BNAA03G40060D	BNAANNG35930D
GO:0005768	endosome	148	8237	1082	100836	2.57691e-10	BNAA01G03510D	BNAA01G03530D	BNAA01G04620D	BNAA01G06760D	BNAA01G09620D	BNAA01G21980D	BNAA01G33020D	BNAA01G33700D	BNAA01G34680D	BNAA01G35910D	BNAA02G03310D	BNAA02G09660D	BNAA02G20180D	BNAA02G20620D	BNAA02G32060D	BNAA03G04380D	BNAA03G07010D	BNAA03G11910D	BNAA03G17750D	BNAA03G29960D	BNAA03G36080D	BNAA03G41370D	BNAA03G56050D	BNAA04G19170D	BNAA04G20580D	BNAA04G25800D	BNAA05G08840D	BNAA05G10490D	BNAA05G19890D	BNAA05G30740D	BNAA05G31030D	BNAA05G37430D	BNAA06G05380D	BNAA06G13470D	BNAA06G14340D	BNAA06G17850D	BNAA06G26410D	BNAA06G31460D	BNAA06G36230D	BNAA07G00260D	BNAA07G07300D	BNAA07G09410D	BNAA07G19300D
GO:0005769	early endosome	6	8237	62	100836	0.154606	BNAA03G32250D	BNAA06G19590D	BNAA09G34670D	BNAC02G42980D	BNAC03G37540D	BNACNNG11970D
GO:0005770	late endosome	25	8237	126	100836	1.86413e-05	BNAA01G02500D	BNAA01G05040D	BNAA02G01910D	BNAA03G06240D	BNAA03G08750D	BNAA03G32250D	BNAA03G38190D	BNAA04G09380D	BNAA06G35880D	BNAA07G09410D	BNAA10G17660D	BNAC01G03760D	BNAC02G04000D	BNAC02G05050D	BNAC03G08040D	BNAC03G11080D	BNAC03G37540D	BNAC03G45010D	BNAC04G31610D	BNAC05G24420D	BNAC05G40940D	BNAC07G12350D	BNAC09G15370D	BNAC09G41030D	BNACNNG11150D
GO:0005771	multivesicular body	9	8237	27	100836	0.000163301	BNAA03G22310D	BNAA03G38190D	BNAA06G17120D	BNAA10G06820D	BNAA10G30470D	BNAC03G45010D	BNAC03G47050D	BNAC03G57240D	BNACNNG76240D
GO:0005773	vacuole	348	8237	2508	100836	7.55351e-23	BNAA01G01470D	BNAA01G02100D	BNAA01G02950D	BNAA01G04020D	BNAA01G09540D	BNAA01G13370D	BNAA01G16130D	BNAA01G17260D	BNAA01G17300D	BNAA01G17960D	BNAA01G20660D	BNAA01G24430D	BNAA01G24940D	BNAA01G30050D	BNAA01G32180D	BNAA02G01770D	BNAA02G02470D	BNAA02G08420D	BNAA02G11010D	BNAA02G13140D	BNAA02G14510D	BNAA02G14900D	BNAA02G21820D	BNAA02G22240D	BNAA02G23000D	BNAA02G24040D	BNAA02G24100D	BNAA02G25740D	BNAA02G27070D	BNAA02G31320D	BNAA02G35710D	BNAA03G00670D	BNAA03G03100D	BNAA03G04730D	BNAA03G07050D	BNAA03G08920D	BNAA03G21660D	BNAA03G23460D	BNAA03G24250D	BNAA03G25600D	BNAA03G26090D	BNAA03G26230D	BNAA03G27520D
GO:0005774	vacuolar membrane	457	8237	2190	100836	8.12083e-79	BNAA01G02100D	BNAA01G02340D	BNAA01G02950D	BNAA01G04540D	BNAA01G05920D	BNAA01G06820D	BNAA01G08360D	BNAA01G10800D	BNAA01G13370D	BNAA01G16130D	BNAA01G17140D	BNAA01G17540D	BNAA01G20630D	BNAA01G20660D	BNAA01G24940D	BNAA01G30050D	BNAA01G30490D	BNAA01G33350D	BNAA01G34310D	BNAA02G00030D	BNAA02G01140D	BNAA02G01980D	BNAA02G02470D	BNAA02G02540D	BNAA02G05320D	BNAA02G05840D	BNAA02G06190D	BNAA02G07620D	BNAA02G11010D	BNAA02G11520D	BNAA02G14450D	BNAA02G14510D	BNAA02G16100D	BNAA02G21820D	BNAA02G23000D	BNAA02G23050D	BNAA02G25880D	BNAA02G26890D	BNAA02G27070D	BNAA02G27970D	BNAA02G28300D	BNAA02G31570D	BNAA02G32060D
GO:0005775	vacuolar lumen	2	8237	18	100836	0.261152	BNAC04G29980D	BNAC07G37050D
GO:0005776	autophagosome	2	8237	14	100836	0.218407	BNAA07G38000D	BNAC07G37050D
GO:0005777	peroxisome	96	8237	930	100836	0.00290735	BNAA01G03320D	BNAA01G09810D	BNAA01G18160D	BNAA01G23550D	BNAA01G33660D	BNAA01G35400D	BNAA02G12280D	BNAA03G01490D	BNAA03G03650D	BNAA03G06790D	BNAA03G28270D	BNAA03G29320D	BNAA03G29710D	BNAA03G42460D	BNAA04G00830D	BNAA04G02570D	BNAA04G05950D	BNAA04G13230D	BNAA04G15080D	BNAA04G22710D	BNAA04G24560D	BNAA04G24770D	BNAA05G10480D	BNAA05G26380D	BNAA06G16870D	BNAA06G20770D	BNAA06G29800D	BNAA06G35510D	BNAA06G36450D	BNAA07G06010D	BNAA07G17890D	BNAA07G18040D	BNAA08G00390D	BNAA08G05310D	BNAA08G08330D	BNAA08G30740D	BNAA09G02820D	BNAA09G15760D	BNAA09G17360D	BNAA09G32380D	BNAA09G36460D	BNAA09G37460D	BNAA09G39600D
GO:0005778	peroxisomal membrane	16	8237	193	100836	0.103505	BNAA03G28270D	BNAA03G36470D	BNAA03G50710D	BNAA04G15080D	BNAA04G22710D	BNAA06G27860D	BNAA09G36460D	BNAA09G52780D	BNAC03G33440D	BNAC03G69990D	BNAC04G05390D	BNAC04G38010D	BNAC04G46770D	BNAC07G29090D	BNAC08G28040D	BNACNNG22360D
GO:0005782	peroxisomal matrix	1	8237	7	100836	0.342938	BNAC08G24060D
GO:0005783	endoplasmic reticulum	353	8237	2552	100836	6.28273e-23	BNAA01G01400D	BNAA01G02660D	BNAA01G04790D	BNAA01G05920D	BNAA01G06530D	BNAA01G06800D	BNAA01G11400D	BNAA01G13830D	BNAA01G13910D	BNAA01G16130D	BNAA01G17140D	BNAA01G17560D	BNAA01G19450D	BNAA01G24430D	BNAA01G25000D	BNAA01G25010D	BNAA01G29820D	BNAA01G31880D	BNAA01G35580D	BNAA01G36440D	BNAA02G01140D	BNAA02G01770D	BNAA02G06190D	BNAA02G08420D	BNAA02G13510D	BNAA02G21030D	BNAA02G23050D	BNAA02G25880D	BNAA02G26890D	BNAA02G28300D	BNAA03G02010D	BNAA03G04670D	BNAA03G06710D	BNAA03G13670D	BNAA03G17750D	BNAA03G19280D	BNAA03G28230D	BNAA03G31650D	BNAA03G32820D	BNAA03G33090D	BNAA03G33120D	BNAA03G34860D	BNAA03G35170D
GO:0005784	Sec61 translocon complex	2	8237	9	100836	0.132296	BNAA03G20980D	BNAA04G26040D
GO:0005785	signal recognition particle receptor complex	1	8237	7	100836	0.342938	BNAA07G01570D
GO:0005786	signal recognition particle, endoplasmic reticulum targeting	13	8237	56	100836	0.000347792	BNAA01G06530D	BNAA03G20350D	BNAA03G50330D	BNAA04G25280D	BNAA05G03460D	BNAA06G09990D	BNAA06G19200D	BNAA07G26580D	BNAC03G52150D	BNAC05G11610D	BNAC06G28700D	BNAC08G20790D	BNACNNG63570D
GO:0005787	signal peptidase complex	8	8237	26	100836	0.000666842	BNAA01G00010D	BNAA05G31930D	BNAC01G00920D	BNAC03G34180D	BNAC04G05410D	BNAC04G46750D	BNAC05G46540D	BNACNNG66690D
GO:0005788	endoplasmic reticulum lumen	24	8237	141	100836	0.000278328	BNAA01G17140D	BNAA02G06190D	BNAA03G25890D	BNAA05G15360D	BNAA05G29350D	BNAA06G01660D	BNAA06G02080D	BNAA07G15650D	BNAA08G26940D	BNAA09G15970D	BNAA09G48560D	BNAA09G48890D	BNAA09G55010D	BNAANNG12480D	BNAC01G19960D	BNAC01G43040D	BNAC05G17110D	BNAC06G09030D	BNAC06G29110D	BNAC06G41290D	BNAC08G25810D	BNACNNG03040D	BNACNNG24180D	BNACNNG78130D
GO:0005789	endoplasmic reticulum membrane	168	8237	1186	100836	1.17418e-12	BNAA01G04790D	BNAA01G13910D	BNAA01G19450D	BNAA01G20480D	BNAA01G21980D	BNAA01G31880D	BNAA01G36440D	BNAA02G11890D	BNAA02G26570D	BNAA02G28300D	BNAA03G01540D	BNAA03G04670D	BNAA03G32420D	BNAA03G33090D	BNAA03G33120D	BNAA03G35170D	BNAA03G46130D	BNAA03G46760D	BNAA03G48640D	BNAA03G54940D	BNAA04G11990D	BNAA04G18160D	BNAA04G20340D	BNAA05G00430D	BNAA05G03320D	BNAA05G06180D	BNAA05G07500D	BNAA05G11380D	BNAA05G13560D	BNAA05G26430D	BNAA05G28030D	BNAA05G29960D	BNAA05G30470D	BNAA05G31030D	BNAA05G33550D	BNAA05G34510D	BNAA06G09070D	BNAA06G14340D	BNAA06G31460D	BNAA07G10300D	BNAA07G15610D	BNAA07G17850D	BNAA07G20190D
GO:0005794	Golgi apparatus	595	8237	4198	100836	5.75757e-41	BNAA01G02100D	BNAA01G02340D	BNAA01G02950D	BNAA01G03530D	BNAA01G04620D	BNAA01G05920D	BNAA01G06750D	BNAA01G06760D	BNAA01G06820D	BNAA01G09920D	BNAA01G10800D	BNAA01G13370D	BNAA01G13470D	BNAA01G13830D	BNAA01G14730D	BNAA01G17140D	BNAA01G20660D	BNAA01G20950D	BNAA01G21980D	BNAA01G24430D	BNAA01G30490D	BNAA01G32030D	BNAA01G33020D	BNAA01G33700D	BNAA01G34680D	BNAA01G35910D	BNAA02G02720D	BNAA02G03310D	BNAA02G08820D	BNAA02G13510D	BNAA02G14900D	BNAA02G18530D	BNAA02G20180D	BNAA02G20620D	BNAA02G21030D	BNAA02G21820D	BNAA02G26600D	BNAA02G26890D	BNAA02G28300D	BNAA02G29190D	BNAA02G32060D	BNAA02G34120D	BNAA02G35250D
GO:0005795	Golgi stack	22	8237	100	100836	1.09881e-05	BNAA01G27720D	BNAA03G38040D	BNAA04G09380D	BNAA06G15120D	BNAA07G09410D	BNAA07G33210D	BNAA07G37280D	BNAA09G50020D	BNAA10G17610D	BNAANNG13250D	BNAC01G06720D	BNAC03G08090D	BNAC03G74310D	BNAC04G00110D	BNAC04G31610D	BNAC05G16640D	BNAC05G40940D	BNAC06G37770D	BNAC07G12350D	BNAC07G14500D	BNAC08G33790D	BNAC09G40980D
GO:0005796	Golgi lumen	1	8237	2	100836	0.15003	BNACNNG06320D
GO:0005797	Golgi medial cisterna	3	8237	31	100836	0.225424	BNAA03G11360D	BNAC03G14180D	BNACNNG27330D
GO:0005801	cis-Golgi network	8	8237	47	100836	0.0224456	BNAA02G32060D	BNAA08G21130D	BNAANNG21400D	BNAC05G17190D	BNAC07G10800D	BNAC08G20010D	BNAC08G35550D	BNACNNG27330D
GO:0005802	trans-Golgi network	139	8237	1003	100836	3.64457e-10	BNAA01G03530D	BNAA01G04620D	BNAA01G06760D	BNAA01G21980D	BNAA01G33020D	BNAA01G33700D	BNAA01G34680D	BNAA01G35910D	BNAA02G03310D	BNAA02G09660D	BNAA02G18530D	BNAA02G20180D	BNAA02G20620D	BNAA02G32060D	BNAA03G04380D	BNAA03G07010D	BNAA03G11910D	BNAA03G17750D	BNAA03G29960D	BNAA03G31960D	BNAA03G36080D	BNAA03G41370D	BNAA03G56050D	BNAA04G09380D	BNAA04G20580D	BNAA04G25800D	BNAA05G08840D	BNAA05G19890D	BNAA05G30740D	BNAA05G31030D	BNAA05G37430D	BNAA06G05380D	BNAA06G13470D	BNAA06G14340D	BNAA06G19590D	BNAA06G26410D	BNAA06G31460D	BNAA06G36230D	BNAA07G00260D	BNAA07G07300D	BNAA07G09410D	BNAA07G19300D	BNAA07G23540D
GO:0005811	lipid particle	3	8237	29	100836	0.217297	BNAA10G03530D	BNAC05G03910D	BNACNNG07580D
GO:0005829	cytosol	1209	8237	7362	100836	2.53059e-129	BNAA01G02090D	BNAA01G02300D	BNAA01G02340D	BNAA01G02490D	BNAA01G02500D	BNAA01G03050D	BNAA01G03320D	BNAA01G03600D	BNAA01G04360D	BNAA01G05130D	BNAA01G06760D	BNAA01G06800D	BNAA01G07940D	BNAA01G08760D	BNAA01G08920D	BNAA01G09540D	BNAA01G10770D	BNAA01G13910D	BNAA01G14180D	BNAA01G14720D	BNAA01G14960D	BNAA01G15300D	BNAA01G16130D	BNAA01G17260D	BNAA01G17300D	BNAA01G17690D	BNAA01G17800D	BNAA01G18390D	BNAA01G18440D	BNAA01G19100D	BNAA01G19710D	BNAA01G20630D	BNAA01G23120D	BNAA01G23180D	BNAA01G23620D	BNAA01G23700D	BNAA01G24920D	BNAA01G25020D	BNAA01G25680D	BNAA01G26130D	BNAA01G26250D	BNAA01G26560D	BNAA01G26860D
GO:0005834	heterotrimeric G-protein complex	44	8237	269	100836	4.59505e-06	BNAA01G02660D	BNAA01G02740D	BNAA01G12560D	BNAA01G18480D	BNAA01G20690D	BNAA01G24300D	BNAA01G26980D	BNAA03G13670D	BNAA03G36890D	BNAA03G49270D	BNAA03G54840D	BNAA04G17210D	BNAA05G16520D	BNAA05G24090D	BNAA06G21270D	BNAA07G23380D	BNAA07G26450D	BNAA07G29620D	BNAA08G22790D	BNAA09G24710D	BNAA09G40600D	BNAANNG21000D	BNAC01G04930D	BNAC01G34460D	BNAC02G27270D	BNAC03G16560D	BNAC03G43060D	BNAC03G52270D	BNAC04G54030D	BNAC05G21010D	BNAC05G29120D	BNAC05G35350D	BNAC05G37770D	BNAC05G50130D	BNAC06G28570D	BNAC07G45020D	BNAC08G17760D	BNAC08G32820D	BNAC08G33050D	BNAC08G37410D	BNACNNG27820D	BNACNNG34310D	BNACNNG59710D
GO:0005839	proteasome core complex	18	8237	100	100836	0.000738428	BNAA02G19190D	BNAA03G38250D	BNAA05G17000D	BNAA07G04410D	BNAA07G20430D	BNAA08G01000D	BNAA08G12550D	BNAA08G29360D	BNAA09G15700D	BNAA09G31830D	BNAC01G07210D	BNAC03G57740D	BNAC03G67700D	BNAC06G19970D	BNAC06G39610D	BNAC07G24340D	BNAC08G22660D	BNAC09G17140D
GO:0005840	ribosome	404	8237	1120	100836	3.76562e-153	BNAA01G01470D	BNAA01G03150D	BNAA01G04920D	BNAA01G05130D	BNAA01G05390D	BNAA01G06210D	BNAA01G08920D	BNAA01G12190D	BNAA01G14960D	BNAA01G15390D	BNAA01G16130D	BNAA01G20630D	BNAA01G21860D	BNAA01G23850D	BNAA01G27990D	BNAA01G32180D	BNAA01G33230D	BNAA01G33350D	BNAA01G33650D	BNAA01G34650D	BNAA02G00470D	BNAA02G04810D	BNAA02G08230D	BNAA02G08520D	BNAA02G10490D	BNAA02G13140D	BNAA02G14450D	BNAA02G14510D	BNAA02G20180D	BNAA02G23000D	BNAA02G27070D	BNAA02G28030D	BNAA02G31260D	BNAA02G31300D	BNAA03G00670D	BNAA03G00720D	BNAA03G01080D	BNAA03G01450D	BNAA03G03540D	BNAA03G07060D	BNAA03G08070D	BNAA03G08540D	BNAA03G10640D
GO:0005845	mRNA cap binding complex	2	8237	18	100836	0.261152	BNAA09G44310D	BNAC08G36850D
GO:0005849	mRNA cleavage factor complex	2	8237	18	100836	0.261152	BNAA01G14790D	BNAC01G17430D
GO:0005851	eukaryotic translation initiation factor 2B complex	3	8237	27	100836	0.206263	BNAA07G04420D	BNAA08G02900D	BNACNNG67980D
GO:0005852	eukaryotic translation initiation factor 3 complex	30	8237	89	100836	6.59091e-12	BNAA01G03600D	BNAA02G12340D	BNAA02G28950D	BNAA04G02470D	BNAA04G08030D	BNAA05G05600D	BNAA05G27670D	BNAA06G27850D	BNAA07G25580D	BNAA08G11850D	BNAA09G17080D	BNAA09G35610D	BNAA09G41220D	BNAC02G36850D	BNAC03G22380D	BNAC03G66710D	BNAC04G34560D	BNAC04G53310D	BNAC04G55530D	BNAC05G41840D	BNAC05G48440D	BNAC06G27390D	BNAC07G17810D	BNAC07G29100D	BNAC07G38130D	BNAC08G27050D	BNAC08G33780D	BNACNNG36550D	BNACNNG36950D	BNAUNNG00080D
GO:0005853	eukaryotic translation elongation factor 1 complex	2	8237	23	100836	0.282023	BNAA08G17480D	BNACNNG17800D
GO:0005856	cytoskeleton	39	8237	319	100836	0.00311718	BNAA01G08330D	BNAA01G34090D	BNAA02G00190D	BNAA03G10710D	BNAA04G01270D	BNAA05G28440D	BNAA05G32830D	BNAA06G08210D	BNAA07G18620D	BNAA08G13190D	BNAA09G33490D	BNAA09G33970D	BNAA09G35350D	BNAA09G38350D	BNAA09G47180D	BNAA10G05090D	BNAANNG20790D	BNAANNG22140D	BNAC01G08210D	BNAC01G09880D	BNAC01G40640D	BNAC02G18100D	BNAC03G03940D	BNAC03G17160D	BNAC03G32410D	BNAC04G29700D	BNAC04G47430D	BNAC05G09460D	BNAC05G42720D	BNAC06G00020D	BNAC06G42810D	BNAC07G50870D	BNAC08G13110D	BNAC08G24760D	BNAC09G50260D	BNACNNG08890D	BNACNNG19240D	BNACNNG37490D	BNAUNNG00140D
GO:0005880	nuclear microtubule	3	8237	29	100836	0.217297	BNAA03G50500D	BNAA04G14090D	BNAC07G42870D
GO:0005881	cytoplasmic microtubule	1	8237	11	100836	0.383247	BNAANNG10170D
GO:0005884	actin filament	5	8237	55	100836	0.178587	BNAA08G13190D	BNAANNG06370D	BNAC01G08210D	BNAC02G04000D	BNAC07G50870D
GO:0005886	plasma membrane	1680	8237	14223	100836	2.08062e-60	BNAA01G00260D	BNAA01G01080D	BNAA01G01470D	BNAA01G02090D	BNAA01G02210D	BNAA01G02340D	BNAA01G02490D	BNAA01G02500D	BNAA01G02660D	BNAA01G02740D	BNAA01G02950D	BNAA01G03390D	BNAA01G03510D	BNAA01G03530D	BNAA01G04620D	BNAA01G05040D	BNAA01G05090D	BNAA01G05130D	BNAA01G06750D	BNAA01G06760D	BNAA01G06820D	BNAA01G07170D	BNAA01G09060D	BNAA01G09530D	BNAA01G09620D	BNAA01G10800D	BNAA01G12650D	BNAA01G12660D	BNAA01G12920D	BNAA01G12930D	BNAA01G13470D	BNAA01G13800D	BNAA01G14180D	BNAA01G14350D	BNAA01G15270D	BNAA01G15300D	BNAA01G15810D	BNAA01G16780D	BNAA01G17800D	BNAA01G19100D	BNAA01G19150D	BNAA01G19300D	BNAA01G19450D
GO:0005887	integral component of plasma membrane	62	8237	735	100836	0.0512631	BNAA01G02100D	BNAA01G03390D	BNAA01G09060D	BNAA02G01450D	BNAA02G18690D	BNAA02G26600D	BNAA03G04410D	BNAA03G49860D	BNAA04G14740D	BNAA05G19250D	BNAA05G24790D	BNAA05G35560D	BNAA06G35100D	BNAA07G07300D	BNAA07G17050D	BNAA07G23350D	BNAA07G29680D	BNAA07G31980D	BNAA08G17490D	BNAA08G26710D	BNAA09G05200D	BNAA09G10950D	BNAA09G32410D	BNAA09G49240D	BNAA10G06240D	BNAA10G19810D	BNAA10G22670D	BNAANNG05310D	BNAANNG27350D	BNAC01G10730D	BNAC01G12770D	BNAC01G32940D	BNAC01G34940D	BNAC02G32760D	BNAC02G34840D	BNAC03G05940D	BNAC03G16150D	BNAC03G37650D	BNAC03G59720D	BNAC04G37620D	BNAC04G38170D	BNAC04G46050D	BNAC05G06490D
GO:0005901	caveola	2	8237	9	100836	0.132296	BNAC02G40750D	BNAC06G38190D
GO:0005905	coated pit	15	8237	99	100836	0.00804721	BNAA06G34790D	BNAA06G40410D	BNAA08G14170D	BNAA09G18080D	BNAA09G53440D	BNAA10G05040D	BNAANNG03410D	BNAANNG12440D	BNAANNG32520D	BNAC01G17840D	BNAC08G08040D	BNAC09G10130D	BNAC09G19520D	BNAC09G46250D	BNACNNG41930D
GO:0005911	cell-cell junction	1	8237	7	100836	0.342938	BNAC06G31250D
GO:0005945	6-phosphofructokinase complex	8	8237	30	100836	0.00177709	BNAA09G42580D	BNAA10G10800D	BNAANNG29210D	BNAC01G05570D	BNAC01G18320D	BNAC03G47350D	BNAC08G35040D	BNAC09G33200D
GO:0005953	CAAX-protein geranylgeranyltransferase complex	1	8237	7	100836	0.342938	BNAC04G53340D
GO:0005986	sucrose biosynthetic process	5	8237	60	100836	0.183105	BNAA03G08110D	BNAA04G05530D	BNAA05G15220D	BNAC04G56100D	BNAC06G08810D
GO:0006002	fructose 6-phosphate metabolic process	9	8237	43	100836	0.00503087	BNAA06G08370D	BNAA09G42580D	BNAA10G10800D	BNAANNG29210D	BNAC01G05570D	BNAC01G18320D	BNAC03G47350D	BNAC08G35040D	BNAC09G33200D
GO:0006005	L-fucose biosynthetic process	2	8237	2	100836	0.00667204	BNAA07G30700D	BNAC06G34160D
GO:0006006	glucose metabolic process	8	8237	50	100836	0.0296807	BNAA03G04190D	BNAA07G08970D	BNAA07G15160D	BNAC01G30110D	BNAC03G05780D	BNAC05G12400D	BNAC06G13190D	BNAC07G11270D
GO:0006007	glucose catabolic process	1	8237	5	100836	0.29047	BNAC05G43970D
GO:0006011	UDP-glucose metabolic process	2	8237	13	100836	0.203856	BNAA09G40940D	BNAC08G33440D
GO:0006012	galactose metabolic process	13	8237	99	100836	0.0292586	BNAA01G32750D	BNAA03G27400D	BNAA03G46210D	BNAA09G15290D	BNAA09G22180D	BNAA09G25900D	BNAANNG39400D	BNAC01G15540D	BNAC05G23640D	BNAC05G45250D	BNAC07G38460D	BNACNNG14830D	BNACNNG47030D
GO:0006024	glycosaminoglycan biosynthetic process	3	8237	25	100836	0.192324	BNAA03G05450D	BNAA09G35400D	BNAC06G12620D
GO:0006042	glucosamine biosynthetic process	2	8237	4	100836	0.0337604	BNAA07G05940D	BNAC07G07290D
GO:0006065	UDP-glucuronate biosynthetic process	2	8237	14	100836	0.218407	BNAA03G05450D	BNAC06G12620D
GO:0006066	alcohol metabolic process	4	8237	44	100836	0.200025	BNAA09G35530D	BNAANNG35680D	BNAC07G08090D	BNAC08G26980D
GO:0006069	ethanol oxidation	2	8237	4	100836	0.0337604	BNAA06G36450D	BNAC07G17470D
GO:0006071	glycerol metabolic process	11	8237	98	100836	0.0729954	BNAA01G15810D	BNAA01G31820D	BNAA02G01770D	BNAA04G10820D	BNAA09G16380D	BNAANNG00900D	BNAC02G02780D	BNAC02G04910D	BNAC04G33210D	BNAC06G13430D	BNAC06G23230D
GO:0006072	glycerol-3-phosphate metabolic process	2	8237	18	100836	0.261152	BNAA01G31820D	BNAA07G15060D
GO:0006075	(1->3)-beta-D-glucan biosynthetic process	5	8237	55	100836	0.178587	BNAA07G18170D	BNAA09G01630D	BNAC05G03680D	BNAC05G04470D	BNAC09G00800D
GO:0006076	(1->3)-beta-D-glucan catabolic process	2	8237	7	100836	0.0915104	BNAA10G18410D	BNAC09G41970D
GO:0006085	acetyl-CoA biosynthetic process	2	8237	18	100836	0.261152	BNAA09G14200D	BNAC09G14740D
GO:0006086	acetyl-CoA biosynthetic process from pyruvate	6	8237	31	100836	0.0259738	BNAA02G11520D	BNAA03G13490D	BNAA07G28560D	BNAC02G16000D	BNAC03G16370D	BNAC06G31170D
GO:0006090	pyruvate metabolic process	2	8237	6	100836	0.0711778	BNAA01G18440D	BNACNNG27780D
GO:0006096	glycolytic process	46	8237	278	100836	2.14194e-06	BNAA01G33660D	BNAA02G11520D	BNAA03G13490D	BNAA03G33170D	BNAA04G05070D	BNAA05G07770D	BNAA05G12480D	BNAA05G15840D	BNAA05G25500D	BNAA06G08370D	BNAA06G22820D	BNAA07G15900D	BNAA07G28560D	BNAA07G34980D	BNAA09G42580D	BNAA10G10800D	BNAA10G22870D	BNAANNG21140D	BNAANNG29210D	BNAC01G05570D	BNAC01G18320D	BNAC01G30110D	BNAC01G40210D	BNAC02G16000D	BNAC02G33660D	BNAC03G13590D	BNAC03G16370D	BNAC03G33610D	BNAC03G38230D	BNAC03G47350D	BNAC04G08780D	BNAC04G28350D	BNAC04G54450D	BNAC05G12400D	BNAC05G26650D	BNAC05G43970D	BNAC06G03650D	BNAC06G07040D	BNAC06G14270D	BNAC06G31170D	BNAC08G24180D	BNAC08G35040D	BNAC09G33200D
GO:0006097	glyoxylate cycle	3	8237	35	100836	0.233427	BNAA04G13230D	BNAC04G35330D	BNAC06G37820D
GO:0006098	pentose-phosphate shunt	7	8237	85	100836	0.155559	BNAA02G01610D	BNAA04G11280D	BNAA07G15900D	BNAA10G19920D	BNAC02G33660D	BNAC02G37140D	BNAC06G14270D
GO:0006099	tricarboxylic acid cycle	58	8237	215	100836	1.88254e-16	BNAA01G02160D	BNAA02G12320D	BNAA02G28880D	BNAA03G00820D	BNAA03G21380D	BNAA03G21470D	BNAA04G13230D	BNAA04G25660D	BNAA05G00440D	BNAA05G01340D	BNAA05G01420D	BNAA06G01050D	BNAA06G04890D	BNAA06G17070D	BNAA06G32140D	BNAA06G38600D	BNAA07G00290D	BNAA07G18040D	BNAA07G37420D	BNAA07G37870D	BNAA08G14870D	BNAA08G30580D	BNAA09G17390D	BNAA09G55310D	BNAA10G05140D	BNAA10G09340D	BNAA10G23060D	BNAA10G26650D	BNAANNG06200D	BNAANNG18390D	BNAANNG25850D	BNAC02G01230D	BNAC02G03240D	BNAC02G13370D	BNAC03G01130D	BNAC03G03460D	BNAC03G57270D	BNAC03G62580D	BNAC03G69540D	BNAC03G78200D	BNAC04G35330D	BNAC04G49560D	BNAC04G51220D
GO:0006101	citrate metabolic process	2	8237	14	100836	0.218407	BNAA08G14870D	BNAC03G62580D
GO:0006102	isocitrate metabolic process	13	8237	46	100836	4.38691e-05	BNAA01G02160D	BNAA02G12320D	BNAA03G00820D	BNAA08G14870D	BNAA08G30580D	BNAA10G26650D	BNAANNG18390D	BNAANNG25850D	BNAC02G03240D	BNAC03G01130D	BNAC03G62580D	BNAC06G27300D	BNACNNG02920D
GO:0006104	succinyl-CoA metabolic process	5	8237	10	100836	0.000598055	BNAA10G23060D	BNAANNG06200D	BNAC02G01230D	BNAC03G03460D	BNAC03G58870D
GO:0006105	succinate metabolic process	4	8237	16	100836	0.0291383	BNAA10G23060D	BNAANNG06200D	BNAC02G01230D	BNAC03G03460D
GO:0006106	fumarate metabolic process	4	8237	9	100836	0.00366209	BNAA05G00440D	BNAC04G51220D	BNAC04G51900D	BNACNNG54490D
GO:0006108	malate metabolic process	13	8237	58	100836	0.000489799	BNAA03G27070D	BNAA04G13230D	BNAA05G00440D	BNAA06G01050D	BNAC03G78200D	BNAC04G35330D	BNAC04G51220D	BNAC04G51900D	BNAC06G06220D	BNAC06G22080D	BNAC07G29000D	BNAC09G17480D	BNACNNG54490D
GO:0006109	regulation of carbohydrate metabolic process	2	8237	21	100836	0.277587	BNAA09G34250D	BNAC08G25150D
GO:0006110	regulation of glycolytic process	2	8237	4	100836	0.0337604	BNAA09G34250D	BNAC08G25150D
GO:0006120	mitochondrial electron transport, NADH to ubiquinone	7	8237	34	100836	0.0130688	BNAA02G34960D	BNAA10G20810D	BNAANNG08530D	BNAC07G21440D	BNAC09G00030D	BNAC09G44810D	BNAC09G47460D
GO:0006121	mitochondrial electron transport, succinate to ubiquinone	8	8237	27	100836	0.000870265	BNAA02G28880D	BNAA06G32140D	BNAA07G37420D	BNAA10G22460D	BNAC07G16540D	BNAC07G24280D	BNAC09G47030D	BNACNNG16210D
GO:0006122	mitochondrial electron transport, ubiquinol to cytochrome c	13	8237	32	100836	4.92986e-07	BNAA01G04540D	BNAA07G10260D	BNAA08G12190D	BNAA08G24560D	BNAA09G30340D	BNAA09G46820D	BNAC01G06030D	BNAC03G67290D	BNAC05G11420D	BNAC07G13460D	BNAC08G29070D	BNAC08G39030D	BNAC09G24710D
GO:0006123	mitochondrial electron transport, cytochrome c to oxygen	4	8237	7	100836	0.00120618	BNAA07G10260D	BNAA09G30340D	BNAC07G13460D	BNAC09G24710D
GO:0006127	glycerophosphate shuttle	1	8237	6	100836	0.320093	BNAA01G31820D
GO:0006144	purine nucleobase metabolic process	1	8237	5	100836	0.29047	BNAC07G08000D
GO:0006145	purine nucleobase catabolic process	3	8237	18	100836	0.123885	BNAA01G02300D	BNAA03G44400D	BNAC07G36250D
GO:0006148	inosine catabolic process	3	8237	8	100836	0.0199305	BNAC08G01330D	BNAC08G01350D	BNAC09G38990D
GO:0006152	purine nucleoside catabolic process	6	8237	11	100836	8.9519e-05	BNAA03G16640D	BNAA05G07980D	BNAANNG23340D	BNAC03G20050D	BNAC04G08990D	BNAC07G27620D
GO:0006154	adenosine catabolic process	1	8237	5	100836	0.29047	BNAC09G38990D
GO:0006163	purine nucleotide metabolic process	4	8237	14	100836	0.0190029	BNAA08G00390D	BNAA09G17360D	BNAC03G70690D	BNACNNG73880D
GO:0006166	purine ribonucleoside salvage	1	8237	2	100836	0.15003	BNAA07G29530D
GO:0006167	AMP biosynthetic process	1	8237	6	100836	0.320093	BNAC04G55430D
GO:0006168	adenine salvage	2	8237	17	100836	0.252782	BNAA07G29530D	BNAC03G57700D
GO:0006169	adenosine salvage	2	8237	11	100836	0.170452	BNAA03G00830D	BNACNNG02900D
GO:0006177	GMP biosynthetic process	3	8237	8	100836	0.0199305	BNAA09G12410D	BNAC06G39880D	BNAC09G12810D
GO:0006178	guanine salvage	1	8237	2	100836	0.15003	BNAA07G29530D
GO:0006182	cGMP biosynthetic process	1	8237	8	100836	0.359915	BNAC06G40020D
GO:0006189	'de novo' IMP biosynthetic process	4	8237	40	100836	0.18935	BNAA07G03650D	BNAA09G25330D	BNACNNG21160D	BNACNNG38460D
GO:0006207	'de novo' pyrimidine nucleobase biosynthetic process	9	8237	40	100836	0.00314944	BNAA06G26030D	BNAA06G39400D	BNAC01G17230D	BNAC02G42200D	BNAC02G48410D	BNAC05G35700D	BNAC07G24060D	BNAC07G28830D	BNAC09G03640D
GO:0006212	uracil catabolic process	2	8237	13	100836	0.203856	BNAC05G35700D	BNAC09G06340D
GO:0006218	uridine catabolic process	4	8237	8	100836	0.00221539	BNAA03G16640D	BNAA05G07980D	BNAC03G20050D	BNAC04G08990D
GO:0006220	pyrimidine nucleotide metabolic process	4	8237	6	100836	0.000562898	BNAA08G00390D	BNAA09G17360D	BNAC03G70690D	BNACNNG73880D
GO:0006221	pyrimidine nucleotide biosynthetic process	4	8237	15	100836	0.023797	BNAA06G39400D	BNAC02G48410D	BNAC07G28830D	BNAC09G03640D
GO:0006222	UMP biosynthetic process	1	8237	7	100836	0.342938	BNAC05G35700D
GO:0006231	dTMP biosynthetic process	1	8237	8	100836	0.359915	BNAA03G39030D
GO:0006266	DNA ligation	1	8237	11	100836	0.383247	BNAC09G53370D
GO:0006269	DNA replication, synthesis of RNA primer	2	8237	18	100836	0.261152	BNAA07G12120D	BNAC07G16300D
GO:0006271	DNA strand elongation involved in DNA replication	2	8237	9	100836	0.132296	BNAA07G12120D	BNAC07G16300D
GO:0006272	leading strand elongation	2	8237	7	100836	0.0915104	BNAA07G12120D	BNAC07G16300D
GO:0006273	lagging strand elongation	2	8237	9	100836	0.132296	BNAA07G12120D	BNAC07G16300D
GO:0006275	regulation of DNA replication	2	8237	15	100836	0.231424	BNAA10G22360D	BNAC09G46870D
GO:0006284	base-excision repair	6	8237	67	100836	0.163913	BNAA04G07280D	BNAA05G21520D	BNAA05G26980D	BNAA07G21780D	BNAC04G29530D	BNAC05G41040D
GO:0006296	nucleotide-excision repair, DNA incision, 5'-to lesion	1	8237	2	100836	0.15003	BNAA04G10900D
GO:0006303	double-strand break repair via nonhomologous end joining	5	8237	40	100836	0.121259	BNAA07G12120D	BNAC07G16300D	BNAC07G23780D	BNAC08G36900D	BNAC09G53370D
GO:0006325	chromatin organization	9	8237	93	100836	0.121305	BNAA01G25520D	BNAA04G27780D	BNAA05G35660D	BNAA06G05170D	BNAA07G25300D	BNAC03G21660D	BNAC04G26190D	BNAC04G49710D	BNAC06G15290D
GO:0006334	nucleosome assembly	14	8237	100	100836	0.0170616	BNAA01G14720D	BNAA01G15300D	BNAA03G47310D	BNAA07G25300D	BNAA08G22410D	BNAA09G33930D	BNAA09G44140D	BNAA10G28950D	BNAA10G28990D	BNAC01G18120D	BNAC07G39530D	BNAC08G12120D	BNAC08G18320D	BNAC08G36700D
GO:0006342	chromatin silencing	8	8237	95	100836	0.14534	BNAA01G25520D	BNAA04G27780D	BNAA05G35660D	BNAA06G05170D	BNAC03G21660D	BNAC04G26190D	BNAC04G49710D	BNAC06G15290D
GO:0006346	methylation-dependent chromatin silencing	5	8237	50	100836	0.166547	BNAA07G28030D	BNAC02G09990D	BNAC05G11570D	BNAC08G46780D	BNACNNG19320D
GO:0006352	DNA-templated transcription, initiation	14	8237	135	100836	0.0747087	BNAA01G36060D	BNAA03G19530D	BNAA03G53510D	BNAA04G02470D	BNAA04G04490D	BNAA05G02290D	BNAA05G25850D	BNAA09G45000D	BNAC01G28990D	BNAC01G38870D	BNAC04G01970D	BNAC04G26820D	BNAC05G39930D	BNAC08G37750D
GO:0006354	DNA-templated transcription, elongation	3	8237	25	100836	0.192324	BNAA01G34230D	BNAA05G34790D	BNAC04G06710D
GO:0006364	rRNA processing	70	8237	237	100836	6.55588e-22	BNAA01G05130D	BNAA01G14860D	BNAA01G19300D	BNAA01G32110D	BNAA01G33870D	BNAA02G00470D	BNAA03G01910D	BNAA03G05840D	BNAA03G06930D	BNAA03G25610D	BNAA03G28000D	BNAA04G11000D	BNAA05G12760D	BNAA05G21550D	BNAA05G33460D	BNAA05G36400D	BNAA06G03420D	BNAA07G00340D	BNAA07G06860D	BNAA08G02930D	BNAA08G23820D	BNAA08G30710D	BNAA09G08990D	BNAA09G10290D	BNAA09G47020D	BNAA09G53020D	BNAA09G56360D	BNAA10G13510D	BNAA10G14890D	BNAA10G18170D	BNAANNG06090D	BNAC01G06790D	BNAC01G17510D	BNAC01G18770D	BNAC01G23260D	BNAC01G39020D	BNAC01G40380D	BNAC01G41990D	BNAC02G00390D	BNAC02G01110D	BNAC02G07930D	BNAC03G02430D	BNAC03G07580D
GO:0006366	transcription from RNA polymerase II promoter	4	8237	31	100836	0.140356	BNAA08G25950D	BNAA10G24890D	BNAC05G07520D	BNAC08G14040D
GO:0006367	transcription initiation from RNA polymerase II promoter	2	8237	24	100836	0.282529	BNAA08G14710D	BNAC08G11660D
GO:0006368	transcription elongation from RNA polymerase II promoter	3	8237	17	100836	0.112419	BNAA01G36060D	BNAC01G28990D	BNACNNG03440D
GO:0006376	mRNA splice site selection	3	8237	17	100836	0.112419	BNAA02G09280D	BNAC05G06630D	BNAC09G31810D
GO:0006378	mRNA polyadenylation	7	8237	65	100836	0.120604	BNAA01G14790D	BNAA04G10360D	BNAA05G30810D	BNAA08G22830D	BNAC01G17430D	BNAC04G32650D	BNAC08G17680D
GO:0006383	transcription from RNA polymerase III promoter	1	8237	7	100836	0.342938	BNAA10G22580D
GO:0006384	transcription initiation from RNA polymerase III promoter	1	8237	8	100836	0.359915	BNAC03G35990D
GO:0006402	mRNA catabolic process	4	8237	39	100836	0.185572	BNAA03G02010D	BNAA06G21290D	BNAANNG13680D	BNAC02G01650D
GO:0006407	rRNA export from nucleus	10	8237	22	100836	3.06479e-06	BNAA02G15960D	BNAA03G01080D	BNAA04G14320D	BNAA07G30140D	BNAA09G06730D	BNAC02G02880D	BNAC02G21380D	BNAC04G36490D	BNAC06G24350D	BNAC06G33580D
GO:0006412	translation	597	8237	1755	100836	3.75621e-212	BNAA01G01470D	BNAA01G02490D	BNAA01G03150D	BNAA01G03600D	BNAA01G04920D	BNAA01G05130D	BNAA01G05390D	BNAA01G06210D	BNAA01G08920D	BNAA01G09540D	BNAA01G14960D	BNAA01G15390D	BNAA01G16130D	BNAA01G20600D	BNAA01G20630D	BNAA01G21860D	BNAA01G23850D	BNAA01G26560D	BNAA01G27990D	BNAA01G32180D	BNAA01G33230D	BNAA01G33350D	BNAA01G33400D	BNAA01G33650D	BNAA01G34650D	BNAA02G00470D	BNAA02G02540D	BNAA02G04810D	BNAA02G06730D	BNAA02G07620D	BNAA02G08040D	BNAA02G08520D	BNAA02G10490D	BNAA02G13140D	BNAA02G14450D	BNAA02G14510D	BNAA02G15960D	BNAA02G19450D	BNAA02G20180D	BNAA02G21980D	BNAA02G22240D	BNAA02G23000D	BNAA02G24100D
GO:0006413	translational initiation	63	8237	349	100836	1.44239e-09	BNAA01G03050D	BNAA01G16170D	BNAA01G29770D	BNAA02G05130D	BNAA02G08040D	BNAA02G17730D	BNAA03G33160D	BNAA03G50480D	BNAA03G53510D	BNAA03G57630D	BNAA04G03450D	BNAA04G07440D	BNAA05G05600D	BNAA05G25510D	BNAA05G27670D	BNAA06G12300D	BNAA06G32930D	BNAA07G03280D	BNAA07G04420D	BNAA07G20800D	BNAA08G02900D	BNAA08G08530D	BNAA08G14130D	BNAA08G16940D	BNAA08G24470D	BNAA09G17080D	BNAA09G35610D	BNAA09G41220D	BNAA09G45000D	BNAA09G46710D	BNAA10G14650D	BNAC01G19290D	BNAC01G37340D	BNAC02G24310D	BNAC03G08790D	BNAC03G22380D	BNAC03G38220D	BNAC03G56960D	BNAC03G60140D	BNAC03G70070D	BNAC04G10340D	BNAC04G29650D	BNAC04G29680D
GO:0006414	translational elongation	78	8237	271	100836	1.92257e-23	BNAA01G33350D	BNAA02G01120D	BNAA02G04810D	BNAA02G08230D	BNAA02G31260D	BNAA02G31570D	BNAA03G01450D	BNAA03G08070D	BNAA03G08920D	BNAA03G26700D	BNAA03G30850D	BNAA03G56530D	BNAA04G15980D	BNAA04G18010D	BNAA04G20940D	BNAA05G11320D	BNAA05G21400D	BNAA05G29180D	BNAA05G34790D	BNAA06G05540D	BNAA06G12300D	BNAA06G29060D	BNAA07G13340D	BNAA07G16150D	BNAA08G17430D	BNAA08G17480D	BNAA09G03840D	BNAA09G22060D	BNAA09G24620D	BNAA09G49160D	BNAA09G51640D	BNAA09G52020D	BNAA09G54920D	BNAA10G00720D	BNAANNG10730D	BNAANNG11460D	BNAANNG15460D	BNAANNG17900D	BNAANNG24470D	BNAANNG33970D	BNAANNG34020D	BNAC01G39840D	BNAC02G02550D
GO:0006415	translational termination	6	8237	39	100836	0.0582243	BNAA03G48720D	BNAA06G12300D	BNAA06G30550D	BNAA08G24510D	BNAC05G13930D	BNAC07G26240D
GO:0006417	regulation of translation	27	8237	237	100836	0.0185276	BNAA01G16170D	BNAA02G03010D	BNAA02G08040D	BNAA03G50480D	BNAA04G07440D	BNAA04G23370D	BNAA05G14760D	BNAA05G36460D	BNAA06G03080D	BNAA08G08530D	BNAA08G14130D	BNAA08G22790D	BNAA09G25290D	BNAC01G19290D	BNAC03G08790D	BNAC04G29650D	BNAC05G50130D	BNAC06G11880D	BNAC06G41790D	BNAC07G42840D	BNAC08G12430D	BNAC08G17760D	BNAC08G37410D	BNAC08G49200D	BNAC09G00970D	BNACNNG26160D	BNACNNG68320D
GO:0006418	tRNA aminoacylation for protein translation	14	8237	95	100836	0.0120811	BNAA01G33370D	BNAA03G45240D	BNAA07G08470D	BNAA07G19180D	BNAC03G58510D	BNAC03G75530D	BNAC03G75900D	BNAC04G31590D	BNAC05G19840D	BNAC06G18340D	BNAC07G10490D	BNAC08G32040D	BNAC08G42640D	BNAUNNG00270D
GO:0006420	arginyl-tRNA aminoacylation	2	8237	10	100836	0.151864	BNAA01G15450D	BNAC01G18350D
GO:0006421	asparaginyl-tRNA aminoacylation	4	8237	17	100836	0.0349924	BNAA05G30200D	BNAA10G10830D	BNAC05G44530D	BNAC09G33230D
GO:0006422	aspartyl-tRNA aminoacylation	3	8237	10	100836	0.0360175	BNAA03G51360D	BNAC01G07270D	BNAC05G19840D
GO:0006423	cysteinyl-tRNA aminoacylation	2	8237	13	100836	0.203856	BNAA04G08860D	BNAC04G31130D
GO:0006425	glutaminyl-tRNA aminoacylation	1	8237	10	100836	0.379398	BNAA09G28460D
GO:0006427	histidyl-tRNA aminoacylation	2	8237	6	100836	0.0711778	BNAA03G28090D	BNAC03G33120D
GO:0006428	isoleucyl-tRNA aminoacylation	2	8237	13	100836	0.203856	BNAA03G45240D	BNAUNNG00270D
GO:0006429	leucyl-tRNA aminoacylation	1	8237	5	100836	0.29047	BNAC08G42640D
GO:0006431	methionyl-tRNA aminoacylation	1	8237	5	100836	0.29047	BNAA04G06620D
GO:0006432	phenylalanyl-tRNA aminoacylation	4	8237	24	100836	0.0860555	BNAA03G56470D	BNAA04G12390D	BNAA09G42950D	BNAC04G33290D
GO:0006433	prolyl-tRNA aminoacylation	4	8237	18	100836	0.0413162	BNAA07G19180D	BNAC04G31590D	BNAC06G18340D	BNAC08G32040D
GO:0006446	regulation of translational initiation	24	8237	107	100836	3.26345e-06	BNAA01G03050D	BNAA01G03600D	BNAA02G12340D	BNAA02G28950D	BNAA03G57630D	BNAA04G02470D	BNAA04G08030D	BNAA05G27670D	BNAA06G27850D	BNAA07G20800D	BNAA07G25580D	BNAA08G11850D	BNAC02G36850D	BNAC03G66710D	BNAC04G10340D	BNAC04G34560D	BNAC05G41840D	BNAC05G48440D	BNAC06G20650D	BNAC06G27390D	BNAC07G29100D	BNAC07G38130D	BNACNNG36950D	BNAUNNG00080D
GO:0006450	regulation of translational fidelity	1	8237	6	100836	0.320093	BNAC05G36690D
GO:0006452	translational frameshifting	1	8237	12	100836	0.383936	BNAC05G20200D
GO:0006457	protein folding	114	8237	910	100836	1.57863e-06	BNAA01G02340D	BNAA01G17950D	BNAA01G20260D	BNAA01G25680D	BNAA01G26860D	BNAA01G30490D	BNAA01G36440D	BNAA02G00030D	BNAA02G05430D	BNAA02G06190D	BNAA02G08820D	BNAA02G16850D	BNAA03G00730D	BNAA03G01870D	BNAA03G08370D	BNAA03G13030D	BNAA03G23590D	BNAA03G36650D	BNAA03G39340D	BNAA03G49290D	BNAA04G20730D	BNAA05G22410D	BNAA05G27610D	BNAA05G29070D	BNAA05G29350D	BNAA05G30740D	BNAA06G01660D	BNAA06G09730D	BNAA06G10730D	BNAA06G24990D	BNAA06G30470D	BNAA07G04200D	BNAA07G15610D	BNAA07G15650D	BNAA07G19730D	BNAA07G36780D	BNAA08G08200D	BNAA08G15870D	BNAA08G16920D	BNAA08G23680D	BNAA08G26940D	BNAA08G31360D	BNAA09G15970D
GO:0006461	protein complex assembly	4	8237	32	100836	0.147306	BNAA02G12870D	BNAA06G21500D	BNAA09G38820D	BNAC03G52000D
GO:0006464	cellular protein modification process	16	8237	108	100836	0.00785664	BNAA02G01910D	BNAA03G25190D	BNAA03G32250D	BNAA04G22230D	BNAA08G07930D	BNAA10G23900D	BNAC01G20970D	BNAC02G05050D	BNAC03G29640D	BNAC03G37540D	BNAC04G09440D	BNAC04G30120D	BNAC04G45970D	BNAC06G21170D	BNAC08G09170D	BNACNNG27260D
GO:0006465	signal peptide processing	11	8237	47	100836	0.000873232	BNAA01G00010D	BNAA05G31930D	BNAANNG32770D	BNAC01G00920D	BNAC03G34180D	BNAC04G05410D	BNAC04G41100D	BNAC04G46750D	BNAC05G46540D	BNAC06G09860D	BNACNNG66690D
GO:0006468	protein phosphorylation	229	8237	2305	100836	0.00027721	BNAA01G00260D	BNAA01G02090D	BNAA01G02210D	BNAA01G03510D	BNAA01G07170D	BNAA01G07940D	BNAA01G09530D	BNAA01G12650D	BNAA01G12660D	BNAA01G12920D	BNAA01G12930D	BNAA01G22760D	BNAA01G23120D	BNAA01G23180D	BNAA01G23620D	BNAA01G24530D	BNAA01G29140D	BNAA01G30790D	BNAA01G32300D	BNAA01G35110D	BNAA01G37130D	BNAA02G04670D	BNAA02G06210D	BNAA02G15130D	BNAA02G16000D	BNAA02G21060D	BNAA02G24930D	BNAA02G26260D	BNAA02G29300D	BNAA03G00900D	BNAA03G01490D	BNAA03G11800D	BNAA03G15120D	BNAA03G18230D	BNAA03G23760D	BNAA03G24050D	BNAA03G25460D	BNAA03G40850D	BNAA03G45700D	BNAA03G45830D	BNAA03G51180D	BNAA03G53230D	BNAA03G53240D
GO:0006470	protein dephosphorylation	57	8237	395	100836	1.04883e-05	BNAA01G05090D	BNAA01G27420D	BNAA01G30450D	BNAA02G31370D	BNAA03G09660D	BNAA03G29350D	BNAA03G49240D	BNAA03G56500D	BNAA04G03750D	BNAA05G18570D	BNAA05G22850D	BNAA05G31170D	BNAA05G34520D	BNAA06G06220D	BNAA06G10820D	BNAA06G40990D	BNAA07G10570D	BNAA08G11740D	BNAA08G17070D	BNAA08G20890D	BNAA08G27500D	BNAA09G39770D	BNAA09G40810D	BNAA09G49440D	BNAA10G04970D	BNAA10G05200D	BNAA10G12140D	BNAANNG12690D	BNAANNG39450D	BNAC01G18020D	BNAC01G38550D	BNAC02G17610D	BNAC02G39890D	BNAC03G12200D	BNAC03G22500D	BNAC03G34630D	BNAC03G60020D	BNAC03G66270D	BNAC04G00380D	BNAC04G25620D	BNAC05G07970D	BNAC05G17450D	BNAC05G38360D
GO:0006474	N-terminal protein amino acid acetylation	2	8237	17	100836	0.252782	BNAA04G28870D	BNAA05G10930D
GO:0006479	protein methylation	2	8237	4	100836	0.0337604	BNAA06G23300D	BNAC03G50020D
GO:0006482	protein demethylation	1	8237	2	100836	0.15003	BNAA03G24250D
GO:0006486	protein glycosylation	22	8237	217	100836	0.0529135	BNAA02G20620D	BNAA04G20580D	BNAA06G22090D	BNAA07G00260D	BNAA08G18870D	BNAA09G15180D	BNAA09G35400D	BNAA09G40070D	BNAANNG31810D	BNAC01G24140D	BNAC03G10490D	BNAC03G28670D	BNAC03G51620D	BNAC04G09360D	BNAC04G09930D	BNAC05G03190D	BNAC06G02690D	BNAC07G00560D	BNAC08G32430D	BNAC09G15750D	BNACNNG43870D	BNACNNG66640D
GO:0006487	protein N-linked glycosylation	11	8237	83	100836	0.0377345	BNAA03G11360D	BNAA05G34510D	BNAA08G17630D	BNAA09G26510D	BNAC01G12560D	BNAC01G29910D	BNAC02G05850D	BNAC03G14180D	BNAC04G19040D	BNAC05G33580D	BNAC06G26260D
GO:0006490	oligosaccharide-lipid intermediate biosynthetic process	1	8237	7	100836	0.342938	BNAA05G34510D
GO:0006491	N-glycan processing	6	8237	37	100836	0.0491939	BNAA03G36080D	BNAA05G19890D	BNAA08G17630D	BNAA09G26510D	BNAC02G05850D	BNAC03G41930D
GO:0006493	protein O-linked glycosylation	1	8237	2	100836	0.15003	BNAC01G40190D
GO:0006497	protein lipidation	1	8237	2	100836	0.15003	BNAA02G24140D
GO:0006499	N-terminal protein myristoylation	38	8237	240	100836	3.65241e-05	BNAA01G07860D	BNAA01G19150D	BNAA02G14900D	BNAA03G21660D	BNAA04G26920D	BNAA05G00730D	BNAA05G32370D	BNAA05G37260D	BNAA07G09950D	BNAA07G14820D	BNAA07G23830D	BNAA08G13550D	BNAA08G20460D	BNAA08G30110D	BNAA09G34670D	BNAA09G40600D	BNAA10G17550D	BNAANNG10170D	BNAC01G06720D	BNAC01G09460D	BNAC01G23000D	BNAC02G19830D	BNAC03G25930D	BNAC03G52480D	BNAC03G61670D	BNAC04G00340D	BNAC04G51470D	BNAC05G18830D	BNAC06G24690D	BNAC06G31510D	BNAC07G41720D	BNAC08G06360D	BNAC08G21070D	BNAC08G33050D	BNAC08G33790D	BNAC09G14700D	BNACNNG06250D	BNACNNG64090D
GO:0006511	ubiquitin-dependent protein catabolic process	108	8237	864	100836	3.04921e-06	BNAA01G01300D	BNAA01G07860D	BNAA01G14180D	BNAA01G17560D	BNAA02G04630D	BNAA02G11980D	BNAA02G17620D	BNAA02G19070D	BNAA02G19190D	BNAA02G33060D	BNAA03G01610D	BNAA03G01760D	BNAA03G07840D	BNAA03G38250D	BNAA03G38900D	BNAA03G46050D	BNAA03G50380D	BNAA04G03650D	BNAA04G14540D	BNAA04G16880D	BNAA05G05220D	BNAA05G12250D	BNAA05G17000D	BNAA05G18620D	BNAA05G31700D	BNAA06G03520D	BNAA06G26260D	BNAA06G27640D	BNAA06G37370D	BNAA07G04410D	BNAA07G20430D	BNAA07G32250D	BNAA08G01000D	BNAA08G01010D	BNAA08G01820D	BNAA08G03020D	BNAA08G05670D	BNAA08G08980D	BNAA08G12550D	BNAA08G13550D	BNAA08G18140D	BNAA08G23200D	BNAA08G29360D
GO:0006515	misfolded or incompletely synthesized protein catabolic process	3	8237	26	100836	0.199652	BNAA02G31450D	BNAANNG02880D	BNAC02G48360D
GO:0006520	cellular amino acid metabolic process	12	8237	135	100836	0.114559	BNAA05G18730D	BNAA07G21750D	BNAA09G53100D	BNAA10G23880D	BNAANNG06510D	BNAC01G15060D	BNAC01G40390D	BNAC03G03050D	BNAC06G22470D	BNAC09G12030D	BNAC09G47860D	BNAC09G51700D
GO:0006521	regulation of cellular amino acid metabolic process	3	8237	10	100836	0.0360175	BNAA06G29500D	BNAA09G37740D	BNAC08G48970D
GO:0006526	arginine biosynthetic process	8	8237	46	100836	0.0202809	BNAA01G00340D	BNAA01G14190D	BNAA09G36870D	BNAC01G01340D	BNAC01G16690D	BNAC04G45220D	BNAC07G46690D	BNAC08G28560D
GO:0006527	arginine catabolic process	1	8237	2	100836	0.15003	BNAC03G28300D
GO:0006529	asparagine biosynthetic process	5	8237	24	100836	0.0306111	BNAA03G02840D	BNAA09G12410D	BNAC03G04190D	BNAC09G12810D	BNACNNG72260D
GO:0006534	cysteine metabolic process	1	8237	5	100836	0.29047	BNAC09G50970D
GO:0006535	cysteine biosynthetic process from serine	5	8237	21	100836	0.0189224	BNAA04G01540D	BNAA06G00050D	BNAANNG27260D	BNAC01G22710D	BNAC08G09930D
GO:0006537	glutamate biosynthetic process	4	8237	10	100836	0.00560511	BNAA03G12250D	BNAA09G02760D	BNAC03G15030D	BNAC07G26120D
GO:0006541	glutamine metabolic process	16	8237	110	100836	0.00908853	BNAA02G06220D	BNAA03G02840D	BNAA03G07490D	BNAA03G36840D	BNAA07G03650D	BNAA07G37540D	BNAA09G12410D	BNAA09G16620D	BNAA09G28350D	BNAA09G45270D	BNAC03G04190D	BNAC06G12280D	BNAC09G12810D	BNACNNG19730D	BNACNNG38460D	BNACNNG72260D
GO:0006542	glutamine biosynthetic process	3	8237	29	100836	0.217297	BNAANNG27730D	BNAC05G35690D	BNAC08G24280D
GO:0006543	glutamine catabolic process	1	8237	4	100836	0.253045	BNAA02G06220D
GO:0006544	glycine metabolic process	3	8237	25	100836	0.192324	BNAANNG04180D	BNAC05G17330D	BNAC08G06530D
GO:0006555	methionine metabolic process	4	8237	25	100836	0.0940805	BNAA09G38220D	BNAC04G03400D	BNAC08G30190D	BNACNNG16700D
GO:0006556	S-adenosylmethionine biosynthetic process	4	8237	14	100836	0.0190029	BNAC03G31390D	BNAC04G00410D	BNAC04G08360D	BNACNNG16700D
GO:0006561	proline biosynthetic process	4	8237	42	100836	0.19557	BNAA07G35920D	BNAA09G36870D	BNAC04G46630D	BNAC08G28560D
GO:0006562	proline catabolic process	2	8237	7	100836	0.0915104	BNAA09G02760D	BNAC07G26120D
GO:0006563	L-serine metabolic process	3	8237	27	100836	0.206263	BNAANNG04180D	BNAC05G17330D	BNAC08G06530D
GO:0006567	threonine catabolic process	1	8237	10	100836	0.379398	BNAA06G05000D
GO:0006568	tryptophan metabolic process	1	8237	5	100836	0.29047	BNAC08G07580D
GO:0006571	tyrosine biosynthetic process	4	8237	13	100836	0.0147804	BNAA09G40600D	BNAC03G24600D	BNAC04G39340D	BNAC08G33050D
GO:0006580	ethanolamine metabolic process	2	8237	6	100836	0.0711778	BNAANNG06510D	BNAC09G51700D
GO:0006595	polyamine metabolic process	1	8237	2	100836	0.15003	BNAC03G28300D
GO:0006596	polyamine biosynthetic process	8	8237	63	100836	0.0707492	BNAA01G02450D	BNAA03G53010D	BNAA10G23180D	BNAANNG38530D	BNAC05G11260D	BNAC05G48280D	BNAC07G45200D	BNAC09G47750D
GO:0006597	spermine biosynthetic process	3	8237	34	100836	0.232402	BNAANNG38530D	BNAC03G07500D	BNAC05G48280D
GO:0006598	polyamine catabolic process	5	8237	17	100836	0.00809012	BNAA02G12280D	BNAA03G04460D	BNAA04G24770D	BNAC03G06000D	BNAC04G48640D
GO:0006605	protein targeting	14	8237	47	100836	1.20169e-05	BNAA01G06530D	BNAA01G14270D	BNAA02G11680D	BNAA03G20350D	BNAA03G50330D	BNAA04G25280D	BNAA05G03460D	BNAA07G37980D	BNAC02G16070D	BNAC03G25120D	BNAC03G27880D	BNAC07G39190D	BNACNNG31750D	BNACNNG63570D
GO:0006606	protein import into nucleus	14	8237	76	100836	0.00204785	BNAA01G17690D	BNAA04G18170D	BNAA05G01320D	BNAA05G35320D	BNAA09G55770D	BNAA10G06760D	BNAA10G09430D	BNAC02G13240D	BNAC04G12980D	BNAC04G23250D	BNAC04G52130D	BNAC08G32690D	BNAC09G31730D	BNACNNG16260D
GO:0006607	NLS-bearing protein import into nucleus	6	8237	42	100836	0.0725034	BNAA01G17690D	BNAA02G04500D	BNAA08G26520D	BNAA10G06760D	BNAANNG11870D	BNAC01G20230D
GO:0006610	ribosomal protein import into nucleus	4	8237	16	100836	0.0291383	BNAA02G04500D	BNAA10G06760D	BNAANNG11870D	BNAC01G20230D
GO:0006611	protein export from nucleus	4	8237	24	100836	0.0860555	BNAA05G01320D	BNAA07G25560D	BNAC04G52130D	BNAC06G27360D
GO:0006612	protein targeting to membrane	12	8237	120	100836	0.093749	BNAA03G31960D	BNAA03G34860D	BNAA09G38960D	BNAA10G15060D	BNAANNG19880D	BNAC03G40580D	BNAC03G52870D	BNAC03G73490D	BNAC05G43270D	BNAC08G20480D	BNAC09G08670D	BNAC09G54140D
GO:0006614	SRP-dependent cotranslational protein targeting to membrane	9	8237	49	100836	0.0109955	BNAA01G06530D	BNAA03G50330D	BNAA06G09990D	BNAA06G19200D	BNAA07G01570D	BNAA07G26580D	BNAC05G11610D	BNAC06G28700D	BNAC08G20790D
GO:0006617	SRP-dependent cotranslational protein targeting to membrane, signal sequence recognition	2	8237	17	100836	0.252782	BNAA06G09990D	BNAC05G11610D
GO:0006621	protein retention in ER lumen	6	8237	28	100836	0.0171598	BNAA08G16910D	BNAANNG21400D	BNAC03G60180D	BNAC07G47610D	BNACNNG21930D	BNACNNG62290D
GO:0006623	protein targeting to vacuole	16	8237	114	100836	0.0119431	BNAA03G06240D	BNAA04G09380D	BNAA06G17120D	BNAA07G09410D	BNAA08G26630D	BNAA09G48570D	BNAA10G17660D	BNAA10G30470D	BNAC02G04000D	BNAC03G08040D	BNAC03G57240D	BNAC04G31610D	BNAC05G40940D	BNAC07G12350D	BNAC08G42830D	BNAC09G41030D
GO:0006626	protein targeting to mitochondrion	24	8237	54	100836	8.27778e-13	BNAA01G14370D	BNAA03G35540D	BNAA03G59590D	BNAA04G28560D	BNAA05G12510D	BNAA05G19160D	BNAA06G36430D	BNAA07G00370D	BNAA07G01310D	BNAA07G08810D	BNAA09G13040D	BNAA09G27920D	BNAA10G22550D	BNAC03G16400D	BNAC03G41320D	BNAC04G54480D	BNAC05G21320D	BNAC05G32550D	BNAC06G35930D	BNAC07G00350D	BNAC07G02520D	BNAC07G11430D	BNAC07G17410D	BNAUNNG03640D
GO:0006627	protein processing involved in protein targeting to mitochondrion	4	8237	14	100836	0.0190029	BNAA05G15080D	BNAA06G02000D	BNAC05G36750D	BNAC06G09300D
GO:0006629	lipid metabolic process	49	8237	506	100836	0.0286997	BNAA01G15810D	BNAA01G32210D	BNAA02G01770D	BNAA03G05800D	BNAA03G27100D	BNAA03G42330D	BNAA03G53800D	BNAA04G05430D	BNAA05G28920D	BNAA06G01500D	BNAA06G06290D	BNAA07G22650D	BNAA07G30890D	BNAA08G20780D	BNAA08G27200D	BNAA09G15750D	BNAA09G32870D	BNAA09G34250D	BNAA09G50730D	BNAA10G02340D	BNAA10G03530D	BNAA10G27930D	BNAANNG08480D	BNAANNG08490D	BNAANNG26220D	BNAC02G04910D	BNAC03G07520D	BNAC03G32080D	BNAC04G17600D	BNAC04G30400D	BNAC05G03910D	BNAC05G04300D	BNAC05G04710D	BNAC05G43390D	BNAC06G23230D	BNAC06G23560D	BNAC06G29050D	BNAC07G14610D	BNAC08G14710D	BNAC08G25150D	BNAC08G43660D	BNAC08G46040D	BNAC09G17210D
GO:0006635	fatty acid beta-oxidation	22	8237	127	100836	0.000373477	BNAA01G18160D	BNAA03G29710D	BNAA04G05950D	BNAA05G10480D	BNAA06G27860D	BNAA07G18040D	BNAA08G05310D	BNAA08G28680D	BNAA08G30740D	BNAA09G02820D	BNAA09G15760D	BNAA09G32380D	BNAA09G55310D	BNAA10G28060D	BNAC03G34950D	BNAC04G43560D	BNAC05G04350D	BNAC05G45070D	BNAC06G16900D	BNAC07G29090D	BNAC08G29490D	BNACNNG35000D
GO:0006637	acyl-CoA metabolic process	2	8237	8	100836	0.112049	BNAA03G27090D	BNAC03G32070D
GO:0006643	membrane lipid metabolic process	8	8237	37	100836	0.00645837	BNAA03G24870D	BNAA05G23110D	BNAA05G23740D	BNAA10G00160D	BNAC03G66150D	BNAC03G72910D	BNAC05G36550D	BNAC09G23720D
GO:0006644	phospholipid metabolic process	4	8237	36	100836	0.171608	BNAA06G35100D	BNAA07G01090D	BNAA07G20190D	BNAC06G15520D
GO:0006646	phosphatidylethanolamine biosynthetic process	5	8237	37	100836	0.103721	BNAA03G18010D	BNAA05G06400D	BNAC01G17900D	BNAC04G17290D	BNAC09G53330D
GO:0006650	glycerophospholipid metabolic process	1	8237	10	100836	0.379398	BNAA07G15060D
GO:0006651	diacylglycerol biosynthetic process	3	8237	18	100836	0.123885	BNAA10G26780D	BNAC02G03380D	BNACNNG03060D
GO:0006661	phosphatidylinositol biosynthetic process	2	8237	20	100836	0.27349	BNAA02G13510D	BNACNNG60250D
GO:0006664	glycolipid metabolic process	3	8237	26	100836	0.199652	BNAA06G26410D	BNAA10G04670D	BNAC05G05020D
GO:0006665	sphingolipid metabolic process	2	8237	18	100836	0.261152	BNAA07G17850D	BNAC03G64130D
GO:0006672	ceramide metabolic process	3	8237	5	100836	0.00459539	BNAA03G13210D	BNAA07G23620D	BNACNNG17070D
GO:0006725	cellular aromatic compound metabolic process	2	8237	12	100836	0.187836	BNAANNG27720D	BNAC06G11460D
GO:0006730	one-carbon metabolic process	11	8237	85	100836	0.0420633	BNAA03G39030D	BNAANNG01550D	BNAC01G43540D	BNAC03G31390D	BNAC04G00410D	BNAC04G08360D	BNAC07G07790D	BNAC08G26580D	BNAC08G46780D	BNACNNG16700D	BNACNNG19320D
GO:0006739	NADP metabolic process	3	8237	17	100836	0.112419	BNAA02G12320D	BNAANNG25850D	BNAC06G27300D
GO:0006744	ubiquinone biosynthetic process	8	8237	48	100836	0.0247356	BNAA01G09810D	BNAA03G15920D	BNAA06G39820D	BNAC01G11510D	BNAC03G16950D	BNAC03G19050D	BNAC04G41560D	BNAC08G18610D
GO:0006749	glutathione metabolic process	21	8237	237	100836	0.0844571	BNAA04G04050D	BNAA04G28580D	BNAA04G28600D	BNAA05G00270D	BNAA06G05540D	BNAA07G06010D	BNAA07G09120D	BNAA08G27280D	BNAA09G45080D	BNAA09G45090D	BNAC03G51650D	BNAC04G00150D	BNAC05G01540D	BNAC05G07890D	BNAC08G13770D	BNAC08G42630D	BNAC09G15080D	BNACNNG08030D	BNACNNG19060D	BNACNNG19790D	BNACNNG76180D
GO:0006750	glutathione biosynthetic process	4	8237	21	100836	0.0625849	BNAA03G14380D	BNAC03G17440D	BNAC07G37950D	BNAC09G03120D
GO:0006753	nucleoside phosphate metabolic process	2	8237	13	100836	0.203856	BNAC03G58870D	BNACNNG42410D
GO:0006754	ATP biosynthetic process	3	8237	26	100836	0.199652	BNAA01G06820D	BNAANNG23670D	BNAC03G68040D
GO:0006772	thiamine metabolic process	1	8237	4	100836	0.253045	BNAA10G01480D
GO:0006777	Mo-molybdopterin cofactor biosynthetic process	8	8237	31	100836	0.00219968	BNAA03G14790D	BNAA05G03530D	BNAA06G38330D	BNAA10G26570D	BNAANNG00640D	BNAC03G17830D	BNAC05G12650D	BNACNNG02810D
GO:0006778	porphyrin-containing compound metabolic process	1	8237	4	100836	0.253045	BNAC04G00110D
GO:0006790	sulfur compound metabolic process	11	8237	72	100836	0.0180294	BNAA01G31570D	BNAA01G35400D	BNAA04G02570D	BNAA06G23130D	BNAA06G23140D	BNAA10G08220D	BNAANNG21580D	BNAC03G36650D	BNAC03G50260D	BNAC09G30760D	BNACNNG16680D
GO:0006796	phosphate-containing compound metabolic process	3	8237	31	100836	0.225424	BNAA05G32880D	BNAA09G33870D	BNAC02G27940D
GO:0006809	nitric oxide biosynthetic process	5	8237	18	100836	0.0102871	BNAA07G20840D	BNAC04G54940D	BNACNNG35930D	BNACNNG35940D	BNACNNG53220D
GO:0006810	transport	115	8237	1157	100836	0.00394462	BNAA01G09970D	BNAA01G11400D	BNAA01G13950D	BNAA01G35260D	BNAA02G01980D	BNAA02G03160D	BNAA02G14660D	BNAA02G22030D	BNAA03G00420D	BNAA03G04370D	BNAA03G04680D	BNAA03G05570D	BNAA03G08800D	BNAA03G26840D	BNAA03G32920D	BNAA03G43670D	BNAA03G43810D	BNAA03G55840D	BNAA04G17340D	BNAA04G21670D	BNAA04G22710D	BNAA05G00460D	BNAA05G07500D	BNAA05G26180D	BNAA05G30470D	BNAA05G31380D	BNAA05G31780D	BNAA05G34670D	BNAA05G35500D	BNAA05G35560D	BNAA05G36780D	BNAA06G10050D	BNAA06G27430D	BNAA06G29780D	BNAA06G35290D	BNAA06G40370D	BNAA07G05200D	BNAA07G27780D	BNAA07G28800D	BNAA07G31930D	BNAA07G32350D	BNAA07G35920D	BNAA08G25400D
GO:0006812	cation transport	19	8237	204	100836	0.0806933	BNAA03G08710D	BNAA05G00360D	BNAA05G25380D	BNAA07G07300D	BNAA09G56350D	BNAC01G05220D	BNAC01G13570D	BNAC02G07540D	BNAC02G18950D	BNAC03G11040D	BNAC03G59720D	BNAC04G26920D	BNAC04G32010D	BNAC04G51860D	BNAC05G49110D	BNAC05G52040D	BNAC07G08940D	BNAC08G38410D	BNACNNG11150D
GO:0006820	anion transport	18	8237	115	100836	0.00319037	BNAA02G02470D	BNAA02G06130D	BNAA03G10240D	BNAA03G27530D	BNAA03G35540D	BNAA05G19160D	BNAA09G07330D	BNAC01G20420D	BNAC03G12920D	BNAC03G32540D	BNAC03G41320D	BNAC03G69650D	BNAC05G32550D	BNAC07G31590D	BNAC08G48150D	BNAC09G07230D	BNAC09G44590D	BNACNNG42590D
GO:0006827	high-affinity iron ion transmembrane transport	2	8237	6	100836	0.0711778	BNAA04G03160D	BNAANNG38380D
GO:0006839	mitochondrial transport	31	8237	153	100836	1.39763e-06	BNAA01G13950D	BNAA01G35260D	BNAA03G00420D	BNAA03G05570D	BNAA03G26840D	BNAA03G55840D	BNAA04G17340D	BNAA04G21670D	BNAA05G00460D	BNAA06G29780D	BNAA06G40370D	BNAA07G35920D	BNAA09G31190D	BNAA09G35260D	BNAC01G06120D	BNAC01G18230D	BNAC02G06150D	BNAC03G00310D	BNAC03G31790D	BNAC04G01110D	BNAC04G40680D	BNAC04G40960D	BNAC04G45520D	BNAC07G26960D	BNAC08G16210D	BNAC08G24950D	BNAC08G33410D	BNACNNG01900D	BNACNNG30910D	BNACNNG35730D	BNAUNNG00510D
GO:0006850	mitochondrial pyruvate transport	2	8237	13	100836	0.203856	BNAC07G37260D	BNAC09G23060D
GO:0006855	drug transmembrane transport	29	8237	310	100836	0.0587607	BNAA01G23770D	BNAA01G24940D	BNAA01G34310D	BNAA03G15810D	BNAA03G21920D	BNAA03G36380D	BNAA06G10230D	BNAA06G24280D	BNAA06G39220D	BNAA07G19610D	BNAA07G35920D	BNAA07G39000D	BNAA08G06670D	BNAA08G31540D	BNAA08G31640D	BNAA09G13580D	BNAANNG13490D	BNAANNG25760D	BNAC01G31860D	BNAC02G20590D	BNAC03G18950D	BNAC03G26220D	BNAC05G11460D	BNAC06G11320D	BNAC06G32260D	BNAC08G37580D	BNAC09G15370D	BNAC09G46240D	BNACNNG07010D
GO:0006858	extracellular transport	1	8237	7	100836	0.342938	BNAA10G02260D
GO:0006862	nucleotide transport	2	8237	5	100836	0.051672	BNAC01G06120D	BNAC08G33410D
GO:0006863	purine nucleobase transport	7	8237	63	100836	0.113651	BNAA05G36550D	BNAA06G13930D	BNAANNG12080D	BNAC01G10590D	BNAC01G27610D	BNAC05G15340D	BNACNNG41760D
GO:0006873	cellular ion homeostasis	5	8237	27	100836	0.0450296	BNAA01G16780D	BNAA09G13400D	BNAC01G20530D	BNAC04G22980D	BNAC08G12730D
GO:0006878	cellular copper ion homeostasis	4	8237	33	100836	0.153933	BNAA04G03160D	BNAA08G24700D	BNAANNG38380D	BNACNNG33420D
GO:0006884	cell volume homeostasis	3	8237	9	100836	0.0274543	BNAA07G07300D	BNAC03G59720D	BNAC07G08940D
GO:0006886	intracellular protein transport	115	8237	602	100836	7.55212e-18	BNAA01G14270D	BNAA01G17690D	BNAA01G28330D	BNAA01G32210D	BNAA02G11680D	BNAA02G18530D	BNAA02G23050D	BNAA03G06240D	BNAA03G20980D	BNAA03G28230D	BNAA03G30520D	BNAA03G31580D	BNAA03G31960D	BNAA03G37320D	BNAA03G39420D	BNAA03G53490D	BNAA03G55100D	BNAA03G58510D	BNAA04G26040D	BNAA05G23430D	BNAA05G27850D	BNAA05G28920D	BNAA05G29960D	BNAA05G32400D	BNAA06G15120D	BNAA06G35880D	BNAA06G40410D	BNAA07G05660D	BNAA07G27970D	BNAA07G33210D	BNAA07G35020D	BNAA07G36290D	BNAA07G37280D	BNAA08G05810D	BNAA08G11170D	BNAA08G16450D	BNAA08G21130D	BNAA08G24150D	BNAA08G26520D	BNAA09G00370D	BNAA09G18080D	BNAA09G29150D	BNAA09G47470D
GO:0006887	exocytosis	39	8237	191	100836	5.93485e-08	BNAA01G32220D	BNAA02G06880D	BNAA03G03950D	BNAA03G09290D	BNAA03G24870D	BNAA04G03810D	BNAA04G19170D	BNAA05G10490D	BNAA05G23110D	BNAA05G23740D	BNAA05G25360D	BNAA06G30820D	BNAA08G00920D	BNAA10G00160D	BNAA10G05090D	BNAA10G12720D	BNAA10G29290D	BNAANNG02760D	BNAANNG16420D	BNAANNG22140D	BNAANNG35640D	BNAC02G10660D	BNAC02G11000D	BNAC03G05560D	BNAC03G11620D	BNAC03G66150D	BNAC03G72910D	BNAC03G78240D	BNAC04G11490D	BNAC05G36550D	BNAC05G43410D	BNAC05G52060D	BNAC06G00020D	BNAC07G30970D	BNAC09G23720D	BNAC09G35070D	BNACNNG37490D	BNACNNG44410D	BNACNNG59460D
GO:0006888	ER to Golgi vesicle-mediated transport	21	8237	135	100836	0.00177777	BNAA02G26890D	BNAA03G33090D	BNAA03G33120D	BNAA03G37320D	BNAA07G05660D	BNAA08G16450D	BNAA09G00370D	BNAA09G43520D	BNAC01G21180D	BNAC03G38180D	BNAC03G43700D	BNAC03G59930D	BNAC03G74920D	BNAC03G76410D	BNAC06G23280D	BNAC08G09580D	BNAC09G17260D	BNAC09G51740D	BNACNNG01340D	BNACNNG03550D	BNACNNG06680D
GO:0006890	retrograde vesicle-mediated transport, Golgi to ER	15	8237	76	100836	0.000752157	BNAA03G55100D	BNAA08G16450D	BNAA08G16630D	BNAA09G25890D	BNAANNG24960D	BNAC03G19230D	BNAC03G60470D	BNAC03G76410D	BNAC04G35760D	BNAC05G23650D	BNAC05G44080D	BNAC07G10800D	BNAC08G35550D	BNAC09G50230D	BNAUNNG04020D
GO:0006891	intra-Golgi vesicle-mediated transport	20	8237	112	100836	0.000446579	BNAA03G07050D	BNAA06G15120D	BNAA07G09410D	BNAA07G26710D	BNAA07G33210D	BNAA07G37280D	BNAA08G16450D	BNAA09G50020D	BNAA10G17610D	BNAANNG13250D	BNAC03G08090D	BNAC03G08950D	BNAC03G76410D	BNAC05G16640D	BNAC05G40940D	BNAC06G26230D	BNAC06G37770D	BNAC07G12350D	BNAC07G14500D	BNAC09G40980D
GO:0006893	Golgi to plasma membrane transport	3	8237	4	100836	0.00200161	BNAA10G05090D	BNAC06G00020D	BNACNNG01150D
GO:0006896	Golgi to vacuole transport	11	8237	36	100836	7.68412e-05	BNAA03G06240D	BNAA04G09380D	BNAA06G06060D	BNAA10G17660D	BNAA10G30470D	BNAC03G08040D	BNAC04G31610D	BNAC05G07610D	BNAC05G07620D	BNAC08G14150D	BNAC09G41030D
GO:0006897	endocytosis	23	8237	184	100836	0.0118852	BNAA03G31580D	BNAA05G27850D	BNAA06G19590D	BNAA06G34790D	BNAA06G40410D	BNAA08G14170D	BNAA09G18080D	BNAA09G34670D	BNAA09G53440D	BNAA10G02260D	BNAA10G05040D	BNAANNG03410D	BNAANNG12440D	BNAC01G17840D	BNAC02G32760D	BNAC02G40750D	BNAC03G37080D	BNAC05G42030D	BNAC08G08040D	BNAC09G19520D	BNAC09G46250D	BNACNNG11970D	BNACNNG41930D
GO:0006900	membrane budding	4	8237	8	100836	0.00221539	BNAA03G13670D	BNAA04G17210D	BNAC03G16560D	BNAC05G48740D
GO:0006904	vesicle docking involved in exocytosis	31	8237	133	100836	5.82584e-08	BNAA01G32220D	BNAA02G06880D	BNAA02G18530D	BNAA02G28070D	BNAA03G09290D	BNAA04G03810D	BNAA05G25360D	BNAA05G28440D	BNAA06G08210D	BNAA06G25440D	BNAA06G30820D	BNAA08G00920D	BNAA09G47180D	BNAA10G12720D	BNAANNG16420D	BNAANNG20790D	BNAANNG35640D	BNAC02G10660D	BNAC03G11620D	BNAC03G78240D	BNAC05G09460D	BNAC05G42720D	BNAC05G43410D	BNAC05G52060D	BNAC07G30970D	BNAC09G35070D	BNACNNG19240D	BNACNNG42210D	BNACNNG44410D	BNACNNG57670D	BNACNNG59460D
GO:0006906	vesicle fusion	10	8237	45	100836	0.00213366	BNAA03G37320D	BNAA04G19170D	BNAA05G10490D	BNAA07G05660D	BNAA07G35020D	BNAA10G29290D	BNAC02G11000D	BNAC03G43700D	BNAC04G11490D	BNAC06G39950D
GO:0006909	phagocytosis	7	8237	22	100836	0.00115124	BNAA01G34090D	BNAA04G01270D	BNAA05G32830D	BNAA07G18620D	BNAA09G38350D	BNAC01G40640D	BNAC06G42810D
GO:0006913	nucleocytoplasmic transport	14	8237	73	100836	0.00142226	BNAA02G14660D	BNAA03G57860D	BNAA04G06970D	BNAA07G04790D	BNAA07G27780D	BNAA08G29820D	BNAC03G44490D	BNAC03G44500D	BNAC06G30420D	BNAC07G22440D	BNAC07G47930D	BNACNNG14610D	BNACNNG16260D	BNACNNG26260D
GO:0006914	autophagy	16	8237	99	100836	0.00375462	BNAA02G03500D	BNAA02G24140D	BNAA02G27970D	BNAA03G29430D	BNAA04G00380D	BNAA04G01470D	BNAA05G30920D	BNAA07G38000D	BNAA09G15650D	BNAC03G34720D	BNAC04G22590D	BNAC04G47420D	BNAC06G06990D	BNAC07G37050D	BNAC08G32470D	BNAC09G51640D
GO:0006915	apoptotic process	13	8237	136	100836	0.0978877	BNAA01G10580D	BNAA09G49990D	BNAANNG19780D	BNAANNG38140D	BNAC01G12100D	BNAC03G08990D	BNAC03G10490D	BNAC04G01000D	BNAC07G36050D	BNAC07G51180D	BNAC08G44710D	BNACNNG43870D	BNACNNG56980D
GO:0006949	syncytium formation	5	8237	50	100836	0.166547	BNAA04G22910D	BNAA09G35150D	BNAC04G25430D	BNAC07G01430D	BNAC08G26400D
GO:0006952	defense response	208	8237	2379	100836	0.017339	BNAA01G15270D	BNAA01G17260D	BNAA01G17300D	BNAA01G20660D	BNAA01G22760D	BNAA01G36880D	BNAA02G01140D	BNAA02G07740D	BNAA02G08820D	BNAA02G15130D	BNAA02G16190D	BNAA02G20030D	BNAA02G23680D	BNAA02G28780D	BNAA02G32630D	BNAA02G35050D	BNAA03G13830D	BNAA03G18970D	BNAA03G25330D	BNAA03G31500D	BNAA03G31960D	BNAA03G34880D	BNAA03G35850D	BNAA03G45000D	BNAA03G46050D	BNAA03G53320D	BNAA03G56970D	BNAA04G00820D	BNAA04G03750D	BNAA04G16400D	BNAA04G18870D	BNAA04G22100D	BNAA04G27860D	BNAA05G00270D	BNAA05G03610D	BNAA05G05100D	BNAA05G08950D	BNAA05G21460D	BNAA05G26660D	BNAA05G36990D	BNAA06G01040D	BNAA06G02670D	BNAA06G10230D
GO:0006954	inflammatory response	4	8237	18	100836	0.0413162	BNAA03G15330D	BNAA05G10360D	BNAC04G11280D	BNACNNG76000D
GO:0006970	response to osmotic stress	68	8237	430	100836	7.06977e-08	BNAA01G02450D	BNAA01G23120D	BNAA02G15960D	BNAA02G18720D	BNAA03G00440D	BNAA03G08110D	BNAA03G18970D	BNAA03G40850D	BNAA03G53010D	BNAA03G55670D	BNAA04G00380D	BNAA04G14320D	BNAA05G15840D	BNAA05G34510D	BNAA06G24940D	BNAA06G29500D	BNAA06G38330D	BNAA07G03050D	BNAA07G04670D	BNAA07G20630D	BNAA07G30140D	BNAA08G01210D	BNAA09G37990D	BNAA09G55160D	BNAANNG04440D	BNAANNG08850D	BNAANNG22770D	BNAANNG30700D	BNAC01G39340D	BNAC02G21380D	BNAC02G24770D	BNAC02G43290D	BNAC03G09440D	BNAC03G10410D	BNAC03G16740D	BNAC03G21590D	BNAC03G28150D	BNAC03G44640D	BNAC03G49530D	BNAC03G64160D	BNAC04G00110D	BNAC04G35560D	BNAC04G36490D
GO:0006971	hypotonic response	2	8237	4	100836	0.0337604	BNAA07G19330D	BNAC06G18530D
GO:0006979	response to oxidative stress	111	8237	937	100836	2.07337e-05	BNAA01G02450D	BNAA01G12650D	BNAA01G12660D	BNAA01G13910D	BNAA01G17950D	BNAA01G20660D	BNAA01G33660D	BNAA02G06190D	BNAA02G06780D	BNAA02G21890D	BNAA03G18630D	BNAA03G23000D	BNAA03G24870D	BNAA03G25580D	BNAA03G46760D	BNAA03G53010D	BNAA04G00380D	BNAA04G08090D	BNAA04G10900D	BNAA04G22680D	BNAA04G28570D	BNAA05G00440D	BNAA05G00790D	BNAA05G12530D	BNAA05G18720D	BNAA05G25040D	BNAA05G26660D	BNAA05G31170D	BNAA05G34620D	BNAA06G01500D	BNAA06G06290D	BNAA07G08850D	BNAA07G32030D	BNAA08G08200D	BNAA08G27280D	BNAA09G02760D	BNAA09G15290D	BNAA09G15970D	BNAA09G21570D	BNAA09G34900D	BNAA09G48720D	BNAA09G57210D	BNAA10G09340D
GO:0006986	response to unfolded protein	1	8237	6	100836	0.320093	BNAA09G24670D
GO:0006990	positive regulation of transcription from RNA polymerase II promoter involved in unfolded protein response	1	8237	2	100836	0.15003	BNAA09G24670D
GO:0006997	nucleus organization	7	8237	36	100836	0.017103	BNAA01G15600D	BNAA06G07510D	BNAA07G38740D	BNAC01G18540D	BNAC05G08960D	BNAC06G28300D	BNAC09G50260D
GO:0007000	nucleolus organization	2	8237	6	100836	0.0711778	BNAA09G31630D	BNAC08G22380D
GO:0007005	mitochondrion organization	26	8237	83	100836	9.53282e-10	BNAA02G31450D	BNAA03G37240D	BNAA03G59590D	BNAA04G15080D	BNAA04G28560D	BNAA05G12510D	BNAA06G01290D	BNAA06G28690D	BNAA08G31390D	BNAA09G13040D	BNAA09G36460D	BNAA09G45430D	BNAA09G52280D	BNAA10G29900D	BNAANNG02880D	BNAC02G48360D	BNAC03G43530D	BNAC04G32860D	BNAC04G38010D	BNAC04G54480D	BNAC07G28050D	BNAC07G48200D	BNAC08G28040D	BNAC08G39260D	BNAC09G03210D	BNAUNNG03640D
GO:0007021	tubulin complex assembly	3	8237	29	100836	0.217297	BNAA03G54410D	BNAC03G60790D	BNAC07G51300D
GO:0007023	post-chaperonin tubulin folding pathway	3	8237	3	100836	0.000544898	BNAA03G54410D	BNAC03G60790D	BNAC07G51300D
GO:0007029	endoplasmic reticulum organization	7	8237	23	100836	0.00151981	BNAA05G30470D	BNAA07G25560D	BNAA10G07910D	BNAC04G35320D	BNAC05G44870D	BNAC06G27360D	BNAC09G27950D
GO:0007030	Golgi organization	18	8237	69	100836	5.80311e-06	BNAA02G21820D	BNAA03G07050D	BNAA05G30470D	BNAA06G05380D	BNAA07G34490D	BNAA08G26480D	BNAA09G22030D	BNAA10G02460D	BNAA10G18020D	BNAC02G28880D	BNAC03G08950D	BNAC05G02330D	BNAC05G44870D	BNAC06G39330D	BNAC06G42910D	BNAC09G41510D	BNACNNG23310D	BNACNNG57990D
GO:0007031	peroxisome organization	8	8237	72	100836	0.10157	BNAA01G03320D	BNAA03G28270D	BNAA03G36470D	BNAA06G27860D	BNAC03G33440D	BNAC03G69990D	BNAC07G08000D	BNAC07G29090D
GO:0007032	endosome organization	2	8237	20	100836	0.27349	BNAA03G22310D	BNAC03G47050D
GO:0007033	vacuole organization	9	8237	86	100836	0.105295	BNAA02G09420D	BNAA03G22310D	BNAA06G35880D	BNAA08G29520D	BNAA09G51000D	BNAC03G47050D	BNAC05G24420D	BNAC05G52190D	BNAC08G37810D
GO:0007034	vacuolar transport	22	8237	95	100836	4.71442e-06	BNAA01G07660D	BNAA02G16240D	BNAA03G08750D	BNAA03G38190D	BNAA03G49380D	BNAA06G17120D	BNAA08G19090D	BNAA09G17520D	BNAA10G02290D	BNAANNG10150D	BNAC02G21740D	BNAC03G01780D	BNAC03G11080D	BNAC03G45010D	BNAC03G57240D	BNAC04G29980D	BNAC05G02190D	BNAC07G02870D	BNAC09G18370D	BNAC09G19070D	BNAC09G27410D	BNACNNG23310D
GO:0007035	vacuolar acidification	2	8237	10	100836	0.151864	BNAA08G12170D	BNAC01G05990D
GO:0007049	cell cycle	34	8237	400	100836	0.0694507	BNAA01G03320D	BNAA01G07940D	BNAA01G32030D	BNAA02G31210D	BNAA03G01910D	BNAA03G14370D	BNAA03G22310D	BNAA03G26120D	BNAA03G30510D	BNAA05G11560D	BNAA05G28710D	BNAA05G35500D	BNAA06G08210D	BNAA06G28660D	BNAA08G31390D	BNAA09G33490D	BNAA09G45430D	BNAA09G47180D	BNAA10G03070D	BNAA10G14120D	BNAC01G38940D	BNAC01G39470D	BNAC03G02430D	BNAC03G17430D	BNAC03G32410D	BNAC03G47050D	BNAC04G11890D	BNAC05G02940D	BNAC05G09460D	BNAC05G25280D	BNAC05G50350D	BNAC07G28070D	BNAC08G39260D	BNAC09G14760D
GO:0007112	male meiosis cytokinesis	2	8237	9	100836	0.132296	BNAA03G10710D	BNAC03G31910D
GO:0007135	meiosis II	1	8237	11	100836	0.383247	BNACNNG40230D
GO:0007140	male meiosis	4	8237	46	100836	0.202771	BNAA02G17620D	BNAA09G03120D	BNAA09G53110D	BNACNNG40230D
GO:0007165	signal transduction	142	8237	1695	100836	0.0335481	BNAA01G02340D	BNAA01G02660D	BNAA01G12560D	BNAA01G22770D	BNAA01G36090D	BNAA02G14720D	BNAA02G16190D	BNAA02G16770D	BNAA02G26910D	BNAA02G27760D	BNAA02G29910D	BNAA02G35050D	BNAA03G23620D	BNAA03G24870D	BNAA03G25330D	BNAA03G27740D	BNAA03G30500D	BNAA03G45700D	BNAA03G51180D	BNAA03G54840D	BNAA04G16400D	BNAA04G17470D	BNAA04G18170D	BNAA04G18870D	BNAA05G08950D	BNAA05G23110D	BNAA05G24090D	BNAA05G35320D	BNAA06G30810D	BNAA06G30870D	BNAA06G34930D	BNAA06G35100D	BNAA07G06720D	BNAA07G07410D	BNAA07G23530D	BNAA07G26100D	BNAA07G29310D	BNAA07G30490D	BNAA08G08920D	BNAA08G09220D	BNAA08G15550D	BNAA08G16920D	BNAA08G18050D
GO:0007166	cell surface receptor signaling pathway	2	8237	17	100836	0.252782	BNAA10G24410D	BNAC06G38780D
GO:0007186	G-protein coupled receptor signaling pathway	13	8237	47	100836	5.56944e-05	BNAA01G02740D	BNAA01G24300D	BNAA03G36890D	BNAA05G16520D	BNAA06G21270D	BNAA09G24710D	BNAA09G40600D	BNAC03G43060D	BNAC03G52270D	BNAC05G29120D	BNAC07G45020D	BNAC08G32820D	BNAC08G33050D
GO:0007188	adenylate cyclase-modulating G-protein coupled receptor signaling pathway	7	8237	23	100836	0.00151981	BNAA01G02740D	BNAA05G16520D	BNAA09G24710D	BNAA09G40600D	BNAC05G29120D	BNAC07G45020D	BNAC08G33050D
GO:0007205	protein kinase C-activating G-protein coupled receptor signaling pathway	8	8237	45	100836	0.0182432	BNAA02G32870D	BNAA03G13210D	BNAA06G22880D	BNAA07G01550D	BNAA09G10340D	BNAC02G42690D	BNAC07G03080D	BNAC09G10500D
GO:0007229	integrin-mediated signaling pathway	4	8237	17	100836	0.0349924	BNAA09G55320D	BNAC01G11450D	BNAC04G42540D	BNAC08G29500D
GO:0007231	osmosensory signaling pathway	4	8237	19	100836	0.0480602	BNAANNG07990D	BNAANNG39310D	BNAC02G38300D	BNAC05G51490D
GO:0007263	nitric oxide mediated signal transduction	1	8237	4	100836	0.253045	BNAC02G14940D
GO:0007264	small GTPase mediated signal transduction	34	8237	173	100836	9.38903e-07	BNAA01G19150D	BNAA02G14900D	BNAA03G21660D	BNAA04G26920D	BNAA05G00730D	BNAA05G32370D	BNAA06G28690D	BNAA07G09950D	BNAA07G23830D	BNAA08G20460D	BNAA08G30110D	BNAA09G52280D	BNAA10G07540D	BNAA10G09110D	BNAA10G17550D	BNAC01G06720D	BNAC01G23000D	BNAC02G19830D	BNAC03G15590D	BNAC03G25930D	BNAC03G48060D	BNAC04G00340D	BNAC04G51470D	BNAC05G18830D	BNAC06G24690D	BNAC06G31510D	BNAC07G28050D	BNAC08G06360D	BNAC08G33790D	BNAC08G35500D	BNAC09G03210D	BNAC09G14700D	BNAC09G28310D	BNACNNG06250D
GO:0007292	female gamete generation	4	8237	10	100836	0.00560511	BNAA01G07860D	BNAA08G13550D	BNAC01G09460D	BNAC07G41720D
GO:0007338	single fertilization	5	8237	40	100836	0.121259	BNAA01G06210D	BNAA07G25180D	BNAA08G12830D	BNAC07G47250D	BNACNNG03690D
GO:0007346	regulation of mitotic cell cycle	13	8237	125	100836	0.0790864	BNAA07G12320D	BNAA08G01860D	BNAANNG03700D	BNAC01G01730D	BNAC01G19100D	BNAC01G37170D	BNAC02G13360D	BNAC05G03130D	BNAC06G08920D	BNAC06G23550D	BNAC07G16520D	BNAC09G00970D	BNAC09G31820D
GO:0007349	cellularization	1	8237	7	100836	0.342938	BNAA03G07280D
GO:0007530	sex determination	1	8237	3	100836	0.206664	BNAC05G00070D
GO:0007568	aging	16	8237	180	100836	0.0979089	BNAA01G06750D	BNAA02G24140D	BNAA02G34850D	BNAA03G23010D	BNAA04G01360D	BNAA04G03160D	BNAA09G08130D	BNAANNG27260D	BNAANNG38380D	BNAC01G22710D	BNAC04G55920D	BNAC07G06480D	BNAC08G09930D	BNAC09G08320D	BNAC09G42620D	BNACNNG39460D
GO:0007584	response to nutrient	3	8237	18	100836	0.123885	BNAA07G07410D	BNAA09G26270D	BNAC07G09070D
GO:0008026	ATP-dependent helicase activity	46	8237	308	100836	2.7986e-05	BNAA01G27550D	BNAA01G29770D	BNAA01G32110D	BNAA02G16100D	BNAA02G29040D	BNAA03G03240D	BNAA03G15580D	BNAA03G33160D	BNAA04G24560D	BNAA05G25510D	BNAA05G32540D	BNAA06G24840D	BNAA06G32830D	BNAA07G17890D	BNAA07G17920D	BNAA08G30330D	BNAA09G06470D	BNAA09G37460D	BNAA09G56360D	BNAA10G09210D	BNAC01G31630D	BNAC01G37340D	BNAC01G39020D	BNAC02G02290D	BNAC02G37070D	BNAC02G46260D	BNAC03G18770D	BNAC03G38220D	BNAC03G48730D	BNAC03G70070D	BNAC04G01510D	BNAC04G44100D	BNAC04G48400D	BNAC05G30220D	BNAC05G34570D	BNAC05G47920D	BNAC06G16620D	BNAC07G11800D	BNAC07G23640D	BNAC08G29260D	BNAC08G38420D	BNAC08G47920D	BNAC09G05510D
GO:0008076	voltage-gated potassium channel complex	2	8237	8	100836	0.112049	BNAA04G11080D	BNAA05G29300D
GO:0008080	N-acetyltransferase activity	9	8237	96	100836	0.126635	BNAA03G06200D	BNAA04G28870D	BNAA05G10930D	BNAA09G50900D	BNAC03G07970D	BNAC03G21820D	BNAC08G45570D	BNAC09G41050D	BNAC09G45270D
GO:0008081	phosphoric diester hydrolase activity	7	8237	56	100836	0.086489	BNAA03G53800D	BNAA08G01170D	BNAA08G19290D	BNAC03G69560D	BNAC03G75660D	BNAC07G14610D	BNAC09G39130D
GO:0008092	cytoskeletal protein binding	1	8237	4	100836	0.253045	BNAC02G18100D
GO:0008097	5S rRNA binding	13	8237	46	100836	4.38691e-05	BNAA02G31300D	BNAA03G57860D	BNAA06G28560D	BNAA06G30290D	BNAA07G04790D	BNAA07G12310D	BNAA09G48690D	BNAC03G44490D	BNAC03G44500D	BNAC03G62190D	BNAC07G16510D	BNAC07G28250D	BNAC07G47930D
GO:0008120	ceramide glucosyltransferase activity	1	8237	5	100836	0.29047	BNAA07G00870D
GO:0008121	ubiquinol-cytochrome-c reductase activity	13	8237	44	100836	2.65328e-05	BNAA01G04540D	BNAA02G01630D	BNAA03G04330D	BNAA08G12190D	BNAA08G24560D	BNAA09G46820D	BNAC01G06030D	BNAC02G04740D	BNAC03G05860D	BNAC03G67290D	BNAC05G11420D	BNAC08G29070D	BNAC08G39030D
GO:0008131	primary amine oxidase activity	7	8237	67	100836	0.12705	BNAA02G08420D	BNAA02G12280D	BNAA04G24770D	BNAC04G48640D	BNAC04G54940D	BNACNNG41060D	BNACNNG78130D
GO:0008134	transcription factor binding	8	8237	53	100836	0.0379504	BNAA01G00160D	BNAA01G02900D	BNAA03G51000D	BNAANNG08500D	BNAC01G04170D	BNAC04G38910D	BNAC07G44870D	BNAC08G30500D
GO:0008135	translation factor activity, RNA binding	15	8237	50	100836	5.44835e-06	BNAA02G17730D	BNAA02G31570D	BNAA04G20940D	BNAA05G04510D	BNAA05G16740D	BNAA06G12300D	BNAA08G17430D	BNAA09G50640D	BNAANNG33970D	BNAC02G24310D	BNAC02G40230D	BNAC03G76140D	BNAC04G03930D	BNAC04G44950D	BNAC05G13930D
GO:0008137	NADH dehydrogenase (ubiquinone) activity	11	8237	91	100836	0.0559697	BNAA02G34960D	BNAA04G08090D	BNAA06G24940D	BNAA10G20810D	BNAANNG08530D	BNAC04G55940D	BNAC07G21440D	BNAC09G00030D	BNAC09G44810D	BNAC09G47460D	BNACNNG12470D
GO:0008138	protein tyrosine/serine/threonine phosphatase activity	8	8237	63	100836	0.0707492	BNAA01G26130D	BNAA04G03750D	BNAA05G20640D	BNAA05G31170D	BNAC01G33400D	BNAC04G25620D	BNAC05G45710D	BNAC09G33180D
GO:0008139	nuclear localization sequence binding	6	8237	51	100836	0.115627	BNAA01G17690D	BNAA02G04500D	BNAA08G26520D	BNAA10G06760D	BNAANNG11870D	BNAC01G20230D
GO:0008142	oxysterol binding	4	8237	36	100836	0.171608	BNAA03G23620D	BNAC03G28040D	BNAC09G34710D	BNACNNG03690D
GO:0008143	poly(A) binding	8	8237	43	100836	0.0145518	BNAA01G26250D	BNAA03G13280D	BNAA09G53390D	BNAANNG22220D	BNAC01G33540D	BNAC09G16940D	BNAC09G31400D	BNACNNG60840D
GO:0008152	metabolic process	109	8237	1276	100836	0.0356956	BNAA01G02160D	BNAA01G13630D	BNAA01G19710D	BNAA02G07040D	BNAA02G11150D	BNAA02G12320D	BNAA02G27260D	BNAA02G28270D	BNAA03G00820D	BNAA03G03650D	BNAA03G04810D	BNAA03G06200D	BNAA03G08950D	BNAA03G09480D	BNAA03G18060D	BNAA03G39380D	BNAA03G42460D	BNAA03G44750D	BNAA03G45530D	BNAA03G56300D	BNAA04G15450D	BNAA04G16230D	BNAA04G28870D	BNAA05G10930D	BNAA05G15360D	BNAA05G33550D	BNAA05G36270D	BNAA06G02080D	BNAA06G04750D	BNAA06G08160D	BNAA06G23370D	BNAA07G00290D	BNAA07G03650D	BNAA07G05940D	BNAA07G20190D	BNAA07G25210D	BNAA07G28560D	BNAA08G05310D	BNAA08G13340D	BNAA08G14870D	BNAA08G30580D	BNAA09G02820D	BNAA09G33870D
GO:0008154	actin polymerization or depolymerization	2	8237	9	100836	0.132296	BNAC01G09180D	BNAC08G36570D
GO:0008157	protein phosphatase 1 binding	2	8237	4	100836	0.0337604	BNAA04G18120D	BNAA05G11440D
GO:0008175	tRNA methyltransferase activity	3	8237	9	100836	0.0274543	BNAA08G06160D	BNACNNG26610D	BNACNNG56960D
GO:0008177	succinate dehydrogenase (ubiquinone) activity	10	8237	35	100836	0.000287679	BNAA02G28880D	BNAA03G21470D	BNAA05G01340D	BNAA06G32140D	BNAA07G37420D	BNAA10G22460D	BNAC07G16540D	BNAC07G24280D	BNAC09G47030D	BNACNNG16210D
GO:0008194	UDP-glycosyltransferase activity	27	8237	303	100836	0.0720553	BNAA01G24990D	BNAA03G08110D	BNAA03G36450D	BNAA03G39380D	BNAA05G36270D	BNAA08G11380D	BNAA08G28350D	BNAA09G30680D	BNAA09G51870D	BNAA10G24690D	BNAANNG38800D	BNAC01G22410D	BNAC02G27750D	BNAC02G35080D	BNAC03G11820D	BNAC03G17740D	BNAC03G26760D	BNAC03G45760D	BNAC04G08440D	BNAC05G05040D	BNAC06G23330D	BNAC07G05000D	BNAC08G05930D	BNAC09G49620D	BNACNNG29500D	BNACNNG47330D	BNAUNNG01010D
GO:0008195	phosphatidate phosphatase activity	11	8237	37	100836	0.000100427	BNAA01G32210D	BNAA05G28920D	BNAA06G35100D	BNAA09G15750D	BNAA10G26780D	BNAC02G03380D	BNAC04G17600D	BNAC05G43390D	BNAC09G17210D	BNACNNG03060D	BNACNNG70470D
GO:0008198	ferrous iron binding	3	8237	33	100836	0.230744	BNAANNG27720D	BNAC03G64860D	BNAC06G11460D
GO:0008202	steroid metabolic process	7	8237	43	100836	0.0363703	BNAA03G23620D	BNAA08G14790D	BNAC01G16080D	BNAC03G28040D	BNAC08G11410D	BNAC09G34710D	BNACNNG03690D
GO:0008219	cell death	27	8237	198	100836	0.00290476	BNAA01G03510D	BNAA01G10580D	BNAA02G24580D	BNAA02G27010D	BNAA03G13210D	BNAA03G41070D	BNAA06G01040D	BNAA06G06290D	BNAA06G36450D	BNAA08G11770D	BNAA09G13700D	BNAA09G27290D	BNAA09G36160D	BNAA09G40600D	BNAANNG09800D	BNAC01G12100D	BNAC01G18080D	BNAC02G33880D	BNAC03G66580D	BNAC05G36570D	BNAC06G06230D	BNAC07G17470D	BNAC07G44250D	BNAC08G33050D	BNACNNG04240D	BNACNNG31840D	BNACNNG64090D
GO:0008235	metalloexopeptidase activity	7	8237	34	100836	0.0130688	BNAA01G19300D	BNAA09G41570D	BNAC01G23260D	BNAC04G04100D	BNAC04G36720D	BNAC07G32530D	BNAC08G23130D
GO:0008236	serine-type peptidase activity	17	8237	156	100836	0.0502995	BNAA02G05990D	BNAA02G31450D	BNAA08G02180D	BNAA10G04140D	BNAA10G27960D	BNAA10G28640D	BNAANNG02880D	BNAANNG33720D	BNAC02G48360D	BNAC04G41100D	BNAC05G04270D	BNAC05G04750D	BNAC05G15670D	BNAC08G45000D	BNAC09G50420D	BNACNNG24190D	BNACNNG24440D
GO:0008237	metallopeptidase activity	16	8237	111	100836	0.00975251	BNAA03G23460D	BNAA03G44400D	BNAA05G15360D	BNAA06G02080D	BNAA06G03520D	BNAA06G12090D	BNAA06G26260D	BNAA07G26360D	BNAA08G03020D	BNAA09G05250D	BNAA10G08770D	BNAC06G00640D	BNAC06G02240D	BNAC06G09030D	BNAC06G28460D	BNAC07G36250D
GO:0008242	omega peptidase activity	3	8237	16	100836	0.100814	BNAA09G34060D	BNAC04G26510D	BNAC08G24980D
GO:0008250	oligosaccharyltransferase complex	8	8237	50	100836	0.0296807	BNAA02G25880D	BNAA10G15480D	BNAC01G12560D	BNAC01G29910D	BNAC03G10490D	BNAC04G19040D	BNACNNG43870D	BNACNNG71800D
GO:0008252	nucleotidase activity	1	8237	10	100836	0.379398	BNAA08G05520D
GO:0008265	Mo-molybdopterin cofactor sulfurase activity	2	8237	16	100836	0.242882	BNAA06G38330D	BNAC05G12650D
GO:0008270	zinc ion binding	400	8237	4113	100836	3.00284e-05	BNAA01G00200D	BNAA01G01560D	BNAA01G02160D	BNAA01G03130D	BNAA01G06410D	BNAA01G08760D	BNAA01G11910D	BNAA01G13060D	BNAA01G16560D	BNAA01G26820D	BNAA01G27890D	BNAA01G28590D	BNAA01G30440D	BNAA01G33660D	BNAA01G34520D	BNAA01G35480D	BNAA01G36010D	BNAA02G01250D	BNAA02G05410D	BNAA02G06780D	BNAA02G07020D	BNAA02G09660D	BNAA02G11890D	BNAA02G14850D	BNAA02G16850D	BNAA02G21890D	BNAA02G23680D	BNAA02G24900D	BNAA02G28880D	BNAA02G29740D	BNAA02G29780D	BNAA02G30370D	BNAA02G33980D	BNAA02G34960D	BNAA03G00820D	BNAA03G03150D	BNAA03G04340D	BNAA03G06790D	BNAA03G08150D	BNAA03G08570D	BNAA03G11910D	BNAA03G12630D	BNAA03G14380D
GO:0008271	secondary active sulfate transmembrane transporter activity	3	8237	18	100836	0.123885	BNAA09G32410D	BNAC08G23200D	BNACNNG67820D
GO:0008272	sulfate transport	6	8237	33	100836	0.0329516	BNAA02G18690D	BNAA09G32410D	BNAANNG39310D	BNAC05G51490D	BNAC08G23200D	BNACNNG67820D
GO:0008276	protein methyltransferase activity	4	8237	17	100836	0.0349924	BNAA03G51290D	BNAA06G23300D	BNAC03G50020D	BNAC07G43150D
GO:0008281	sulfonylurea receptor activity	1	8237	5	100836	0.29047	BNAA10G02400D
GO:0008283	cell proliferation	29	8237	218	100836	0.00299883	BNAA01G15300D	BNAA01G19300D	BNAA01G20950D	BNAA03G57860D	BNAA04G15970D	BNAA06G30290D	BNAA07G04790D	BNAA07G10260D	BNAA07G25300D	BNAA08G22410D	BNAA09G30340D	BNAA10G10010D	BNAA10G29210D	BNAA10G29850D	BNAC01G18120D	BNAC01G23260D	BNAC01G32800D	BNAC02G12740D	BNAC02G16840D	BNAC03G44490D	BNAC03G44500D	BNAC05G41960D	BNAC07G13460D	BNAC07G32530D	BNAC07G47930D	BNAC08G12120D	BNAC08G18320D	BNAC08G23130D	BNAC09G32470D
GO:0008285	negative regulation of cell proliferation	6	8237	41	100836	0.067672	BNAA08G22830D	BNAA10G20230D	BNAC01G39340D	BNAC08G17680D	BNAC08G18060D	BNACNNG34520D
GO:0008287	protein serine/threonine phosphatase complex	2	8237	19	100836	0.268034	BNAC01G18020D	BNAC07G40100D
GO:0008308	voltage-gated anion channel activity	18	8237	59	100836	5.10606e-07	BNAA01G16780D	BNAA02G02470D	BNAA03G10240D	BNAA03G27530D	BNAA03G35540D	BNAA05G19160D	BNAA09G07330D	BNAA09G13400D	BNAC01G20530D	BNAC03G12920D	BNAC03G32540D	BNAC03G41320D	BNAC04G22980D	BNAC05G32550D	BNAC07G31590D	BNAC08G12730D	BNAC09G07230D	BNACNNG42590D
GO:0008312	7S RNA binding	8	8237	34	100836	0.00392126	BNAA03G20350D	BNAA04G25280D	BNAA05G03460D	BNAA06G09990D	BNAA06G19200D	BNAC05G11610D	BNAC08G20790D	BNACNNG63570D
GO:0008320	protein transmembrane transporter activity	12	8237	45	100836	0.000151925	BNAA05G29960D	BNAA07G27970D	BNAA08G21130D	BNAA08G24150D	BNAA09G29150D	BNAC01G39730D	BNAC03G35450D	BNAC03G57350D	BNAC05G17190D	BNAC08G20010D	BNAC08G39980D	BNACNNG39600D
GO:0008324	cation transmembrane transporter activity	9	8237	76	100836	0.0764676	BNAA05G01080D	BNAA05G25380D	BNAA09G56350D	BNAC01G05220D	BNAC04G26920D	BNAC04G32010D	BNAC05G49110D	BNAC05G52040D	BNAC08G38410D
GO:0008333	endosome to lysosome transport	5	8237	14	100836	0.00337943	BNAA06G17120D	BNAA10G06820D	BNAA10G30470D	BNAC03G57240D	BNACNNG76240D
GO:0008334	histone mRNA metabolic process	1	8237	5	100836	0.29047	BNAC04G56220D
GO:0008374	O-acyltransferase activity	2	8237	15	100836	0.231424	BNAA02G01770D	BNAC02G04910D
GO:0008378	galactosyltransferase activity	5	8237	61	100836	0.183161	BNAA06G21680D	BNAA06G22090D	BNAC03G51620D	BNAC03G51850D	BNAC05G03190D
GO:0008408	3'-5' exonuclease activity	10	8237	69	100836	0.0294586	BNAA01G16490D	BNAA03G08430D	BNAA05G12760D	BNAA07G12120D	BNAA10G14100D	BNAC01G19690D	BNAC05G37890D	BNAC06G11900D	BNAC07G16300D	BNACNNG51120D
GO:0008418	protein-N-terminal asparagine amidohydrolase activity	1	8237	2	100836	0.15003	BNAA05G03960D
GO:0008420	CTD phosphatase activity	1	8237	9	100836	0.371831	BNAC07G19130D
GO:0008425	2-polyprenyl-6-methoxy-1,4-benzoquinone methyltransferase activity	1	8237	4	100836	0.253045	BNAC04G41560D
GO:0008428	ribonuclease inhibitor activity	2	8237	13	100836	0.203856	BNAANNG12730D	BNAANNG29540D
GO:0008441	3'(2'),5'-bisphosphate nucleotidase activity	7	8237	29	100836	0.00580455	BNAA06G23130D	BNAA06G23140D	BNAA10G08220D	BNAANNG21580D	BNAC03G50260D	BNAC09G30760D	BNACNNG16680D
GO:0008446	GDP-mannose 4,6-dehydratase activity	1	8237	12	100836	0.383936	BNAC07G32110D
GO:0008447	L-ascorbate oxidase activity	1	8237	4	100836	0.253045	BNACNNG66150D
GO:0008455	alpha-1,6-mannosylglycoprotein 2-beta-N-acetylglucosaminyltransferase activity	2	8237	2	100836	0.00667204	BNAA03G38040D	BNAC03G74310D
GO:0008460	dTDP-glucose 4,6-dehydratase activity	4	8237	16	100836	0.0291383	BNAA05G24780D	BNAA06G11470D	BNAC05G13120D	BNAC05G38810D
GO:0008481	sphinganine kinase activity	1	8237	4	100836	0.253045	BNAC03G64130D
GO:0008495	protoheme IX farnesyltransferase activity	2	8237	4	100836	0.0337604	BNAA04G25760D	BNAC04G49670D
GO:0008506	sucrose:proton symporter activity	6	8237	33	100836	0.0329516	BNAA02G26600D	BNAA05G19250D	BNAA07G23350D	BNAA07G29680D	BNAC01G32940D	BNAC02G34840D
GO:0008511	sodium:potassium:chloride symporter activity	3	8237	5	100836	0.00459539	BNAA07G07300D	BNAC03G59720D	BNAC07G08940D
GO:0008519	ammonium transmembrane transporter activity	2	8237	20	100836	0.27349	BNAA05G35560D	BNAC06G11810D
GO:0008535	respiratory chain complex IV assembly	2	8237	12	100836	0.187836	BNAA05G22320D	BNACNNG24160D
GO:0008536	Ran GTPase binding	11	8237	118	100836	0.113439	BNAA02G27780D	BNAA03G39420D	BNAA07G06720D	BNAC03G46820D	BNAC04G49920D	BNAC05G36080D	BNAC08G02070D	BNAC08G45160D	BNAC09G09170D	BNACNNG16260D	BNACNNG74400D
GO:0008540	proteasome regulatory particle, base subcomplex	15	8237	66	100836	0.000166447	BNAA01G07860D	BNAA02G04630D	BNAA03G07840D	BNAA05G31700D	BNAA06G37370D	BNAA08G01010D	BNAA08G13550D	BNAC01G09460D	BNAC02G09300D	BNAC02G30020D	BNAC03G60090D	BNAC03G69900D	BNAC04G12080D	BNAC04G17690D	BNAC07G41720D
GO:0008541	proteasome regulatory particle, lid subcomplex	15	8237	64	100836	0.000117297	BNAA01G14180D	BNAA03G01760D	BNAA06G26260D	BNAA07G32250D	BNAA08G08980D	BNAA08G18140D	BNAA09G05250D	BNAA09G54190D	BNAA10G22270D	BNAANNG30740D	BNAC01G16680D	BNAC03G02270D	BNAC03G58920D	BNAC06G36630D	BNACNNG65930D
GO:0008559	xenobiotic-transporting ATPase activity	13	8237	60	100836	0.000676431	BNAA01G30050D	BNAA04G26870D	BNAA05G26160D	BNAA09G26130D	BNAA09G37590D	BNAA10G02400D	BNAANNG19200D	BNAC01G37970D	BNAC01G38010D	BNAC05G23280D	BNAC05G40290D	BNAC06G17690D	BNAC08G29630D
GO:0008565	protein transporter activity	70	8237	376	100836	4.88295e-11	BNAA01G17690D	BNAA02G04500D	BNAA02G18530D	BNAA02G28070D	BNAA03G00730D	BNAA03G07050D	BNAA03G20980D	BNAA03G39420D	BNAA03G59590D	BNAA04G18170D	BNAA04G26040D	BNAA04G28560D	BNAA05G01320D	BNAA05G12510D	BNAA05G35320D	BNAA06G08210D	BNAA06G15120D	BNAA06G25440D	BNAA07G19730D	BNAA07G33210D	BNAA07G36290D	BNAA07G37280D	BNAA08G26520D	BNAA09G13040D	BNAA09G25890D	BNAA09G47180D	BNAA09G50020D	BNAA09G53440D	BNAA09G54620D	BNAA10G05040D	BNAA10G06760D	BNAA10G17610D	BNAANNG03410D	BNAANNG11870D	BNAANNG13250D	BNAANNG24960D	BNAC01G20230D	BNAC03G08090D	BNAC03G08950D	BNAC03G19230D	BNAC03G46820D	BNAC04G12980D	BNAC04G23250D
GO:0008574	ATP-dependent microtubule motor activity, plus-end-directed	1	8237	12	100836	0.383936	BNAA07G36420D
GO:0008610	lipid biosynthetic process	5	8237	28	100836	0.0503422	BNAA01G23810D	BNAA07G06420D	BNAA09G34250D	BNAC07G07970D	BNAC08G25150D
GO:0008622	epsilon DNA polymerase complex	1	8237	4	100836	0.253045	BNAC03G47260D
GO:0008641	small protein activating enzyme activity	5	8237	39	100836	0.115537	BNAA05G12250D	BNAANNG16230D	BNAANNG19590D	BNAC03G16630D	BNAC05G03440D
GO:0008643	carbohydrate transport	8	8237	97	100836	0.145726	BNAA03G09280D	BNAA08G30680D	BNAANNG33700D	BNAC03G11610D	BNAC03G67150D	BNAC06G28380D	BNAC08G48150D	BNACNNG31630D
GO:0008649	rRNA methyltransferase activity	2	8237	9	100836	0.132296	BNAA07G12730D	BNAC04G51980D
GO:0008650	rRNA (uridine-2'-O-)-methyltransferase activity	2	8237	6	100836	0.0711778	BNAA03G47600D	BNAC07G39880D
GO:0008652	cellular amino acid biosynthetic process	4	8237	15	100836	0.023797	BNAA03G17110D	BNAA04G29220D	BNAA10G20010D	BNAANNG32580D
GO:0008654	phospholipid biosynthetic process	18	8237	115	100836	0.00319037	BNAA01G32210D	BNAA02G13510D	BNAA03G21070D	BNAA05G28920D	BNAA07G15060D	BNAA07G20190D	BNAA09G15750D	BNAA09G20200D	BNAANNG31810D	BNAC01G17900D	BNAC01G24140D	BNAC04G17600D	BNAC05G43390D	BNAC09G17210D	BNAC09G22540D	BNAC09G53330D	BNACNNG60250D	BNACNNG70470D
GO:0008670	2,4-dienoyl-CoA reductase (NADPH) activity	1	8237	3	100836	0.206664	BNAA05G26380D
GO:0008686	3,4-dihydroxy-2-butanone-4-phosphate synthase activity	2	8237	8	100836	0.112049	BNAC03G49870D	BNAC09G06310D
GO:0008689	3-demethylubiquinone-9 3-O-methyltransferase activity	1	8237	4	100836	0.253045	BNAC04G41560D
GO:0008690	3-deoxy-manno-octulosonate cytidylyltransferase activity	1	8237	6	100836	0.320093	BNAC09G45840D
GO:0008692	3-hydroxybutyryl-CoA epimerase activity	4	8237	14	100836	0.0190029	BNAA03G29710D	BNAA08G30740D	BNAC03G34950D	BNAC05G45070D
GO:0008705	methionine synthase activity	2	8237	13	100836	0.203856	BNAA03G06790D	BNAC09G39920D
GO:0008728	GTP diphosphokinase activity	1	8237	11	100836	0.383247	BNAA06G01300D
GO:0008734	L-aspartate oxidase activity	1	8237	2	100836	0.15003	BNAC09G42780D
GO:0008746	NAD(P)+ transhydrogenase activity	2	8237	14	100836	0.218407	BNAA06G38600D	BNACNNG15110D
GO:0008782	adenosylhomocysteine nucleosidase activity	2	8237	5	100836	0.051672	BNAANNG15380D	BNAC03G65740D
GO:0008783	agmatinase activity	1	8237	2	100836	0.15003	BNAC03G28300D
GO:0008792	arginine decarboxylase activity	3	8237	10	100836	0.0360175	BNAA01G02450D	BNAA03G53010D	BNAC07G45200D
GO:0008798	beta-aspartyl-peptidase activity	1	8237	10	100836	0.379398	BNAA05G23530D
GO:0008805	carbon-monoxide oxygenase activity	1	8237	12	100836	0.383936	BNAA02G11010D
GO:0008808	cardiolipin synthase activity	2	8237	2	100836	0.00667204	BNAA09G20200D	BNAC09G22540D
GO:0008809	carnitine racemase activity	1	8237	6	100836	0.320093	BNAA09G02820D
GO:0008824	cyanate hydratase activity	2	8237	2	100836	0.00667204	BNAA07G06450D	BNAC07G07990D
GO:0008825	cyclopropane-fatty-acyl-phospholipid synthase activity	3	8237	15	100836	0.0891958	BNAA01G23810D	BNAA07G06420D	BNAC07G07970D
GO:0008831	dTDP-4-dehydrorhamnose reductase activity	4	8237	24	100836	0.0860555	BNAA05G24780D	BNAA06G11470D	BNAC05G13120D	BNAC05G38810D
GO:0008836	diaminopimelate decarboxylase activity	1	8237	6	100836	0.320093	BNAC03G05110D
GO:0008837	diaminopimelate epimerase activity	1	8237	6	100836	0.320093	BNAC04G07890D
GO:0008839	4-hydroxy-tetrahydrodipicolinate reductase	1	8237	6	100836	0.320093	BNAA04G25510D
GO:0008864	formyltetrahydrofolate deformylase activity	2	8237	10	100836	0.151864	BNAA09G25330D	BNACNNG21160D
GO:0008889	glycerophosphodiester phosphodiesterase activity	6	8237	69	100836	0.166045	BNAA01G15810D	BNAA04G10820D	BNAA09G16380D	BNAC04G33210D	BNAC06G13430D	BNAC06G23230D
GO:0008893	guanosine-3',5'-bis(diphosphate) 3'-diphosphatase activity	3	8237	24	100836	0.184298	BNAA06G01300D	BNAC03G58870D	BNACNNG42410D
GO:0008898	S-adenosylmethionine-homocysteine S-methyltransferase activity	1	8237	7	100836	0.342938	BNAANNG12610D
GO:0008930	methylthioadenosine nucleosidase activity	2	8237	5	100836	0.051672	BNAANNG15380D	BNAC03G65740D
GO:0008940	nitrate reductase activity	1	8237	7	100836	0.342938	BNAA07G20840D
GO:0008948	oxaloacetate decarboxylase activity	4	8237	24	100836	0.0860555	BNAANNG12730D	BNAANNG29540D	BNAC06G22080D	BNAC07G29000D
GO:0008963	phospho-N-acetylmuramoyl-pentapeptide-transferase activity	3	8237	9	100836	0.0274543	BNAA04G03050D	BNAA05G02220D	BNAA09G36570D
GO:0008967	phosphoglycolate phosphatase activity	1	8237	4	100836	0.253045	BNAC09G20390D
[truncated: 1,732 more rows]
[truncated: 2,919 more columns]

## Sheet: PA23 and PA23+Ss
GO ID	GO Description	Number of genes	# Genes assigned peak	Odds ratio?	Total # genes in geneset	p-value	Genes
[truncated: 243 more rows]

[truncated: 3 more sheets: PA23 and Ss, PA23+Ss and Ss, All 3]
