# Supplementary material for: The biocontrol agent Pseudomonas chlororaphis PA23 primes Brassica napus defenses through distinct gene networks
Source: BMC Genomics. 2017 Jun 19;18:467. doi: 10.1186/s12864-017-3848-6 (PMC5477169; doi:10.1186/s12864-017-3848-6)
Supplement: Supplementary file 8 — Dataset S4. List of genes comprising each dominant pattern (DP) of expression seen in Additional file 2: Figure S2. (XLSX 291 kb) [file 12864_2017_3848_MOESM8_ESM.xlsx]

## Sheet: DP1
BnaA01g00010D
BnaA01g00060D
BnaA01g00190D
BnaA01g00260D
BnaA01g00340D
BnaA01g00920D
BnaA01g01090D
BnaA01g01190D
BnaA01g01220D
BnaA01g01400D
BnaA01g01560D
BnaA01g01890D
BnaA01g02100D
BnaA01g02160D
BnaA01g02180D
BnaA01g02190D
BnaA01g02240D
BnaA01g02300D
BnaA01g02500D
BnaA01g02660D
BnaA01g02830D
BnaA01g02890D
BnaA01g02900D
BnaA01g02930D
BnaA01g03010D
BnaA01g03020D
BnaA01g03220D
BnaA01g03510D
BnaA01g03600D
BnaA01g03820D
BnaA01g04020D
BnaA01g04540D
BnaA01g04790D
BnaA01g04840D
BnaA01g05090D
BnaA01g05130D
BnaA01g05280D
BnaA01g05390D
BnaA01g05660D
BnaA01g06110D
BnaA01g06170D
BnaA01g06210D
BnaA01g06270D
BnaA01g06340D
BnaA01g06460D
BnaA01g06530D
BnaA01g06600D
BnaA01g06750D
BnaA01g06760D
BnaA01g06780D
BnaA01g06820D
BnaA01g07130D
BnaA01g07170D
BnaA01g07270D
BnaA01g07280D
BnaA01g07360D
BnaA01g07420D
BnaA01g07440D
BnaA01g07910D
BnaA01g08010D
BnaA01g08360D
BnaA01g08510D
BnaA01g08770D
BnaA01g09530D
BnaA01g09540D
BnaA01g09710D
BnaA01g09730D
BnaA01g09740D
BnaA01g09970D
BnaA01g10100D
BnaA01g10320D
BnaA01g10420D
BnaA01g10490D
BnaA01g10580D
BnaA01g10750D
BnaA01g10800D
BnaA01g11430D
BnaA01g12110D
BnaA01g12340D
BnaA01g12380D
BnaA01g12560D
BnaA01g12660D
BnaA01g12840D
BnaA01g12870D
BnaA01g12890D
BnaA01g12930D
BnaA01g13080D
BnaA01g13170D
BnaA01g13280D
BnaA01g13290D
BnaA01g13310D
BnaA01g13400D
CUFF.416.1
BnaA01g13540D
BnaA01g13600D
BnaA01g13630D
BnaA01g13700D
BnaA01g13770D
BnaA01g13800D
BnaA01g13850D
BnaA01g13860D
BnaA01g13880D
BnaA01g13950D
BnaA01g14050D
BnaA01g14160D
BnaA01g14310D
BnaA01g14380D
BnaA01g14410D
BnaA01g14690D
BnaA01g14730D
BnaA01g14790D
BnaA01g14860D
BnaA01g15000D
BnaA01g15080D
BnaA01g15140D
BnaA01g15300D
BnaA01g15310D
BnaA01g15510D
BnaA01g15560D
BnaA01g15600D
BnaA01g16490D
BnaA01g17140D
BnaA01g17540D
BnaA01g17560D
BnaA01g17660D
BnaA01g17690D
BnaA01g17740D
BnaA01g17860D
BnaA01g17930D
BnaA01g17950D
BnaA01g17960D
BnaA01g18160D
BnaA01g18440D
BnaA01g18660D
BnaA01g19100D
BnaA01g19120D
BnaA01g19300D
BnaA01g19710D
BnaA01g19870D
BnaA01g19880D
BnaA01g20480D
BnaA01g20660D
BnaA01g20770D
BnaA01g20890D
BnaA01g20950D
BnaA01g21230D
BnaA01g21450D
BnaA01g22040D
BnaA01g22750D
BnaA01g22770D
BnaA01g23290D
BnaA01g23310D
BnaA01g23390D
BnaA01g23510D
BnaA01g23550D
BnaA01g23770D
BnaA01g24320D
BnaA01g24530D
BnaA01g24790D
BnaA01g24800D
BnaA01g24850D
BnaA01g24870D
BnaA01g25020D
BnaA01g25490D
BnaA01g25520D
BnaA01g25680D
BnaA01g26000D
BnaA01g26430D
BnaA01g26980D
BnaA01g27190D
BnaA01g27460D
BnaA01g27540D
BnaA01g27550D
BnaA01g27720D
BnaA01g28330D
BnaA01g28550D
BnaA01g28570D
BnaA01g28610D
BnaA01g28700D
BnaA01g28840D
BnaA01g28930D
BnaA01g29520D
BnaA01g29610D
BnaA01g29770D
BnaA01g29820D
BnaA01g29880D
BnaA01g29890D
BnaA01g30050D
BnaA01g30110D
BnaA01g30210D
BnaA01g30340D
BnaA01g30450D
BnaA01g30490D
BnaA01g30750D
BnaA01g30780D
BnaA01g30790D
BnaA01g31130D
BnaA01g31010D
CUFF.1361.1
CUFF.1362.1
BnaA01g31170D
BnaA01g31320D
BnaA01g31360D
BnaA01g31880D
BnaA01g32060D
BnaA01g32090D
BnaA01g32110D
BnaA01g32280D
BnaA01g32300D
BnaA01g32370D
BnaA01g32390D
BnaA01g32660D
CUFF.1078.1
BnaA01g33350D
BnaA01g33640D
BnaA01g33650D
BnaA01g33700D
BnaA01g33870D
BnaA01g00200D
BnaA01g00310D
BnaA01g00410D
BnaA01g00520D
BnaA01g00690D
BnaA01g00900D
BnaA01g01010D
BnaA01g01080D
CUFF.42.1
BnaA01g01410D
BnaA01g01470D
BnaA01g01620D
BnaA01g01650D
BnaA01g01870D
BnaA01g02040D
BnaA01g02090D
BnaA01g02340D
BnaA01g02490D
BnaA01g02570D
BnaA01g02670D
BnaA01g02740D
BnaA01g02950D
BnaA01g02990D
BnaA01g03040D
BnaA01g03050D
BnaA01g03130D
BnaA01g03150D
BnaA01g03280D
BnaA01g03320D
BnaA01g03390D
BnaA01g03400D
BnaA01g04360D
BnaA01g04610D
BnaA01g04620D
BnaA01g04850D
BnaA01g04880D
BnaA01g04920D
BnaA01g05060D
BnaA01g05830D
BnaA01g05920D
BnaA01g06010D
BnaA01g06350D
BnaA01g06430D
BnaA01g06520D
BnaA01g06540D
BnaA01g06680D
BnaA01g06690D
BnaA01g06800D
BnaA01g07000D
BnaA01g07340D
BnaA01g07430D
BnaA01g07540D
BnaA01g07660D
BnaA01g07860D
BnaA01g07920D
BnaA01g07940D
BnaA01g07970D
BnaA01g08310D
BnaA01g08330D
BnaA01g08410D
BnaA01g08620D
BnaA01g08830D
BnaA01g08860D
BnaA01g08920D
BnaA01g09070D
BnaA01g09380D
BnaA01g09620D
BnaA01g09690D
BnaA01g09790D
BnaA01g09800D
BnaA01g09810D
BnaA01g09830D
BnaA01g09920D
BnaA01g10030D
BnaA01g10110D
BnaA01g10140D
BnaA01g10220D
BnaA01g10230D
BnaA01g10360D
BnaA01g10600D
BnaA01g10650D
BnaA01g10690D
BnaA01g11030D
BnaA01g11220D
BnaA01g11230D
BnaA01g11250D
BnaA01g11390D
BnaA01g11400D
CUFF.357.1
BnaA01g11510D
BnaA01g11640D
BnaA01g11760D
BnaA01g11840D
BnaA01g11910D
BnaA01g12080D
BnaA01g12190D
BnaA01g12270D
BnaA01g12320D
BnaA01g12900D
BnaA01g12920D
BnaA01g12960D
BnaA01g12970D
BnaA01g12980D
BnaA01g13060D
BnaA01g13330D
BnaA01g13360D
BnaA01g13440D
BnaA01g13470D
BnaA01g13670D
BnaA01g13830D
BnaA01g13870D
BnaA01g13910D
BnaA01g14180D
BnaA01g14190D
BnaA01g14270D
BnaA01g14350D
BnaA01g14460D
BnaA01g14520D
BnaA01g14530D
BnaA01g14720D
BnaA01g14900D
BnaA01g14920D
BnaA01g14940D
BnaA01g14960D
BnaA01g15110D
BnaA01g15390D
BnaA01g15450D
BnaA01g15810D
BnaA01g15870D
BnaA01g16130D
BnaA01g16170D
CUFF.513.1
BnaA01g16370D
BnaA01g16400D
BnaA01g16560D
BnaA01g16780D
CUFF.545.1
BnaA01g17210D
BnaA01g17460D
BnaA01g18100D
BnaA01g18390D
BnaA01g18670D
BnaA01g18730D
BnaA01g18760D
BnaA01g18990D
BnaA01g19150D
BnaA01g19270D
BnaA01g19450D
BnaA01g19460D
BnaA01g20600D
BnaA01g20630D
BnaA01g20710D
BnaA01g20790D
BnaA01g20800D
BnaA01g20900D
BnaA01g21860D
BnaA01g22010D
BnaA01g22050D
BnaA01g22340D
BnaA01g22500D
BnaA01g22600D
BnaA01g22680D
BnaA01g22800D
BnaA01g22830D
BnaA01g22910D
BnaA01g22920D
BnaA01g23620D
BnaA01g23660D
BnaA01g23700D
BnaA01g23810D
BnaA01g23850D
BnaA01g23940D
BnaA01g24090D
BnaA01g24300D
BnaA01g24430D
BnaA01g24770D
BnaA01g24820D
BnaA01g24920D
BnaA01g24930D
BnaA01g24940D
BnaA01g25280D
BnaA01g25510D
BnaA01g26130D
BnaA01g26190D
BnaA01g26470D
BnaA01g26560D
BnaA01g26690D
BnaA01g26750D
BnaA01g26820D
CUFF.901.1
BnaA01g26860D
BnaA01g26900D
BnaA01g27420D
BnaA01g27470D
BnaA01g27580D
BnaA01g27800D
BnaA01g27810D
BnaA01g27820D
BnaA01g27860D
BnaA01g27890D
CUFF.933.2
BnaA01g28130D
BnaA01g28190D
BnaA01g28520D
BnaA01g28590D
BnaA01g28810D
BnaA01g28970D
BnaA01g29130D
BnaA01g29140D
BnaA01g29240D
BnaA01g29450D
BnaA01g29660D
BnaA01g29870D
BnaA01g29940D
BnaA01g30220D
BnaA01g30440D
BnaA01g30500D
BnaA01g30630D
BnaA01g31420D
BnaA01g31500D
BnaA01g31570D
BnaA01g31650D
BnaA01g31820D
BnaA01g31850D
BnaA01g32030D
BnaA01g32040D
BnaA01g32180D
BnaA01g32310D
BnaA01g32320D
BnaA01g32400D
BnaA01g32630D
BnaA01g33020D
BnaA01g33130D
BnaA01g33400D
BnaA01g33610D
BnaA01g33660D
BnaA01g33800D
BnaA01g34090D
BnaA01g34380D
CUFF.211.1
CUFF.1053.1
BnaA01g34880D
BnaA01g34910D
BnaA01g35450D
BnaA01g35760D
BnaA01g36010D
BnaA01g36060D
BnaA01g36100D
BnaA01g36440D
BnaA01g36550D
BnaA01g36880D
BnaA01g36930D
BnaA01g37020D
BnaA01g37030D
BnaA01g37130D
BnaA01g37360D
BnaA01g34610D
BnaA01g34620D
BnaA01g34650D
BnaA01g34680D
BnaA01g34720D
BnaA01g34790D
BnaA01g35070D
BnaA01g35110D
BnaA01g35260D
BnaA01g35400D
BnaA01g35580D
BnaA01g35910D
BnaA01g36220D
BnaA01g36230D
BnaA01g36270D
BnaA01g36280D
BnaA01g37160D
BnaA01g37170D
BnaA01g37180D
BnaA02g00030D
BnaA02g00190D
BnaA02g00430D
BnaA02g00880D
BnaA02g01150D
BnaA02g01250D
BnaA02g01410D
BnaA02g01460D
BnaA02g01510D
BnaA02g01520D
BnaA02g01540D
BnaA02g01560D
BnaA02g01680D
BnaA02g01770D
BnaA02g01850D
BnaA02g01860D
BnaA02g01970D
BnaA02g02310D
BnaA02g02710D
BnaA02g02770D
BnaA02g03490D
BnaA02g03770D
BnaA02g03850D
BnaA02g03980D
BnaA02g04210D
BnaA02g04630D
BnaA02g04670D
BnaA02g05120D
BnaA02g05170D
BnaA02g05220D
BnaA02g05230D
BnaA02g05410D
BnaA02g05560D
BnaA02g05780D
BnaA02g05840D
BnaA02g06220D
BnaA02g06690D
BnaA02g06730D
BnaA02g06880D
BnaA02g07020D
BnaA02g07120D
BnaA02g07140D
BnaA02g07230D
BnaA02g07540D
BnaA02g07630D
BnaA02g08230D
BnaA02g08430D
BnaA02g08520D
BnaA02g08530D
BnaA02g09150D
BnaA02g09280D
BnaA02g09660D
BnaA02g11010D
BnaA02g11680D
BnaA02g11720D
BnaA02g11800D
BnaA02g12000D
BnaA02g12280D
BnaA02g12320D
BnaA02g12360D
BnaA02g12540D
BnaA02g12620D
CUFF.1569.1
BnaA02g12730D
BnaA02g12740D
BnaA02g12780D
BnaA02g12790D
BnaA02g13090D
BnaA02g13140D
BnaA02g13370D
BnaA02g13400D
BnaA02g13420D
BnaA02g13460D
BnaA02g13510D
BnaA02g13720D
BnaA02g13780D
BnaA02g13840D
BnaA02g14040D
BnaA02g14360D
BnaA02g14450D
BnaA02g14510D
BnaA02g14660D
BnaA02g14760D
BnaA02g15270D
BnaA02g15350D
BnaA02g15700D
BnaA02g16020D
BnaA02g16120D
BnaA02g16190D
BnaA02g16240D
BnaA02g16850D
BnaA02g17090D
BnaA02g17330D
BnaA02g17620D
BnaA02g17670D
BnaA02g18180D
BnaA02g18720D
BnaA02g18770D
BnaA02g18790D
BnaA02g18870D
BnaA02g18890D
BnaA02g19070D
BnaA02g19200D
BnaA02g19730D
BnaA02g19790D
BnaA02g19960D
BnaA02g20040D
BnaA02g20180D
BnaA02g20210D
BnaA02g20620D
BnaA02g21060D
BnaA02g21330D
BnaA02g21890D
BnaA02g21950D
BnaA02g21980D
BnaA02g22110D
BnaA02g22340D
BnaA02g22480D
BnaA02g22640D
BnaA02g22690D
BnaA02g23000D
BnaA02g23330D
BnaA02g23650D
BnaA02g23680D
BnaA02g23870D
BnaA02g24040D
BnaA02g24140D
BnaA02g24670D
BnaA02g24780D
BnaA02g24900D
BnaA02g25450D
BnaA02g25870D
BnaA02g26250D
BnaA02g26460D
BnaA02g26500D
BnaA02g26570D
BnaA02g26610D
BnaA02g26620D
BnaA02g26660D
BnaA02g26680D
BnaA02g26890D
BnaA02g26910D
BnaA02g26970D
BnaA02g27000D
BnaA02g27010D
BnaA02g27070D
BnaA02g27140D
BnaA02g27310D
BnaA02g27480D
BnaA02g27540D
BnaA02g27680D
BnaA02g27760D
BnaA02g27860D
BnaA02g28070D
BnaA02g28260D
BnaA02g28270D
BnaA02g28610D
BnaA02g28940D
BnaA02g28980D
BnaA02g29170D
BnaA02g29210D
BnaA02g29300D
BnaA02g29610D
BnaA02g29770D
BnaA02g29780D
BnaA02g29950D
BnaA02g30980D
BnaA02g31140D
BnaA02g31150D
BnaA02g31180D
BnaA02g31290D
BnaA02g31300D
BnaA02g31320D
BnaA02g31390D
BnaA02g31570D
BnaA02g32060D
BnaA02g32130D
BnaA02g32260D
BnaA02g32320D
BnaA02g32780D
BnaA02g32870D
BnaA02g33100D
BnaA02g33200D
BnaA02g33720D
BnaA02g34000D
BnaA02g34090D
BnaA02g34110D
BnaA02g34120D
BnaA02g34310D
BnaA02g34370D
BnaA02g34460D
BnaA02g34820D
BnaA02g00120D
BnaA02g00230D
BnaA02g00450D
BnaA02g00470D
BnaA02g00570D
BnaA02g00870D
BnaA02g01120D
BnaA02g01140D
BnaA02g01220D
BnaA02g01630D
BnaA02g01910D
BnaA02g01980D
BnaA02g02470D
BnaA02g02530D
BnaA02g02540D
BnaA02g03050D
BnaA02g03160D
BnaA02g03500D
BnaA02g03750D
BnaA02g04080D
BnaA02g04190D
BnaA02g04260D
BnaA02g04340D
BnaA02g04450D
BnaA02g04500D
BnaA02g04550D
BnaA02g04570D
BnaA02g04810D
BnaA02g04890D
BnaA02g05130D
BnaA02g05320D
BnaA02g05430D
BnaA02g05510D
BnaA02g05520D
BnaA02g05530D
BnaA02g05660D
BnaA02g05980D
BnaA02g05990D
BnaA02g06210D
BnaA02g06350D
BnaA02g06370D
BnaA02g06400D
BnaA02g06470D
BnaA02g06680D
BnaA02g06790D
BnaA02g07620D
BnaA02g07910D
BnaA02g08040D
BnaA02g08150D
BnaA02g08820D
BnaA02g08850D
BnaA02g09230D
BnaA02g09270D
BnaA02g09300D
BnaA02g09420D
BnaA02g09580D
BnaA02g09590D
BnaA02g09840D
BnaA02g10190D
BnaA02g10220D
BnaA02g10320D
BnaA02g10360D
BnaA02g10490D
BnaA02g10700D
BnaA02g10720D
BnaA02g10830D
BnaA02g11520D
BnaA02g11620D
BnaA02g11860D
BnaA02g11880D
BnaA02g11890D
BnaA02g12050D
BnaA02g12250D
BnaA02g12340D
BnaA02g12410D
CUFF.1570.1
BnaA02g12640D
BnaA02g13000D
BnaA02g13750D
BnaA02g14230D
BnaA02g14680D
BnaA02g14720D
BnaA02g14800D
BnaA02g14850D
BnaA02g14860D
BnaA02g14900D
BnaA02g14960D
BnaA02g15130D
BnaA02g15150D
BnaA02g15280D
BnaA02g15680D
BnaA02g15690D
BnaA02g15720D
BnaA02g15960D
BnaA02g15990D
BnaA02g16030D
BnaA02g16900D
BnaA02g17040D
BnaA02g17360D
BnaA02g17660D
BnaA02g17730D
CUFF.1751.1
BnaA02g18390D
BnaA02g18410D
BnaA02g18530D
BnaA02g19190D
CUFF.1810.15
BnaA02g19410D
BnaA02g19450D
BnaA02g19700D
BnaA02g19970D
BnaA02g20640D
BnaA02g21030D
BnaA02g21140D
BnaA02g21550D
BnaA02g21770D
BnaA02g21820D
BnaA02g21850D
BnaA02g21970D
BnaA02g22240D
BnaA02g22470D
BnaA02g22580D
BnaA02g22660D
BnaA02g22960D
BnaA02g23050D
BnaA02g23180D
BnaA02g23230D
BnaA02g23450D
BnaA02g23630D
BnaA02g23910D
BnaA02g24100D
BnaA02g24410D
BnaA02g24470D
BnaA02g24770D
BnaA02g25100D
BnaA02g25110D
BnaA02g25150D
BnaA02g25550D
BnaA02g25740D
BnaA02g25880D
BnaA02g25930D
BnaA02g26140D
BnaA02g26230D
BnaA02g26260D
BnaA02g26600D
BnaA02g26810D
BnaA02g26980D
BnaA02g27030D
BnaA02g27170D
BnaA02g27180D
BnaA02g27260D
BnaA02g27280D
BnaA02g27300D
BnaA02g27550D
BnaA02g27670D
BnaA02g27750D
BnaA02g27830D
BnaA02g27870D
BnaA02g28030D
BnaA02g28080D
BnaA02g28160D
BnaA02g28400D
BnaA02g28880D
BnaA02g28900D
BnaA02g28950D
BnaA02g29050D
BnaA02g29670D
BnaA02g29730D
BnaA02g29990D
BnaA02g30100D
BnaA02g30370D
BnaA02g30400D
BnaA02g30840D
BnaA02g30870D
BnaA02g31260D
BnaA02g31450D
BnaA02g31820D
BnaA02g32070D
BnaA02g32090D
BnaA02g32400D
BnaA02g32460D
BnaA02g32630D
BnaA02g33090D
BnaA02g33280D
CUFF.2264.1
BnaA02g33650D
BnaA02g33710D
BnaA02g33910D
BnaA02g33980D
BnaA02g34040D
BnaA02g34080D
BnaA02g34440D
BnaA02g34580D
CUFF.1389.1
BnaA02g34960D
BnaA02g35250D
BnaA02g35970D
BnaA02g36850D
BnaA02g36950D
BnaA02g34980D
BnaA02g35000D
BnaA02g35010D
BnaA02g35030D
BnaA02g35050D
BnaA02g35120D
BnaA02g35160D
BnaA02g35440D
BnaA02g35710D
BnaA02g35740D
BnaA02g35750D
BnaA02g35770D
BnaA02g35820D
BnaA02g35980D
BnaA02g36250D
BnaA02g36830D
BnaA03g00180D
BnaA03g00260D
BnaA03g00310D
BnaA03g00370D
BnaA03g00390D
BnaA03g00410D
BnaA03g00420D
BnaA03g00440D
BnaA03g00560D
BnaA03g00570D
BnaA03g00670D
BnaA03g00820D
BnaA03g00840D
BnaA03g00900D
BnaA03g01250D
BnaA03g01450D
BnaA03g01540D
CUFF.2447.1
BnaA03g01760D
BnaA03g01870D
BnaA03g01910D
BnaA03g02040D
BnaA03g02250D
BnaA03g02450D
BnaA03g02630D
BnaA03g02760D
BnaA03g02850D
BnaA03g03140D
BnaA03g03150D
BnaA03g03170D
BnaA03g03220D
BnaA03g03250D
BnaA03g03380D
BnaA03g03440D
BnaA03g03450D
BnaA03g03530D
BnaA03g03540D
CUFF.2541.1
BnaA03g04280D
BnaA03g04290D
BnaA03g04370D
BnaA03g04380D
BnaA03g04470D
BnaA03g04510D
BnaA03g04520D
BnaA03g04670D
BnaA03g04730D
BnaA03g04810D
BnaA03g05130D
BnaA03g05170D
BnaA03g05580D
BnaA03g05660D
BnaA03g05840D
BnaA03g05860D
BnaA03g06260D
BnaA03g06290D
BnaA03g06320D
BnaA03g06780D
BnaA03g06790D
BnaA03g07130D
BnaA03g07160D
BnaA03g07240D
BnaA03g07490D
BnaA03g07740D
BnaA03g07840D
BnaA03g08000D
BnaA03g08210D
BnaA03g08590D
BnaA03g08740D
BnaA03g08750D
BnaA03g08800D
BnaA03g08950D
BnaA03g09210D
BnaA03g09290D
BnaA03g09400D
BnaA03g09440D
BnaA03g09450D
BnaA03g09560D
BnaA03g09660D
BnaA03g09980D
BnaA03g10240D
BnaA03g10490D
BnaA03g10640D
BnaA03g10670D
BnaA03g10910D
BnaA03g11100D
BnaA03g11140D
BnaA03g11320D
BnaA03g11430D
BnaA03g11680D
BnaA03g11780D
BnaA03g11860D
BnaA03g11910D
BnaA03g11920D
BnaA03g12010D
BnaA03g12560D
BnaA03g12630D
BnaA03g13210D
BnaA03g13640D
BnaA03g13670D
BnaA03g13680D
BnaA03g13740D
BnaA03g14060D
BnaA03g14140D
BnaA03g14150D
BnaA03g14260D
BnaA03g14380D
BnaA03g14550D
BnaA03g14730D
BnaA03g14760D
BnaA03g15120D
BnaA03g15140D
BnaA03g15400D
BnaA03g15760D
BnaA03g15920D
BnaA03g16020D
BnaA03g16040D
BnaA03g16530D
BnaA03g16650D
BnaA03g16670D
BnaA03g16720D
BnaA03g16990D
BnaA03g17100D
BnaA03g17110D
BnaA03g17210D
BnaA03g17390D
BnaA03g17400D
BnaA03g17500D
BnaA03g17540D
BnaA03g17640D
BnaA03g17810D
BnaA03g17820D
BnaA03g17890D
BnaA03g18010D
BnaA03g18600D
BnaA03g18630D
BnaA03g18680D
BnaA03g18820D
BnaA03g18870D
BnaA03g18900D
BnaA03g19320D
BnaA03g19330D
BnaA03g19340D
BnaA03g19560D
BnaA03g19860D
BnaA03g20050D
BnaA03g20360D
BnaA03g20650D
BnaA03g20770D
BnaA03g20820D
BnaA03g21070D
BnaA03g21270D
BnaA03g21620D
BnaA03g21660D
BnaA03g21790D
BnaA03g21800D
BnaA03g21970D
BnaA03g21980D
BnaA03g22330D
BnaA03g22350D
BnaA03g22360D
BnaA03g22470D
BnaA03g22560D
BnaA03g22680D
BnaA03g22720D
BnaA03g22740D
BnaA03g23000D
BnaA03g23010D
BnaA03g23460D
BnaA03g23550D
BnaA03g23660D
BnaA03g23800D
BnaA03g23820D
BnaA03g24010D
BnaA03g24050D
BnaA03g24080D
BnaA03g24120D
BnaA03g24160D
BnaA03g24240D
BnaA03g24340D
BnaA03g24410D
BnaA03g24430D
BnaA03g24640D
BnaA03g24700D
BnaA03g24750D
BnaA03g24780D
BnaA03g24890D
BnaA03g25020D
BnaA03g25190D
BnaA03g25240D
BnaA03g25250D
BnaA03g25450D
BnaA03g25580D
BnaA03g25630D
BnaA03g25860D
BnaA03g25890D
BnaA03g25920D
BnaA03g26090D
BnaA03g26140D
BnaA03g26220D
BnaA03g26420D
BnaA03g26510D
BnaA03g26530D
BnaA03g26840D
BnaA03g26950D
BnaA03g27010D
BnaA03g27100D
BnaA03g27290D
BnaA03g27330D
BnaA03g27520D
BnaA03g27620D
BnaA03g27790D
BnaA03g27800D
BnaA03g27900D
BnaA03g28000D
BnaA03g28150D
BnaA03g28400D
BnaA03g28560D
BnaA03g28820D
BnaA03g29070D
BnaA03g29090D
BnaA03g29120D
BnaA03g29180D
BnaA03g29370D
BnaA03g29380D
BnaA03g29470D
BnaA03g29520D
BnaA03g29610D
BnaA03g29660D
BnaA03g29670D
BnaA03g29710D
BnaA03g29990D
BnaA03g30140D
BnaA03g30500D
BnaA03g30520D
BnaA03g30850D
BnaA03g31400D
BnaA03g31490D
BnaA03g31950D
BnaA03g31990D
BnaA03g32340D
BnaA03g32360D
BnaA03g32420D
BnaA03g32610D
BnaA03g32690D
BnaA03g32680D
BnaA03g32760D
BnaA03g32930D
BnaA03g33170D
BnaA03g33470D
BnaA03g33660D
BnaA03g33670D
BnaA03g33700D
BnaA03g33790D
BnaA03g34270D
BnaA03g34480D
BnaA03g34520D
BnaA03g34700D
BnaA03g34910D
BnaA03g34950D
BnaA03g35240D
BnaA03g35520D
BnaA03g35540D
BnaA03g35710D
BnaA03g35770D
BnaA03g35780D
BnaA03g36100D
BnaA03g36200D
BnaA03g36380D
BnaA03g36450D
BnaA03g36590D
BnaA03g36620D
BnaA03g36650D
BnaA03g36860D
BnaA03g36890D
BnaA03g37050D
BnaA03g37090D
BnaA03g37140D
BnaA03g37190D
BnaA03g37610D
BnaA03g37730D
BnaA03g38040D
BnaA03g38070D
BnaA03g38190D
BnaA03g38200D
BnaA03g38210D
BnaA03g38230D
BnaA03g38250D
BnaA03g38310D
BnaA03g38440D
BnaA03g38670D
BnaA03g38720D
BnaA03g39050D
BnaA03g39200D
BnaA03g39290D
BnaA03g39300D
BnaA03g39340D
BnaA03g39380D
BnaA03g39420D
BnaA03g39730D
BnaA03g39910D
BnaA03g39920D
BnaA03g39990D
BnaA03g40020D
BnaA03g40270D
BnaA03g40300D
BnaA03g40630D
BnaA03g40810D
BnaA03g40840D
BnaA03g40940D
BnaA03g41040D
BnaA03g41060D
BnaA03g41870D
BnaA03g41890D
BnaA03g42520D
BnaA03g42560D
BnaA03g42620D
BnaA03g42810D
BnaA03g42860D
BnaA03g43120D
BnaA03g43160D
BnaA03g43180D
BnaA03g43420D
BnaA03g43640D
BnaA03g43670D
BnaA03g44340D
BnaA03g44400D
BnaA03g44600D
BnaA03g45230D
BnaA03g45280D
BnaA03g45300D
BnaA03g45460D
BnaA03g45640D
BnaA03g45690D
BnaA03g45700D
CUFF.3880.1
BnaA03g45880D
BnaA03g46050D
BnaA03g46130D
BnaA03g46210D
BnaA03g46300D
BnaA03g46420D
BnaA03g46490D
BnaA03g47070D
BnaA03g47220D
BnaA03g47910D
BnaA03g48400D
BnaA03g48600D
BnaA03g48640D
BnaA03g48890D
BnaA03g49190D
BnaA03g49240D
BnaA03g49260D
BnaA03g49290D
BnaA03g49380D
BnaA03g49570D
BnaA03g50030D
BnaA03g50100D
BnaA03g50210D
BnaA03g50240D
BnaA03g50370D
BnaA03g50430D
BnaA03g50530D
BnaA03g50690D
BnaA03g50740D
BnaA03g50850D
BnaA03g50880D
BnaA03g51180D
BnaA03g51360D
BnaA03g51530D
CUFF.4063.1
BnaA03g51860D
BnaA03g52510D
BnaA03g52560D
BnaA03g52770D
BnaA03g53060D
BnaA03g53350D
BnaA03g53360D
BnaA03g53440D
BnaA03g53450D
BnaA03g53700D
BnaA03g53800D
BnaA03g00340D
BnaA03g00430D
BnaA03g00720D
BnaA03g00730D
BnaA03g00790D
BnaA03g00990D
BnaA03g01080D
BnaA03g01110D
BnaA03g01200D
BnaA03g01310D
BnaA03g01400D
BnaA03g01420D
BnaA03g01470D
BnaA03g01490D
BnaA03g01550D
BnaA03g01690D
BnaA03g01850D
BnaA03g02010D
BnaA03g02200D
BnaA03g02400D
BnaA03g02500D
BnaA03g02620D
BnaA03g02640D
BnaA03g02670D
BnaA03g02840D
BnaA03g02870D
BnaA03g02970D
BnaA03g03020D
BnaA03g03130D
BnaA03g03160D
BnaA03g03240D
BnaA03g03560D
BnaA03g03620D
BnaA03g03650D
BnaA03g03740D
BnaA03g03950D
BnaA03g04160D
BnaA03g04310D
BnaA03g04320D
BnaA03g04330D
BnaA03g04340D
BnaA03g04410D
BnaA03g04460D
BnaA03g04680D
BnaA03g04950D
BnaA03g05150D
BnaA03g05300D
BnaA03g05330D
BnaA03g05430D
BnaA03g05830D
BnaA03g06200D
BnaA03g06240D
BnaA03g06680D
BnaA03g06920D
BnaA03g06930D
BnaA03g07010D
BnaA03g07060D
BnaA03g07090D
BnaA03g07140D
BnaA03g07380D
BnaA03g07450D
BnaA03g07830D
BnaA03g08070D
BnaA03g08150D
BnaA03g08250D
BnaA03g08370D
BnaA03g08430D
BnaA03g08440D
BnaA03g08540D
BnaA03g08920D
BnaA03g09010D
BnaA03g09180D
BnaA03g09250D
BnaA03g09340D
BnaA03g10260D
BnaA03g10450D
BnaA03g10480D
BnaA03g10620D
BnaA03g10690D
BnaA03g10770D
BnaA03g10790D
BnaA03g10920D
BnaA03g11190D
BnaA03g11360D
BnaA03g11410D
BnaA03g11590D
BnaA03g11650D
BnaA03g11690D
BnaA03g11800D
BnaA03g11820D
BnaA03g11850D
CUFF.2767.1
BnaA03g11990D
BnaA03g12130D
BnaA03g12250D
CUFF.2776.1
CUFF.2777.1
BnaA03g12290D
BnaA03g12510D
BnaA03g12520D
BnaA03g12610D
BnaA03g12810D
BnaA03g12870D
BnaA03g13010D
BnaA03g13080D
BnaA03g13170D
BnaA03g13280D
BnaA03g13330D
BnaA03g13490D
BnaA03g13600D
BnaA03g13610D
BnaA03g13720D
BnaA03g13830D
BnaA03g14010D
BnaA03g14050D
BnaA03g14210D
BnaA03g14300D
BnaA03g14420D
BnaA03g14430D
BnaA03g14520D
BnaA03g14580D
BnaA03g14680D
BnaA03g14790D
BnaA03g14830D
BnaA03g14850D
BnaA03g15200D
BnaA03g15210D
BnaA03g15280D
BnaA03g15290D
BnaA03g15330D
BnaA03g15710D
BnaA03g15870D
BnaA03g16240D
BnaA03g16430D
BnaA03g16640D
BnaA03g16750D
BnaA03g16830D
BnaA03g16860D
BnaA03g16890D
BnaA03g17150D
BnaA03g17170D
BnaA03g17200D
BnaA03g17270D
BnaA03g17310D
BnaA03g17380D
BnaA03g17530D
BnaA03g17750D
BnaA03g17960D
BnaA03g18420D
BnaA03g18460D
BnaA03g18480D
BnaA03g18620D
BnaA03g18640D
BnaA03g18670D
BnaA03g18700D
BnaA03g18850D
BnaA03g18970D
BnaA03g19010D
BnaA03g19280D
BnaA03g19450D
BnaA03g19530D
BnaA03g19570D
BnaA03g19630D
BnaA03g19850D
BnaA03g19960D
BnaA03g20230D
BnaA03g20240D
BnaA03g20300D
BnaA03g20310D
BnaA03g20340D
BnaA03g20690D
BnaA03g20780D
BnaA03g20930D
BnaA03g20960D
BnaA03g20980D
BnaA03g21140D
BnaA03g21180D
BnaA03g21260D
BnaA03g21380D
BnaA03g21460D
BnaA03g21470D
BnaA03g21640D
CUFF.3070.1
BnaA03g22030D
BnaA03g22290D
BnaA03g22310D
BnaA03g22400D
BnaA03g22420D
BnaA03g22750D
BnaA03g22790D
BnaA03g23170D
BnaA03g23300D
BnaA03g23470D
BnaA03g23560D
BnaA03g23590D
BnaA03g23620D
BnaA03g23640D
BnaA03g23650D
BnaA03g23760D
BnaA03g24140D
BnaA03g24250D
BnaA03g24480D
BnaA03g24680D
BnaA03g24760D
BnaA03g24870D
BnaA03g25610D
BnaA03g25660D
BnaA03g25730D
BnaA03g25960D
BnaA03g26120D
BnaA03g26230D
BnaA03g26490D
BnaA03g26700D
BnaA03g26780D
BnaA03g26920D
BnaA03g27030D
BnaA03g27050D
BnaA03g27090D
BnaA03g27250D
BnaA03g27280D
BnaA03g27370D
BnaA03g27400D
BnaA03g27530D
BnaA03g27680D
BnaA03g27710D
BnaA03g27740D
BnaA03g27950D
BnaA03g28090D
BnaA03g28120D
BnaA03g28220D
BnaA03g28270D
BnaA03g28770D
BnaA03g28940D
BnaA03g29320D
BnaA03g29430D
BnaA03g29510D
BnaA03g29570D
BnaA03g29700D
BnaA03g29810D
BnaA03g30490D
BnaA03g30510D
BnaA03g30570D
BnaA03g30580D
BnaA03g30650D
BnaA03g31320D
BnaA03g31500D
BnaA03g31580D
BnaA03g31610D
BnaA03g31650D
BnaA03g31660D
BnaA03g31750D
CUFF.3408.2
BnaA03g31900D
BnaA03g31960D
BnaA03g31980D
BnaA03g32020D
BnaA03g32180D
BnaA03g32250D
BnaA03g32320D
BnaA03g32380D
BnaA03g32640D
BnaA03g32770D
BnaA03g32820D
BnaA03g32830D
BnaA03g33090D
BnaA03g33120D
BnaA03g33160D
BnaA03g33690D
BnaA03g33880D
BnaA03g34230D
BnaA03g34330D
BnaA03g34510D
BnaA03g34760D
BnaA03g34850D
BnaA03g34880D
BnaA03g34990D
BnaA03g35110D
BnaA03g35170D
BnaA03g35310D
BnaA03g35680D
BnaA03g35760D
BnaA03g36060D
BnaA03g36070D
BnaA03g36080D
BnaA03g36130D
BnaA03g36470D
BnaA03g36980D
BnaA03g37150D
BnaA03g37200D
BnaA03g37240D
BnaA03g37390D
BnaA03g37490D
BnaA03g37650D
BnaA03g37740D
BnaA03g38380D
BnaA03g38480D
BnaA03g38760D
BnaA03g38850D
BnaA03g39030D
BnaA03g39100D
BnaA03g39240D
BnaA03g39390D
BnaA03g39570D
BnaA03g39800D
BnaA03g39860D
BnaA03g40120D
BnaA03g40280D
BnaA03g40670D
BnaA03g40690D
BnaA03g40830D
BnaA03g40850D
BnaA03g41140D
BnaA03g41220D
BnaA03g41370D
BnaA03g41430D
BnaA03g41970D
BnaA03g42110D
BnaA03g42330D
BnaA03g42460D
BnaA03g42820D
BnaA03g43030D
BnaA03g43100D
BnaA03g43130D
BnaA03g43280D
BnaA03g43530D
BnaA03g43610D
BnaA03g43680D
BnaA03g43870D
BnaA03g44280D
BnaA03g44570D
BnaA03g44630D
BnaA03g44820D
BnaA03g45080D
BnaA03g45240D
BnaA03g45480D
BnaA03g45530D
BnaA03g45570D
BnaA03g45630D
BnaA03g45680D
BnaA03g45730D
BnaA03g45830D
BnaA03g46140D
BnaA03g46200D
BnaA03g46280D
BnaA03g46700D
BnaA03g46760D
BnaA03g47010D
BnaA03g47050D
BnaA03g47210D
BnaA03g47310D
BnaA03g47580D
BnaA03g47600D
BnaA03g47610D
BnaA03g48350D
BnaA03g48370D
BnaA03g48390D
BnaA03g48430D
BnaA03g48570D
BnaA03g48720D
BnaA03g48950D
BnaA03g49270D
BnaA03g49280D
BnaA03g49560D
CUFF.3981.1
BnaA03g49860D
BnaA03g50200D
BnaA03g50330D
BnaA03g50420D
BnaA03g50480D
BnaA03g50710D
BnaA03g50800D
BnaA03g50940D
BnaA03g50990D
BnaA03g51000D
BnaA03g51010D
BnaA03g51080D
BnaA03g51100D
BnaA03g51290D
BnaA03g51320D
BnaA03g51590D
BnaA03g51750D
BnaA03g52680D
BnaA03g53010D
BnaA03g53020D
BnaA03g53320D
BnaA03g53370D
BnaA03g53430D
BnaA03g53490D
BnaA03g53510D
BnaA03g53750D
BnaA03g53880D
BnaA03g53940D
BnaA03g54160D
BnaA03g54400D
BnaA03g54410D
BnaA03g54420D
BnaA03g54620D
CUFF.2427.1
CUFF.3462.1
BnaA03g54780D
BnaA03g54910D
BnaA03g54940D
BnaA03g55230D
BnaA03g55850D
BnaA03g55870D
BnaA03g56130D
BnaA03g56300D
BnaA03g56430D
BnaA03g56470D
BnaA03g56510D
BnaA03g56530D
BnaA03g56550D
BnaA03g56840D
BnaA03g57080D
BnaA03g57110D
BnaA03g57320D
BnaA03g57330D
BnaA03g57430D
BnaA03g57570D
BnaA03g57730D
BnaA03g58220D
BnaA03g58370D
BnaA03g58610D
BnaA03g58730D
CUFF.4305.1
BnaA03g58950D
BnaA03g59070D
BnaA03g60000D
BnaA03g54810D
BnaA03g54960D
BnaA03g55310D
BnaA03g55320D
BnaA03g55400D
BnaA03g55410D
BnaA03g55550D
BnaA03g55890D
BnaA03g56030D
BnaA03g56050D
BnaA03g56140D
BnaA03g56180D
BnaA03g56190D
BnaA03g56760D
BnaA03g57120D
BnaA03g57310D
BnaA03g57630D
BnaA03g57860D
BnaA03g57880D
BnaA03g57920D
BnaA03g58000D
BnaA03g58240D
BnaA03g58290D
BnaA03g58300D
BnaA03g58510D
BnaA03g58530D
BnaA03g58550D
BnaA03g58720D
BnaA03g59290D
BnaA03g59360D
BnaA03g59400D
BnaA03g59520D
BnaA03g59590D
BnaA03g59960D
BnaA03g60050D
BnaA03g60150D
BnaA03g60240D
BnaA03g60270D
BnaA03g60370D
BnaA04g00320D
BnaA04g00340D
BnaA04g00350D
BnaA04g00380D
BnaA04g00590D
BnaA04g00600D
BnaA04g00830D
BnaA04g00950D
BnaA04g01110D
BnaA04g01330D
CUFF.4424.1
BnaA04g01470D
BnaA04g01540D
BnaA04g01580D
BnaA04g02140D
BnaA04g02470D
BnaA04g02500D
BnaA04g02570D
BnaA04g03160D
BnaA04g03270D
BnaA04g03320D
BnaA04g03490D
BnaA04g03540D
BnaA04g03610D
BnaA04g03700D
BnaA04g04050D
BnaA04g04360D
BnaA04g04490D
BnaA04g04570D
BnaA04g04620D
BnaA04g04780D
BnaA04g04830D
BnaA04g04880D
BnaA04g05050D
BnaA04g05120D
BnaA04g05160D
BnaA04g05280D
CUFF.4565.1
BnaA04g05470D
BnaA04g05850D
BnaA04g05950D
BnaA04g05980D
BnaA04g06460D
BnaA04g06620D
BnaA04g06740D
BnaA04g06890D
BnaA04g06970D
BnaA04g06980D
BnaA04g07030D
BnaA04g07040D
BnaA04g07260D
BnaA04g07270D
BnaA04g07300D
BnaA04g07430D
BnaA04g07790D
BnaA04g07970D
BnaA04g08090D
BnaA04g08230D
BnaA04g08270D
BnaA04g08280D
BnaA04g08550D
BnaA04g08670D
BnaA04g08720D
BnaA04g08750D
BnaA04g09130D
BnaA04g09140D
BnaA04g09300D
BnaA04g09310D
BnaA04g09380D
BnaA04g09500D
BnaA04g10050D
BnaA04g10330D
BnaA04g10360D
BnaA04g10530D
BnaA04g10600D
BnaA04g10650D
BnaA04g10820D
BnaA04g10840D
BnaA04g11170D
BnaA04g11180D
BnaA04g11380D
BnaA04g11520D
BnaA04g11990D
BnaA04g12260D
BnaA04g12570D
BnaA04g12770D
BnaA04g12790D
BnaA04g13130D
BnaA04g13330D
BnaA04g13530D
BnaA04g13560D
BnaA04g13570D
BnaA04g13980D
BnaA04g14000D
BnaA04g14320D
BnaA04g14520D
BnaA04g14730D
BnaA04g14740D
BnaA04g14860D
BnaA04g14870D
BnaA04g15550D
BnaA04g15980D
BnaA04g16880D
BnaA04g17120D
BnaA04g17200D
BnaA04g17340D
BnaA04g17470D
BnaA04g17540D
BnaA04g17910D
BnaA04g18160D
BnaA04g18530D
BnaA04g18590D
BnaA04g18600D
BnaA04g19020D
BnaA04g19530D
BnaA04g20010D
BnaA04g20040D
BnaA04g20460D
BnaA04g20760D
BnaA04g20800D
BnaA04g21040D
BnaA04g21160D
BnaA04g21410D
BnaA04g21460D
BnaA04g21700D
BnaA04g21740D
BnaA04g21960D
BnaA04g22000D
BnaA04g22040D
BnaA04g22420D
BnaA04g22430D
BnaA04g22480D
BnaA04g22680D
BnaA04g22710D
BnaA04g22720D
BnaA04g22910D
BnaA04g23500D
BnaA04g23720D
BnaA04g23880D
BnaA04g23920D
BnaA04g24350D
BnaA04g24410D
BnaA04g24560D
BnaA04g24770D
BnaA04g24870D
BnaA04g24880D
BnaA04g24890D
BnaA04g25030D
BnaA04g25340D
BnaA04g25520D
BnaA04g25550D
BnaA04g25660D
BnaA04g25720D
BnaA04g25750D
BnaA04g25760D
BnaA04g25790D
BnaA04g26050D
BnaA04g26070D
BnaA04g26090D
BnaA04g26190D
BnaA04g26430D
BnaA04g26920D
BnaA04g27070D
BnaA04g00220D
CUFF.4397.1
BnaA04g00360D
BnaA04g00700D
BnaA04g00820D
BnaA04g01040D
BnaA04g01280D
BnaA04g01310D
BnaA04g01350D
CUFF.4422.1
BnaA04g01870D
BnaA04g01900D
BnaA04g02250D
BnaA04g02340D
BnaA04g02380D
BnaA04g02520D
BnaA04g02560D
BnaA04g02720D
BnaA04g02730D
BnaA04g02760D
BnaA04g03010D
BnaA04g03290D
BnaA04g03390D
BnaA04g03450D
BnaA04g03470D
BnaA04g03550D
BnaA04g03570D
BnaA04g03580D
BnaA04g03650D
BnaA04g03750D
BnaA04g04400D
BnaA04g04480D
BnaA04g04590D
BnaA04g04600D
BnaA04g04650D
BnaA04g04700D
CUFF.4555.1
BnaA04g05070D
BnaA04g05330D
BnaA04g05370D
BnaA04g05430D
BnaA04g05530D
BnaA04g05680D
BnaA04g06030D
BnaA04g06220D
BnaA04g06420D
BnaA04g06500D
CUFF.4630.1
BnaA04g07050D
BnaA04g07070D
BnaA04g07440D
BnaA04g07480D
BnaA04g07520D
BnaA04g07850D
BnaA04g08080D
BnaA04g08160D
BnaA04g08240D
BnaA04g08530D
BnaA04g08810D
BnaA04g08860D
BnaA04g09150D
BnaA04g09200D
BnaA04g10240D
BnaA04g10520D
BnaA04g10900D
BnaA04g11080D
BnaA04g11190D
BnaA04g11280D
BnaA04g11830D
BnaA04g11890D
BnaA04g11960D
BnaA04g12330D
BnaA04g12500D
BnaA04g12580D
BnaA04g12610D
CUFF.4856.1
BnaA04g12950D
BnaA04g13230D
BnaA04g13420D
BnaA04g13490D
BnaA04g13650D
BnaA04g13750D
BnaA04g13870D
BnaA04g13920D
BnaA04g14090D
BnaA04g14130D
BnaA04g14280D
BnaA04g14500D
[truncated: 9,340 more rows]

## Sheet: DP2
BnaA01g00080D
BnaA01g00170D
BnaA01g00180D
BnaA01g00420D
BnaA01g00600D
BnaA01g00660D
BnaA01g00780D
BnaA01g00850D
BnaA01g00990D
CUFF.34.2
BnaA01g01550D
BnaA01g01790D
BnaA01g01990D
BnaA01g02150D
BnaA01g02330D
BnaA01g02370D
BnaA01g02540D
BnaA01g02640D
BnaA01g02910D
BnaA01g02940D
BnaA01g03270D
BnaA01g03460D
BnaA01g03610D
BnaA01g03630D
BnaA01g03860D
BnaA01g04000D
BnaA01g04600D
BnaA01g04650D
BnaA01g06100D
BnaA01g06190D
BnaA01g08150D
BnaA01g08630D
BnaA01g08930D
BnaA01g08990D
BnaA01g09110D
BnaA01g09140D
BnaA01g09890D
BnaA01g09900D
BnaA01g10020D
BnaA01g10370D
BnaA01g10530D
BnaA01g10550D
BnaA01g10940D
BnaA01g11190D
BnaA01g11290D
BnaA01g11770D
BnaA01g11790D
BnaA01g12090D
BnaA01g12360D
BnaA01g12540D
BnaA01g13530D
BnaA01g13560D
BnaA01g14340D
BnaA01g14400D
BnaA01g14420D
BnaA01g14590D
BnaA01g14990D
BnaA01g15010D
BnaA01g15040D
BnaA01g15100D
BnaA01g15350D
BnaA01g15590D
BnaA01g15630D
BnaA01g15780D
BnaA01g16090D
BnaA01g16260D
CUFF.508.1
BnaA01g16420D
BnaA01g16440D
BnaA01g16620D
BnaA01g17030D
BnaA01g17150D
BnaA01g17630D
BnaA01g17940D
BnaA01g17990D
BnaA01g18130D
BnaA01g18320D
BnaA01g18340D
BnaA01g18380D
BnaA01g19280D
BnaA01g19750D
BnaA01g19810D
BnaA01g20040D
BnaA01g20230D
BnaA01g20830D
BnaA01g20850D
BnaA01g21040D
BnaA01g21380D
BnaA01g21750D
BnaA01g22670D
BnaA01g22990D
BnaA01g23160D
BnaA01g23790D
BnaA01g24160D
BnaA01g24490D
BnaA01g24630D
BnaA01g25060D
BnaA01g25230D
BnaA01g25400D
BnaA01g25780D
BnaA01g25790D
BnaA01g25860D
BnaA01g25880D
BnaA01g25920D
BnaA01g26230D
BnaA01g26550D
BnaA01g26720D
CUFF.899.2
BnaA01g27090D
BnaA01g27320D
BnaA01g27710D
BnaA01g28110D
BnaA01g28410D
BnaA01g28830D
BnaA01g29000D
BnaA01g29510D
BnaA01g29850D
BnaA01g30020D
BnaA01g30200D
BnaA01g30320D
BnaA01g30390D
BnaA01g30460D
BnaA01g30510D
BnaA01g31080D
BnaA01g31040D
BnaA01g31370D
BnaA01g31410D
BnaA01g31470D
BnaA01g31480D
BnaA01g31620D
BnaA01g31960D
BnaA01g32190D
BnaA01g32830D
BnaA01g33590D
BnaA01g00050D
BnaA01g00280D
BnaA01g00380D
BnaA01g00390D
BnaA01g00610D
BnaA01g00930D
BnaA01g00980D
BnaA01g01020D
BnaA01g01420D
BnaA01g01760D
BnaA01g01980D
BnaA01g02110D
BnaA01g02220D
BnaA01g02600D
BnaA01g02620D
BnaA01g02810D
BnaA01g02880D
BnaA01g03240D
BnaA01g03880D
BnaA01g04450D
BnaA01g04660D
BnaA01g04740D
BnaA01g04750D
BnaA01g05240D
BnaA01g05370D
BnaA01g05380D
BnaA01g05720D
CUFF.177.1
BnaA01g05840D
BnaA01g06230D
BnaA01g06490D
BnaA01g06940D
BnaA01g07690D
BnaA01g07830D
BnaA01g08160D
BnaA01g08260D
BnaA01g08640D
BnaA01g09270D
BnaA01g09640D
BnaA01g09770D
BnaA01g10340D
BnaA01g10780D
BnaA01g11100D
BnaA01g11660D
BnaA01g12010D
BnaA01g12020D
BnaA01g12150D
BnaA01g12280D
BnaA01g12800D
BnaA01g13510D
BnaA01g13920D
BnaA01g14060D
BnaA01g14120D
BnaA01g14290D
BnaA01g14430D
BnaA01g14850D
BnaA01g14880D
BnaA01g15320D
BnaA01g15490D
BnaA01g15660D
BnaA01g15740D
BnaA01g15950D
BnaA01g16270D
BnaA01g16360D
BnaA01g16450D
BnaA01g16530D
BnaA01g16610D
BnaA01g16850D
BnaA01g17010D
BnaA01g17420D
BnaA01g17550D
BnaA01g17980D
BnaA01g18050D
BnaA01g18410D
BnaA01g18470D
BnaA01g18680D
BnaA01g18750D
BnaA01g18800D
BnaA01g18870D
BnaA01g19170D
BnaA01g19400D
BnaA01g19490D
BnaA01g19500D
BnaA01g20380D
BnaA01g20460D
BnaA01g21620D
BnaA01g22110D
BnaA01g22220D
BnaA01g22710D
BnaA01g23220D
BnaA01g23340D
BnaA01g23480D
BnaA01g23880D
BnaA01g24250D
BnaA01g24280D
BnaA01g24650D
BnaA01g24690D
BnaA01g24760D
BnaA01g24900D
BnaA01g25190D
BnaA01g25290D
BnaA01g25370D
BnaA01g25390D
BnaA01g25890D
BnaA01g26500D
BnaA01g26770D
BnaA01g27900D
BnaA01g27940D
BnaA01g28120D
BnaA01g28160D
BnaA01g28530D
BnaA01g28580D
BnaA01g28980D
BnaA01g29230D
BnaA01g29260D
BnaA01g29410D
BnaA01g29650D
BnaA01g30080D
BnaA01g30270D
BnaA01g30370D
BnaA01g31450D
BnaA01g31660D
BnaA01g31950D
BnaA01g32200D
BnaA01g32690D
BnaA01g33250D
BnaA01g33410D
BnaA01g33500D
BnaA01g33560D
BnaA01g33940D
CUFF.223.1
CUFF.543.1
BnaA01g34710D
BnaA01g35130D
BnaA01g35200D
BnaA01g35430D
BnaA01g35770D
BnaA01g35850D
BnaA01g36380D
BnaA01g37010D
BnaA01g34490D
BnaA01g35330D
BnaA01g35830D
BnaA01g35990D
BnaA01g36530D
BnaA01g36810D
BnaA01g37370D
BnaA01g37390D
BnaA02g00830D
BnaA02g01000D
BnaA02g01070D
BnaA02g01130D
BnaA02g01690D
BnaA02g01780D
BnaA02g01820D
BnaA02g01870D
BnaA02g02030D
BnaA02g02290D
BnaA02g02350D
BnaA02g02560D
BnaA02g02830D
BnaA02g02880D
BnaA02g02940D
BnaA02g03180D
BnaA02g03400D
BnaA02g03760D
BnaA02g03950D
BnaA02g04250D
BnaA02g04290D
BnaA02g04680D
BnaA02g05060D
CUFF.1356.1
BnaA02g05150D
BnaA02g05200D
BnaA02g05310D
BnaA02g05340D
BnaA02g06340D
BnaA02g07130D
BnaA02g07320D
BnaA02g07360D
BnaA02g07440D
BnaA02g07560D
BnaA02g07730D
BnaA02g07850D
BnaA02g07860D
BnaA02g07980D
BnaA02g08170D
BnaA02g08490D
BnaA02g08560D
BnaA02g08790D
BnaA02g08890D
BnaA02g09530D
BnaA02g09600D
BnaA02g09790D
BnaA02g10050D
BnaA02g10410D
BnaA02g10690D
BnaA02g10880D
BnaA02g11950D
BnaA02g12010D
BnaA02g12030D
BnaA02g12570D
BnaA02g13300D
BnaA02g13310D
BnaA02g13900D
BnaA02g14110D
BnaA02g14310D
BnaA02g14330D
BnaA02g14570D
BnaA02g15140D
BnaA02g15640D
BnaA02g15820D
BnaA02g16450D
BnaA02g16590D
BnaA02g16930D
BnaA02g16970D
BnaA02g17190D
BnaA02g17230D
BnaA02g17480D
BnaA02g18160D
BnaA02g18700D
BnaA02g18970D
BnaA02g20020D
BnaA02g20140D
BnaA02g20170D
BnaA02g20510D
BnaA02g20550D
BnaA02g21070D
BnaA02g21380D
BnaA02g21450D
BnaA02g21500D
BnaA02g21690D
BnaA02g22000D
BnaA02g22550D
BnaA02g23060D
BnaA02g23880D
BnaA02g24000D
BnaA02g24150D
BnaA02g24170D
BnaA02g24310D
BnaA02g25080D
BnaA02g25200D
BnaA02g25640D
BnaA02g25750D
BnaA02g25820D
BnaA02g25910D
BnaA02g26000D
BnaA02g26010D
BnaA02g26190D
BnaA02g26550D
CUFF.2054.1
BnaA02g26940D
BnaA02g26990D
BnaA02g27160D
BnaA02g27500D
BnaA02g27980D
BnaA02g28150D
CUFF.2105.1
BnaA02g28660D
BnaA02g28860D
BnaA02g28870D
BnaA02g29010D
BnaA02g29080D
BnaA02g29890D
BnaA02g30190D
BnaA02g30900D
BnaA02g31000D
BnaA02g31080D
BnaA02g31270D
CUFF.2230.1
BnaA02g32020D
BnaA02g32040D
BnaA02g32100D
BnaA02g32290D
BnaA02g32880D
BnaA02g33230D
BnaA02g33250D
BnaA02g33340D
BnaA02g33370D
BnaA02g33520D
BnaA02g33900D
BnaA02g34020D
BnaA02g34350D
BnaA02g34430D
BnaA02g34540D
BnaA02g34610D
BnaA02g34700D
BnaA02g34880D
BnaA02g00100D
BnaA02g00370D
BnaA02g00380D
BnaA02g00540D
BnaA02g00650D
BnaA02g00660D
BnaA02g00740D
BnaA02g00920D
BnaA02g01600D
BnaA02g02200D
BnaA02g02460D
BnaA02g02840D
BnaA02g02850D
BnaA02g03450D
BnaA02g04090D
BnaA02g04100D
BnaA02g04280D
BnaA02g04800D
BnaA02g04870D
BnaA02g05040D
BnaA02g05070D
BnaA02g05160D
BnaA02g05360D
BnaA02g05590D
BnaA02g05610D
BnaA02g05770D
BnaA02g05940D
BnaA02g06200D
BnaA02g06860D
BnaA02g06990D
BnaA02g07050D
BnaA02g07190D
BnaA02g07210D
BnaA02g07690D
BnaA02g07790D
BnaA02g07840D
BnaA02g08000D
BnaA02g08300D
BnaA02g08940D
BnaA02g09460D
BnaA02g09680D
BnaA02g09700D
BnaA02g09820D
BnaA02g09960D
CUFF.1504.2
BnaA02g10870D
BnaA02g10970D
BnaA02g10980D
BnaA02g11080D
BnaA02g11920D
BnaA02g12430D
BnaA02g12480D
BnaA02g12650D
BnaA02g13100D
BnaA02g13320D
BnaA02g13390D
BnaA02g14260D
BnaA02g15320D
BnaA02g15760D
BnaA02g16360D
BnaA02g16400D
BnaA02g16680D
BnaA02g17200D
BnaA02g17260D
BnaA02g17390D
BnaA02g17450D
BnaA02g17930D
BnaA02g18780D
BnaA02g18830D
BnaA02g18860D
BnaA02g19080D
BnaA02g19210D
BnaA02g19260D
BnaA02g19310D
BnaA02g19510D
BnaA02g19580D
BnaA02g19770D
BnaA02g20230D
BnaA02g20270D
BnaA02g20310D
BnaA02g20500D
BnaA02g20740D
BnaA02g20750D
BnaA02g20950D
BnaA02g21180D
BnaA02g21240D
BnaA02g21420D
BnaA02g21530D
BnaA02g21680D
BnaA02g22320D
BnaA02g22400D
BnaA02g22490D
BnaA02g22810D
BnaA02g23460D
BnaA02g23500D
BnaA02g23570D
BnaA02g23600D
BnaA02g23810D
CUFF.1963.1
BnaA02g24180D
BnaA02g25020D
BnaA02g25830D
BnaA02g26640D
BnaA02g27230D
BnaA02g27270D
BnaA02g27490D
BnaA02g27850D
BnaA02g27880D
BnaA02g28090D
BnaA02g28130D
BnaA02g28420D
BnaA02g28560D
BnaA02g28890D
BnaA02g29390D
BnaA02g29880D
BnaA02g29930D
BnaA02g30780D
BnaA02g30820D
BnaA02g31240D
BnaA02g31470D
BnaA02g31670D
BnaA02g31910D
BnaA02g32110D
BnaA02g32190D
BnaA02g33130D
BnaA02g33180D
BnaA02g33190D
BnaA02g33940D
BnaA02g34030D
BnaA02g34260D
BnaA02g34380D
BnaA02g34420D
BnaA02g34690D
BnaA02g34760D
CUFF.2313.1
BnaA02g34860D
BnaA02g34940D
CUFF.2328.1
BnaA02g35270D
BnaA02g35430D
BnaA02g35670D
BnaA02g36030D
BnaA02g36150D
BnaA02g36490D
BnaA02g36580D
BnaA02g35210D
BnaA02g35420D
BnaA02g35830D
BnaA02g36210D
BnaA02g36380D
BnaA02g36910D
BnaA02g37020D
BnaA03g00050D
BnaA03g00140D
BnaA03g00380D
BnaA03g00460D
BnaA03g00640D
BnaA03g00650D
BnaA03g00800D
BnaA03g01190D
BnaA03g01300D
BnaA03g01940D
BnaA03g01970D
BnaA03g02320D
BnaA03g02330D
BnaA03g02350D
BnaA03g02560D
BnaA03g04140D
BnaA03g04240D
BnaA03g04690D
BnaA03g04890D
BnaA03g05000D
BnaA03g05220D
BnaA03g05510D
BnaA03g05810D
BnaA03g05850D
BnaA03g06010D
BnaA03g06760D
BnaA03g06830D
CUFF.2615.1
BnaA03g06910D
BnaA03g07230D
BnaA03g07510D
BnaA03g07520D
BnaA03g07920D
BnaA03g07930D
BnaA03g08230D
BnaA03g08360D
BnaA03g08490D
BnaA03g09200D
BnaA03g09270D
BnaA03g09800D
BnaA03g09850D
BnaA03g09920D
BnaA03g10030D
BnaA03g10120D
BnaA03g10560D
BnaA03g10570D
BnaA03g10610D
BnaA03g10700D
BnaA03g10740D
BnaA03g11010D
BnaA03g11170D
BnaA03g11250D
BnaA03g12730D
BnaA03g12740D
BnaA03g12790D
BnaA03g13290D
BnaA03g13410D
BnaA03g15250D
BnaA03g15740D
BnaA03g15980D
BnaA03g16160D
BnaA03g16310D
BnaA03g16340D
BnaA03g16790D
BnaA03g16880D
BnaA03g17240D
BnaA03g17290D
BnaA03g17740D
BnaA03g18090D
BnaA03g18130D
BnaA03g18190D
BnaA03g18300D
BnaA03g18410D
BnaA03g18800D
BnaA03g18960D
BnaA03g19060D
BnaA03g19230D
BnaA03g19600D
BnaA03g19640D
BnaA03g19720D
BnaA03g19970D
BnaA03g19990D
BnaA03g20190D
BnaA03g20260D
BnaA03g20420D
BnaA03g20600D
BnaA03g20670D
BnaA03g21090D
BnaA03g21210D
BnaA03g21290D
BnaA03g21770D
BnaA03g22000D
BnaA03g22020D
BnaA03g22180D
BnaA03g22610D
BnaA03g23260D
BnaA03g23310D
BnaA03g23330D
BnaA03g23390D
BnaA03g23690D
BnaA03g23830D
BnaA03g23880D
BnaA03g24180D
BnaA03g24270D
BnaA03g24320D
BnaA03g24330D
BnaA03g24350D
BnaA03g25300D
BnaA03g25340D
BnaA03g25360D
BnaA03g25380D
BnaA03g25790D
BnaA03g26540D
BnaA03g26790D
BnaA03g26800D
BnaA03g26870D
BnaA03g27130D
BnaA03g27140D
BnaA03g27630D
BnaA03g27780D
BnaA03g28040D
BnaA03g28570D
BnaA03g28710D
BnaA03g28850D
BnaA03g29970D
BnaA03g30300D
BnaA03g30440D
BnaA03g31640D
BnaA03g31890D
BnaA03g32230D
BnaA03g32260D
BnaA03g32620D
BnaA03g32670D
BnaA03g33190D
BnaA03g33370D
BnaA03g33380D
BnaA03g33510D
BnaA03g33530D
BnaA03g33680D
BnaA03g33780D
BnaA03g33840D
BnaA03g34110D
BnaA03g34240D
BnaA03g34310D
BnaA03g34320D
BnaA03g34610D
BnaA03g34940D
BnaA03g34970D
BnaA03g35220D
BnaA03g35410D
BnaA03g35580D
BnaA03g35880D
BnaA03g36440D
BnaA03g36640D
BnaA03g36910D
BnaA03g36950D
BnaA03g37120D
BnaA03g37370D
BnaA03g38340D
BnaA03g38880D
BnaA03g39650D
BnaA03g39670D
BnaA03g39760D
BnaA03g40360D
BnaA03g40550D
BnaA03g41650D
BnaA03g41710D
BnaA03g41760D
BnaA03g41780D
BnaA03g41880D
BnaA03g41980D
BnaA03g42170D
BnaA03g42310D
BnaA03g42420D
BnaA03g42510D
BnaA03g42870D
CUFF.3777.1
BnaA03g43010D
BnaA03g43020D
BnaA03g43490D
BnaA03g43580D
BnaA03g43630D
BnaA03g44050D
BnaA03g44480D
BnaA03g44530D
BnaA03g44710D
BnaA03g44870D
BnaA03g46220D
BnaA03g46310D
BnaA03g46380D
BnaA03g47030D
BnaA03g47100D
BnaA03g47110D
BnaA03g48750D
BnaA03g48830D
BnaA03g49120D
BnaA03g49330D
BnaA03g49440D
BnaA03g49610D
BnaA03g49710D
BnaA03g50080D
BnaA03g50490D
BnaA03g50620D
BnaA03g50930D
BnaA03g51020D
BnaA03g51280D
BnaA03g51550D
BnaA03g51570D
BnaA03g51600D
BnaA03g51740D
BnaA03g51960D
BnaA03g51980D
BnaA03g52010D
BnaA03g52090D
BnaA03g52200D
BnaA03g52320D
BnaA03g52670D
BnaA03g52750D
BnaA03g52760D
BnaA03g52880D
BnaA03g53290D
BnaA03g53310D
BnaA03g53460D
BnaA03g54060D
CUFF.4150.3
BnaA03g00100D
BnaA03g00280D
BnaA03g00450D
BnaA03g00480D
BnaA03g00740D
BnaA03g00870D
BnaA03g00930D
BnaA03g01120D
BnaA03g01270D
BnaA03g01740D
BnaA03g02510D
BnaA03g02600D
BnaA03g02940D
BnaA03g02950D
BnaA03g03050D
BnaA03g03200D
BnaA03g03610D
BnaA03g04040D
BnaA03g04130D
BnaA03g04170D
BnaA03g04200D
BnaA03g04440D
BnaA03g04820D
BnaA03g04850D
BnaA03g05700D
BnaA03g05980D
BnaA03g06130D
BnaA03g06490D
BnaA03g06500D
BnaA03g06670D
BnaA03g06750D
BnaA03g06840D
BnaA03g06960D
BnaA03g07200D
BnaA03g07910D
BnaA03g07990D
BnaA03g08270D
BnaA03g09900D
BnaA03g10070D
BnaA03g10190D
BnaA03g10970D
CUFF.2906.1
BnaA03g11220D
BnaA03g11290D
BnaA03g11310D
BnaA03g11340D
BnaA03g11710D
BnaA03g11750D
BnaA03g12280D
BnaA03g12600D
BnaA03g12800D
BnaA03g13090D
BnaA03g13370D
BnaA03g13920D
BnaA03g14030D
BnaA03g14770D
BnaA03g14980D
BnaA03g15020D
BnaA03g15370D
BnaA03g15610D
BnaA03g15830D
BnaA03g16200D
CUFF.2891.1
BnaA03g17020D
BnaA03g17080D
CUFF.2928.1
BnaA03g17480D
BnaA03g17490D
BnaA03g17560D
BnaA03g17670D
BnaA03g17830D
BnaA03g18710D
BnaA03g18760D
BnaA03g18770D
BnaA03g19510D
BnaA03g19550D
BnaA03g20140D
BnaA03g20250D
BnaA03g20900D
BnaA03g21080D
BnaA03g21340D
BnaA03g21350D
BnaA03g21840D
BnaA03g21850D
BnaA03g21930D
BnaA03g21950D
BnaA03g21990D
BnaA03g22060D
BnaA03g22970D
BnaA03g23060D
BnaA03g23140D
BnaA03g23220D
BnaA03g23230D
BnaA03g23250D
BnaA03g23270D
BnaA03g23340D
BnaA03g23840D
BnaA03g24070D
BnaA03g24090D
BnaA03g24110D
BnaA03g24310D
BnaA03g24920D
BnaA03g25050D
BnaA03g25060D
BnaA03g25540D
BnaA03g25710D
BnaA03g25930D
BnaA03g26040D
BnaA03g26400D
BnaA03g26930D
BnaA03g27190D
BnaA03g27210D
BnaA03g27600D
BnaA03g27770D
BnaA03g27860D
BnaA03g27960D
BnaA03g28280D
BnaA03g29230D
BnaA03g30450D
BnaA03g30950D
BnaA03g30960D
BnaA03g31070D
BnaA03g31090D
BnaA03g31190D
BnaA03g31790D
BnaA03g31920D
BnaA03g32030D
BnaA03g32040D
BnaA03g32350D
BnaA03g32440D
BnaA03g32570D
BnaA03g33200D
BnaA03g33270D
BnaA03g33970D
BnaA03g34010D
BnaA03g34220D
BnaA03g34790D
BnaA03g34920D
BnaA03g35140D
CUFF.3522.1
BnaA03g35260D
BnaA03g35670D
BnaA03g35930D
BnaA03g36010D
BnaA03g37260D
BnaA03g37870D
BnaA03g37960D
BnaA03g38080D
BnaA03g38180D
BnaA03g38300D
BnaA03g38750D
BnaA03g38770D
BnaA03g38860D
BnaA03g38890D
BnaA03g38920D
BnaA03g38970D
BnaA03g39060D
BnaA03g39250D
BnaA03g39590D
BnaA03g39820D
BnaA03g40080D
BnaA03g40170D
BnaA03g40370D
BnaA03g40590D
BnaA03g40910D
BnaA03g41520D
BnaA03g42550D
BnaA03g42630D
BnaA03g42880D
BnaA03g42890D
BnaA03g43060D
BnaA03g44220D
BnaA03g44930D
BnaA03g45010D
BnaA03g45390D
BnaA03g45580D
BnaA03g45590D
BnaA03g45860D
BnaA03g46290D
BnaA03g46340D
BnaA03g46730D
BnaA03g46780D
BnaA03g46910D
BnaA03g47250D
BnaA03g47520D
BnaA03g47590D
BnaA03g48080D
BnaA03g48100D
BnaA03g48310D
BnaA03g48680D
BnaA03g48820D
BnaA03g48960D
BnaA03g48990D
BnaA03g49130D
BnaA03g49150D
BnaA03g49230D
BnaA03g49580D
BnaA03g49620D
BnaA03g49870D
BnaA03g50230D
BnaA03g50320D
BnaA03g50540D
BnaA03g50660D
BnaA03g50860D
BnaA03g51850D
BnaA03g51970D
BnaA03g52450D
BnaA03g52650D
BnaA03g52940D
BnaA03g53100D
BnaA03g53120D
BnaA03g53180D
BnaA03g53210D
BnaA03g53770D
BnaA03g53980D
BnaA03g54110D
BnaA03g54320D
BnaA03g54460D
BnaA03g54480D
BnaA03g54490D
BnaA03g54970D
BnaA03g55000D
BnaA03g55140D
BnaA03g55600D
BnaA03g55880D
BnaA03g56020D
BnaA03g56060D
BnaA03g56100D
BnaA03g56280D
BnaA03g56310D
BnaA03g56710D
BnaA03g56960D
BnaA03g57130D
BnaA03g57250D
BnaA03g57280D
BnaA03g57520D
BnaA03g59260D
BnaA03g59530D
BnaA03g60230D
BnaA03g60430D
BnaA03g55110D
BnaA03g55200D
BnaA03g55340D
BnaA03g55370D
BnaA03g55630D
BnaA03g55710D
BnaA03g55720D
BnaA03g55780D
BnaA03g56040D
BnaA03g56490D
BnaA03g56640D
BnaA03g56650D
BnaA03g56880D
BnaA03g56890D
BnaA03g56980D
BnaA03g57000D
BnaA03g57020D
BnaA03g57140D
BnaA03g57160D
BnaA03g57390D
BnaA03g57530D
BnaA03g57690D
BnaA03g58320D
BnaA03g58470D
CUFF.4304.1
BnaA03g58900D
BnaA03g58910D
BnaA03g58930D
BnaA03g59020D
BnaA03g59090D
BnaA03g59480D
BnaA04g00060D
BnaA04g00110D
BnaA04g00230D
BnaA04g00290D
BnaA04g00500D
BnaA04g00680D
BnaA04g01410D
BnaA04g01770D
BnaA04g01890D
BnaA04g02200D
BnaA04g02630D
BnaA04g02660D
BnaA04g02690D
BnaA04g03260D
BnaA04g03690D
BnaA04g04170D
BnaA04g04270D
BnaA04g04450D
BnaA04g04530D
BnaA04g05270D
BnaA04g05650D
BnaA04g05790D
BnaA04g05820D
BnaA04g05960D
BnaA04g06140D
BnaA04g06150D
BnaA04g06290D
BnaA04g06300D
BnaA04g06560D
BnaA04g06610D
BnaA04g06630D
BnaA04g06840D
BnaA04g06850D
BnaA04g07010D
BnaA04g07450D
BnaA04g07800D
BnaA04g08000D
BnaA04g08110D
BnaA04g08490D
BnaA04g08500D
BnaA04g08570D
BnaA04g08680D
BnaA04g08950D
BnaA04g08990D
BnaA04g09640D
BnaA04g09880D
BnaA04g09900D
BnaA04g10710D
BnaA04g10800D
BnaA04g10890D
BnaA04g11110D
BnaA04g11530D
BnaA04g11570D
BnaA04g12090D
BnaA04g12280D
BnaA04g12590D
BnaA04g12760D
BnaA04g12800D
BnaA04g12990D
BnaA04g14080D
BnaA04g14100D
BnaA04g14230D
BnaA04g14350D
BnaA04g14640D
BnaA04g14960D
BnaA04g15000D
BnaA04g15260D
BnaA04g15430D
BnaA04g16210D
BnaA04g16350D
BnaA04g16500D
BnaA04g16730D
BnaA04g17040D
BnaA04g17230D
BnaA04g17690D
BnaA04g17700D
BnaA04g17710D
BnaA04g17960D
BnaA04g18110D
BnaA04g18230D
BnaA04g18310D
BnaA04g18440D
BnaA04g18860D
BnaA04g19200D
BnaA04g19280D
BnaA04g19490D
BnaA04g19500D
BnaA04g20160D
BnaA04g20700D
BnaA04g20820D
BnaA04g20980D
BnaA04g21380D
BnaA04g21540D
BnaA04g21830D
BnaA04g21870D
BnaA04g22080D
BnaA04g22200D
BnaA04g23260D
BnaA04g23300D
BnaA04g23490D
BnaA04g23650D
BnaA04g23670D
BnaA04g23830D
BnaA04g24200D
BnaA04g24230D
BnaA04g24320D
BnaA04g24360D
BnaA04g24730D
BnaA04g24760D
BnaA04g25010D
BnaA04g25150D
BnaA04g25770D
BnaA04g26310D
BnaA04g26380D
BnaA04g26420D
BnaA04g26450D
BnaA04g26470D
BnaA04g26560D
BnaA04g26730D
BnaA04g26780D
BnaA04g26950D
BnaA04g26990D
BnaA04g27170D
BnaA04g27190D
BnaA04g00400D
BnaA04g00450D
BnaA04g00630D
BnaA04g00660D
BnaA04g00710D
BnaA04g00910D
BnaA04g00920D
BnaA04g01120D
BnaA04g01500D
BnaA04g01640D
BnaA04g01910D
BnaA04g02820D
BnaA04g02840D
BnaA04g03360D
BnaA04g03770D
BnaA04g03890D
BnaA04g04350D
BnaA04g04510D
BnaA04g05100D
BnaA04g05490D
BnaA04g05520D
BnaA04g05780D
BnaA04g06090D
BnaA04g06380D
BnaA04g06570D
BnaA04g06660D
BnaA04g06700D
BnaA04g06930D
BnaA04g07140D
BnaA04g07230D
BnaA04g07250D
BnaA04g07660D
BnaA04g07760D
BnaA04g07950D
BnaA04g07980D
BnaA04g08300D
BnaA04g08640D
BnaA04g08690D
BnaA04g09230D
BnaA04g09410D
BnaA04g09870D
BnaA04g10090D
BnaA04g10780D
BnaA04g10920D
BnaA04g11010D
BnaA04g11090D
BnaA04g11780D
BnaA04g12000D
BnaA04g12060D
BnaA04g12100D
BnaA04g12130D
BnaA04g12690D
BnaA04g12720D
BnaA04g12890D
BnaA04g13320D
BnaA04g13810D
BnaA04g13860D
BnaA04g14020D
BnaA04g14220D
BnaA04g14490D
BnaA04g15370D
BnaA04g15380D
BnaA04g15440D
BnaA04g15780D
BnaA04g16020D
BnaA04g16130D
BnaA04g16260D
BnaA04g16650D
BnaA04g16690D
BnaA04g16900D
BnaA04g16910D
CUFF.5012.1
BnaA04g17110D
BnaA04g17360D
BnaA04g17660D
BnaA04g17770D
BnaA04g18330D
BnaA04g18770D
BnaA04g18980D
BnaA04g19060D
BnaA04g19370D
BnaA04g19470D
BnaA04g19750D
BnaA04g19830D
BnaA04g19880D
BnaA04g20030D
BnaA04g20080D
BnaA04g20150D
BnaA04g20540D
BnaA04g20790D
BnaA04g20860D
BnaA04g20970D
BnaA04g21190D
BnaA04g21530D
BnaA04g22300D
BnaA04g22850D
BnaA04g22950D
BnaA04g23090D
BnaA04g23140D
BnaA04g23280D
BnaA04g23700D
BnaA04g23780D
BnaA04g24600D
BnaA04g24630D
BnaA04g24670D
BnaA04g25070D
BnaA04g25200D
BnaA04g25390D
BnaA04g25470D
BnaA04g25480D
BnaA04g25490D
BnaA04g25810D
BnaA04g25980D
BnaA04g26200D
BnaA04g26290D
BnaA04g26320D
BnaA04g26330D
BnaA04g26460D
BnaA04g26480D
BnaA04g26570D
BnaA04g26980D
BnaA04g27310D
BnaA04g27570D
BnaA04g27920D
BnaA04g28960D
BnaA04g29010D
BnaA04g29330D
BnaA04g29470D
BnaA04g27280D
BnaA04g27560D
BnaA04g27590D
BnaA04g27610D
BnaA04g27700D
BnaA04g28700D
BnaA04g28780D
BnaA04g28830D
BnaA04g29080D
BnaA04g29340D
BnaA04g29490D
BnaA04g29660D
BnaA05g00320D
BnaA05g00670D
BnaA05g00920D
BnaA05g00940D
BnaA05g00980D
BnaA05g01190D
BnaA05g01280D
BnaA05g01470D
BnaA05g01600D
BnaA05g01890D
BnaA05g02550D
BnaA05g02670D
BnaA05g02730D
BnaA05g03020D
BnaA05g03270D
BnaA05g03490D
BnaA05g03830D
BnaA05g03850D
BnaA05g04010D
BnaA05g04400D
BnaA05g04450D
BnaA05g05060D
BnaA05g05230D
BnaA05g05290D
BnaA05g05360D
BnaA05g05610D
BnaA05g05640D
BnaA05g05650D
BnaA05g05670D
BnaA05g05840D
BnaA05g06380D
BnaA05g06440D
BnaA05g07040D
BnaA05g07230D
BnaA05g07300D
BnaA05g07570D
BnaA05g07870D
BnaA05g08210D
BnaA05g08550D
BnaA05g08570D
BnaA05g08850D
BnaA05g09090D
BnaA05g09110D
BnaA05g09160D
BnaA05g09410D
BnaA05g09520D
BnaA05g09790D
BnaA05g09830D
BnaA05g10230D
BnaA05g10890D
BnaA05g11610D
BnaA05g11640D
BnaA05g11890D
BnaA05g11930D
BnaA05g12130D
BnaA05g12180D
BnaA05g12190D
BnaA05g12360D
BnaA05g12390D
BnaA05g12640D
BnaA05g13060D
BnaA05g13640D
BnaA05g13680D
BnaA05g13700D
BnaA05g14110D
BnaA05g14820D
BnaA05g14930D
BnaA05g15070D
BnaA05g15640D
BnaA05g16130D
BnaA05g16330D
BnaA05g16460D
BnaA05g16470D
BnaA05g16530D
BnaA05g17060D
BnaA05g17380D
BnaA05g17420D
BnaA05g17450D
BnaA05g17690D
BnaA05g18150D
BnaA05g18200D
BnaA05g18330D
BnaA05g19400D
BnaA05g19580D
BnaA05g20250D
BnaA05g20770D
BnaA05g20790D
CUFF.6081.1
BnaA05g21230D
BnaA05g21670D
BnaA05g22090D
BnaA05g22100D
BnaA05g22280D
BnaA05g22290D
BnaA05g22300D
BnaA05g22430D
BnaA05g22960D
BnaA05g23020D
BnaA05g23290D
BnaA05g23450D
BnaA05g23510D
BnaA05g23550D
BnaA05g23630D
BnaA05g23700D
BnaA05g23940D
BnaA05g23950D
BnaA05g24020D
BnaA05g24070D
BnaA05g24250D
BnaA05g24380D
BnaA05g24460D
BnaA05g24470D
BnaA05g25350D
BnaA05g25840D
BnaA05g26150D
BnaA05g26470D
BnaA05g27140D
BnaA05g27180D
BnaA05g27480D
BnaA05g27540D
BnaA05g27970D
BnaA05g28080D
BnaA05g28330D
BnaA05g28340D
BnaA05g28510D
BnaA05g28520D
BnaA05g28900D
BnaA05g29010D
BnaA05g29100D
BnaA05g29670D
BnaA05g29820D
BnaA05g30290D
BnaA05g30420D
BnaA05g30520D
BnaA05g30530D
BnaA05g31060D
BnaA05g31130D
BnaA05g31210D
BnaA05g31410D
BnaA05g31420D
BnaA05g31830D
BnaA05g31870D
BnaA05g31890D
BnaA05g31990D
BnaA05g32280D
BnaA05g32810D
BnaA05g33360D
BnaA05g33390D
BnaA05g33490D
BnaA05g33530D
BnaA05g33810D
BnaA05g33820D
BnaA05g33840D
BnaA05g34030D
BnaA05g34090D
BnaA05g34100D
BnaA05g00100D
BnaA05g00110D
BnaA05g00550D
BnaA05g00780D
BnaA05g00930D
BnaA05g00990D
BnaA05g01050D
BnaA05g01060D
BnaA05g01090D
BnaA05g01160D
BnaA05g01220D
BnaA05g01390D
BnaA05g01450D
BnaA05g01540D
BnaA05g01550D
BnaA05g01590D
BnaA05g01790D
BnaA05g01960D
BnaA05g02260D
BnaA05g02330D
BnaA05g02360D
BnaA05g02510D
BnaA05g02620D
BnaA05g03090D
BnaA05g04310D
BnaA05g04460D
BnaA05g04470D
BnaA05g05010D
BnaA05g05140D
BnaA05g05540D
BnaA05g05660D
BnaA05g05680D
BnaA05g05780D
BnaA05g06000D
BnaA05g06100D
BnaA05g06370D
BnaA05g06520D
BnaA05g06540D
BnaA05g06790D
BnaA05g06810D
CUFF.5695.1
BnaA05g08250D
BnaA05g08310D
BnaA05g08410D
BnaA05g08710D
BnaA05g09020D
BnaA05g09180D
BnaA05g09280D
BnaA05g09400D
BnaA05g09920D
BnaA05g10140D
BnaA05g10380D
BnaA05g10560D
BnaA05g10710D
BnaA05g10780D
BnaA05g10910D
BnaA05g11020D
BnaA05g11390D
BnaA05g11470D
BnaA05g11730D
BnaA05g12210D
BnaA05g12370D
BnaA05g12410D
BnaA05g12690D
BnaA05g12790D
BnaA05g12910D
BnaA05g13750D
CUFF.5794.2
BnaA05g13990D
BnaA05g14600D
BnaA05g14690D
BnaA05g15230D
BnaA05g15250D
BnaA05g15580D
BnaA05g16370D
BnaA05g16480D
BnaA05g16660D
BnaA05g16680D
BnaA05g17250D
BnaA05g17430D
BnaA05g17890D
BnaA05g18100D
BnaA05g18250D
BnaA05g18690D
BnaA05g18780D
BnaA05g19470D
BnaA05g19490D
BnaA05g19630D
BnaA05g19800D
BnaA05g19880D
BnaA05g20090D
BnaA05g20390D
BnaA05g20600D
BnaA05g20870D
BnaA05g21210D
BnaA05g21380D
BnaA05g21470D
BnaA05g21660D
BnaA05g22160D
BnaA05g22350D
BnaA05g22550D
BnaA05g22610D
BnaA05g22650D
BnaA05g22750D
BnaA05g22950D
BnaA05g23050D
BnaA05g23060D
BnaA05g23460D
BnaA05g23690D
BnaA05g23830D
BnaA05g23850D
BnaA05g24040D
BnaA05g24100D
BnaA05g24150D
BnaA05g24170D
BnaA05g24320D
BnaA05g24420D
BnaA05g24480D
BnaA05g24970D
BnaA05g25050D
BnaA05g25580D
BnaA05g25660D
BnaA05g25670D
BnaA05g26270D
BnaA05g26740D
BnaA05g26750D
BnaA05g27200D
BnaA05g27390D
BnaA05g27410D
BnaA05g27440D
BnaA05g27490D
BnaA05g27870D
BnaA05g28240D
BnaA05g28640D
BnaA05g28690D
BnaA05g28870D
BnaA05g28970D
BnaA05g29110D
BnaA05g29260D
BnaA05g29390D
BnaA05g29610D
BnaA05g29710D
BnaA05g29760D
BnaA05g29930D
BnaA05g30360D
BnaA05g30550D
BnaA05g30850D
BnaA05g30890D
BnaA05g31460D
BnaA05g31940D
BnaA05g32390D
BnaA05g32500D
BnaA05g32780D
BnaA05g33010D
BnaA05g33180D
BnaA05g33310D
BnaA05g33350D
BnaA05g33730D
BnaA05g33830D
BnaA05g33860D
BnaA05g33910D
CUFF.5514.1
BnaA05g34260D
BnaA05g34630D
BnaA05g34770D
BnaA05g35100D
BnaA05g35220D
BnaA05g35250D
BnaA05g35760D
BnaA05g36380D
BnaA05g36480D
BnaA05g36890D
BnaA05g37180D
BnaA05g37310D
BnaA05g37330D
BnaA05g37450D
BnaA05g34550D
BnaA05g34870D
BnaA05g34990D
BnaA05g35230D
BnaA05g35240D
BnaA05g35270D
BnaA05g35460D
BnaA05g35800D
BnaA05g36570D
BnaA05g36580D
BnaA05g36620D
BnaA05g36750D
BnaA05g36810D
BnaA05g37090D
BnaA05g37380D
BnaA06g00040D
BnaA06g00200D
BnaA06g00210D
BnaA06g00380D
BnaA06g00720D
BnaA06g00770D
BnaA06g00890D
BnaA06g00930D
BnaA06g01210D
BnaA06g01390D
BnaA06g01690D
BnaA06g01910D
BnaA06g02370D
CUFF.6843.1
BnaA06g02810D
BnaA06g02880D
BnaA06g03630D
BnaA06g04140D
BnaA06g04150D
BnaA06g04260D
BnaA06g04830D
BnaA06g04870D
BnaA06g04910D
BnaA06g04930D
BnaA06g04940D
BnaA06g04960D
BnaA06g05360D
BnaA06g05390D
BnaA06g06030D
BnaA06g06170D
BnaA06g06360D
BnaA06g06370D
BnaA06g07050D
BnaA06g07110D
BnaA06g07120D
BnaA06g07300D
BnaA06g07790D
BnaA06g07940D
BnaA06g07950D
BnaA06g08100D
BnaA06g08780D
BnaA06g08980D
BnaA06g09060D
BnaA06g09130D
BnaA06g09650D
BnaA06g09930D
BnaA06g10360D
BnaA06g10420D
BnaA06g10570D
BnaA06g10670D
BnaA06g10780D
BnaA06g10920D
BnaA06g11150D
BnaA06g11240D
BnaA06g11350D
BnaA06g11550D
BnaA06g11670D
BnaA06g11750D
BnaA06g12060D
BnaA06g12570D
BnaA06g12770D
BnaA06g12830D
BnaA06g12870D
BnaA06g13460D
BnaA06g13620D
BnaA06g13740D
BnaA06g13780D
BnaA06g13910D
BnaA06g13950D
BnaA06g14020D
BnaA06g14640D
BnaA06g14670D
BnaA06g14880D
BnaA06g14890D
BnaA06g15350D
BnaA06g15400D
BnaA06g15510D
BnaA06g15540D
BnaA06g15750D
BnaA06g16140D
BnaA06g16330D
BnaA06g16420D
BnaA06g16800D
BnaA06g16980D
BnaA06g17350D
BnaA06g17380D
BnaA06g17600D
BnaA06g17710D
BnaA06g17970D
BnaA06g18100D
BnaA06g18290D
BnaA06g19560D
BnaA06g19710D
BnaA06g19860D
BnaA06g20020D
BnaA06g20400D
BnaA06g20450D
BnaA06g20870D
BnaA06g20970D
BnaA06g21460D
BnaA06g21790D
BnaA06g22200D
BnaA06g22240D
BnaA06g22290D
BnaA06g22340D
BnaA06g22600D
BnaA06g22790D
BnaA06g22840D
BnaA06g22920D
BnaA06g23740D
BnaA06g23870D
BnaA06g23990D
BnaA06g24150D
BnaA06g24350D
BnaA06g24550D
BnaA06g24570D
BnaA06g24590D
BnaA06g24650D
BnaA06g24680D
BnaA06g24710D
BnaA06g24820D
BnaA06g24830D
BnaA06g24950D
BnaA06g25080D
BnaA06g25320D
BnaA06g25850D
BnaA06g26010D
BnaA06g26460D
BnaA06g26730D
BnaA06g26750D
BnaA06g26820D
BnaA06g26850D
BnaA06g27360D
BnaA06g27550D
BnaA06g27580D
BnaA06g27710D
BnaA06g27820D
BnaA06g27950D
BnaA06g27960D
BnaA06g28520D
BnaA06g28830D
BnaA06g29970D
BnaA06g30640D
BnaA06g30990D
BnaA06g31000D
BnaA06g31160D
BnaA06g31200D
BnaA06g31480D
BnaA06g31770D
BnaA06g31790D
CUFF.7745.1
BnaA06g32440D
BnaA06g32580D
BnaA06g32750D
BnaA06g32840D
BnaA06g32990D
BnaA06g33010D
BnaA06g33690D
BnaA06g33720D
BnaA06g33730D
BnaA06g33930D
BnaA06g34070D
BnaA06g34450D
BnaA06g34720D
BnaA06g34810D
BnaA06g35030D
BnaA06g35150D
BnaA06g35390D
BnaA06g35450D
BnaA06g35470D
BnaA06g35530D
BnaA06g35590D
BnaA06g35630D
BnaA06g35920D
BnaA06g36800D
BnaA06g36810D
BnaA06g36930D
BnaA06g37170D
BnaA06g37230D
BnaA06g37320D
BnaA06g37360D
BnaA06g00150D
BnaA06g00340D
BnaA06g00370D
BnaA06g00710D
BnaA06g01060D
CUFF.6652.1
BnaA06g01360D
BnaA06g01420D
BnaA06g01470D
BnaA06g01680D
BnaA06g01790D
BnaA06g02190D
BnaA06g02520D
BnaA06g02530D
BnaA06g02870D
BnaA06g03060D
BnaA06g03240D
BnaA06g03350D
BnaA06g03570D
BnaA06g04130D
BnaA06g04650D
BnaA06g04670D
BnaA06g04820D
BnaA06g04900D
CUFF.6776.1
BnaA06g05470D
BnaA06g05700D
BnaA06g05770D
BnaA06g05850D
BnaA06g06000D
BnaA06g06340D
BnaA06g06740D
BnaA06g07370D
BnaA06g08170D
BnaA06g08190D
BnaA06g08510D
BnaA06g09600D
BnaA06g09630D
BnaA06g09970D
BnaA06g10250D
BnaA06g10350D
BnaA06g10520D
BnaA06g10700D
BnaA06g10710D
BnaA06g10830D
BnaA06g11040D
BnaA06g11530D
BnaA06g11890D
BnaA06g12420D
BnaA06g12480D
BnaA06g12490D
BnaA06g12590D
BnaA06g12810D
BnaA06g13020D
BnaA06g13100D
BnaA06g13540D
BnaA06g13580D
BnaA06g13670D
BnaA06g13820D
BnaA06g13880D
BnaA06g14070D
BnaA06g14140D
BnaA06g14470D
BnaA06g14550D
BnaA06g15180D
BnaA06g15210D
BnaA06g15330D
BnaA06g16340D
BnaA06g16580D
BnaA06g17240D
BnaA06g17280D
BnaA06g17300D
BnaA06g17330D
BnaA06g17370D
BnaA06g17400D
BnaA06g18780D
BnaA06g19490D
BnaA06g20090D
BnaA06g20200D
BnaA06g20480D
BnaA06g20710D
BnaA06g21080D
BnaA06g21320D
BnaA06g21350D
BnaA06g21600D
BnaA06g21870D
BnaA06g22280D
BnaA06g22310D
BnaA06g23030D
BnaA06g23170D
BnaA06g23190D
BnaA06g23320D
BnaA06g23410D
BnaA06g23450D
BnaA06g23530D
BnaA06g23550D
BnaA06g24770D
BnaA06g24960D
BnaA06g25000D
BnaA06g25210D
BnaA06g26320D
BnaA06g26530D
BnaA06g26590D
BnaA06g26690D
BnaA06g26710D
BnaA06g27020D
BnaA06g27330D
BnaA06g27650D
BnaA06g27900D
BnaA06g27930D
BnaA06g28120D
BnaA06g28160D
BnaA06g28860D
BnaA06g29110D
BnaA06g29190D
BnaA06g29260D
BnaA06g29270D
BnaA06g29280D
BnaA06g29320D
BnaA06g29350D
BnaA06g29860D
BnaA06g29960D
BnaA06g30100D
BnaA06g30150D
BnaA06g30200D
BnaA06g30380D
BnaA06g30720D
BnaA06g30760D
BnaA06g30980D
BnaA06g31670D
BnaA06g31840D
BnaA06g31850D
BnaA06g31910D
BnaA06g31930D
BnaA06g32050D
BnaA06g32160D
BnaA06g32380D
BnaA06g32410D
[truncated: 5,991 more rows]

## Sheet: DP3
BnaA01g00210D
BnaA01g00400D
BnaA01g01590D
BnaA01g05970D
BnaA01g11130D
BnaA01g13690D
BnaA01g14340D
BnaA01g14590D
BnaA01g16430D
BnaA01g21410D
BnaA01g24020D
BnaA01g24160D
BnaA01g25780D
BnaA01g26060D
BnaA01g26300D
BnaA01g27320D
BnaA01g27710D
BnaA01g29540D
CUFF.1363.1
BnaA01g31890D
BnaA01g00670D
BnaA01g09160D
BnaA01g11700D
BnaA01g12040D
BnaA01g17040D
BnaA01g17420D
BnaA01g18890D
BnaA01g25950D
BnaA01g26950D
BnaA01g27940D
BnaA01g33890D
BnaA01g34060D
BnaA01g35710D
BnaA01g35060D
BnaA01g35100D
BnaA02g03400D
BnaA02g03930D
BnaA02g08160D
BnaA02g10330D
BnaA02g10690D
BnaA02g14320D
BnaA02g17490D
BnaA02g18670D
BnaA02g19950D
BnaA02g21500D
BnaA02g21830D
BnaA02g25600D
BnaA02g26990D
BnaA02g27350D
BnaA02g28180D
BnaA02g29080D
BnaA02g30760D
CUFF.2230.1
BnaA02g32020D
BnaA02g32040D
BnaA02g32100D
BnaA02g33600D
BnaA02g34510D
BnaA02g34540D
BnaA02g00310D
BnaA02g04800D
BnaA02g06760D
BnaA02g09500D
BnaA02g09820D
CUFF.1503.1
BnaA02g12930D
BnaA02g13350D
BnaA02g18850D
BnaA02g20310D
BnaA02g21530D
BnaA02g21680D
BnaA02g24220D
BnaA02g30350D
BnaA02g30690D
BnaA02g30790D
BnaA02g32330D
BnaA02g33310D
BnaA02g35480D
BnaA02g36030D
BnaA02g35830D
BnaA02g36690D
BnaA02g37020D
BnaA03g00220D
BnaA03g00920D
BnaA03g02330D
BnaA03g03750D
BnaA03g06810D
CUFF.2615.1
BnaA03g07400D
BnaA03g10700D
BnaA03g12310D
BnaA03g15950D
BnaA03g16300D
BnaA03g17410D
BnaA03g18800D
BnaA03g20740D
BnaA03g21710D
BnaA03g23690D
BnaA03g24180D
BnaA03g24330D
BnaA03g26440D
BnaA03g26820D
BnaA03g27500D
BnaA03g31290D
BnaA03g32780D
BnaA03g37860D
BnaA03g38060D
BnaA03g38940D
BnaA03g42250D
BnaA03g43580D
BnaA03g44480D
BnaA03g47100D
BnaA03g48750D
BnaA03g00330D
BnaA03g01570D
BnaA03g02280D
BnaA03g03180D
BnaA03g03340D
BnaA03g04760D
BnaA03g05980D
BnaA03g09830D
BnaA03g17760D
BnaA03g18580D
BnaA03g21930D
BnaA03g24070D
BnaA03g24380D
BnaA03g24720D
BnaA03g24920D
BnaA03g26350D
BnaA03g30030D
BnaA03g31080D
BnaA03g31920D
BnaA03g31940D
BnaA03g34250D
BnaA03g35120D
BnaA03g37160D
BnaA03g37180D
BnaA03g37570D
BnaA03g38090D
BnaA03g40610D
BnaA03g43400D
BnaA03g48110D
BnaA03g48450D
BnaA03g49150D
BnaA03g50010D
BnaA03g51510D
BnaA03g52130D
BnaA03g54880D
BnaA03g55880D
BnaA03g57960D
BnaA03g60080D
BnaA03g55110D
BnaA03g55740D
BnaA03g56880D
BnaA03g57510D
BnaA03g58470D
BnaA04g00500D
BnaA04g01980D
BnaA04g03210D
BnaA04g04530D
BnaA04g06410D
BnaA04g08110D
BnaA04g08490D
BnaA04g09170D
BnaA04g09570D
BnaA04g11410D
BnaA04g13060D
BnaA04g17960D
BnaA04g19500D
BnaA04g19620D
BnaA04g20820D
BnaA04g23590D
BnaA04g23670D
BnaA04g24320D
BnaA04g26730D
BnaA04g00630D
BnaA04g01880D
BnaA04g03560D
BnaA04g05750D
BnaA04g06090D
BnaA04g06660D
BnaA04g07370D
BnaA04g11100D
BnaA04g12080D
BnaA04g12350D
BnaA04g16650D
BnaA04g21120D
BnaA04g22780D
BnaA04g25470D
BnaA04g25480D
BnaA04g26460D
BnaA04g26650D
BnaA04g26660D
BnaA04g26980D
BnaA04g27310D
BnaA04g27280D
BnaA04g27390D
BnaA05g06490D
BnaA05g07040D
BnaA05g09110D
BnaA05g11910D
BnaA05g12130D
BnaA05g13060D
BnaA05g14110D
BnaA05g14990D
BnaA05g20540D
BnaA05g21260D
BnaA05g22060D
BnaA05g22300D
BnaA05g22970D
BnaA05g23290D
BnaA05g23500D
BnaA05g23940D
BnaA05g24070D
BnaA05g24200D
BnaA05g24460D
BnaA05g25840D
BnaA05g28080D
BnaA05g28250D
BnaA05g30170D
BnaA05g31870D
BnaA05g32900D
BnaA05g00550D
BnaA05g01150D
BnaA05g01540D
BnaA05g04180D
BnaA05g05010D
BnaA05g05140D
BnaA05g05280D
BnaA05g05340D
BnaA05g06520D
BnaA05g12660D
BnaA05g18780D
BnaA05g20600D
CUFF.6084.1
BnaA05g21350D
BnaA05g24930D
BnaA05g27090D
BnaA05g28070D
BnaA05g28690D
BnaA05g34410D
BnaA05g35820D
BnaA05g37190D
BnaA05g37120D
BnaA06g00770D
BnaA06g00780D
BnaA06g01210D
BnaA06g01340D
BnaA06g02820D
BnaA06g03210D
BnaA06g03810D
BnaA06g04580D
BnaA06g06370D
BnaA06g08020D
BnaA06g10420D
BnaA06g10540D
BnaA06g11750D
BnaA06g11780D
BnaA06g14170D
BnaA06g14490D
BnaA06g15530D
BnaA06g17600D
BnaA06g18100D
BnaA06g18290D
BnaA06g20450D
BnaA06g20870D
BnaA06g24350D
CUFF.7450.2
BnaA06g26730D
BnaA06g29480D
BnaA06g32450D
BnaA06g34470D
BnaA06g34840D
BnaA06g00950D
BnaA06g01520D
BnaA06g02460D
BnaA06g05100D
BnaA06g07020D
BnaA06g07840D
BnaA06g07880D
BnaA06g08510D
BnaA06g13240D
BnaA06g14470D
BnaA06g17280D
BnaA06g17330D
BnaA06g20200D
BnaA06g20440D
BnaA06g23720D
BnaA06g23850D
BnaA06g26690D
BnaA06g27020D
BnaA06g27900D
BnaA06g29260D
BnaA06g29490D
BnaA06g29960D
BnaA06g30750D
BnaA06g31080D
BnaA06g31440D
BnaA06g32170D
BnaA06g32410D
BnaA06g33270D
BnaA06g38620D
BnaA06g38740D
BnaA06g39150D
BnaA06g39280D
BnaA06g40360D
BnaA07g01980D
BnaA07g02460D
BnaA07g03570D
BnaA07g05790D
BnaA07g07740D
BnaA07g08620D
BnaA07g12080D
BnaA07g12810D
BnaA07g15390D
BnaA07g15470D
BnaA07g15500D
BnaA07g15890D
BnaA07g16920D
BnaA07g18540D
BnaA07g18630D
BnaA07g19760D
BnaA07g25080D
BnaA07g30390D
BnaA07g30560D
CUFF.9083.1
CUFF.9101.1
BnaA07g31950D
BnaA07g00050D
BnaA07g02020D
BnaA07g02300D
BnaA07g05000D
BnaA07g05230D
BnaA07g07420D
BnaA07g07610D
BnaA07g09500D
BnaA07g10350D
BnaA07g10670D
BnaA07g10840D
BnaA07g11300D
BnaA07g11570D
BnaA07g11730D
BnaA07g13580D
BnaA07g13810D
BnaA07g14190D
BnaA07g17880D
BnaA07g19820D
BnaA07g21010D
BnaA07g21520D
BnaA07g27380D
BnaA07g28220D
BnaA07g28300D
BnaA07g32390D
BnaA07g32420D
BnaA07g34630D
BnaA07g37520D
BnaA07g36440D
BnaA07g38890D
BnaA08g00270D
BnaA08g06690D
BnaA08g07870D
BnaA08g08750D
BnaA08g13400D
BnaA08g16220D
BnaA08g18900D
BnaA08g19460D
BnaA08g21480D
BnaA08g23360D
BnaA08g23420D
BnaA08g24270D
BnaA08g24600D
BnaA08g25720D
BnaA08g26750D
BnaA08g27040D
BnaA08g27110D
BnaA08g28020D
BnaA08g00830D
BnaA08g01270D
BnaA08g03060D
BnaA08g06150D
BnaA08g07990D
BnaA08g09180D
BnaA08g10170D
BnaA08g11330D
BnaA08g13990D
BnaA08g14020D
BnaA08g17640D
BnaA08g20650D
BnaA08g20670D
BnaA08g21500D
BnaA08g21990D
BnaA08g23300D
BnaA08g23740D
BnaA08g24580D
BnaA08g25160D
BnaA08g26180D
BnaA08g27630D
BnaA08g30050D
BnaA08g30600D
BnaA09g01910D
BnaA09g02260D
BnaA09g02330D
BnaA09g07160D
BnaA09g08320D
BnaA09g09420D
BnaA09g11040D
BnaA09g14150D
BnaA09g16190D
BnaA09g16400D
BnaA09g16830D
BnaA09g17920D
BnaA09g19080D
BnaA09g23610D
BnaA09g23980D
BnaA09g24550D
BnaA09g24850D
BnaA09g27500D
BnaA09g28980D
BnaA09g29590D
BnaA09g34970D
BnaA09g35030D
BnaA09g35180D
BnaA09g35760D
BnaA09g36410D
BnaA09g37310D
BnaA09g37720D
BnaA09g37730D
BnaA09g39000D
BnaA09g40990D
BnaA09g42630D
BnaA09g43070D
BnaA09g44370D
BnaA09g46770D
BnaA09g49410D
BnaA09g49930D
BnaA09g50190D
BnaA09g03480D
BnaA09g04580D
BnaA09g05500D
BnaA09g05940D
BnaA09g12300D
BnaA09g14510D
BnaA09g16630D
BnaA09g17680D
BnaA09g21590D
BnaA09g22010D
BnaA09g22790D
BnaA09g23490D
BnaA09g26350D
BnaA09g29510D
BnaA09g30810D
BnaA09g32320D
BnaA09g32450D
BnaA09g35560D
BnaA09g36210D
BnaA09g37450D
BnaA09g42310D
BnaA09g45400D
BnaA09g45880D
BnaA09g46630D
BnaA09g47360D
BnaA09g47800D
BnaA09g49180D
BnaA09g49360D
BnaA09g51620D
BnaA09g56570D
BnaA09g53830D
BnaA09g55270D
BnaA09g56160D
BnaA09g56820D
BnaA10g00670D
BnaA10g02780D
BnaA10g04250D
BnaA10g05650D
CUFF.12700.1
BnaA10g10690D
BnaA10g12210D
BnaA10g13210D
BnaA10g14220D
BnaA10g17190D
BnaA10g17210D
BnaA10g18470D
BnaA10g21200D
BnaA10g21340D
BnaA10g24430D
BnaA10g01230D
BnaA10g01820D
BnaA10g02530D
BnaA10g04420D
BnaA10g06100D
BnaA10g06670D
BnaA10g09410D
BnaA10g16790D
BnaA10g17890D
BnaA10g20920D
BnaA10g22140D
BnaA10g26100D
BnaA10g29520D
BnaA10g29250D
BnaA10g29970D
BnaAnng00190D
BnaAnng00400D
BnaAnng04730D
BnaAnng04910D
BnaAnng05430D
BnaAnng08720D
BnaAnng09460D
BnaAnng09490D
BnaAnng10870D
BnaAnng11940D
BnaAnng12790D
BnaAnng15490D
BnaAnng15750D
BnaAnng19980D
BnaAnng21370D
BnaAnng22300D
BnaAnng25690D
BnaAnng26270D
BnaAnng27100D
BnaAnng27640D
CUFF.14488.1
BnaAnng28520D
BnaAnng29030D
BnaAnng29570D
BnaAnng32660D
BnaAnng36430D
BnaAnng38450D
BnaAnng00950D
BnaAnng03660D
BnaAnng04750D
BnaAnng04800D
BnaAnng06150D
BnaAnng06660D
BnaAnng08360D
BnaAnng12240D
BnaAnng16600D
BnaAnng17890D
BnaAnng19920D
BnaAnng21920D
BnaAnng25290D
BnaAnng25620D
BnaAnng26640D
BnaAnng28620D
BnaAnng28650D
BnaAnng34690D
BnaAnng35480D
BnaAnng35860D
BnaAnng37160D
BnaAnng41830D
BnaC01g02630D
BnaC01g06320D
BnaC01g06760D
BnaC01g12620D
BnaC01g15940D
BnaC01g16070D
BnaC01g17770D
BnaC01g20390D
BnaC01g23620D
BnaC01g26470D
BnaC01g26640D
BnaC01g26820D
BnaC01g27370D
BnaC01g31950D
BnaC01g32670D
BnaC01g35230D
BnaC01g35500D
BnaC01g38710D
BnaC01g00660D
BnaC01g01660D
BnaC01g09360D
BnaC01g13210D
BnaC01g13770D
BnaC01g16580D
BnaC01g17680D
BnaC01g18940D
BnaC01g19150D
BnaC01g20820D
BnaC01g21650D
BnaC01g33900D
BnaC01g34430D
BnaC01g36120D
BnaC01g36320D
BnaC01g36440D
BnaC01g41650D
BnaC01g44100D
BnaC01g43360D
BnaC01g43960D
BnaC02g02720D
BnaC02g07810D
BnaC02g07850D
BnaC02g07870D
BnaC02g08150D
BnaC02g09980D
BnaC02g11560D
BnaC02g12720D
BnaC02g13260D
BnaC02g14410D
BnaC02g17470D
BnaC02g18620D
BnaC02g20740D
BnaC02g23270D
BnaC02g24100D
BnaC02g25420D
BnaC02g30780D
BnaC02g33510D
BnaC02g36220D
BnaC02g40780D
BnaC02g43470D
BnaC02g43800D
BnaC02g43850D
BnaC02g07740D
BnaC02g07750D
BnaC02g12190D
BnaC02g12710D
BnaC02g13770D
BnaC02g13800D
BnaC02g15380D
BnaC02g21420D
BnaC02g21470D
CUFF.17667.1
BnaC02g23390D
BnaC02g23430D
BnaC02g23700D
BnaC02g29900D
BnaC02g30470D
BnaC02g30520D
BnaC02g32790D
BnaC02g36770D
BnaC02g38660D
BnaC02g39800D
BnaC02g40130D
BnaC02g41870D
BnaC02g42180D
BnaC02g42520D
BnaC02g44650D
BnaC03g00110D
BnaC03g01250D
BnaC03g06590D
BnaC03g08710D
BnaC03g08750D
BnaC03g08780D
BnaC03g08810D
BnaC03g09810D
BnaC03g10000D
BnaC03g10460D
BnaC03g11840D
BnaC03g12130D
BnaC03g12700D
BnaC03g12790D
BnaC03g12830D
BnaC03g13980D
BnaC03g15430D
BnaC03g16350D
BnaC03g16570D
BnaC03g21670D
BnaC03g22930D
BnaC03g23350D
BnaC03g23670D
BnaC03g24640D
BnaC03g25390D
BnaC03g26410D
BnaC03g28910D
BnaC03g28920D
BnaC03g30730D
BnaC03g31260D
BnaC03g31750D
BnaC03g32500D
BnaC03g36460D
BnaC03g36940D
BnaC03g37880D
BnaC03g38190D
BnaC03g39290D
BnaC03g44900D
BnaC03g47950D
BnaC03g49500D
BnaC03g50450D
CUFF.20342.1
BnaC03g54200D
BnaC03g62120D
BnaC03g62390D
BnaC03g62900D
BnaC03g64290D
BnaC03g65230D
BnaC03g68210D
BnaC03g69500D
BnaC03g06300D
BnaC03g07570D
BnaC03g08630D
BnaC03g08740D
BnaC03g09120D
BnaC03g12680D
BnaC03g13420D
BnaC03g13580D
BnaC03g20550D
BnaC03g26430D
BnaC03g27220D
BnaC03g28880D
BnaC03g29330D
BnaC03g30060D
BnaC03g31090D
BnaC03g32320D
BnaC03g35670D
BnaC03g36410D
BnaC03g39060D
BnaC03g39280D
BnaC03g39720D
BnaC03g40820D
BnaC03g43470D
BnaC03g45850D
BnaC03g46570D
BnaC03g47870D
BnaC03g49800D
BnaC03g49990D
BnaC03g50980D
BnaC03g51890D
BnaC03g54530D
BnaC03g55210D
BnaC03g55600D
BnaC03g55840D
BnaC03g56370D
BnaC03g57560D
BnaC03g59220D
BnaC03g60350D
BnaC03g60490D
BnaC03g66540D
BnaC03g69590D
BnaC03g70120D
BnaC03g70850D
CUFF.21072.1
BnaC03g73370D
BnaC03g74360D
BnaC03g74460D
BnaC03g75460D
BnaC03g71830D
BnaC03g73150D
BnaC03g75170D
BnaC03g77050D
BnaC03g77490D
BnaC03g77950D
BnaC04g03430D
BnaC04g03830D
BnaC04g06680D
BnaC04g07160D
BnaC04g08070D
BnaC04g08320D
BnaC04g08430D
BnaC04g08490D
BnaC04g09640D
BnaC04g09830D
BnaC04g11340D
BnaC04g12570D
BnaC04g14980D
BnaC04g15780D
BnaC04g15870D
BnaC04g15940D
BnaC04g16290D
BnaC04g22670D
BnaC04g23410D
BnaC04g23900D
BnaC04g24270D
BnaC04g24780D
BnaC04g29120D
BnaC04g31290D
BnaC04g31380D
BnaC04g32540D
BnaC04g34190D
BnaC04g37460D
BnaC04g39940D
BnaC04g41390D
BnaC04g42170D
BnaC04g42340D
BnaC04g43890D
BnaC04g44060D
BnaC04g46170D
BnaC04g47470D
BnaC04g48160D
BnaC04g50420D
BnaC04g50550D
BnaC04g00710D
BnaC04g02740D
BnaC04g04520D
BnaC04g04740D
BnaC04g05000D
BnaC04g05650D
BnaC04g12200D
BnaC04g12250D
BnaC04g12520D
BnaC04g14370D
BnaC04g15480D
BnaC04g21970D
BnaC04g22610D
BnaC04g22660D
BnaC04g23880D
BnaC04g25340D
BnaC04g25450D
BnaC04g25550D
BnaC04g25710D
BnaC04g26210D
BnaC04g26840D
BnaC04g27800D
BnaC04g28260D
BnaC04g29350D
BnaC04g29620D
BnaC04g29660D
BnaC04g36410D
BnaC04g36470D
BnaC04g39210D
BnaC04g39300D
BnaC04g39990D
BnaC04g40570D
BnaC04g49370D
BnaC04g49770D
BnaC04g50600D
BnaC04g50930D
BnaC04g52930D
BnaC04g54400D
BnaC04g54820D
BnaC04g55830D
BnaC04g55960D
BnaC04g56820D
BnaC04g52040D
BnaC04g53460D
BnaC04g55110D
BnaC04g56300D
BnaC05g00740D
BnaC05g00840D
BnaC05g01860D
BnaC05g01920D
BnaC05g02200D
BnaC05g05600D
BnaC05g08090D
BnaC05g10070D
BnaC05g10250D
BnaC05g10330D
BnaC05g12820D
BnaC05g13370D
BnaC05g13770D
BnaC05g17140D
BnaC05g17820D
BnaC05g18010D
BnaC05g18320D
BnaC05g19940D
BnaC05g20640D
CUFF.24087.1
BnaC05g24950D
BnaC05g25740D
BnaC05g29890D
BnaC05g32340D
BnaC05g32730D
BnaC05g33310D
BnaC05g33800D
BnaC05g35540D
BnaC05g36410D
BnaC05g37190D
BnaC05g38240D
BnaC05g38570D
BnaC05g39770D
BnaC05g39920D
BnaC05g40750D
BnaC05g42510D
BnaC05g42850D
BnaC05g44500D
BnaC05g47650D
BnaC05g00390D
BnaC05g01460D
BnaC05g03110D
BnaC05g03810D
BnaC05g03820D
BnaC05g04090D
BnaC05g05130D
BnaC05g05280D
BnaC05g06450D
BnaC05g11640D
BnaC05g16140D
BnaC05g16870D
BnaC05g17270D
BnaC05g20290D
BnaC05g20630D
BnaC05g22070D
BnaC05g26720D
BnaC05g27240D
BnaC05g29990D
BnaC05g30510D
BnaC05g33360D
BnaC05g33570D
BnaC05g33670D
CUFF.24560.1
BnaC05g35920D
BnaC05g38980D
BnaC05g40360D
BnaC05g41220D
BnaC05g41300D
BnaC05g42240D
BnaC05g43160D
BnaC05g43640D
BnaC05g44210D
BnaC05g44780D
BnaC05g46560D
BnaC05g47710D
BnaC05g47720D
BnaC05g48480D
BnaC05g50760D
BnaC05g52090D
BnaC06g00060D
BnaC06g04440D
BnaC06g05290D
BnaC06g05810D
BnaC06g10440D
BnaC06g12740D
BnaC06g18790D
BnaC06g23390D
BnaC06g33780D
BnaC06g36210D
BnaC06g36260D
BnaC06g37420D
BnaC06g38510D
BnaC06g38520D
BnaC06g00380D
BnaC06g00690D
BnaC06g02830D
BnaC06g04380D
BnaC06g04450D
BnaC06g05840D
BnaC06g06830D
BnaC06g07640D
BnaC06g12420D
BnaC06g13590D
BnaC06g13970D
BnaC06g14990D
BnaC06g15030D
BnaC06g16850D
BnaC06g18600D
BnaC06g21310D
BnaC06g22280D
BnaC06g23420D
BnaC06g26960D
BnaC06g27020D
BnaC06g29080D
BnaC06g29440D
BnaC06g30200D
BnaC06g30850D
BnaC06g34180D
BnaC06g34410D
BnaC06g35220D
BnaC06g35770D
BnaC06g36140D
BnaC06g36750D
BnaC06g36850D
BnaC06g36880D
BnaC06g37730D
BnaC06g39780D
BnaC06g40730D
BnaC06g42460D
BnaC06g43190D
BnaC06g43580D
BnaC07g01460D
BnaC07g04020D
BnaC07g04630D
BnaC07g05750D
BnaC07g08330D
BnaC07g09030D
BnaC07g13750D
BnaC07g13840D
BnaC07g15380D
BnaC07g16160D
BnaC07g16920D
BnaC07g17270D
BnaC07g18790D
BnaC07g19500D
BnaC07g21030D
BnaC07g23660D
BnaC07g25880D
BnaC07g26750D
BnaC07g27230D
BnaC07g29010D
BnaC07g29920D
BnaC07g30250D
BnaC07g32480D
BnaC07g34680D
BnaC07g34970D
BnaC07g39270D
BnaC07g40440D
BnaC07g40570D
BnaC07g40710D
BnaC07g45120D
BnaC07g46940D
BnaC07g47620D
BnaC07g01020D
BnaC07g01040D
BnaC07g02580D
BnaC07g04150D
BnaC07g05210D
BnaC07g05400D
BnaC07g07920D
BnaC07g11330D
BnaC07g14010D
BnaC07g14090D
BnaC07g16770D
BnaC07g18780D
BnaC07g21160D
BnaC07g25610D
BnaC07g28270D
BnaC07g30240D
BnaC07g31880D
BnaC07g32520D
BnaC07g32570D
BnaC07g33060D
BnaC07g34380D
BnaC07g38590D
BnaC07g40510D
BnaC07g43870D
BnaC07g45320D
BnaC07g45860D
BnaC07g48100D
BnaC07g48440D
BnaC07g48990D
BnaC07g50080D
BnaC07g48950D
BnaC08g04240D
BnaC08g05470D
BnaC08g07120D
BnaC08g12330D
BnaC08g12610D
BnaC08g15100D
BnaC08g15310D
BnaC08g15760D
BnaC08g17150D
BnaC08g17230D
BnaC08g17440D
BnaC08g18890D
BnaC08g19640D
BnaC08g19650D
BnaC08g21380D
BnaC08g21660D
BnaC08g24090D
BnaC08g26520D
BnaC08g26940D
BnaC08g29400D
BnaC08g30470D
BnaC08g30780D
BnaC08g31160D
BnaC08g32210D
BnaC08g32240D
BnaC08g32280D
BnaC08g35360D
BnaC08g35570D
BnaC08g38890D
BnaC08g39970D
BnaC08g41850D
BnaC08g43730D
BnaC08g00240D
BnaC08g01680D
BnaC08g01760D
BnaC08g06250D
BnaC08g07970D
BnaC08g08590D
BnaC08g08850D
BnaC08g10760D
BnaC08g12930D
BnaC08g13160D
BnaC08g13390D
BnaC08g15570D
BnaC08g15840D
BnaC08g18570D
BnaC08g18730D
BnaC08g19450D
BnaC08g22110D
BnaC08g22420D
BnaC08g23110D
BnaC08g23730D
BnaC08g24530D
BnaC08g25170D
BnaC08g27750D
BnaC08g29100D
CUFF.29898.2
BnaC08g38630D
BnaC08g41270D
BnaC08g42050D
BnaC08g42730D
BnaC08g44460D
BnaC08g45360D
CUFF.30287.1
BnaC08g46940D
BnaC08g47260D
BnaC08g47980D
BnaC08g48630D
BnaC08g49070D
BnaC08g50050D
BnaC08g47330D
BnaC08g50010D
BnaC08g50020D
BnaC08g50180D
BnaC09g00200D
BnaC09g01130D
BnaC09g03250D
BnaC09g03890D
BnaC09g06370D
BnaC09g07520D
BnaC09g12140D
BnaC09g15380D
BnaC09g21010D
BnaC09g21440D
BnaC09g24800D
BnaC09g33940D
BnaC09g37830D
BnaC09g40380D
BnaC09g41700D
BnaC09g42740D
BnaC09g42850D
BnaC09g43080D
BnaC09g43120D
BnaC09g44000D
BnaC09g44420D
BnaC09g44630D
BnaC09g45380D
BnaC09g45480D
BnaC09g46260D
BnaC09g46500D
BnaC09g46540D
BnaC09g48980D
BnaC09g49480D
BnaC09g50200D
BnaC09g01340D
BnaC09g03010D
BnaC09g06540D
BnaC09g11090D
BnaC09g12250D
BnaC09g12890D
BnaC09g21810D
BnaC09g25870D
BnaC09g29580D
BnaC09g33170D
BnaC09g37140D
BnaC09g37340D
BnaC09g38410D
BnaC09g39770D
BnaC09g39800D
BnaC09g39950D
BnaC09g40070D
BnaC09g41130D
BnaC09g41310D
BnaC09g44570D
BnaC09g45080D
BnaC09g46750D
BnaC09g48240D
BnaC09g50980D
BnaC09g52360D
BnaC09g52720D
BnaC09g53180D
BnaC09g54580D
BnaC09g52200D
BnaCnng10450D
BnaCnng13150D
BnaCnng14140D
BnaCnng16430D
BnaCnng17960D
BnaCnng19460D
BnaCnng21480D
BnaCnng21680D
BnaCnng29740D
BnaCnng30710D
BnaCnng37890D
BnaCnng38540D
BnaCnng42720D
BnaCnng43550D
BnaCnng50040D
BnaCnng52550D
BnaCnng52890D
BnaCnng59160D
BnaCnng59880D
BnaCnng60820D
BnaCnng62790D
BnaCnng64610D
CUFF.34971.1
BnaCnng65400D
BnaCnng68270D
BnaCnng69350D
BnaCnng70200D
BnaCnng70510D
BnaCnng73330D
CUFF.35433.1
BnaCnng76920D
BnaCnng77400D
BnaCnng01830D
BnaCnng02820D
BnaCnng02970D
BnaCnng03360D
BnaCnng03590D
BnaCnng05330D
BnaCnng06440D
BnaCnng06460D
BnaCnng08700D
BnaCnng09720D
BnaCnng10370D
BnaCnng12320D
BnaCnng16590D
BnaCnng17680D
BnaCnng19740D
BnaCnng20770D
BnaCnng23060D
BnaCnng34000D
BnaCnng36640D
BnaCnng36920D
BnaCnng38270D
BnaCnng38690D
BnaCnng40270D
BnaCnng44560D
BnaCnng48870D
BnaCnng49210D
BnaCnng51310D
BnaCnng51730D
BnaCnng54970D
BnaCnng55990D
BnaCnng58260D
BnaCnng59150D
BnaCnng60320D
BnaCnng61810D
BnaCnng62460D
BnaCnng66390D
BnaCnng66600D
BnaCnng67310D
BnaCnng71200D
BnaCnng71290D
BnaCnng76160D
BnaCnng77240D
BnaCnng77480D
BnaCnng77830D
CUFF.35683.1
BnaUnng00040D
BnaUnng03090D

## Sheet: DP4
BnaA01g00790D
BnaA01g01180D
BnaA01g01310D
BnaA01g01900D
BnaA01g02440D
BnaA01g04510D
BnaA01g09720D
BnaA01g21470D
BnaA01g28200D
CUFF.1002.2
BnaA01g31630D
BnaA01g31790D
BnaA01g00770D
BnaA01g01770D
BnaA01g01970D
BnaA01g03810D
BnaA01g04770D
BnaA01g05760D
BnaA01g09290D
BnaA01g34970D
CUFF.1333.1
BnaA02g03140D
BnaA02g25560D
BnaA02g25580D
BnaA03g19790D
BnaA03g22730D
BnaA03g30560D
BnaA03g33900D
BnaA03g51440D
BnaA03g04990D
BnaA03g05990D
BnaA03g09190D
BnaA03g32220D
BnaA03g54560D
BnaA03g59800D
BnaA04g01780D
BnaA04g10580D
BnaA05g16700D
BnaA05g27420D
BnaA05g03120D
CUFF.6437.1
BnaA06g06960D
BnaA06g19060D
BnaA06g28630D
BnaA06g01370D
BnaA06g24480D
BnaA06g26770D
BnaA06g37860D
BnaA07g06550D
BnaA07g32300D
BnaA08g23000D
BnaA08g24810D
BnaA08g09030D
BnaA08g11020D
BnaA08g17400D
BnaA09g02790D
BnaA09g15320D
BnaA09g17000D
BnaA09g32780D
BnaA09g22650D
BnaA09g28290D
BnaA09g34270D
BnaA09g40370D
BnaA09g55140D
BnaA09g55240D
BnaA10g17200D
BnaA10g17180D
BnaAnng34620D
BnaAnng25490D
BnaAnng28140D
BnaAnng31350D
BnaAnng34660D
BnaAnng39130D
BnaAnng39610D
BnaC01g02070D
BnaC01g23860D
BnaC01g24930D
BnaC01g37160D
BnaC01g02910D
BnaC01g18550D
BnaC01g28370D
BnaC01g28680D
BnaC01g32880D
BnaC01g33220D
BnaC01g35070D
BnaC01g43130D
BnaC02g05870D
BnaC02g14800D
BnaC02g29930D
BnaC02g33580D
BnaC02g35820D
BnaC02g32060D
BnaC03g33750D
BnaC03g65070D
BnaC03g43120D
BnaC03g52770D
BnaC03g57750D
BnaC03g65210D
BnaC03g77130D
BnaC04g07310D
BnaC04g08970D
BnaC04g10550D
CUFF.22169.1
BnaC04g30410D
BnaC04g40580D
BnaC04g44700D
BnaC04g51630D
BnaC05g09500D
BnaC05g17620D
BnaC05g26210D
BnaC05g29330D
BnaC05g41570D
BnaC05g05500D
BnaC05g24640D
BnaC05g36280D
BnaC05g36340D
BnaC05g43680D
BnaC05g50880D
BnaC06g01550D
BnaC06g14170D
BnaC06g16360D
BnaC06g26460D
BnaC07g00800D
CUFF.27549.1
BnaC07g20930D
BnaC07g05160D
BnaC07g07680D
BnaC07g13200D
BnaC07g41160D
BnaC08g26700D
BnaC08g38620D
BnaC08g09200D
BnaC08g14310D
BnaC08g15540D
BnaC08g25130D
BnaC08g33460D
BnaC08g35810D
BnaC08g46000D
BnaC08g48660D
BnaC09g03760D
BnaC09g29760D
BnaC09g42490D
BnaC09g33860D
BnaC09g38730D
BnaCnng03840D
BnaCnng08550D
BnaCnng10250D
BnaCnng11520D
BnaCnng21020D
BnaCnng36390D
BnaCnng40680D
BnaCnng49170D
BnaCnng57420D
BnaCnng75140D
BnaCnng02750D
BnaCnng03150D
BnaCnng03200D
BnaCnng03620D
BnaCnng03720D
BnaCnng09170D
BnaCnng09230D
BnaCnng10470D
BnaCnng14300D
BnaCnng19640D
BnaCnng32090D
BnaCnng61470D
BnaCnng68760D
BnaUnng04460D

## Sheet: DP5
BnaA01g01000D
BnaA01g18400D
BnaA01g18530D
BnaA01g22700D
BnaA01g28370D
BnaA01g32740D
BnaA01g33780D
BnaA01g05320D
BnaA01g18640D
BnaA01g19390D
BnaA01g31840D
BnaA02g01340D
BnaA02g03070D
CUFF.1441.1
BnaA02g10740D
BnaA02g17180D
BnaA02g24750D
BnaA02g31940D
BnaA02g32550D
BnaA02g33480D
BnaA02g14630D
BnaA02g15250D
BnaA02g19500D
BnaA03g00750D
BnaA03g10160D
BnaA03g14070D
BnaA03g24940D
BnaA03g32210D
BnaA03g48610D
BnaA03g54030D
CUFF.4132.1
BnaA03g54350D
BnaA03g08040D
BnaA03g16370D
BnaA03g24580D
BnaA03g30070D
BnaA03g37360D
BnaA03g38050D
BnaA03g56450D
BnaA03g55290D
BnaA04g13070D
BnaA04g18960D
BnaA04g12120D
BnaA04g13830D
BnaA04g29210D
BnaA04g29430D
BnaA05g05760D
BnaA05g28110D
BnaA05g28930D
CUFF.6136.4
BnaA05g27860D
BnaA05g37200D
BnaA06g01020D
BnaA06g14330D
BnaA06g34550D
BnaA06g06900D
BnaA06g22040D
BnaA06g29750D
BnaA06g33600D
BnaA06g38130D
BnaA06g40910D
BnaA07g03740D
BnaA07g06460D
BnaA07g15240D
BnaA07g11130D
BnaA07g12290D
BnaA07g13630D
BnaA07g21710D
BnaA07g25940D
BnaA08g09100D
BnaA08g15420D
BnaA08g16740D
BnaA08g19760D
BnaA08g02470D
BnaA08g02530D
BnaA08g11650D
BnaA08g11780D
BnaA08g12950D
BnaA08g16410D
BnaA08g30380D
BnaA09g02200D
BnaA09g03870D
BnaA09g13680D
BnaA09g13960D
BnaA09g16950D
BnaA09g22870D
BnaA09g35090D
BnaA09g39920D
BnaA09g46920D
BnaA09g51430D
BnaA09g01870D
BnaA09g04240D
BnaA09g06320D
BnaA09g23990D
BnaA09g31360D
BnaA09g32310D
BnaA09g43950D
BnaA09g51510D
BnaA09g51520D
BnaA09g55610D
BnaA09g54870D
BnaA10g06750D
BnaA10g11590D
CUFF.12902.1
BnaA10g14340D
BnaA10g15410D
BnaA10g25140D
CUFF.13335.1
CUFF.13361.1
BnaA10g26960D
BnaA10g02560D
BnaA10g04310D
BnaA10g12270D
BnaA10g14770D
BnaA10g18150D
BnaA10g26440D
BnaA10g26490D
BnaA10g27330D
BnaA10g28630D
BnaAnng05560D
BnaAnng13530D
CUFF.13947.2
BnaAnng19740D
BnaAnng22050D
CUFF.14444.1
BnaAnng27610D
BnaAnng15120D
BnaAnng19580D
BnaAnng31100D
BnaAnng39190D
BnaAnng39360D
CUFF.15041.1
BnaC01g01380D
BnaC01g01940D
BnaC01g03800D
BnaC01g04060D
BnaC01g05030D
BnaC01g06460D
BnaC01g06800D
BnaC01g08130D
BnaC01g08480D
BnaC01g09370D
BnaC01g29840D
BnaC01g35490D
BnaC01g00410D
BnaC01g01350D
BnaC01g02150D
BnaC01g04330D
BnaC01g06390D
BnaC01g07140D
BnaC01g09290D
BnaC01g11720D
BnaC01g12280D
BnaC01g14560D
BnaC01g21920D
BnaC01g22330D
BnaC01g33650D
BnaC01g43060D
BnaC02g28200D
BnaC02g39910D
BnaC02g13860D
BnaC02g31640D
BnaC02g45120D
BnaC02g44900D
BnaC03g10240D
BnaC03g11850D
BnaC03g15540D
BnaC03g39830D
BnaC03g41370D
BnaC03g59260D
BnaC03g00710D
BnaC03g01590D
BnaC03g01760D
BnaC03g06040D
BnaC03g07740D
BnaC03g07870D
BnaC03g17300D
BnaC03g19680D
BnaC03g45950D
BnaC03g48070D
BnaC03g48550D
BnaC03g53050D
BnaC03g56460D
BnaC03g72720D
BnaC03g74340D
BnaC03g74750D
BnaC03g75610D
BnaC03g74330D
BnaC04g08600D
BnaC04g15950D
BnaC04g16180D
BnaC04g19360D
BnaC04g20260D
BnaC04g28970D
CUFF.22335.1
BnaC04g45730D
BnaC04g47210D
BnaC04g09910D
BnaC04g13040D
BnaC04g16150D
BnaC04g17420D
BnaC04g18310D
BnaC04g18900D
BnaC04g19890D
BnaC04g31690D
BnaC04g36140D
BnaC05g14840D
BnaC05g17200D
CUFF.24069.1
BnaC05g31560D
BnaC05g41830D
BnaC05g46600D
BnaC05g04530D
BnaC05g09690D
BnaC05g15960D
BnaC05g27530D
BnaC05g36380D
BnaC05g37160D
BnaC05g42040D
BnaC05g47270D
BnaC06g18740D
BnaC06g29610D
BnaC06g01470D
BnaC06g31150D
BnaC06g32180D
BnaC06g42900D
BnaC06g43010D
BnaC06g43290D
BnaC07g05840D
BnaC07g09620D
CUFF.27136.1
BnaC07g17220D
BnaC07g21820D
BnaC07g25640D
BnaC07g26220D
BnaC07g39690D
BnaC07g00270D
BnaC07g02460D
BnaC07g06980D
BnaC07g09630D
BnaC07g14250D
BnaC07g21810D
BnaC07g50550D
BnaC08g13570D
BnaC08g25440D
BnaC08g27960D
BnaC08g28700D
BnaC08g31440D
CUFF.29969.1
BnaC08g40720D
BnaC08g02680D
BnaC08g14000D
BnaC08g22920D
BnaC08g30110D
BnaC08g31560D
BnaC08g41800D
BnaC08g47580D
BnaC09g08630D
BnaC09g11960D
BnaC09g17940D
BnaC09g17950D
BnaC09g20070D
BnaC09g21610D
BnaC09g37220D
BnaC09g01310D
BnaC09g03660D
BnaC09g09670D
BnaC09g22190D
BnaC09g30020D
BnaCnng04230D
BnaCnng14630D
BnaCnng20640D
BnaCnng30080D
BnaCnng68150D
BnaCnng77840D
BnaCnng02500D
BnaCnng13210D
BnaCnng17330D
CUFF.34989.1
BnaCnng75450D
BnaCnng78660D
BnaUnng04050D

## Sheet: DP6
BnaA01g01190D
BnaA01g02100D
BnaA01g02180D
BnaA01g02890D
BnaA01g07440D
BnaA01g07710D
BnaA01g07980D
BnaA01g08360D
BnaA01g09780D
BnaA01g10800D
BnaA01g12110D
BnaA01g12140D
BnaA01g12560D
BnaA01g12870D
BnaA01g12890D
BnaA01g12930D
BnaA01g13170D
BnaA01g13280D
BnaA01g13810D
BnaA01g13860D
BnaA01g13950D
BnaA01g14050D
BnaA01g14160D
BnaA01g14730D
BnaA01g14750D
BnaA01g14790D
BnaA01g14860D
BnaA01g14910D
BnaA01g15140D
BnaA01g15300D
BnaA01g15560D
BnaA01g16490D
BnaA01g16700D
BnaA01g17140D
BnaA01g17540D
BnaA01g17660D
BnaA01g17960D
BnaA01g18160D
BnaA01g19880D
BnaA01g20480D
BnaA01g20660D
BnaA01g20770D
BnaA01g20890D
BnaA01g21230D
BnaA01g22040D
BnaA01g23950D
BnaA01g24640D
BnaA01g26430D
BnaA01g27460D
BnaA01g27550D
BnaA01g28330D
BnaA01g29470D
BnaA01g29610D
BnaA01g29630D
BnaA01g29890D
BnaA01g30110D
BnaA01g30210D
BnaA01g30780D
BnaA01g31130D
BnaA01g31010D
BnaA01g31170D
BnaA01g31360D
BnaA01g32060D
BnaA01g32280D
BnaA01g33650D
BnaA01g33870D
BnaA01g00580D
BnaA01g00630D
BnaA01g00740D
BnaA01g01080D
BnaA01g01620D
BnaA01g02090D
BnaA01g06010D
BnaA01g06180D
BnaA01g06680D
BnaA01g08470D
BnaA01g08830D
BnaA01g09810D
BnaA01g11010D
BnaA01g11420D
BnaA01g11510D
BnaA01g12920D
BnaA01g12960D
BnaA01g13440D
BnaA01g13830D
BnaA01g14190D
BnaA01g14520D
BnaA01g14720D
BnaA01g15250D
BnaA01g15450D
BnaA01g15810D
BnaA01g16560D
BnaA01g17460D
BnaA01g18730D
BnaA01g19450D
BnaA01g20900D
BnaA01g22010D
BnaA01g22050D
BnaA01g22250D
BnaA01g22340D
BnaA01g22500D
BnaA01g22600D
BnaA01g22680D
BnaA01g22920D
BnaA01g23660D
BnaA01g23700D
BnaA01g23930D
BnaA01g24820D
BnaA01g25770D
BnaA01g26130D
BnaA01g26860D
BnaA01g26900D
BnaA01g27170D
BnaA01g27470D
BnaA01g27860D
CUFF.933.2
BnaA01g28190D
BnaA01g28810D
BnaA01g29140D
BnaA01g29660D
BnaA01g30220D
BnaA01g32030D
BnaA01g34380D
BnaA01g36440D
BnaA01g36550D
BnaA01g36930D
BnaA01g37020D
BnaA01g34680D
BnaA01g37100D
BnaA02g00430D
BnaA02g01150D
BnaA02g01520D
BnaA02g01850D
BnaA02g01860D
BnaA02g02310D
BnaA02g04050D
BnaA02g04210D
BnaA02g04750D
BnaA02g04780D
BnaA02g05560D
BnaA02g07020D
BnaA02g07230D
BnaA02g07540D
BnaA02g07680D
BnaA02g07740D
BnaA02g11720D
BnaA02g12000D
BnaA02g12620D
BnaA02g12630D
BnaA02g12730D
BnaA02g14040D
BnaA02g15700D
BnaA02g16190D
BnaA02g17670D
BnaA02g20180D
BnaA02g20210D
BnaA02g21950D
BnaA02g22340D
BnaA02g23330D
BnaA02g23650D
BnaA02g26500D
BnaA02g26890D
BnaA02g26910D
BnaA02g27070D
BnaA02g27540D
BnaA02g28770D
BnaA02g29780D
BnaA02g32060D
BnaA02g32130D
BnaA02g32870D
BnaA02g33100D
BnaA02g34000D
BnaA02g34370D
BnaA02g34480D
BnaA02g34820D
BnaA02g00720D
BnaA02g00820D
BnaA02g02250D
BnaA02g04500D
BnaA02g05020D
BnaA02g05510D
BnaA02g05990D
BnaA02g06370D
BnaA02g06400D
BnaA02g06470D
CUFF.1447.1
BnaA02g09270D
BnaA02g10190D
BnaA02g10490D
BnaA02g11860D
BnaA02g12640D
BnaA02g12870D
BnaA02g14720D
BnaA02g14800D
BnaA02g15130D
BnaA02g15990D
BnaA02g17660D
BnaA02g18010D
BnaA02g18410D
CUFF.1810.15
BnaA02g22660D
BnaA02g25110D
BnaA02g25120D
BnaA02g25880D
BnaA02g26980D
BnaA02g27030D
BnaA02g31260D
CUFF.1389.1
BnaA02g35880D
BnaA02g36700D
BnaA02g35160D
BnaA03g00440D
BnaA03g00820D
CUFF.2447.1
BnaA03g01650D
BnaA03g01910D
BnaA03g02250D
BnaA03g03140D
BnaA03g03440D
BnaA03g04250D
BnaA03g04670D
BnaA03g04730D
BnaA03g05130D
BnaA03g05750D
BnaA03g07130D
BnaA03g08000D
BnaA03g08590D
BnaA03g08740D
BnaA03g09290D
BnaA03g09450D
BnaA03g09980D
BnaA03g10490D
BnaA03g14060D
BnaA03g14730D
BnaA03g15240D
BnaA03g15810D
BnaA03g16530D
BnaA03g16650D
BnaA03g16680D
BnaA03g17030D
CUFF.2923.1
BnaA03g17500D
BnaA03g17640D
BnaA03g18870D
BnaA03g19180D
BnaA03g19340D
BnaA03g20030D
BnaA03g21900D
BnaA03g21980D
BnaA03g23000D
BnaA03g23520D
BnaA03g25860D
BnaA03g25920D
BnaA03g26420D
BnaA03g27100D
BnaA03g27430D
BnaA03g27520D
BnaA03g27620D
BnaA03g27900D
BnaA03g28150D
BnaA03g29180D
BnaA03g29380D
BnaA03g29470D
BnaA03g29660D
BnaA03g29710D
BnaA03g30520D
BnaA03g32360D
BnaA03g32420D
BnaA03g33170D
BnaA03g33670D
BnaA03g35520D
BnaA03g35540D
BnaA03g36380D
BnaA03g37010D
BnaA03g38200D
BnaA03g38310D
BnaA03g39380D
BnaA03g39420D
BnaA03g39730D
BnaA03g40160D
BnaA03g40810D
BnaA03g40930D
BnaA03g42010D
BnaA03g42750D
BnaA03g43120D
BnaA03g43420D
BnaA03g43430D
BnaA03g43860D
BnaA03g45640D
BnaA03g50030D
BnaA03g50450D
BnaA03g00430D
BnaA03g01110D
BnaA03g01200D
BnaA03g02010D
BnaA03g02200D
BnaA03g02620D
BnaA03g02840D
BnaA03g02970D
BnaA03g03240D
BnaA03g03620D
BnaA03g03950D
BnaA03g04410D
BnaA03g04950D
BnaA03g07010D
BnaA03g07830D
BnaA03g08430D
BnaA03g08920D
BnaA03g09340D
BnaA03g10480D
BnaA03g11360D
BnaA03g11820D
BnaA03g12250D
CUFF.2776.1
BnaA03g13010D
BnaA03g13720D
BnaA03g14430D
BnaA03g14790D
BnaA03g15330D
BnaA03g15710D
BnaA03g16640D
BnaA03g16750D
BnaA03g17380D
BnaA03g18540D
BnaA03g18640D
BnaA03g19010D
BnaA03g19570D
BnaA03g20300D
BnaA03g21730D
BnaA03g22310D
BnaA03g22980D
BnaA03g23090D
BnaA03g23760D
BnaA03g24680D
BnaA03g25610D
BnaA03g29430D
BnaA03g29510D
BnaA03g29810D
BnaA03g30230D
BnaA03g30990D
BnaA03g31500D
BnaA03g31580D
BnaA03g31900D
BnaA03g31980D
BnaA03g32280D
BnaA03g32770D
BnaA03g33690D
BnaA03g33880D
BnaA03g34850D
BnaA03g35350D
BnaA03g35680D
BnaA03g35760D
BnaA03g37150D
BnaA03g37240D
BnaA03g37490D
BnaA03g37650D
BnaA03g38380D
BnaA03g39640D
BnaA03g39800D
BnaA03g40830D
BnaA03g41140D
BnaA03g44570D
BnaA03g45240D
BnaA03g46140D
BnaA03g47310D
BnaA03g48390D
BnaA03g49280D
BnaA03g50200D
BnaA03g50480D
BnaA03g50710D
BnaA03g51290D
BnaA03g52550D
BnaA03g53020D
BnaA03g53320D
BnaA03g53430D
BnaA03g53510D
BnaA03g54410D
BnaA03g54620D
BnaA03g54940D
BnaA03g55840D
BnaA03g56130D
BnaA03g56530D
BnaA03g58750D
CUFF.4305.1
BnaA03g59130D
BnaA03g60000D
BnaA03g54810D
BnaA03g55410D
BnaA03g55550D
BnaA03g57310D
BnaA03g58290D
BnaA03g60050D
BnaA03g60150D
BnaA03g60370D
BnaA04g00340D
BnaA04g03270D
BnaA04g06270D
BnaA04g07300D
BnaA04g07430D
BnaA04g08230D
BnaA04g08720D
BnaA04g10050D
BnaA04g10600D
BnaA04g10820D
BnaA04g13330D
BnaA04g13560D
BnaA04g14520D
BnaA04g15550D
BnaA04g16070D
BnaA04g19020D
BnaA04g20010D
BnaA04g20800D
BnaA04g22710D
BnaA04g22910D
BnaA04g23160D
BnaA04g23720D
BnaA04g24560D
BnaA04g24770D
BnaA04g24870D
BnaA04g24890D
BnaA04g25030D
BnaA04g25750D
BnaA04g25760D
BnaA04g25790D
BnaA04g25900D
BnaA04g26050D
CUFF.4397.1
BnaA04g00480D
BnaA04g01030D
BnaA04g01040D
BnaA04g01310D
BnaA04g02250D
BnaA04g02520D
BnaA04g03470D
BnaA04g03750D
BnaA04g04400D
BnaA04g05330D
BnaA04g05370D
BnaA04g05680D
BnaA04g06220D
BnaA04g07490D
BnaA04g08210D
BnaA04g08240D
BnaA04g10520D
BnaA04g11890D
BnaA04g11960D
BnaA04g12330D
CUFF.4856.1
BnaA04g12920D
BnaA04g13540D
BnaA04g13890D
BnaA04g13920D
BnaA04g14090D
BnaA04g14500D
BnaA04g15300D
CUFF.4942.1
BnaA04g17880D
BnaA04g18010D
BnaA04g18170D
BnaA04g19700D
BnaA04g21480D
BnaA04g21880D
BnaA04g22620D
BnaA04g22820D
BnaA04g23760D
BnaA04g25080D
BnaA04g25260D
BnaA04g25570D
BnaA04g25780D
BnaA04g26270D
BnaA04g26640D
BnaA04g27050D
BnaA04g29500D
BnaA04g27370D
BnaA05g00360D
BnaA05g00570D
BnaA05g01330D
BnaA05g01420D
BnaA05g01480D
BnaA05g01680D
BnaA05g02040D
BnaA05g02090D
BnaA05g03210D
BnaA05g03380D
BnaA05g05850D
BnaA05g06890D
BnaA05g08950D
BnaA05g09340D
BnaA05g10360D
BnaA05g10480D
BnaA05g12490D
BnaA05g13070D
BnaA05g14400D
BnaA05g14580D
BnaA05g15330D
BnaA05g15360D
BnaA05g16430D
BnaA05g16960D
BnaA05g18240D
BnaA05g18660D
BnaA05g20140D
BnaA05g23080D
BnaA05g23190D
BnaA05g24090D
BnaA05g25700D
BnaA05g27850D
BnaA05g27960D
CUFF.6312.1
BnaA05g28920D
BnaA05g29180D
BnaA05g29580D
BnaA05g30470D
BnaA05g34150D
BnaA05g00460D
BnaA05g01670D
BnaA05g02390D
BnaA05g02480D
BnaA05g03200D
BnaA05g03610D
BnaA05g05770D
BnaA05g07450D
BnaA05g08110D
BnaA05g08800D
BnaA05g09840D
BnaA05g10100D
BnaA05g12500D
BnaA05g12840D
BnaA05g14830D
BnaA05g14880D
BnaA05g14890D
BnaA05g15380D
BnaA05g15850D
BnaA05g16010D
BnaA05g19210D
BnaA05g19240D
BnaA05g19270D
BnaA05g19330D
BnaA05g19560D
CUFF.6062.2
BnaA05g22360D
BnaA05g23320D
BnaA05g23520D
BnaA05g23530D
BnaA05g24520D
BnaA05g24780D
BnaA05g25630D
BnaA05g26770D
BnaA05g28390D
BnaA05g28400D
BnaA05g29370D
BnaA05g30020D
BnaA05g30860D
BnaA05g31680D
BnaA05g33520D
CUFF.6512.1
BnaA05g34440D
BnaA05g35030D
BnaA05g36400D
BnaA05g36550D
BnaA05g34840D
BnaA05g36370D
BnaA05g37040D
BnaA05g37410D
BnaA06g01040D
BnaA06g01050D
BnaA06g01430D
BnaA06g01590D
BnaA06g01980D
BnaA06g01990D
BnaA06g02070D
BnaA06g03300D
BnaA06g03840D
BnaA06g04200D
BnaA06g04750D
BnaA06g04810D
BnaA06g05510D
BnaA06g07010D
BnaA06g07200D
BnaA06g07270D
BnaA06g08250D
BnaA06g08940D
BnaA06g09680D
BnaA06g10620D
BnaA06g11860D
BnaA06g12200D
BnaA06g12600D
BnaA06g12630D
BnaA06g12790D
BnaA06g13200D
BnaA06g13370D
BnaA06g13920D
BnaA06g14840D
BnaA06g17200D
BnaA06g17780D
BnaA06g17900D
BnaA06g18210D
BnaA06g21120D
BnaA06g21280D
BnaA06g22540D
BnaA06g22720D
BnaA06g22890D
BnaA06g23120D
BnaA06g23480D
BnaA06g26150D
BnaA06g27480D
BnaA06g28850D
BnaA06g29780D
BnaA06g32130D
BnaA06g32980D
BnaA06g33040D
BnaA06g33910D
BnaA06g34690D
BnaA06g35050D
BnaA06g35500D
BnaA06g36620D
BnaA06g36990D
BnaA06g00050D
BnaA06g01660D
BnaA06g02080D
CUFF.6676.1
BnaA06g02440D
BnaA06g02480D
BnaA06g03540D
BnaA06g05590D
BnaA06g06930D
BnaA06g08330D
BnaA06g09070D
BnaA06g09090D
BnaA06g09170D
BnaA06g09660D
BnaA06g09690D
BnaA06g09800D
BnaA06g10120D
BnaA06g10330D
BnaA06g11720D
BnaA06g11790D
BnaA06g12670D
BnaA06g13350D
BnaA06g13520D
BnaA06g13630D
BnaA06g13830D
BnaA06g14390D
BnaA06g14680D
BnaA06g14910D
BnaA06g15930D
BnaA06g16150D
BnaA06g16870D
BnaA06g17140D
BnaA06g17790D
CUFF.7276.1
BnaA06g20040D
BnaA06g21390D
BnaA06g22570D
BnaA06g23810D
BnaA06g23940D
BnaA06g24170D
BnaA06g24800D
BnaA06g25430D
BnaA06g27070D
BnaA06g27200D
BnaA06g27870D
BnaA06g27910D
BnaA06g28290D
BnaA06g28430D
BnaA06g28690D
BnaA06g28960D
BnaA06g30490D
BnaA06g33540D
BnaA06g34530D
BnaA06g36230D
BnaA06g37700D
BnaA06g38090D
BnaA06g38310D
BnaA06g38600D
BnaA06g39320D
BnaA06g40350D
BnaA06g40410D
BnaA06g40530D
BnaA06g40870D
BnaA06g37500D
BnaA06g39660D
BnaA06g40170D
BnaA06g40290D
BnaA06g40480D
BnaA06g40990D
BnaA07g00360D
BnaA07g00440D
BnaA07g00590D
BnaA07g04790D
BnaA07g06560D
BnaA07g07350D
BnaA07g07970D
BnaA07g08330D
BnaA07g08570D
BnaA07g10300D
BnaA07g10320D
BnaA07g11080D
BnaA07g11400D
BnaA07g12770D
BnaA07g13110D
BnaA07g13300D
BnaA07g14290D
BnaA07g15280D
BnaA07g17990D
BnaA07g18560D
BnaA07g18660D
BnaA07g18930D
BnaA07g19450D
BnaA07g19910D
BnaA07g20040D
BnaA07g20110D
BnaA07g20430D
BnaA07g20740D
BnaA07g20750D
BnaA07g21960D
BnaA07g23080D
BnaA07g23620D
BnaA07g25510D
CUFF.8890.1
BnaA07g26990D
BnaA07g27250D
BnaA07g28800D
BnaA07g28810D
BnaA07g29240D
BnaA07g29400D
BnaA07g29620D
BnaA07g29660D
BnaA07g29680D
BnaA07g30010D
BnaA07g30020D
BnaA07g30040D
BnaA07g30890D
BnaA07g31500D
BnaA07g31800D
BnaA07g32380D
BnaA07g34490D
BnaA07g01210D
BnaA07g03650D
BnaA07g04890D
BnaA07g05860D
BnaA07g08040D
BnaA07g08470D
BnaA07g08680D
BnaA07g08940D
BnaA07g09410D
BnaA07g10620D
BnaA07g10870D
BnaA07g10880D
BnaA07g11040D
BnaA07g11250D
BnaA07g11850D
BnaA07g12020D
BnaA07g12990D
BnaA07g13250D
BnaA07g15600D
BnaA07g15950D
BnaA07g16730D
BnaA07g17200D
BnaA07g18900D
BnaA07g19210D
BnaA07g19330D
BnaA07g19590D
BnaA07g19600D
BnaA07g19610D
BnaA07g21180D
BnaA07g21320D
BnaA07g23350D
BnaA07g23380D
BnaA07g25370D
BnaA07g25750D
BnaA07g26100D
BnaA07g26160D
BnaA07g26580D
BnaA07g26880D
BnaA07g26940D
BnaA07g28440D
BnaA07g28670D
BnaA07g29090D
BnaA07g29120D
BnaA07g30140D
BnaA07g30200D
BnaA07g30790D
BnaA07g31400D
BnaA07g31880D
BnaA07g31890D
BnaA07g31980D
BnaA07g32190D
BnaA07g33210D
BnaA07g33370D
BnaA07g33510D
BnaA07g34420D
BnaA07g34570D
BnaA07g35110D
BnaA07g35300D
BnaA07g35740D
CUFF.9237.2
BnaA07g36490D
BnaA07g36620D
BnaA07g37280D
BnaA07g37610D
BnaA07g38870D
BnaA07g39040D
BnaA07g36880D
BnaA07g36910D
BnaA07g37630D
BnaA07g37870D
BnaA07g38390D
BnaA08g00340D
BnaA08g00580D
BnaA08g01750D
BnaA08g01930D
BnaA08g04440D
BnaA08g05520D
BnaA08g06470D
BnaA08g08020D
BnaA08g08310D
BnaA08g09230D
BnaA08g09700D
BnaA08g10700D
BnaA08g10990D
BnaA08g11770D
BnaA08g12100D
BnaA08g12680D
BnaA08g12830D
BnaA08g13300D
BnaA08g13340D
BnaA08g13440D
BnaA08g14210D
BnaA08g14290D
BnaA08g14830D
BnaA08g15590D
BnaA08g15930D
BnaA08g16200D
BnaA08g16980D
BnaA08g17010D
BnaA08g17070D
BnaA08g17490D
BnaA08g17990D
BnaA08g18650D
BnaA08g21290D
BnaA08g21760D
BnaA08g22100D
BnaA08g22410D
BnaA08g22590D
BnaA08g23150D
BnaA08g23660D
BnaA08g26940D
BnaA08g27130D
BnaA08g27140D
BnaA08g27670D
BnaA08g00040D
BnaA08g01610D
BnaA08g02060D
BnaA08g02930D
BnaA08g03510D
BnaA08g03620D
BnaA08g05070D
BnaA08g06230D
BnaA08g07650D
BnaA08g08180D
BnaA08g08190D
BnaA08g08240D
BnaA08g08300D
BnaA08g08940D
BnaA08g10030D
BnaA08g10060D
BnaA08g11170D
BnaA08g11640D
BnaA08g12450D
BnaA08g13190D
BnaA08g13550D
BnaA08g13650D
BnaA08g14530D
BnaA08g14850D
BnaA08g15010D
BnaA08g15960D
BnaA08g16110D
BnaA08g16420D
BnaA08g16530D
BnaA08g17060D
BnaA08g17480D
BnaA08g17540D
BnaA08g18300D
BnaA08g18770D
BnaA08g19000D
BnaA08g19450D
BnaA08g19490D
BnaA08g20820D
BnaA08g20830D
BnaA08g20850D
BnaA08g21530D
BnaA08g22180D
BnaA08g22540D
BnaA08g22970D
BnaA08g23540D
BnaA08g24430D
BnaA08g25130D
BnaA08g25330D
BnaA08g25730D
BnaA08g26630D
BnaA08g26980D
BnaA08g28030D
BnaA08g28070D
BnaA08g28160D
BnaA08g28680D
BnaA08g28870D
BnaA08g30610D
BnaA08g31010D
BnaA08g31120D
BnaA08g29820D
BnaA08g30590D
BnaA08g30710D
BnaA08g31370D
BnaA08g31680D
BnaA09g01830D
BnaA09g01940D
BnaA09g01960D
BnaA09g02060D
BnaA09g03440D
BnaA09g03590D
BnaA09g04100D
BnaA09g05220D
BnaA09g05620D
BnaA09g06700D
BnaA09g07700D
BnaA09g07860D
BnaA09g08510D
BnaA09g08910D
BnaA09g08990D
BnaA09g09540D
BnaA09g09720D
BnaA09g12540D
BnaA09g13580D
BnaA09g13620D
BnaA09g13630D
BnaA09g14410D
BnaA09g14480D
CUFF.10951.1
BnaA09g15410D
BnaA09g16160D
BnaA09g16680D
BnaA09g18300D
BnaA09g18570D
BnaA09g19060D
BnaA09g20680D
BnaA09g21320D
BnaA09g22340D
BnaA09g22780D
BnaA09g23940D
BnaA09g25990D
BnaA09g26510D
BnaA09g28920D
BnaA09g30820D
BnaA09g32130D
BnaA09g33230D
BnaA09g33970D
BnaA09g35160D
BnaA09g35810D
BnaA09g36140D
BnaA09g38350D
BnaA09g40120D
BnaA09g40380D
BnaA09g41970D
BnaA09g42520D
BnaA09g42560D
CUFF.11989.2
BnaA09g42890D
BnaA09g43520D
BnaA09g43650D
BnaA09g44060D
BnaA09g46200D
BnaA09g46450D
BnaA09g48360D
BnaA09g48950D
BnaA09g49030D
BnaA09g49380D
BnaA09g49530D
BnaA09g50460D
BnaA09g50470D
BnaA09g50570D
BnaA09g51000D
BnaA09g00370D
BnaA09g01140D
BnaA09g01600D
BnaA09g06940D
BnaA09g08130D
BnaA09g10500D
BnaA09g12040D
BnaA09g12190D
BnaA09g12610D
BnaA09g14590D
BnaA09g15050D
BnaA09g15160D
BnaA09g15180D
BnaA09g15450D
BnaA09g15970D
BnaA09g16290D
BnaA09g16620D
BnaA09g17080D
BnaA09g17090D
BnaA09g18450D
BnaA09g18890D
BnaA09g21800D
BnaA09g22060D
BnaA09g25060D
BnaA09g27910D
BnaA09g28350D
BnaA09g28460D
BnaA09g28470D
BnaA09g28500D
BnaA09g29200D
BnaA09g31920D
BnaA09g33370D
BnaA09g35150D
BnaA09g35510D
BnaA09g36810D
BnaA09g36930D
BnaA09g37590D
BnaA09g37880D
BnaA09g39260D
BnaA09g40180D
BnaA09g42590D
BnaA09g43390D
BnaA09g44550D
BnaA09g44610D
BnaA09g48230D
BnaA09g48400D
BnaA09g48570D
BnaA09g48640D
BnaA09g48650D
BnaA09g49730D
BnaA09g50230D
BnaA09g50380D
BnaA09g50830D
BnaA09g52280D
BnaA09g52450D
BnaA09g52930D
BnaA09g53390D
BnaA09g53520D
BnaA09g53940D
BnaA09g54240D
BnaA09g55160D
BnaA09g55320D
BnaA09g56240D
BnaA09g56810D
BnaA09g53760D
BnaA09g54250D
BnaA09g54920D
BnaA09g55070D
BnaA09g56800D
BnaA09g57180D
BnaA10g01100D
BnaA10g04090D
BnaA10g04120D
BnaA10g04330D
BnaA10g08330D
BnaA10g08770D
BnaA10g10480D
BnaA10g11280D
BnaA10g12450D
BnaA10g14710D
BnaA10g16340D
BnaA10g18100D
BnaA10g18530D
CUFF.13103.1
BnaA10g19120D
BnaA10g19130D
BnaA10g19250D
BnaA10g19460D
BnaA10g20860D
BnaA10g23170D
BnaA10g24390D
BnaA10g24410D
BnaA10g24820D
BnaA10g24890D
BnaA10g25350D
BnaA10g25410D
BnaA10g25740D
BnaA10g26380D
BnaA10g27070D
BnaA10g27080D
BnaA10g00350D
BnaA10g01490D
BnaA10g02520D
BnaA10g03070D
BnaA10g03720D
BnaA10g04670D
BnaA10g05310D
CUFF.12686.1
BnaA10g06860D
BnaA10g10010D
BnaA10g11810D
BnaA10g12490D
BnaA10g13270D
BnaA10g13580D
BnaA10g13800D
BnaA10g14120D
BnaA10g15480D
BnaA10g16150D
BnaA10g16420D
BnaA10g18270D
BnaA10g18370D
BnaA10g19960D
BnaA10g20010D
BnaA10g20630D
BnaA10g21260D
BnaA10g21950D
BnaA10g23540D
BnaA10g24070D
BnaA10g25220D
BnaA10g25520D
BnaA10g25800D
BnaA10g25860D
BnaA10g25900D
BnaA10g26030D
BnaA10g26130D
BnaA10g26260D
BnaA10g26640D
BnaA10g26650D
BnaA10g26760D
BnaA10g26880D
BnaA10g27060D
BnaA10g27890D
CUFF.13407.2
BnaA10g29800D
BnaA10g29820D
BnaA10g30120D
BnaA10g30410D
BnaAnng00220D
BnaAnng01560D
BnaAnng01970D
BnaAnng02440D
BnaAnng02520D
BnaAnng02940D
BnaAnng05690D
BnaAnng06240D
BnaAnng06370D
BnaAnng08280D
BnaAnng09190D
BnaAnng09380D
BnaAnng09430D
BnaAnng09530D
BnaAnng10230D
BnaAnng10370D
BnaAnng10750D
BnaAnng11150D
BnaAnng12450D
BnaAnng13850D
BnaAnng14440D
BnaAnng16110D
BnaAnng17540D
BnaAnng21400D
BnaAnng21500D
BnaAnng21610D
BnaAnng25250D
BnaAnng25760D
BnaAnng25780D
BnaAnng28850D
BnaAnng29170D
BnaAnng29860D
CUFF.14582.1
BnaAnng30760D
BnaAnng31710D
BnaAnng31750D
BnaAnng32210D
BnaAnng33370D
BnaAnng34020D
BnaAnng35280D
BnaAnng35640D
BnaAnng35830D
BnaAnng36160D
BnaAnng36360D
CUFF.14918.1
BnaAnng37870D
BnaAnng38740D
BnaAnng39200D
BnaAnng39350D
BnaAnng39710D
BnaAnng39980D
BnaAnng00120D
BnaAnng00630D
BnaAnng03180D
BnaAnng04970D
BnaAnng05320D
BnaAnng05360D
BnaAnng07190D
BnaAnng07910D
BnaAnng09230D
BnaAnng09440D
BnaAnng09920D
BnaAnng09960D
BnaAnng11330D
BnaAnng11870D
BnaAnng13100D
BnaAnng13420D
BnaAnng13950D
BnaAnng13960D
BnaAnng15200D
BnaAnng16810D
BnaAnng17090D
BnaAnng20870D
BnaAnng21120D
BnaAnng21140D
BnaAnng21280D
BnaAnng21410D
BnaAnng22140D
BnaAnng23710D
BnaAnng24090D
CUFF.14345.2
BnaAnng24790D
BnaAnng25130D
BnaAnng27700D
BnaAnng27720D
BnaAnng27980D
BnaAnng28310D
BnaAnng28940D
BnaAnng29280D
BnaAnng29690D
BnaAnng30360D
BnaAnng30670D
BnaAnng30810D
BnaAnng31190D
BnaAnng31810D
BnaAnng32520D
BnaAnng33720D
BnaAnng34310D
BnaAnng35540D
BnaAnng35870D
BnaAnng36040D
CUFF.14911.1
BnaAnng38020D
BnaAnng38250D
CUFF.15045.1
BnaAnng40930D
BnaAnng41110D
CUFF.14350.1
CUFF.14951.1
CUFF.15227.1
BnaC01g00260D
BnaC01g00520D
BnaC01g01110D
BnaC01g01340D
BnaC01g02210D
BnaC01g02400D
BnaC01g03100D
BnaC01g03290D
BnaC01g03310D
BnaC01g03570D
BnaC01g04010D
BnaC01g04480D
BnaC01g04780D
BnaC01g05320D
BnaC01g05520D
BnaC01g06340D
BnaC01g06900D
BnaC01g07360D
BnaC01g07660D
BnaC01g07930D
BnaC01g09510D
BnaC01g09850D
BnaC01g09910D
BnaC01g10120D
BnaC01g10210D
BnaC01g11160D
BnaC01g11430D
BnaC01g11870D
BnaC01g11930D
BnaC01g12560D
BnaC01g13200D
BnaC01g13830D
BnaC01g14390D
BnaC01g14860D
BnaC01g15280D
BnaC01g16330D
BnaC01g17430D
BnaC01g17810D
BnaC01g18080D
BnaC01g19690D
BnaC01g20060D
BnaC01g20480D
BnaC01g21230D
BnaC01g21880D
BnaC01g21910D
BnaC01g22950D
BnaC01g23560D
BnaC01g24700D
CUFF.16334.1
BnaC01g29320D
BnaC01g29930D
BnaC01g30320D
BnaC01g31900D
BnaC01g33000D
BnaC01g33830D
BnaC01g34150D
BnaC01g35290D
BnaC01g36130D
BnaC01g37010D
BnaC01g37020D
BnaC01g38700D
BnaC01g38870D
BnaC01g39020D
BnaC01g39850D
BnaC01g40190D
BnaC01g40380D
BnaC01g40540D
BnaC01g00170D
BnaC01g00280D
BnaC01g00910D
BnaC01g01330D
BnaC01g01680D
BnaC01g02410D
BnaC01g02730D
BnaC01g02770D
BnaC01g03180D
BnaC01g03930D
BnaC01g04020D
BnaC01g04290D
BnaC01g04530D
BnaC01g05820D
BnaC01g06220D
BnaC01g07450D
BnaC01g08040D
BnaC01g08210D
BnaC01g09520D
BnaC01g10020D
BnaC01g10760D
BnaC01g11590D
BnaC01g11740D
BnaC01g12020D
BnaC01g12230D
BnaC01g12850D
BnaC01g15520D
BnaC01g16690D
BnaC01g17280D
BnaC01g18070D
BnaC01g19550D
BnaC01g20230D
BnaC01g21350D
BnaC01g22590D
BnaC01g23090D
BnaC01g23220D
BnaC01g27190D
BnaC01g27890D
BnaC01g28790D
BnaC01g29970D
BnaC01g31860D
BnaC01g34240D
BnaC01g35880D
BnaC01g36330D
BnaC01g36560D
BnaC01g38310D
BnaC01g38940D
BnaC01g39090D
BnaC01g39360D
BnaC01g39690D
CUFF.15314.1
BnaC01g40970D
BnaC01g41400D
BnaC01g43540D
BnaC01g44130D
BnaC01g44920D
CUFF.16919.1
BnaC01g44970D
BnaC01g41140D
BnaC01g41540D
BnaC01g43040D
BnaC01g43120D
BnaC01g44380D
BnaC01g44400D
BnaC01g44950D
BnaC02g00060D
BnaC02g00150D
BnaC02g00410D
BnaC02g01040D
BnaC02g01460D
BnaC02g01650D
BnaC02g01940D
BnaC02g03130D
BnaC02g03430D
BnaC02g03570D
BnaC02g04280D
BnaC02g04620D
BnaC02g06150D
BnaC02g06980D
BnaC02g08630D
BnaC02g08840D
BnaC02g09450D
BnaC02g10690D
BnaC02g10800D
BnaC02g11850D
BnaC02g12700D
BnaC02g15030D
BnaC02g16470D
BnaC02g16640D
BnaC02g16870D
BnaC02g17060D
BnaC02g18110D
BnaC02g19510D
BnaC02g20120D
BnaC02g20930D
BnaC02g22420D
BnaC02g23580D
BnaC02g23760D
BnaC02g28130D
BnaC02g30500D
BnaC02g30770D
BnaC02g31750D
BnaC02g32760D
BnaC02g33860D
BnaC02g33930D
BnaC02g34800D
BnaC02g35040D
BnaC02g37260D
BnaC02g38300D
BnaC02g39440D
BnaC02g39710D
BnaC02g39740D
BnaC02g41040D
BnaC02g41070D
BnaC02g43430D
BnaC02g00070D
BnaC02g00430D
BnaC02g00950D
CUFF.16947.1
BnaC02g01520D
BnaC02g01720D
BnaC02g02550D
BnaC02g02640D
BnaC02g03210D
BnaC02g04250D
BnaC02g05450D
BnaC02g05850D
BnaC02g06010D
BnaC02g07470D
BnaC02g08730D
BnaC02g09040D
BnaC02g10910D
BnaC02g11780D
BnaC02g12410D
BnaC02g13280D
BnaC02g13870D
BnaC02g14980D
BnaC02g15390D
BnaC02g16000D
BnaC02g16340D
BnaC02g16580D
CUFF.17467.1
BnaC02g17210D
BnaC02g17670D
BnaC02g19750D
BnaC02g19770D
BnaC02g20230D
BnaC02g21030D
BnaC02g21670D
BnaC02g21720D
BnaC02g25150D
BnaC02g25640D
BnaC02g26130D
BnaC02g29270D
BnaC02g29610D
BnaC02g31030D
BnaC02g31430D
BnaC02g33360D
BnaC02g33760D
BnaC02g33980D
BnaC02g34220D
BnaC02g36250D
BnaC02g38230D
BnaC02g39220D
BnaC02g41200D
BnaC02g41490D
BnaC02g42490D
BnaC02g45010D
BnaC02g45660D
CUFF.18533.1
BnaC02g47720D
BnaC02g47830D
BnaC02g48360D
BnaC02g48770D
BnaC02g46260D
BnaC02g46620D
CUFF.18543.8
BnaC02g47170D
BnaC03g00800D
BnaC03g02200D
BnaC03g03050D
CUFF.18688.1
BnaC03g05830D
BnaC03g05920D
BnaC03g06270D
BnaC03g06720D
BnaC03g08090D
BnaC03g08950D
BnaC03g09700D
BnaC03g10070D
BnaC03g10700D
BnaC03g10890D
BnaC03g11070D
BnaC03g11930D
BnaC03g11960D
BnaC03g12840D
BnaC03g13530D
BnaC03g14470D
BnaC03g17120D
BnaC03g17150D
BnaC03g17430D
BnaC03g17780D
BnaC03g18200D
BnaC03g18660D
BnaC03g18950D
BnaC03g19840D
BnaC03g20060D
BnaC03g20160D
BnaC03g20340D
BnaC03g21600D
BnaC03g22090D
BnaC03g22580D
BnaC03g24020D
BnaC03g24380D
BnaC03g24680D
BnaC03g25630D
BnaC03g26080D
BnaC03g28100D
BnaC03g28120D
BnaC03g29200D
BnaC03g29360D
BnaC03g30500D
BnaC03g31790D
BnaC03g31900D
BnaC03g32790D
BnaC03g32840D
BnaC03g32930D
BnaC03g34180D
BnaC03g34340D
BnaC03g35870D
BnaC03g37640D
BnaC03g38830D
BnaC03g38840D
BnaC03g39200D
BnaC03g39350D
BnaC03g39740D
BnaC03g40070D
BnaC03g40350D
BnaC03g40930D
BnaC03g41320D
BnaC03g42360D
BnaC03g45020D
CUFF.20022.1
BnaC03g45810D
BnaC03g47460D
BnaC03g47560D
BnaC03g47960D
BnaC03g48060D
BnaC03g48970D
BnaC03g49490D
BnaC03g50160D
BnaC03g50290D
BnaC03g56470D
BnaC03g56620D
BnaC03g57220D
BnaC03g58120D
BnaC03g61170D
BnaC03g63280D
BnaC03g65310D
BnaC03g65810D
BnaC03g66000D
BnaC03g66050D
BnaC03g66150D
BnaC03g67370D
BnaC03g67990D
BnaC03g68110D
BnaC03g68280D
BnaC03g68420D
BnaC03g68480D
BnaC03g68490D
BnaC03g68540D
BnaC03g69930D
BnaC03g69940D
BnaC03g02360D
BnaC03g02620D
BnaC03g03720D
BnaC03g04670D
BnaC03g07140D
BnaC03g10530D
BnaC03g11230D
BnaC03g11380D
BnaC03g13440D
BnaC03g13840D
BnaC03g14530D
BnaC03g14810D
BnaC03g15030D
BnaC03g15870D
BnaC03g16140D
BnaC03g17290D
BnaC03g18900D
BnaC03g20200D
BnaC03g20530D
BnaC03g21590D
BnaC03g21640D
BnaC03g22030D
BnaC03g22140D
BnaC03g22400D
BnaC03g22820D
BnaC03g23460D
BnaC03g24100D
BnaC03g24920D
BnaC03g25350D
BnaC03g25710D
BnaC03g27280D
BnaC03g27780D
BnaC03g28230D
BnaC03g28260D
BnaC03g29050D
BnaC03g30140D
BnaC03g30850D
BnaC03g31580D
BnaC03g32030D
BnaC03g32070D
BnaC03g32250D
BnaC03g33880D
BnaC03g34330D
BnaC03g34410D
BnaC03g34730D
CUFF.19675.1
BnaC03g36290D
BnaC03g37080D
BnaC03g37100D
CUFF.19764.1
BnaC03g37870D
BnaC03g37950D
BnaC03g39420D
BnaC03g40570D
BnaC03g41700D
BnaC03g44170D
BnaC03g45620D
BnaC03g46190D
BnaC03g47050D
BnaC03g49390D
BnaC03g50270D
BnaC03g50580D
BnaC03g52370D
BnaC03g54340D
BnaC03g55280D
BnaC03g55330D
BnaC03g56990D
BnaC03g57850D
BnaC03g58440D
BnaC03g58600D
BnaC03g59440D
BnaC03g60020D
BnaC03g60090D
BnaC03g61130D
CUFF.20727.2
BnaC03g63090D
CUFF.20852.1
BnaC03g67040D
BnaC03g67560D
BnaC03g68120D
BnaC03g69540D
BnaC03g69760D
BnaC03g70770D
BnaC03g71110D
BnaC03g72010D
BnaC03g72350D
BnaC03g73420D
BnaC03g74520D
BnaC03g74630D
BnaC03g75530D
BnaC03g75880D
BnaC03g75990D
BnaC03g77170D
BnaC03g77320D
BnaC03g77680D
BnaC03g78200D
BnaC03g71460D
BnaC03g72910D
BnaC03g73510D
BnaC03g74450D
BnaC03g76140D
BnaC03g76360D
BnaC03g76410D
BnaC03g77200D
BnaC03g77290D
BnaC03g78280D
BnaC04g00380D
BnaC04g01290D
BnaC04g01400D
BnaC04g01490D
BnaC04g01680D
BnaC04g02100D
BnaC04g03120D
BnaC04g03910D
BnaC04g03920D
BnaC04g03930D
BnaC04g04200D
BnaC04g04830D
BnaC04g05410D
BnaC04g05710D
BnaC04g07760D
BnaC04g08190D
BnaC04g08470D
BnaC04g08990D
BnaC04g09720D
BnaC04g10350D
BnaC04g11280D
BnaC04g11470D
BnaC04g11790D
BnaC04g13400D
CUFF.22034.1
BnaC04g22840D
BnaC04g23250D
BnaC04g23530D
BnaC04g25160D
BnaC04g25200D
BnaC04g26290D
BnaC04g28310D
BnaC04g29070D
BnaC04g29380D
BnaC04g29540D
BnaC04g29710D
BnaC04g30760D
BnaC04g31490D
BnaC04g32990D
BnaC04g33740D
BnaC04g33810D
BnaC04g34080D
BnaC04g34580D
BnaC04g35250D
BnaC04g35710D
BnaC04g36720D
BnaC04g36930D
BnaC04g37000D
BnaC04g37590D
BnaC04g38170D
BnaC04g39340D
BnaC04g39700D
BnaC04g40940D
BnaC04g41400D
BnaC04g43310D
BnaC04g43930D
BnaC04g48210D
BnaC04g48640D
BnaC04g49050D
BnaC04g49990D
BnaC04g50190D
BnaC04g51080D
BnaC04g51210D
BnaC04g00180D
BnaC04g01280D
BnaC04g02200D
BnaC04g03180D
BnaC04g03210D
BnaC04g04050D
BnaC04g09940D
BnaC04g10200D
BnaC04g11020D
BnaC04g13470D
CUFF.21764.1
BnaC04g21040D
BnaC04g23500D
BnaC04g27170D
BnaC04g28350D
BnaC04g28400D
BnaC04g28670D
BnaC04g29700D
BnaC04g30120D
BnaC04g30730D
BnaC04g31110D
BnaC04g31130D
CUFF.22519.1
BnaC04g35730D
BnaC04g35900D
BnaC04g36160D
BnaC04g36180D
BnaC04g36280D
BnaC04g37270D
BnaC04g38910D
BnaC04g39680D
BnaC04g40270D
BnaC04g42540D
BnaC04g42720D
BnaC04g43000D
BnaC04g43260D
BnaC04g45140D
BnaC04g45200D
BnaC04g45430D
BnaC04g46440D
BnaC04g47050D
BnaC04g50120D
BnaC04g50440D
BnaC04g51040D
BnaC04g51790D
BnaC04g51850D
BnaC04g52130D
BnaC04g53020D
BnaC04g56840D
BnaC04g52110D
BnaC04g53590D
BnaC04g54050D
BnaC04g55580D
BnaC05g00800D
BnaC05g01200D
BnaC05g03130D
BnaC05g04250D
BnaC05g05370D
BnaC05g05630D
BnaC05g06720D
BnaC05g07030D
BnaC05g07480D
BnaC05g07800D
BnaC05g08630D
BnaC05g08770D
BnaC05g08810D
BnaC05g10300D
BnaC05g10540D
CUFF.23640.1
BnaC05g12330D
BnaC05g12650D
BnaC05g14180D
BnaC05g14700D
BnaC05g15340D
BnaC05g16260D
BnaC05g16290D
BnaC05g16450D
BnaC05g16630D
BnaC05g17710D
BnaC05g18000D
BnaC05g20350D
BnaC05g20530D
BnaC05g20730D
BnaC05g23330D
BnaC05g23350D
BnaC05g23450D
BnaC05g23640D
BnaC05g23910D
BnaC05g27570D
BnaC05g36000D
BnaC05g36140D
BnaC05g36520D
BnaC05g36730D
BnaC05g40680D
BnaC05g41040D
BnaC05g42030D
BnaC05g42720D
BnaC05g44800D
BnaC05g44870D
BnaC05g45290D
CUFF.25006.1
BnaC05g47490D
BnaC05g47750D
BnaC05g48210D
BnaC05g01490D
BnaC05g01510D
BnaC05g01520D
BnaC05g01720D
BnaC05g02390D
BnaC05g02420D
BnaC05g03020D
BnaC05g04470D
BnaC05g04710D
BnaC05g04870D
BnaC05g04960D
BnaC05g08220D
CUFF.23571.1
BnaC05g10290D
BnaC05g10590D
BnaC05g10890D
CUFF.23639.1
BnaC05g11260D
BnaC05g11440D
BnaC05g11690D
BnaC05g11770D
BnaC05g13340D
BnaC05g13620D
BnaC05g13850D
BnaC05g14900D
BnaC05g14940D
BnaC05g15260D
BnaC05g15670D
BnaC05g16060D
BnaC05g16330D
BnaC05g16640D
BnaC05g16890D
BnaC05g18450D
BnaC05g19310D
BnaC05g19570D
BnaC05g20330D
BnaC05g20800D
BnaC05g21770D
BnaC05g22710D
BnaC05g22940D
BnaC05g22980D
BnaC05g27560D
BnaC05g28140D
BnaC05g28580D
BnaC05g30020D
BnaC05g30220D
BnaC05g31340D
BnaC05g32770D
BnaC05g32810D
BnaC05g34110D
BnaC05g35610D
BnaC05g36320D
BnaC05g36750D
BnaC05g37030D
BnaC05g37110D
BnaC05g37430D
BnaC05g37520D
BnaC05g38810D
BnaC05g39610D
BnaC05g39660D
BnaC05g40070D
BnaC05g40790D
BnaC05g42780D
BnaC05g43190D
BnaC05g43410D
BnaC05g43920D
BnaC05g44350D
BnaC05g44390D
BnaC05g45320D
BnaC05g46260D
BnaC05g46930D
BnaC05g46990D
BnaC05g47070D
BnaC05g48620D
BnaC05g48700D
CUFF.25064.1
BnaC05g50000D
BnaC06g01250D
BnaC06g03040D
BnaC06g03210D
BnaC06g03220D
BnaC06g03610D
BnaC06g05280D
BnaC06g05350D
BnaC06g08250D
BnaC06g08310D
BnaC06g08980D
BnaC06g09080D
BnaC06g09680D
BnaC06g10340D
BnaC06g11110D
BnaC06g12460D
BnaC06g12620D
BnaC06g13370D
BnaC06g13450D
BnaC06g13840D
BnaC06g14130D
BnaC06g14840D
BnaC06g16650D
BnaC06g17250D
BnaC06g17590D
BnaC06g17710D
BnaC06g18610D
BnaC06g19020D
BnaC06g19080D
BnaC06g19090D
BnaC06g19470D
BnaC06g19970D
BnaC06g20510D
BnaC06g20690D
BnaC06g22690D
BnaC06g26230D
BnaC06g27190D
BnaC06g27300D
BnaC06g28430D
BnaC06g28460D
BnaC06g28650D
BnaC06g28960D
BnaC06g31170D
BnaC06g31300D
BnaC06g31830D
BnaC06g31860D
BnaC06g32250D
BnaC06g32350D
BnaC06g32660D
BnaC06g32880D
BnaC06g33320D
BnaC06g33410D
BnaC06g33890D
BnaC06g34510D
BnaC06g35300D
BnaC06g35680D
BnaC06g36470D
BnaC06g36730D
BnaC06g39350D
BnaC06g02240D
BnaC06g02650D
BnaC06g03270D
BnaC06g03800D
BnaC06g03860D
BnaC06g06230D
BnaC06g06440D
BnaC06g06760D
BnaC06g09050D
BnaC06g11900D
BnaC06g12240D
BnaC06g13830D
BnaC06g15750D
BnaC06g16140D
[truncated: 607 more rows]
