# Supplementary material for: The biocontrol agent Pseudomonas chlororaphis PA23 primes Brassica napus defenses through distinct gene networks
Source: BMC Genomics. 2017 Jun 19;18:467. doi: 10.1186/s12864-017-3848-6 (PMC5477169; doi:10.1186/s12864-017-3848-6)
Supplement: Supplementary file 9 — Dataset S5. Gene names, log2 fold change values and corresponding gene ontology (GO) term for select chloroplast-related GO terms. (XLSX 29 kb) [file 12864_2017_3848_MOESM9_ESM.xlsx]

## Sheet: Sheet 1
BNA identifier	Gene Description	Gene name	Treatment log2 fold change			Gene Ontology (GO) term
			PA23	PA23+Ss	Ss
BnaC01g37970D	multidrug resistance-associated protein 3	ATMRP3, MRP3, ABCC3	0	0	2.02886	chlorophyll catabolite transmembrane transport
BnaC01g38010D	multidrug resistance-associated protein 3	ATMRP3, MRP3, ABCC3	0	0	2.80703
BnaC03g73610D	multidrug resistance-associated protein 3	ATMRP3, MRP3, ABCC3	0	0.679799	2.91333
BnaC03g73620D	multidrug resistance-associated protein 3	ATMRP3, MRP3, ABCC3	0	0.852199	3.05066
BnaCnng71820D	multidrug resistance-associated protein 3	ATMRP3, MRP3, ABCC3	0	0.853121	3.27561
BnaA03g32690D	multidrug resistance-associated protein 3	ATMRP3, MRP3, ABCC3	0	1.40887	4.19548
BnaA03g32640D	multidrug resistance-associated protein 3	ATMRP3, MRP3, ABCC3	0	3.65539	7.02952
BnaA02g03640D	root cap 1 (RCP1)	RCP1, MEX1	-2.87334	0	0	chloroplast inner membrane
BnaA08g12800D	fatty acid desaturase 6	FAD6, FADC, SFD4	0	0	-2.49552
BnaA03g04440D	magnesium-chelatase subunit chlH, chloroplast, putative / Mg-protoporphyrin IX chelatase, putative (CHLH)	GUN5, CCH, CHLH, CCH1, ABAR	0	0	-2.33801
BnaAnng19090D	Pheophorbide a oxygenase family protein with Rieske [2Fe-2S] domain	CH1, ATCAO, CAO	0	0	-2.21313
BnaA07g17240D	Transmembrane proteins 14C	0	0	0	2.0831
BnaC08g33410D	Mitochondrial substrate carrier family protein	EMB104, SHS1, EMB42, ATBT1	0	0	2.24521
BnaA10g13750D	reticulata-related 1	RER1	0	0	2.33591
BnaA09g36620D	Transmembrane proteins 14C	0	0	0	2.68207
BnaC09g36270D	reticulata-related 1	RER1	0	0	3.14704
BnaCnng04000D	unknown protein; FUNCTIONS IN: molecular_function unknown; INVOLVED IN: biological_process unknown; LOCATED IN: chloroplast, chloroplast envelope; EXPRESSED IN: 22 plant structures; EXPRESSED DURING: 13 growth stages; Has 60 Blast hits to 59 proteins in 31 species: Archae - 0; Bacteria - 20; Metazoa - 1; Fungi - 2; Plants - 33; Viruses - 0; Other Eukaryotes - 4 (source: NCBI BLink).	0	0	0	10000
BnaC03g58140D	autoinhibited Ca2+-ATPase 1	ACA1, PEA1	0	0.692372	2.2337
BnaC08g19190D	purine permease 14	TGD1	0	0.862244	2.91769
BnaC08g28200D	Transmembrane proteins 14C	0	0	1.00043	2.74495
BnaA09g40900D	Mitochondrial substrate carrier family protein	EMB104, SHS1, EMB42, ATBT1	0	1.20211	2.60309
BnaA08g18750D	autoinhibited Ca2+-ATPase 1	ACA1, PEA1	0	1.38528	3.46967
BnaC03g00170D	unknown protein; FUNCTIONS IN: molecular_function unknown; INVOLVED IN: biological_process unknown; LOCATED IN: chloroplast, chloroplast envelope; EXPRESSED IN: 22 plant structures; EXPRESSED DURING: 13 growth stages; Has 60 Blast hits to 59 proteins in 31 species: Archae - 0; Bacteria - 20; Metazoa - 1; Fungi - 2; Plants - 33; Viruses - 0; Other Eukaryotes - 4 (source: NCBI BLink).	0	0	3.26164	0
BnaA09g53430D	Uncharacterised protein family (UPF0114)	0	0	7.03878	11.0372
BnaCnng41920D	Uncharacterised protein family (UPF0114)	0	0	8.0984	11.3124
BnaA06g23190D	photosystem I reaction center subunit PSI-N, chloroplast, putative / PSI-N, putative (PSAN)	PSAN	0	-0.701947	-2.06273	chloroplast photosystem I & II
BnaC06g07480D	photosystem I subunit G	PSAG	0	0	-2.18618
BnaC03g50210D	photosystem I reaction center subunit PSI-N, chloroplast, putative / PSI-N, putative (PSAN)	PSAN	0	0	-2.05949
BnaC04g51600D	photosystem I P subunit	PTAC8, TMP14, PSAP, PSI-P	0	0	-2.00493
BnaA06g02370D	Photosystem II 5 kD protein	0	0	-0.746806	-2.61811
BnaC06g04530D	0	0	0	0	-2.6051
BnaA07g38700D	photosystem II BY	PSBY, YCF32	0	0	-2.17326
BnaC08g46250D	photosystem II family protein	PSB27	0	0	-2.09896
BnaA09g45770D	PsbQ-like 2	PQL1, PQL2	0	0	-2.08841
BnaC06g26560D	photosystem II BY	PSBY, YCF32	0	0	-2.041
BnaC08g44890D	photosystem II subunit P-1	PSBP-1, OEE2, PSII-P, OE23	0	0	-2.03301
BnaA03g51200D	chloroplast sulfur E	EMB1374, CPSUFE, ATSUFE, SUFE1	-2.66825	0	-1.45599	chloroplast stroma
BnaC06g40610D	P-loop containing nucleoside triphosphate hydrolases superfamily protein	0	-2.58752	-1.99559	-2.50021
BnaA09g24560D	phospholipid/glycerol acyltransferase family protein	ATS1, ACT1	-2.20309	0	-1.3514
BnaA02g12840D	Ribulose bisphosphate carboxylase (small chain) family protein	0	-1.68707	-1.59445	-2.6807
BnaC07g33500D	dihydrolipoyl dehydrogenases	0	-1.66233	0	-2.36792
BnaC08g49440D	rubisco activase	#N/A	-1.00056	0	-2.20411
BnaC08g17520D	D-3-phosphoglycerate dehydrogenase	PGDH	-0.834094	1.54729	4.31481
BnaAnng03180D	dehydroquinate dehydratase, putative / shikimate dehydrogenase, putative	EMB3004, MEE32	-0.653006	0	2.67547
BnaC03g23750D	cold regulated 15b	COR15B	0	-1.49517	-3.18146
BnaA05g33810D	carbonic anhydrase 1	CA1	0	-1.09803	-2.05156
BnaC01g21190D	chloroplast beta-amylase	CT-BMY, BAM3, BMY8	0	-0.98507	-2.38707
BnaA10g07790D	2 iron, 2 sulfur cluster binding	0	0	-0.952485	-2.16858
BnaCnng27340D	2Fe-2S ferredoxin-like superfamily protein	FED A, ATFD2	0	-0.884174	-2.74939
BnaC04g48100D	actin-11	ACT11	0	-0.874086	-2.21578
BnaA09g33130D	alpha carbonic anhydrase 1	CAH1, ATACA1, ACA1	0	-0.867979	-2.13115
BnaA01g17940D	chloroplast beta-amylase	CT-BMY, BAM3, BMY8	0	-0.846539	-2.4645
BnaC09g22960D	0	FIB	0	-0.8433	-2.45783
BnaA07g16660D	sedoheptulose-bisphosphatase	SBPASE	0	-0.7208	-2.17483
BnaA06g38550D	Cupredoxin superfamily protein	DRT112, PETE2	0	-0.648941	-2.16194
BnaA01g09640D	NAD(P)-binding Rossmann-fold superfamily protein	0	0	-0.648705	-2.00703
BnaC05g36400D	high chlorophyll fluorescent 107	HCF107	0	-0.611845	-2.22546
BnaC08g25700D	#N/A	#N/A	0	0	-10000
BnaA10g04570D	#N/A	#N/A	0	0	-3.09479
BnaC06g40420D	isopropylmalate dehydrogenase 2	ATIMD2, IMD2	0	0	-2.87536
BnaC02g24220D	Uncharacterised BCR, YbaB family COG0718	0	0	0	-2.57402
BnaA03g56650D	cold regulated 15b	COR15B	0	0	-2.51059
BnaC03g56530D	Involved in response to salt stress. Knockout mutants are hypersensitive to salt stress.	0	0	0	-2.47252
BnaA03g18710D	rubisco activase	RCA	0	0	-2.46454
BnaC04g33570D	fructose-bisphosphate aldolase 1	FBA1	0	0	-2.45207
BnaC01g21430D	GLU-ADT subunit B	GATB	0	0	-2.45047
BnaC03g03950D	Plastid-lipid associated protein PAP / fibrillin family protein	0	0	0	-2.43563
BnaC03g76960D	#N/A	#N/A	0	0	-2.43531
BnaC04g34390D	Ribulose bisphosphate carboxylase (small chain) family protein	0	0	0	-2.38908
BnaA03g04440D	magnesium-chelatase subunit chlH, chloroplast, putative / Mg-protoporphyrin IX chelatase, putative (CHLH)	GUN5, CCH, CHLH, CCH1, ABAR	0	0	-2.33801
BnaC07g18140D	RAB GTPase homolog E1B	ATRAB8D, ATRABE1B, RABE1b	0	0	-2.24939
BnaC08g13410D	elongation factor Ts family protein	emb2726	0	0	-2.22887
BnaC08g07850D	phosphoribulokinase	PRK	0	0	-2.2244
BnaA03g44710D	unknown protein; FUNCTIONS IN: molecular_function unknown; INVOLVED IN: biological_process unknown; LOCATED IN: chloroplast, chloroplast stroma; Has 30201 Blast hits to 17322 proteins in 780 species: Archae - 12; Bacteria - 1396; Metazoa - 17338; Fungi - 3422; Plants - 5037; Viruses - 0; Other Eukaryotes - 2996 (source: NCBI BLink).	0	0	0	-2.2068
BnaC03g15660D	Dihydrodipicolinate reductase, bacterial/plant	crr1	0	0	-2.18986
BnaA07g14420D	Ribulose bisphosphate carboxylase (small chain) family protein	0	0	0	-2.16228
BnaC04g05700D	rubisco activase	RCA	0	0	-2.15523
BnaC03g22220D	rubisco activase	RCA	0	0	-2.1465
BnaCnng55860D	Ribulose bisphosphate carboxylase (small chain) family protein	0	0	0	-2.13117
BnaC04g51070D	chlororespiratory reduction 6	CRR6	0	0	-2.09317
BnaA08g07000D	phosphoribulokinase	PRK	0	0	-2.08365
BnaC04g52490D	Plastid-lipid associated protein PAP / fibrillin family protein	0	0	0	-2.08195
BnaA04g12130D	fructose-bisphosphate aldolase 1	FBA1	0	0	-2.07525
BnaC08g41890D	CLP protease proteolytic subunit 6	CLPP6, NCLPP1, NCLPP6	0	0	-2.07098
BnaC02g05810D	Heavy metal transport/detoxification superfamily protein	0	0	0	-2.05019
BnaC08g44890D	photosystem II subunit P-1	PSBP-1, OEE2, PSII-P, OE23	0	0	-2.03301
BnaA05g05840D	rubisco activase	RCA	0	0	-2.03286
BnaC08g35820D	fructose-bisphosphate aldolase 1	FBA1	0	0	-2.0124
BnaC09g29820D	Tetratricopeptide repeat (TPR)-like superfamily protein	0	0	0	-2.00521
BnaC04g30810D	Ribulose bisphosphate carboxylase (small chain) family protein	0	0	0	-2.00447
BnaC05g25830D	chorismate synthase, putative / 5-enolpyruvylshikimate-3-phosphate phospholyase, putative	EMB1144	0	0	2.00562
BnaA05g36080D	endoribonuclease L-PSP family protein	0	0	0	2.00844
BnaCnng76000D	heat shock protein 60-2	HSP60-2	0	0	2.02866
BnaA04g29220D	adenosine kinase	ADK, ATPADK1	0	0	2.03245
BnaC03g15030D	NADH-dependent glutamate synthase 1	GLT1	0	0	2.03953
BnaA01g31570D	sulfite reductase	SIR	0	0	2.04281
BnaA03g35760D	endoribonuclease L-PSP family protein	0	0	0	2.04643
BnaC03g03940D	actin 7	ACT7	0	0	2.0548
BnaA08g11590D	Cystathionine beta-synthase (CBS) family protein	LEJ1, CDCP1	0	0	2.06659
BnaC04g11280D	heat shock protein 60-2	HSP60-2	0	0	2.11023
BnaA07g03650D	GLN phosphoribosyl pyrophosphate amidotransferase 1	ATASE, ATASE1, ASE1	0	0	2.11611
BnaA07g25510D	cytosolic NADP+-dependent isocitrate dehydrogenase	cICDH	0	0	2.16874
BnaC09g39920D	Cobalamin-independent synthase family protein	ATCIMS	0	0	2.19057
BnaAnng01550D	DHFS-FPGS homolog B	ATDFB, DFB, FPGS1	0	0	2.19513
BnaA06g14510D	catalase 3	CAT3, SEN2, ATCAT3	0	0	2.20682
BnaC03g77890D	mitogen-activated protein kinase kinase 4	ATMKK4, MKK4, ATMEK4	0	0	2.21021
BnaA08g01860D	mitogen-activated protein kinase kinase 4	ATMKK4, MKK4, ATMEK4	0	0	2.28148
BnaC04g39340D	prephenate dehydratase 1	PD1, ADT3	0	0	2.32485
BnaA03g10770D	TCP-1/cpn60 chaperonin family protein	0	0	0	2.34191
BnaC08g28560D	N-acetyl-l-glutamate kinase	NAGK	0	0	2.38685
BnaC08g37250D	methylthioalkylmalate synthase-like 4	MAML-4, IPMS1	0	0	2.42369
BnaC07g44730D	Cystathionine beta-synthase (CBS) family protein	LEJ1, CDCP1	0	0	2.44999
BnaA10g20010D	aspartate kinase 1	AK-LYS1, AK1, AK	0	0	2.52003
BnaC05g31670D	endoribonuclease L-PSP family protein	0	0	0	2.54274
BnaC03g49870D	GTP cyclohydrolase II	ATGCH, GCH, ATRIBA1, RFD1	0	0	2.56881
BnaC05g45470D	dehydroquinate dehydratase, putative / shikimate dehydrogenase, putative	EMB3004, MEE32	0	0	2.61588
BnaC02g07610D	Cobalamin-independent synthase family protein	ATCIMS	0	0	2.61907
BnaA03g50880D	Calcium-dependent lipid-binding (CaLB domain) family protein	LEJ1, CDCP1	0	0	2.62318
BnaC02g12750D	HEAT SHOCK PROTEIN 81.4	Hsp81.4, AtHsp90.4	0	0	2.70992
BnaC09g37840D	Chaperonin-like RbcX protein	0	0	0	2.71001
BnaA08g25130D	arogenate dehydratase 1	ADT1	0	0	2.74245
BnaA02g01540D	aspartate kinase 1	AK-LYS1, AK1, AK	0	0	2.91913
BnaA06g23420D	GTP cyclohydrolase II	ATGCH, GCH, ATRIBA1, RFD1	0	0	3.00374
BnaA02g35440D	HEAT SHOCK PROTEIN 81.4	Hsp81.4, AtHsp90.4	0	0	3.10948
BnaCnng34620D	arogenate dehydratase 5	ADT5	0	0	3.13915
BnaC04g00150D	glutathione S-transferase phi 8	ATGSTF8, ATGSTF5, GST6, GSTF8	0	0	3.23548
BnaA04g04050D	glutathione reductase	GR, EMB2360, ATGR2	0	0	3.49463
BnaC05g12400D	glyceraldehyde-3-phosphate dehydrogenase of plastid 2	GAPCP-2	0	0	3.60947
BnaA05g00270D	glutathione S-transferase phi 8	ATGSTF8, ATGSTF5, GST6, GSTF8	0	0	3.82469
BnaA02g01610D	Aldolase-type TIM barrel family protein	0	0	0	10000
BnaA06g33410D	allene oxide cyclase 2	AOC2	0	0	10000
BnaAnng25850D	cytosolic NADP+-dependent isocitrate dehydrogenase	cICDH	0	0	10000
BnaC01g32570D	endoribonuclease L-PSP family protein	0	0	0	10000
BnaC08g07340D	plastid ribosomal protein l11	PRPL11	0	0	10000
BnaCnng41160D	#N/A	#N/A	0	0	10000
BnaA03g55890D	actin 7	ACT7	0	0.659428	2.6655
BnaAnng27440D	RNA 3'-terminal phosphate cyclase/enolpyruvate transferase, alpha/beta	0	0	0.670698	2.60332
BnaC08g34140D	Cytosol aminopeptidase family protein	0	0	0.679291	2.65331
BnaA10g22430D	pyrophosphorylase 6	AtPPa6, PPa6	0	0.706009	2.3756
BnaA02g03770D	Cobalamin-independent synthase family protein	ATCIMS	0	0.717973	2.52291
BnaC05g05550D	ascorbate peroxidase 1	APX1, MEE6, CS1, ATAPX1, ATAPX01	0	0.727124	2.1145
BnaC02g04620D	aspartate kinase 1	AK-LYS1, AK1, AK	0	0.745571	3.22483
BnaA10g25620D	sulfite reductase	SIR	0	0.750565	2.50072
BnaCnng11100D	6-phosphogluconate dehydrogenase family protein	0	0	0.77291	2.45581
BnaC08g03290D	chorismate synthase, putative / 5-enolpyruvylshikimate-3-phosphate phospholyase, putative	EMB1144	0	0.778565	3.11162
BnaC03g08690D	Cobalamin-independent synthase family protein	ATCIMS	0	0.782733	2.30988
BnaAnng04450D	stromal ascorbate peroxidase	SAPX	0	0.786295	2.65604
BnaA03g13330D	Clp ATPase	ERD1, CLPD, SAG15	0	0.789527	2.65521
BnaC09g39860D	tryptophan biosynthesis 1	TRP1, pat1	0	0.796022	3.51849
BnaA06g04380D	ascorbate peroxidase 1	APX1, MEE6, CS1, ATAPX1, ATAPX01	0	0.82633	2.37944
BnaC03g77030D	D-3-phosphoglycerate dehydrogenase	EDA9	0	0.827783	3.15565
BnaC05g51080D	adenine phosphoribosyl transferase 1	APT1, ATAPT1	0	0.834817	3.49298
BnaA10g16880D	Cobalamin-independent synthase family protein	ATCIMS	0	0.855224	2.83351
BnaA03g00990D	Pyridine nucleotide-disulphide oxidoreductase family protein	ATMDAR2	0	0.866459	2.94879
BnaA08g02980D	chorismate synthase, putative / 5-enolpyruvylshikimate-3-phosphate phospholyase, putative	EMB1144	0	0.883352	3.07464
BnaC07g40410D	tryptophan synthase beta-subunit 2	TSB2	0	0.901223	3.71912
BnaC09g46990D	pyrophosphorylase 6	AtPPa6, PPa6	0	0.90941	2.33068
BnaC09g43800D	aspartate kinase 1	AK-LYS1, AK1, AK	0	0.940762	3.35772
BnaC09g22760D	APS reductase 1	APR1, APR, PRH19, ATAPR1	0	0.963589	3.60185
BnaC08g48460D	AMP-dependent synthetase and ligase family protein	0	0	0.96517	3.10114
BnaC01g22950D	Pseudouridine synthase/archaeosine transglycosylase-like family protein	APS3	0	0.974406	3.50056
BnaC09g09260D	homoserine kinase	HSK, DMR1	0	0.996883	2.69481
BnaC03g18540D	heat shock protein 60-2	HSP60-2	0	1.01554	2.49631
BnaC09g50680D	sulfite reductase	SIR	0	1.02392	4.22423
BnaC09g36370D	arogenate dehydratase 5	ADT5	0	1.03963	3.78918
BnaC09g50770D	ACT domain-containing protein	0	0	1.08194	3.06643
BnaA03g36860D	ATP sulfurylase 1	APS1	0	1.12771	3.90757
BnaA08g11320D	D-3-phosphoglycerate dehydrogenase	EDA9	0	1.1428	3.59083
BnaC02g25850D	glyceraldehyde-3-phosphate dehydrogenase of plastid 2	GAPCP-2	0	1.14529	3.87023
BnaC03g16140D	Clp ATPase	ERD1, CLPD, SAG15	0	1.15869	3.32844
BnaA02g05780D	arogenate dehydratase 5	ADT5	0	1.15918	3.77769
BnaC05g48310D	6-phosphogluconate dehydrogenase family protein	0	0	1.16911	3.86015
BnaAnng26460D	Transketolase	0	0	1.33065	3.58287
BnaA09g49190D	ascorbate peroxidase 1	APX1, MEE6, CS1, ATAPX1, ATAPX01	0	1.42417	3.37547
BnaA09g20370D	APS reductase 1	APR1, APR, PRH19, ATAPR1	0	1.4948	4.40929
BnaC04g56880D	RNA 3'-terminal phosphate cyclase/enolpyruvate transferase, alpha/beta	0	0	1.50504	4.4703
BnaA10g24820D	anthranilate synthase alpha subunit 1	ASA1, TRP5, AMT1, WEI2, JDL1	0	1.55855	4.37014
BnaA05g33580D	6-phosphogluconate dehydrogenase family protein	0	0	1.56665	4.26022
BnaA07g33590D	PDI-like 1-2	ATPDIL1-2, PDI6, ATPDI6, PDIL1-2	0	1.57296	3.48761
BnaA10g13820D	arogenate dehydratase 5	ADT5	0	1.5799	4.17758
BnaC03g44420D	Aldolase-type TIM barrel family protein	0	0	1.58668	4.4245
BnaC08g43490D	ascorbate peroxidase 1	APX1, MEE6, CS1, ATAPX1, ATAPX01	0	1.60933	3.92717
BnaC06g38200D	PDI-like 1-2	ATPDIL1-2, PDI6, ATPDI6, PDIL1-2	0	1.64356	3.40391
BnaC03g25260D	RNA 3'-terminal phosphate cyclase/enolpyruvate transferase, alpha/beta	0	0	1.66893	4.18528
BnaA03g48400D	tryptophan synthase beta-subunit 2	TSB2	0	1.70284	5.14686
BnaA06g23120D	Inositol monophosphatase family protein	SAL1, ALX8, ATSAL1, HOS2, FRY1, RON1	0	1.71346	4.36682
BnaC04g26180D	glutathione reductase	GR, EMB2360, ATGR2	0	1.73493	4.16842
BnaA01g12900D	glutamate-cysteine ligase	GSH1	0	1.76417	4.2886
BnaA05g15300D	mitogen-activated protein kinase kinase 4	ATMKK4, MKK4, ATMEK4	0	1.83205	3.58495
BnaC09g06200D	Inositol monophosphatase family protein	SAL1, ALX8, ATSAL1, HOS2, FRY1, RON1	0	1.83832	4.27521
BnaC03g01350D	Pyridine nucleotide-disulphide oxidoreductase family protein	ATMDAR2	0	1.87109	3.34448
BnaC08g15080D	arogenate dehydratase 1	ADT1	0	1.88657	4.58686
BnaC01g41470D	glutamate-cysteine ligase	GSH1	0	1.89602	4.34272
BnaC03g53780D	arogenate dehydratase 4	ADT4	0	1.89666	5.20071
BnaA06g16270D	AMP-dependent synthetase and ligase family protein	0	0	2.02831	4.63011
BnaA03g57920D	Aldolase-type TIM barrel family protein	0	0	2.06248	5.09682
BnaA07g20300D	glyceraldehyde-3-phosphate dehydrogenase of plastid 1	GAPCP-1	0	2.12702	2.06178
BnaCnng10850D	endoribonuclease L-PSP family protein	0	0	2.14105	5.95212
BnaC03g00160D	ferretin 1	ATFER1, FER1	0	2.15903	3.59517
BnaA10g16850D	tryptophan biosynthesis 1	TRP1, pat1	0	2.26845	5.2648
BnaA02g03850D	tryptophan biosynthesis 1	TRP1, pat1	0	2.34025	5.80901
BnaA09g27900D	adenine phosphoribosyl transferase 1	APT1, ATAPT1	0	2.34551	5.08159
BnaA03g14140D	glutathione S-transferase PHI 9	ATGSTF9, GLUTTR, ATGSTF7, GSTF9	0	2.38447	5.18796
BnaA06g00880D	Chalcone-flavanone isomerase family protein	0	0	2.4172	0
BnaA10g09090D	tryptophan synthase beta-subunit 1	TSB1, TRPB, TRP2, ATTSB1	0	2.48664	5.75702
BnaC09g21610D	2-oxoacid dehydrogenases acyltransferase family protein	LTA2, PLE2	0	2.50945	-1.86908
BnaA03g00260D	ferretin 1	ATFER1, FER1	0	2.55634	3.81068
BnaA02g24400D	3-ketoacyl-acyl carrier protein synthase I	KASI, KAS1	0	2.61262	0
BnaA08g22970D	D-3-phosphoglycerate dehydrogenase	PGDH	0	2.63966	5.49367
BnaA05g16830D	ATP sulfurylase 1	APS1	0	2.64046	5.53
BnaC06g34880D	enolase 1	ENO1	0	2.68934	4.53759
BnaA09g34470D	tryptophan synthase alpha chain	TSA1, TRP3	0	2.72659	5.91159
BnaC09g31260D	tryptophan synthase beta-subunit 1	TSB1, TRPB, TRP2, ATTSB1	0	2.78857	5.99151
BnaA01g19120D	Pseudouridine synthase/archaeosine transglycosylase-like family protein	APS3	0	2.81296	5.99271
BnaA07g31190D	enolase 1	ENO1	0	2.83255	5.20697
BnaA09g51510D	pyruvate dehydrogenase E1 alpha	PDH-E1 ALPHA	0	2.93722	0
BnaC03g05850D	Aldolase-type TIM barrel family protein	0	0	3.09531	5.37265
BnaC08g25400D	tryptophan synthase alpha chain	TSA1, TRP3	0	3.17561	6.40882
BnaC03g62400D	phosphoserine aminotransferase	PSAT	0	3.35271	6.43479
BnaC09g49740D	anthranilate synthase alpha subunit 1	ASA1, TRP5, AMT1, WEI2, JDL1	0	3.37	6.97094
BnaA08g14930D	phosphoserine aminotransferase	PSAT	0	3.48582	6.4199
BnaA03g01690D	anthranilate synthase alpha subunit 1	ASA1, TRP5, AMT1, WEI2, JDL1	0	3.51698	6.7447
BnaC05g08770D	arogenate dehydratase 1	ADT1	0	3.58027	6.35752
BnaC06g26190D	lipoxygenase 2	LOX2, ATLOX2	0	3.68096	3.91346
BnaC01g04190D	D-3-phosphoglycerate dehydrogenase	EDA9	0	3.97647	7.51259
BnaA03g50990D	D-3-phosphoglycerate dehydrogenase	EDA9	0	4.15855	7.56796
BnaA10g20180D	glucose-6-phosphate dehydrogenase 2	G6PD2	0	4.20887	7.11673
BnaA07g24860D	lipoxygenase 2	LOX2, ATLOX2	0	5.30444	5.15502
BnaC03g02240D	anthranilate synthase alpha subunit 1	ASA1, TRP5, AMT1, WEI2, JDL1	0	5.34951	3.38935
BnaA01g02930D	D-3-phosphoglycerate dehydrogenase	EDA9	0	6.38008	9.90129
BnaC07g44840D	D-3-phosphoglycerate dehydrogenase	EDA9	0	6.38165	9.83598
BnaC03g07200D	Aldolase-type TIM barrel family protein	0	0	10000	0
BnaA09g19550D	allene oxide cyclase 2	AOC2	0	10000	10000
BnaC07g22910D	allene oxide cyclase 2	AOC2	0	10000	10000
BnaC09g52570D	allene oxide cyclase 2	AOC2	0	10000	10000
BnaC06g20420D	glutathione S-transferase TAU 19	ATGSTU19, GST8, GSTU19	0.600273	0.853688	3.28661
BnaC04g41510D	glutathione S-transferase PHI 9	ATGSTF9, GLUTTR, ATGSTF7, GSTF9	0.66702	1.53344	4.23912
BnaA07g20560D	glutathione S-transferase TAU 19	ATGSTU19, GST8, GSTU19	0.690858	1.14114	3.8589
BnaC03g17110D	glutathione S-transferase PHI 9	ATGSTF9, GLUTTR, ATGSTF7, GSTF9	0.735738	1.86618	4.66692
BnaA04g17910D	glutathione S-transferase PHI 9	ATGSTF9, GLUTTR, ATGSTF7, GSTF9	0.852094	3.11788	6.48483
BnaA03g04310D	Aldolase-type TIM barrel family protein	0	1.02951	3.20027	5.56171
BnaA06g36560D	Pseudouridine synthase/archaeosine transglycosylase-like family protein	APS4	1.07653	0.806517	2.50388
BnaC03g30880D	glutathione S-transferase PHI 2	ATGSTF2, ATPM24.1, ATPM24, GST2, GSTF2	2.15367	5.85971	8.3372
BnaA03g26140D	glutathione S-transferase PHI 2	ATGSTF2, ATPM24.1, ATPM24, GST2, GSTF2	2.76625	5.15279	8.47369
BnaCnng12430D	ribulose-bisphosphate carboxylases	RBCL	2.92099	0	3.29583
BnaAnng01030D	ACT domain-containing protein	0	3.56437	2.54263	2.35609
BnaC02g22900D	Pyridine nucleotide-disulphide oxidoreductase family protein	0	-1.72751	-1.88952	-2.59926	chloroplast thylakoid
BnaC04g06760D	lipid transfer protein 1	LP1, LTP1, ATLTP1	-0.766665	0	-2.14203
BnaC09g22960D	0	FIB	0	-0.8433	-2.45783
BnaCnng40790D	calcium sensing receptor	CaS	0	-0.831419	-2.04515
BnaA06g23190D	photosystem I reaction center subunit PSI-N, chloroplast, putative / PSI-N, putative (PSAN)	PSAN	0	-0.701947	-2.06273
BnaA06g38550D	Cupredoxin superfamily protein	DRT112, PETE2	0	-0.648941	-2.16194
BnaA05g09380D	light-harvesting chlorophyll-protein complex II subunit B1	LHB1B1, LHCB1.4	0	0	-10000
BnaA06g10660D	0	0	0	0	-10000
BnaC01g05610D	#N/A	#N/A	0	0	-10000
BnaA04g22080D	lipid transfer protein 1	LP1, LTP1, ATLTP1	0	0	-3.2449
BnaC03g03350D	Protein of unknown function (DUF1118)	0	0	0	-2.68897
BnaC04g33570D	fructose-bisphosphate aldolase 1	FBA1	0	0	-2.45207
BnaC01g20550D	0	0	0	0	-2.34338
BnaA09g22540D	light harvesting complex of photosystem II 5	LHCB5	0	0	-2.29183
BnaA07g31590D	Pyridine nucleotide-disulphide oxidoreductase family protein	0	0	0	-2.2792
BnaA06g15210D	unknown protein; Has 29 Blast hits to 29 proteins in 12 species: Archae - 0; Bacteria - 0; Metazoa - 0; Fungi - 2; Plants - 27; Viruses - 0; Other Eukaryotes - 0 (source: NCBI BLink).	0	0	0	-2.26103
BnaC07g18140D	RAB GTPase homolog E1B	ATRAB8D, ATRABE1B, RABE1b	0	0	-2.24939
BnaA07g07560D	chlorophyll A/B binding protein 1	CAB1, AB140, CAB140, LHCB1.3	0	0	-2.21754
BnaC06g07480D	photosystem I subunit G	PSAG	0	0	-2.18618
BnaC03g59670D	photosystem I subunit K	PSAK	0	0	-2.18291
BnaA03g24350D	light harvesting complex of photosystem II 5	LHCB5	0	0	-2.17332
BnaC06g35410D	Pyridine nucleotide-disulphide oxidoreductase family protein	0	0	0	-2.1691
BnaA09g13710D	photosystem I light harvesting complex gene 3	LHCA3	0	0	-2.15324
BnaC06g26580D	unknown protein; FUNCTIONS IN: molecular_function unknown; INVOLVED IN: biological_process unknown; LOCATED IN: chloroplast, chloroplast envelope; EXPRESSED IN: 22 plant structures; EXPRESSED DURING: 13 growth stages; Has 49 Blast hits to 49 proteins in 20 species: Archae - 0; Bacteria - 0; Metazoa - 0; Fungi - 0; Plants - 44; Viruses - 0; Other Eukaryotes - 5 (source: NCBI BLink).	0	0	0	-2.14383
BnaA07g07570D	0	CAB1, AB140, CAB140, LHCB1.3	0	0	-2.11706
BnaC08g46250D	photosystem II family protein	PSB27	0	0	-2.09896
BnaA09g45770D	PsbQ-like 2	PQL1, PQL2	0	0	-2.08841
BnaCnng31870D	photosystem I light harvesting complex gene 3	LHCA3	0	0	-2.08215
BnaC04g52490D	Plastid-lipid associated protein PAP / fibrillin family protein	0	0	0	-2.08195
BnaC07g37680D	PGR5-LIKE A	PGR5-LIKE A	0	0	-2.07929
BnaA04g12130D	fructose-bisphosphate aldolase 1	FBA1	0	0	-2.07525
BnaC08g41890D	CLP protease proteolytic subunit 6	CLPP6, NCLPP1, NCLPP6	0	0	-2.07098
BnaC05g22880D	chlorophyll A/B binding protein 1	CAB1, AB140, CAB140, LHCB1.3	0	0	-2.06504
BnaC03g50210D	photosystem I reaction center subunit PSI-N, chloroplast, putative / PSI-N, putative (PSAN)	PSAN	0	0	-2.05949
BnaA09g00250D	thylakoid rhodanese-like	TROL	0	0	-2.05635
BnaA09g26570D	chlorophyll A/B binding protein 1	CAB1, AB140, CAB140, LHCB1.3	0	0	-2.05566
BnaC08g44890D	photosystem II subunit P-1	PSBP-1, OEE2, PSII-P, OE23	0	0	-2.03301
BnaA02g09700D	light-harvesting chlorophyll B-binding protein 3	LHCB3, LHCB3*1	0	0	-2.03226
BnaA08g23760D	light harvesting complex photosystem II subunit 6	LHCB6, CP24	0	0	-2.01437
BnaC08g35820D	fructose-bisphosphate aldolase 1	FBA1	0	0	-2.0124
BnaC09g29820D	Tetratricopeptide repeat (TPR)-like superfamily protein	0	0	0	-2.00521
BnaC04g51600D	photosystem I P subunit	PTAC8, TMP14, PSAP, PSI-P	0	0	-2.00493
BnaC08g28560D	N-acetyl-l-glutamate kinase	NAGK	0	0	2.38685
BnaC03g60960D	photosystem II reaction center protein C	PSBC	0	0	3.70335
BnaA04g17540D	thylakoid processing peptide	TPP	0	0.69564	2.04818
BnaA02g23180D	allene oxide synthase	AOS, CYP74A, DDE2	0	1.43503	4.17412
BnaC04g56710D	light harvesting complex photosystem II	LHCB4.3	0	1.87549	3.53763
BnaC02g29610D	allene oxide synthase	AOS, CYP74A, DDE2	0	1.95554	4.70223
BnaC09g21610D	2-oxoacid dehydrogenases acyltransferase family protein	LTA2, PLE2	0	2.50945	-1.86908
BnaC02g13690D	thylakoidal ascorbate peroxidase	TAPX	0	2.87824	0
BnaCnng04230D	photosystem I light harvesting complex gene 3	LHCA3	1.28468	2.20895	0
BnaC09g26840D	#N/A	#N/A	1.53287	0	2.04154
BnaCnng20740D	photosynthetic electron transfer D	PETD	2.05877	1.06414	2.70645
BnaA06g19430D	photosystem II reaction center protein B	PSBB	2.09682	1.122	3.05219
BnaC04g15570D	Photosystem I, PsaA/PsaB protein	PSAA	2.36198	1.24129	3.08799
BnaC07g05360D	#N/A	#N/A	2.53198	1.51866	3.21439
BnaA06g19410D	#N/A	#N/A	2.90608	0	3.26471
BnaC09g27530D	Photosystem I, PsaA/PsaB protein	PSAB	3.10058	0	3.45785
BnaC08g49440D	rubisco activase	#N/A	-1.00056	0	-2.20411	plastoglobule
BnaA02g03450D	PHYTOENE SYNTHASE	PSY	0	-0.87502	-2.15926
BnaC09g22960D	0	FIB	0	-0.8433	-2.45783
BnaC02g07120D	PHYTOENE SYNTHASE	PSY	0	-0.769363	-2.2793
BnaA05g09380D	light-harvesting chlorophyll-protein complex II subunit B1	LHB1B1, LHCB1.4	0	0	-10000
BnaA09g02120D	photosystem II light harvesting complex gene 2.3	LHCB2.4, LHCB2.3, LHCB2	0	0	-2.69229
BnaC09g01520D	photosystem II light harvesting complex gene 2.3	LHCB2.4, LHCB2.3, LHCB2	0	0	-2.58305
BnaC07g24660D	photosystem II light harvesting complex gene 2.3	LHCB2.4, LHCB2.3, LHCB2	0	0	-2.50369
BnaA03g18710D	rubisco activase	RCA	0	0	-2.46454
BnaC04g33570D	fructose-bisphosphate aldolase 1	FBA1	0	0	-2.45207
BnaA09g22540D	light harvesting complex of photosystem II 5	LHCB5	0	0	-2.29183
BnaC03g44110D	photosystem II light harvesting complex gene 2.1	LHCB2.1, LHCB2	0	0	-2.2892
BnaA07g07560D	chlorophyll A/B binding protein 1	CAB1, AB140, CAB140, LHCB1.3	0	0	-2.21754
BnaA03g24350D	light harvesting complex of photosystem II 5	LHCB5	0	0	-2.17332
BnaA06g31910D	photosystem II light harvesting complex gene 2.3	LHCB2.4, LHCB2.3, LHCB2	0	0	-2.16026
BnaC04g05700D	rubisco activase	RCA	0	0	-2.15523
BnaA09g13710D	photosystem I light harvesting complex gene 3	LHCA3	0	0	-2.15324
BnaC03g22220D	rubisco activase	RCA	0	0	-2.1465
BnaA02g29010D	photosystem II light harvesting complex gene 2.3	LHCB2.4, LHCB2.3, LHCB2	0	0	-2.11876
BnaA07g07570D	0	CAB1, AB140, CAB140, LHCB1.3	0	0	-2.11706
BnaCnng31870D	photosystem I light harvesting complex gene 3	LHCA3	0	0	-2.08215
BnaC04g52490D	Plastid-lipid associated protein PAP / fibrillin family protein	0	0	0	-2.08195
BnaA04g12130D	fructose-bisphosphate aldolase 1	FBA1	0	0	-2.07525
BnaC05g22880D	chlorophyll A/B binding protein 1	CAB1, AB140, CAB140, LHCB1.3	0	0	-2.06504
BnaC02g37040D	photosystem II light harvesting complex gene 2.3	LHCB2.4, LHCB2.3, LHCB2	0	0	-2.06287
BnaA09g26570D	chlorophyll A/B binding protein 1	CAB1, AB140, CAB140, LHCB1.3	0	0	-2.05566
BnaA05g05840D	rubisco activase	RCA	0	0	-2.03286
BnaA02g09700D	light-harvesting chlorophyll B-binding protein 3	LHCB3, LHCB3*1	0	0	-2.03226
BnaA08g23760D	light harvesting complex photosystem II subunit 6	LHCB6, CP24	0	0	-2.01437
BnaC08g35820D	fructose-bisphosphate aldolase 1	FBA1	0	0	-2.0124
BnaC03g60960D	photosystem II reaction center protein C	PSBC	0	0	3.70335
BnaA02g23180D	allene oxide synthase	AOS, CYP74A, DDE2	0	1.43503	4.17412
BnaC04g56710D	light harvesting complex photosystem II	LHCB4.3	0	1.87549	3.53763
BnaC02g29610D	allene oxide synthase	AOS, CYP74A, DDE2	0	1.95554	4.70223
BnaC07g23920D	Esterase/lipase/thioesterase family protein	0	0.736714	1.96748	3.37545
BnaCnng04230D	photosystem I light harvesting complex gene 3	LHCA3	1.28468	2.20895	0
BnaA06g19430D	photosystem II reaction center protein B	PSBB	2.09682	1.122	3.05219
BnaC04g15570D	Photosystem I, PsaA/PsaB protein	PSAA	2.36198	1.24129	3.08799
BnaCnng12430D	ribulose-bisphosphate carboxylases	RBCL	2.92099	0	3.29583
BnaC09g27530D	Photosystem I, PsaA/PsaB protein	PSAB	3.10058	0	3.45785
BnaC01g18730D	translocon at the inner envelope membrane of chloroplasts 110	ATTIC110, TIC110	-2.70131	0	0	protein import into chloroplast stroma
BnaC01g26850D	0	0	0	0	2.21961
BnaA06g19290D	Chloroplast Ycf2;ATPase, AAA type, core	YCF2.2	0	0	2.7881
BnaCnng04000D	unknown protein; FUNCTIONS IN: molecular_function unknown; INVOLVED IN: biological_process unknown; LOCATED IN: chloroplast, chloroplast envelope; EXPRESSED IN: 22 plant structures; EXPRESSED DURING: 13 growth stages; Has 60 Blast hits to 59 proteins in 31 species: Archae - 0; Bacteria - 20; Metazoa - 1; Fungi - 2; Plants - 33; Viruses - 0; Other Eukaryotes - 4 (source: NCBI BLink).	0	0	0	10000
BnaC03g00170D	unknown protein; FUNCTIONS IN: molecular_function unknown; INVOLVED IN: biological_process unknown; LOCATED IN: chloroplast, chloroplast envelope; EXPRESSED IN: 22 plant structures; EXPRESSED DURING: 13 growth stages; Has 60 Blast hits to 59 proteins in 31 species: Archae - 0; Bacteria - 20; Metazoa - 1; Fungi - 2; Plants - 33; Viruses - 0; Other Eukaryotes - 4 (source: NCBI BLink).	0	0	3.26164	0
BnaC09g22960D	0	FIB	0	-0.8433	-2.45783	thylakoid lumen
BnaA06g38550D	Cupredoxin superfamily protein	DRT112, PETE2	0	-0.648941	-2.16194
BnaC01g05610D	#N/A	#N/A	0	0	-10000
BnaC04g33570D	fructose-bisphosphate aldolase 1	FBA1	0	0	-2.45207
BnaA07g32780D	Photosystem II reaction center PsbP family protein	0	0	0	-2.22829
BnaA04g12130D	fructose-bisphosphate aldolase 1	FBA1	0	0	-2.07525
BnaC08g44890D	photosystem II subunit P-1	PSBP-1, OEE2, PSII-P, OE23	0	0	-2.03301
BnaC08g35820D	fructose-bisphosphate aldolase 1	FBA1	0	0	-2.0124
BnaC09g29820D	Tetratricopeptide repeat (TPR)-like superfamily protein	0	0	0	-2.00521
BnaA07g28860D	inorganic carbon transport protein-related	CRR23	-0.74948	0	-2.45813	thylakoid membrane
BnaA05g09380D	light-harvesting chlorophyll-protein complex II subunit B1	LHB1B1, LHCB1.4	0	0	-10000
BnaC06g31900D	inorganic carbon transport protein-related	CRR23	0	0	-2.50608
BnaAnng19090D	Pheophorbide a oxygenase family protein with Rieske [2Fe-2S] domain	CH1, ATCAO, CAO	0	0	-2.21313
